# Supplementary material for: Pan-cancer association of a centrosome amplification gene expression signature with genomic alterations and clinical outcome
Source: PLoS Comput Biol. 2019 Mar 11;15(3):e1006832. doi: 10.1371/journal.pcbi.1006832 (PMC6411098; doi:10.1371/journal.pcbi.1006832)
Supplement: S1 Table — (TXT) [file pcbi.1006832.s018.txt]

Sample ID	Cohort	Histology	Histology 2	CA20
TCGA.OR.A5J1.01	ACC	Tumor	Primary Solid Tumor	-14.9020359518665
TCGA.OR.A5J2.01	ACC	Tumor	Primary Solid Tumor	-8.7646054905781
TCGA.OR.A5J3.01	ACC	Tumor	Primary Solid Tumor	-15.2632969619079
TCGA.OR.A5J5.01	ACC	Tumor	Primary Solid Tumor	1.15044485541824
TCGA.OR.A5J6.01	ACC	Tumor	Primary Solid Tumor	-37.2117390247557
TCGA.OR.A5J7.01	ACC	Tumor	Primary Solid Tumor	11.9527389919054
TCGA.OR.A5J8.01	ACC	Tumor	Primary Solid Tumor	2.64998934909514
TCGA.OR.A5J9.01	ACC	Tumor	Primary Solid Tumor	-8.73270814376482
TCGA.OR.A5JA.01	ACC	Tumor	Primary Solid Tumor	6.05281435154144
TCGA.OR.A5JB.01	ACC	Tumor	Primary Solid Tumor	19.6717454300003
TCGA.OR.A5JC.01	ACC	Tumor	Primary Solid Tumor	-3.85429995760382
TCGA.OR.A5JD.01	ACC	Tumor	Primary Solid Tumor	-20.010749299086
TCGA.OR.A5JE.01	ACC	Tumor	Primary Solid Tumor	10.0829201363806
TCGA.OR.A5JF.01	ACC	Tumor	Primary Solid Tumor	-20.378121368432
TCGA.OR.A5JG.01	ACC	Tumor	Primary Solid Tumor	-3.47650493708828
TCGA.OR.A5JI.01	ACC	Tumor	Primary Solid Tumor	-20.4938020476402
TCGA.OR.A5JJ.01	ACC	Tumor	Primary Solid Tumor	2.83279933684554
TCGA.OR.A5JK.01	ACC	Tumor	Primary Solid Tumor	-14.9401800352164
TCGA.OR.A5JL.01	ACC	Tumor	Primary Solid Tumor	-10.8886025556045
TCGA.OR.A5JM.01	ACC	Tumor	Primary Solid Tumor	17.1892632690167
TCGA.OR.A5JO.01	ACC	Tumor	Primary Solid Tumor	-19.1025843834812
TCGA.OR.A5JP.01	ACC	Tumor	Primary Solid Tumor	4.75695102110519
TCGA.OR.A5JQ.01	ACC	Tumor	Primary Solid Tumor	-7.71971647650725
TCGA.OR.A5JR.01	ACC	Tumor	Primary Solid Tumor	-8.94975773828013
TCGA.OR.A5JS.01	ACC	Tumor	Primary Solid Tumor	3.4047067710198
TCGA.OR.A5JT.01	ACC	Tumor	Primary Solid Tumor	-5.38076081291591
TCGA.OR.A5JV.01	ACC	Tumor	Primary Solid Tumor	-20.3315670696608
TCGA.OR.A5JW.01	ACC	Tumor	Primary Solid Tumor	-21.4979841226704
TCGA.OR.A5JX.01	ACC	Tumor	Primary Solid Tumor	-36.6244702897283
TCGA.OR.A5JY.01	ACC	Tumor	Primary Solid Tumor	6.49665194202164
TCGA.OR.A5JZ.01	ACC	Tumor	Primary Solid Tumor	-2.50499759998112
TCGA.OR.A5K0.01	ACC	Tumor	Primary Solid Tumor	4.39075803070001
TCGA.OR.A5K1.01	ACC	Tumor	Primary Solid Tumor	-5.57061055879929
TCGA.OR.A5K2.01	ACC	Tumor	Primary Solid Tumor	2.37401670246135
TCGA.OR.A5K3.01	ACC	Tumor	Primary Solid Tumor	-18.8903112086874
TCGA.OR.A5K4.01	ACC	Tumor	Primary Solid Tumor	0.9473820245283
TCGA.OR.A5K5.01	ACC	Tumor	Primary Solid Tumor	0.250326916228163
TCGA.OR.A5K6.01	ACC	Tumor	Primary Solid Tumor	-12.087353473926
TCGA.OR.A5K8.01	ACC	Tumor	Primary Solid Tumor	-11.4462340907819
TCGA.OR.A5K9.01	ACC	Tumor	Primary Solid Tumor	0.72233994114819
TCGA.OR.A5KO.01	ACC	Tumor	Primary Solid Tumor	9.88263455061166
TCGA.OR.A5KT.01	ACC	Tumor	Primary Solid Tumor	-11.947815373501
TCGA.OR.A5KU.01	ACC	Tumor	Primary Solid Tumor	-13.1077015817224
TCGA.OR.A5KV.01	ACC	Tumor	Primary Solid Tumor	-16.0732997599389
TCGA.OR.A5KW.01	ACC	Tumor	Primary Solid Tumor	1.93315542019553
TCGA.OR.A5KX.01	ACC	Tumor	Primary Solid Tumor	-1.73881945867756
TCGA.OR.A5KY.01	ACC	Tumor	Primary Solid Tumor	9.00554467226085
TCGA.OR.A5KZ.01	ACC	Tumor	Primary Solid Tumor	18.4672602070815
TCGA.OR.A5L3.01	ACC	Tumor	Primary Solid Tumor	-29.7576212237882
TCGA.OR.A5L4.01	ACC	Tumor	Primary Solid Tumor	-11.0285896353012
TCGA.OR.A5L5.01	ACC	Tumor	Primary Solid Tumor	-31.4589555291889
TCGA.OR.A5L6.01	ACC	Tumor	Primary Solid Tumor	-0.0256089050877604
TCGA.OR.A5L8.01	ACC	Tumor	Primary Solid Tumor	-19.4133285926024
TCGA.OR.A5L9.01	ACC	Tumor	Primary Solid Tumor	-27.1377186353163
TCGA.OR.A5LA.01	ACC	Tumor	Primary Solid Tumor	-29.597027779779
TCGA.OR.A5LB.01	ACC	Tumor	Primary Solid Tumor	-16.964303849637
TCGA.OR.A5LC.01	ACC	Tumor	Primary Solid Tumor	8.31331347392092
TCGA.OR.A5LD.01	ACC	Tumor	Primary Solid Tumor	-2.23521969080796
TCGA.OR.A5LE.01	ACC	Tumor	Primary Solid Tumor	6.69306086697447
TCGA.OR.A5LG.01	ACC	Tumor	Primary Solid Tumor	-8.04661662650156
TCGA.OR.A5LH.01	ACC	Tumor	Primary Solid Tumor	-35.3281192583519
TCGA.OR.A5LJ.01	ACC	Tumor	Primary Solid Tumor	3.99237273328144
TCGA.OR.A5LK.01	ACC	Tumor	Primary Solid Tumor	-25.9000960907712
TCGA.OR.A5LL.01	ACC	Tumor	Primary Solid Tumor	-35.7607973512641
TCGA.OR.A5LM.01	ACC	Tumor	Primary Solid Tumor	-13.3391902518818
TCGA.OR.A5LN.01	ACC	Tumor	Primary Solid Tumor	-19.5928163525873
TCGA.OR.A5LO.01	ACC	Tumor	Primary Solid Tumor	-6.52907294433127
TCGA.OR.A5LP.01	ACC	Tumor	Primary Solid Tumor	-23.5455864593342
TCGA.OR.A5LR.01	ACC	Tumor	Primary Solid Tumor	-16.788759550694
TCGA.OR.A5LS.01	ACC	Tumor	Primary Solid Tumor	-5.42453343563378
TCGA.OR.A5LT.01	ACC	Tumor	Primary Solid Tumor	1.98232625075927
TCGA.OU.A5PI.01	ACC	Tumor	Primary Solid Tumor	-13.1280648104093
TCGA.P6.A5OF.01	ACC	Tumor	Primary Solid Tumor	-9.13942953188705
TCGA.P6.A5OG.01	ACC	Tumor	Primary Solid Tumor	6.39689483330269
TCGA.PA.A5YG.01	ACC	Tumor	Primary Solid Tumor	-25.7261797327057
TCGA.PK.A5H8.01	ACC	Tumor	Primary Solid Tumor	-9.05592701345852
TCGA.PK.A5H9.01	ACC	Tumor	Primary Solid Tumor	-29.6741031489958
TCGA.PK.A5HA.01	ACC	Tumor	Primary Solid Tumor	-17.9288158792146
TCGA.PK.A5HB.01	ACC	Tumor	Primary Solid Tumor	7.67076875238378
TCGA.2F.A9KO.01	BLCA	Tumor	Primary Solid Tumor	10.2447954885703
TCGA.2F.A9KP.01	BLCA	Tumor	Primary Solid Tumor	19.6955582997005
TCGA.2F.A9KQ.01	BLCA	Tumor	Primary Solid Tumor	12.4415021152775
TCGA.2F.A9KR.01	BLCA	Tumor	Primary Solid Tumor	5.86566799415116
TCGA.2F.A9KT.01	BLCA	Tumor	Primary Solid Tumor	19.2878261075612
TCGA.2F.A9KW.01	BLCA	Tumor	Primary Solid Tumor	20.7787783035174
TCGA.4Z.AA7M.01	BLCA	Tumor	Primary Solid Tumor	27.3161776940077
TCGA.4Z.AA7N.01	BLCA	Tumor	Primary Solid Tumor	-10.1186683834206
TCGA.4Z.AA7O.01	BLCA	Tumor	Primary Solid Tumor	20.5811061304859
TCGA.4Z.AA7Q.01	BLCA	Tumor	Primary Solid Tumor	11.9326619851001
TCGA.4Z.AA7R.01	BLCA	Tumor	Primary Solid Tumor	16.8445125947623
TCGA.4Z.AA7S.01	BLCA	Tumor	Primary Solid Tumor	24.1026506105643
TCGA.4Z.AA7W.01	BLCA	Tumor	Primary Solid Tumor	15.4800470944505
TCGA.4Z.AA7Y.01	BLCA	Tumor	Primary Solid Tumor	19.4814441121227
TCGA.4Z.AA80.01	BLCA	Tumor	Primary Solid Tumor	23.8367588343005
TCGA.4Z.AA81.01	BLCA	Tumor	Primary Solid Tumor	19.0884475643944
TCGA.4Z.AA82.01	BLCA	Tumor	Primary Solid Tumor	16.9787463971495
TCGA.4Z.AA83.01	BLCA	Tumor	Primary Solid Tumor	-5.61398464405752
TCGA.4Z.AA84.01	BLCA	Tumor	Primary Solid Tumor	15.087094806047
TCGA.4Z.AA86.01	BLCA	Tumor	Primary Solid Tumor	16.8760363617211
TCGA.4Z.AA87.01	BLCA	Tumor	Primary Solid Tumor	17.3064475344364
TCGA.4Z.AA89.01	BLCA	Tumor	Primary Solid Tumor	6.43928160377605
TCGA.5N.A9KI.01	BLCA	Tumor	Primary Solid Tumor	10.6480682263892
TCGA.5N.A9KM.01	BLCA	Tumor	Primary Solid Tumor	-15.5177832242648
TCGA.BL.A0C8.01	BLCA	Tumor	Primary Solid Tumor	12.2003751052423
TCGA.BL.A13I.01	BLCA	Tumor	Primary Solid Tumor	10.66825959427
TCGA.BL.A13J.01	BLCA	Tumor	Primary Solid Tumor	22.3252932436886
TCGA.BL.A13J.11	BLCA	Normal	Solid Tissue Normal	-41.8156464375151
TCGA.BL.A3JM.01	BLCA	Tumor	Primary Solid Tumor	25.8497284640615
TCGA.BL.A5ZZ.01	BLCA	Tumor	Primary Solid Tumor	10.1671177829628
TCGA.BT.A0S7.01	BLCA	Tumor	Primary Solid Tumor	14.110791261144
TCGA.BT.A0YX.01	BLCA	Tumor	Primary Solid Tumor	17.6334008109721
TCGA.BT.A20J.01	BLCA	Tumor	Primary Solid Tumor	17.0828010576908
TCGA.BT.A20N.01	BLCA	Tumor	Primary Solid Tumor	24.6753785781214
TCGA.BT.A20N.11	BLCA	Normal	Solid Tissue Normal	-36.4714457305899
TCGA.BT.A20O.01	BLCA	Tumor	Primary Solid Tumor	9.92745444483393
TCGA.BT.A20P.01	BLCA	Tumor	Primary Solid Tumor	12.6723793818139
TCGA.BT.A20Q.01	BLCA	Tumor	Primary Solid Tumor	-7.52233848313352
TCGA.BT.A20Q.11	BLCA	Normal	Solid Tissue Normal	-37.8786047002809
TCGA.BT.A20R.01	BLCA	Tumor	Primary Solid Tumor	8.48733552334533
TCGA.BT.A20R.11	BLCA	Normal	Solid Tissue Normal	-42.0395629968694
TCGA.BT.A20T.01	BLCA	Tumor	Primary Solid Tumor	9.46297013694577
TCGA.BT.A20U.01	BLCA	Tumor	Primary Solid Tumor	13.505169115781
TCGA.BT.A20U.11	BLCA	Normal	Solid Tissue Normal	-0.619350579369
TCGA.BT.A20V.01	BLCA	Tumor	Primary Solid Tumor	20.168187135228
TCGA.BT.A20W.01	BLCA	Tumor	Primary Solid Tumor	17.6093243250299
TCGA.BT.A20W.11	BLCA	Normal	Solid Tissue Normal	1.69857808495554
TCGA.BT.A20X.01	BLCA	Tumor	Primary Solid Tumor	15.4570326290406
TCGA.BT.A2LA.01	BLCA	Tumor	Primary Solid Tumor	17.0217815328511
TCGA.BT.A2LA.11	BLCA	Normal	Solid Tissue Normal	-18.0116320517553
TCGA.BT.A2LB.01	BLCA	Tumor	Primary Solid Tumor	6.24839095455744
TCGA.BT.A2LB.11	BLCA	Normal	Solid Tissue Normal	-8.2136521489987
TCGA.BT.A2LD.01	BLCA	Tumor	Primary Solid Tumor	18.5252674816222
TCGA.BT.A3PH.01	BLCA	Tumor	Primary Solid Tumor	25.3505430243966
TCGA.BT.A3PJ.01	BLCA	Tumor	Primary Solid Tumor	16.362586756156
TCGA.BT.A3PK.01	BLCA	Tumor	Primary Solid Tumor	11.168097001958
TCGA.BT.A42C.01	BLCA	Tumor	Primary Solid Tumor	17.3513415275354
TCGA.BT.A42E.01	BLCA	Tumor	Primary Solid Tumor	15.490013812194
TCGA.BT.A42F.01	BLCA	Tumor	Primary Solid Tumor	7.73513916688102
TCGA.C4.A0EZ.01	BLCA	Tumor	Primary Solid Tumor	31.1769268596548
TCGA.C4.A0F0.01	BLCA	Tumor	Primary Solid Tumor	20.0768575391212
TCGA.C4.A0F1.01	BLCA	Tumor	Primary Solid Tumor	17.0042749847604
TCGA.C4.A0F6.01	BLCA	Tumor	Primary Solid Tumor	17.5897479464643
TCGA.C4.A0F7.01	BLCA	Tumor	Primary Solid Tumor	21.0928563198829
TCGA.CF.A1HR.01	BLCA	Tumor	Primary Solid Tumor	2.10064921405574
TCGA.CF.A1HS.01	BLCA	Tumor	Primary Solid Tumor	23.1916565476584
TCGA.CF.A27C.01	BLCA	Tumor	Primary Solid Tumor	2.39948924684389
TCGA.CF.A3MF.01	BLCA	Tumor	Primary Solid Tumor	7.83831722460733
TCGA.CF.A3MG.01	BLCA	Tumor	Primary Solid Tumor	22.0286748591349
TCGA.CF.A3MH.01	BLCA	Tumor	Primary Solid Tumor	8.55732326297428
TCGA.CF.A3MI.01	BLCA	Tumor	Primary Solid Tumor	9.14692213171947
TCGA.CF.A47S.01	BLCA	Tumor	Primary Solid Tumor	-9.2394295357509
TCGA.CF.A47T.01	BLCA	Tumor	Primary Solid Tumor	13.8540256860027
TCGA.CF.A47V.01	BLCA	Tumor	Primary Solid Tumor	2.62137088584207
TCGA.CF.A47W.01	BLCA	Tumor	Primary Solid Tumor	-1.99009857018518
TCGA.CF.A47X.01	BLCA	Tumor	Primary Solid Tumor	-7.06528293965649
TCGA.CF.A47Y.01	BLCA	Tumor	Primary Solid Tumor	-11.565322695529
TCGA.CF.A5U8.01	BLCA	Tumor	Primary Solid Tumor	-6.97162548979801
TCGA.CF.A5UA.01	BLCA	Tumor	Primary Solid Tumor	8.39288556350625
TCGA.CF.A7I0.01	BLCA	Tumor	Primary Solid Tumor	3.10877128755131
TCGA.CF.A8HX.01	BLCA	Tumor	Primary Solid Tumor	13.4192735484265
TCGA.CF.A8HY.01	BLCA	Tumor	Primary Solid Tumor	5.84723721925986
TCGA.CF.A9FF.01	BLCA	Tumor	Primary Solid Tumor	9.86067442862589
TCGA.CF.A9FH.01	BLCA	Tumor	Primary Solid Tumor	9.96461961943354
TCGA.CF.A9FL.01	BLCA	Tumor	Primary Solid Tumor	12.3972447714735
TCGA.CF.A9FM.01	BLCA	Tumor	Primary Solid Tumor	-21.3561748472436
TCGA.CU.A0YN.01	BLCA	Tumor	Primary Solid Tumor	20.7273257793589
TCGA.CU.A0YN.11	BLCA	Normal	Solid Tissue Normal	8.60529982863725
TCGA.CU.A0YO.01	BLCA	Tumor	Primary Solid Tumor	-6.23268150167079
TCGA.CU.A0YR.01	BLCA	Tumor	Primary Solid Tumor	20.7490423491206
TCGA.CU.A0YR.11	BLCA	Normal	Solid Tissue Normal	-30.1123973361234
TCGA.CU.A3KJ.01	BLCA	Tumor	Primary Solid Tumor	15.3230322377553
TCGA.CU.A3QU.01	BLCA	Tumor	Primary Solid Tumor	14.6183463423213
TCGA.CU.A3YL.01	BLCA	Tumor	Primary Solid Tumor	7.67978338722416
TCGA.CU.A5W6.01	BLCA	Tumor	Primary Solid Tumor	11.8130860892446
TCGA.CU.A72E.01	BLCA	Tumor	Primary Solid Tumor	6.10619224531512
TCGA.DK.A1A3.01	BLCA	Tumor	Primary Solid Tumor	8.31433659910049
TCGA.DK.A1A5.01	BLCA	Tumor	Primary Solid Tumor	17.1922512965353
TCGA.DK.A1A6.01	BLCA	Tumor	Primary Solid Tumor	30.0328672049265
TCGA.DK.A1A7.01	BLCA	Tumor	Primary Solid Tumor	10.9709212342347
TCGA.DK.A1AA.01	BLCA	Tumor	Primary Solid Tumor	-7.4367728455011
TCGA.DK.A1AB.01	BLCA	Tumor	Primary Solid Tumor	3.47115001393001
TCGA.DK.A1AC.01	BLCA	Tumor	Primary Solid Tumor	28.3502468898731
TCGA.DK.A1AD.01	BLCA	Tumor	Primary Solid Tumor	14.4741749704686
TCGA.DK.A1AE.01	BLCA	Tumor	Primary Solid Tumor	14.9563503817009
TCGA.DK.A1AF.01	BLCA	Tumor	Primary Solid Tumor	2.62623115851066
TCGA.DK.A1AG.01	BLCA	Tumor	Primary Solid Tumor	-0.82544477147549
TCGA.DK.A2HX.01	BLCA	Tumor	Primary Solid Tumor	5.75926858286141
TCGA.DK.A2I1.01	BLCA	Tumor	Primary Solid Tumor	10.6087512751297
TCGA.DK.A2I2.01	BLCA	Tumor	Primary Solid Tumor	10.0875302943
TCGA.DK.A2I4.01	BLCA	Tumor	Primary Solid Tumor	10.6710613161
TCGA.DK.A2I6.01	BLCA	Tumor	Primary Solid Tumor	18.6425797746226
TCGA.DK.A3IK.01	BLCA	Tumor	Primary Solid Tumor	0.574843840312889
TCGA.DK.A3IL.01	BLCA	Tumor	Primary Solid Tumor	7.73316936610494
TCGA.DK.A3IM.01	BLCA	Tumor	Primary Solid Tumor	26.4141152177126
TCGA.DK.A3IN.01	BLCA	Tumor	Primary Solid Tumor	12.570312844114
TCGA.DK.A3IQ.01	BLCA	Tumor	Primary Solid Tumor	-11.2093822492444
TCGA.DK.A3IS.01	BLCA	Tumor	Primary Solid Tumor	22.9817510456758
TCGA.DK.A3IT.01	BLCA	Tumor	Primary Solid Tumor	21.3899834961027
TCGA.DK.A3IU.01	BLCA	Tumor	Primary Solid Tumor	5.05905138578815
TCGA.DK.A3IV.01	BLCA	Tumor	Primary Solid Tumor	17.3554770988408
TCGA.DK.A3WW.01	BLCA	Tumor	Primary Solid Tumor	12.3943737828629
TCGA.DK.A3WX.01	BLCA	Tumor	Primary Solid Tumor	14.7818774279736
TCGA.DK.A3WY.01	BLCA	Tumor	Primary Solid Tumor	15.6583082227181
TCGA.DK.A3X1.01	BLCA	Tumor	Primary Solid Tumor	15.8274451875803
TCGA.DK.A3X2.01	BLCA	Tumor	Primary Solid Tumor	29.595500568788
TCGA.DK.A6AV.01	BLCA	Tumor	Primary Solid Tumor	22.6586513672159
TCGA.DK.A6AW.01	BLCA	Tumor	Primary Solid Tumor	-5.3459196429161
TCGA.DK.A6B0.01	BLCA	Tumor	Primary Solid Tumor	-7.39062050989677
TCGA.DK.A6B1.01	BLCA	Tumor	Primary Solid Tumor	4.22202207800815
TCGA.DK.A6B2.01	BLCA	Tumor	Primary Solid Tumor	11.5963271181303
TCGA.DK.A6B5.01	BLCA	Tumor	Primary Solid Tumor	6.81444824003567
TCGA.DK.A6B6.01	BLCA	Tumor	Primary Solid Tumor	8.47306161883141
TCGA.DK.AA6L.01	BLCA	Tumor	Primary Solid Tumor	10.6996367220687
TCGA.DK.AA6M.01	BLCA	Tumor	Primary Solid Tumor	12.8944188093473
TCGA.DK.AA6P.01	BLCA	Tumor	Primary Solid Tumor	14.4761983709644
TCGA.DK.AA6Q.01	BLCA	Tumor	Primary Solid Tumor	6.55278721805014
TCGA.DK.AA6R.01	BLCA	Tumor	Primary Solid Tumor	22.2581198248665
TCGA.DK.AA6S.01	BLCA	Tumor	Primary Solid Tumor	10.7727636306856
TCGA.DK.AA6T.01	BLCA	Tumor	Primary Solid Tumor	20.9020884949578
TCGA.DK.AA6U.01	BLCA	Tumor	Primary Solid Tumor	22.1788729709233
TCGA.DK.AA6W.01	BLCA	Tumor	Primary Solid Tumor	29.7972577433948
TCGA.DK.AA6X.01	BLCA	Tumor	Primary Solid Tumor	13.3264271977819
TCGA.DK.AA71.01	BLCA	Tumor	Primary Solid Tumor	12.5544732913863
TCGA.DK.AA74.01	BLCA	Tumor	Primary Solid Tumor	3.32009705216229
TCGA.DK.AA75.01	BLCA	Tumor	Primary Solid Tumor	20.1554974458368
TCGA.DK.AA76.01	BLCA	Tumor	Primary Solid Tumor	18.9812506216175
TCGA.DK.AA77.01	BLCA	Tumor	Primary Solid Tumor	13.3776265486876
TCGA.E5.A2PC.01	BLCA	Tumor	Primary Solid Tumor	11.4713628540435
TCGA.E5.A4TZ.01	BLCA	Tumor	Primary Solid Tumor	27.507748196091
TCGA.E5.A4U1.01	BLCA	Tumor	Primary Solid Tumor	21.888011258858
TCGA.E7.A3X6.01	BLCA	Tumor	Primary Solid Tumor	14.1961301004627
TCGA.E7.A3Y1.01	BLCA	Tumor	Primary Solid Tumor	-4.19453210746613
TCGA.E7.A4IJ.01	BLCA	Tumor	Primary Solid Tumor	9.91675572823877
TCGA.E7.A4XJ.01	BLCA	Tumor	Primary Solid Tumor	3.83892830503831
TCGA.E7.A519.01	BLCA	Tumor	Primary Solid Tumor	-22.3875163322403
TCGA.E7.A541.01	BLCA	Tumor	Primary Solid Tumor	21.1330826799137
TCGA.E7.A5KE.01	BLCA	Tumor	Primary Solid Tumor	23.6735422892362
TCGA.E7.A5KF.01	BLCA	Tumor	Primary Solid Tumor	9.82647890980746
TCGA.E7.A677.01	BLCA	Tumor	Primary Solid Tumor	17.4392057897004
TCGA.E7.A678.01	BLCA	Tumor	Primary Solid Tumor	-15.7990537121545
TCGA.E7.A6MD.01	BLCA	Tumor	Primary Solid Tumor	5.08963373148946
TCGA.E7.A6ME.01	BLCA	Tumor	Primary Solid Tumor	18.8131911784642
TCGA.E7.A6MF.01	BLCA	Tumor	Primary Solid Tumor	-23.9264626331236
TCGA.E7.A7DU.01	BLCA	Tumor	Primary Solid Tumor	4.10612309268658
TCGA.E7.A7DV.01	BLCA	Tumor	Primary Solid Tumor	10.4350596400337
TCGA.E7.A7PW.01	BLCA	Tumor	Primary Solid Tumor	23.7404520576418
TCGA.E7.A7XN.01	BLCA	Tumor	Primary Solid Tumor	15.8887212889714
TCGA.E7.A85H.01	BLCA	Tumor	Primary Solid Tumor	19.4227028635491
TCGA.E7.A8O7.01	BLCA	Tumor	Primary Solid Tumor	-8.29500533174148
TCGA.E7.A8O8.01	BLCA	Tumor	Primary Solid Tumor	9.66658569249617
TCGA.E7.A97P.01	BLCA	Tumor	Primary Solid Tumor	12.1945937801151
TCGA.E7.A97Q.01	BLCA	Tumor	Primary Solid Tumor	8.15543021389989
TCGA.FD.A3B3.01	BLCA	Tumor	Primary Solid Tumor	20.3775931294873
TCGA.FD.A3B4.01	BLCA	Tumor	Primary Solid Tumor	11.7703449004965
TCGA.FD.A3B5.01	BLCA	Tumor	Primary Solid Tumor	14.4074118358413
TCGA.FD.A3B6.01	BLCA	Tumor	Primary Solid Tumor	16.3422495182079
TCGA.FD.A3B7.01	BLCA	Tumor	Primary Solid Tumor	15.1596860682513
TCGA.FD.A3B8.01	BLCA	Tumor	Primary Solid Tumor	3.24931940946915
TCGA.FD.A3N5.01	BLCA	Tumor	Primary Solid Tumor	28.2942771481944
TCGA.FD.A3N6.01	BLCA	Tumor	Primary Solid Tumor	13.9500155907168
TCGA.FD.A3NA.01	BLCA	Tumor	Primary Solid Tumor	22.3603154531506
TCGA.FD.A3SJ.01	BLCA	Tumor	Primary Solid Tumor	13.672308769437
TCGA.FD.A3SL.01	BLCA	Tumor	Primary Solid Tumor	-2.32526662746063
TCGA.FD.A3SM.01	BLCA	Tumor	Primary Solid Tumor	1.98367255684853
TCGA.FD.A3SN.01	BLCA	Tumor	Primary Solid Tumor	18.0039041044798
TCGA.FD.A3SO.01	BLCA	Tumor	Primary Solid Tumor	21.0293953981292
TCGA.FD.A3SP.01	BLCA	Tumor	Primary Solid Tumor	12.4475427039197
TCGA.FD.A3SQ.01	BLCA	Tumor	Primary Solid Tumor	-16.5301282321433
TCGA.FD.A3SR.01	BLCA	Tumor	Primary Solid Tumor	9.96333495382677
TCGA.FD.A3SS.01	BLCA	Tumor	Primary Solid Tumor	27.6726248443145
TCGA.FD.A43N.01	BLCA	Tumor	Primary Solid Tumor	10.1299851085794
TCGA.FD.A43P.01	BLCA	Tumor	Primary Solid Tumor	14.9655454322089
TCGA.FD.A43S.01	BLCA	Tumor	Primary Solid Tumor	-23.8986298816831
TCGA.FD.A43U.01	BLCA	Tumor	Primary Solid Tumor	4.22182368215186
TCGA.FD.A43X.01	BLCA	Tumor	Primary Solid Tumor	3.43282212154894
TCGA.FD.A43Y.01	BLCA	Tumor	Primary Solid Tumor	3.47318023075796
TCGA.FD.A5BR.01	BLCA	Tumor	Primary Solid Tumor	0.517341671854784
TCGA.FD.A5BS.01	BLCA	Tumor	Primary Solid Tumor	-2.41228033895812
TCGA.FD.A5BT.01	BLCA	Tumor	Primary Solid Tumor	-0.591429763525402
TCGA.FD.A5BU.01	BLCA	Tumor	Primary Solid Tumor	5.9519574891974
TCGA.FD.A5BV.01	BLCA	Tumor	Primary Solid Tumor	11.6371879697589
TCGA.FD.A5BX.01	BLCA	Tumor	Primary Solid Tumor	1.30536514334452
TCGA.FD.A5BY.01	BLCA	Tumor	Primary Solid Tumor	15.8408923009318
TCGA.FD.A5BZ.01	BLCA	Tumor	Primary Solid Tumor	7.67448121765204
TCGA.FD.A5C0.01	BLCA	Tumor	Primary Solid Tumor	23.2225810394249
TCGA.FD.A5C1.01	BLCA	Tumor	Primary Solid Tumor	9.73209623253763
TCGA.FD.A62N.01	BLCA	Tumor	Primary Solid Tumor	8.30410160942926
TCGA.FD.A62O.01	BLCA	Tumor	Primary Solid Tumor	12.1339018639627
TCGA.FD.A62P.01	BLCA	Tumor	Primary Solid Tumor	19.3008006606957
TCGA.FD.A62S.01	BLCA	Tumor	Primary Solid Tumor	9.77447108274525
TCGA.FD.A6TA.01	BLCA	Tumor	Primary Solid Tumor	4.12726157640137
TCGA.FD.A6TB.01	BLCA	Tumor	Primary Solid Tumor	10.2455331034281
TCGA.FD.A6TC.01	BLCA	Tumor	Primary Solid Tumor	17.2145424890922
TCGA.FD.A6TD.01	BLCA	Tumor	Primary Solid Tumor	13.0406585729253
TCGA.FD.A6TE.01	BLCA	Tumor	Primary Solid Tumor	22.1740386817775
TCGA.FD.A6TF.01	BLCA	Tumor	Primary Solid Tumor	18.832814929676
TCGA.FD.A6TG.01	BLCA	Tumor	Primary Solid Tumor	8.46169061009732
TCGA.FD.A6TH.01	BLCA	Tumor	Primary Solid Tumor	20.240435355666
TCGA.FD.A6TI.01	BLCA	Tumor	Primary Solid Tumor	-14.9064183221429
TCGA.FD.A6TK.01	BLCA	Tumor	Primary Solid Tumor	11.6405837213563
TCGA.FJ.A3Z7.01	BLCA	Tumor	Primary Solid Tumor	-4.69707720719985
TCGA.FJ.A3Z9.01	BLCA	Tumor	Primary Solid Tumor	18.3773778026433
TCGA.FJ.A3ZE.01	BLCA	Tumor	Primary Solid Tumor	20.783303879534
TCGA.FJ.A3ZF.01	BLCA	Tumor	Primary Solid Tumor	15.4604002604529
TCGA.FJ.A871.01	BLCA	Tumor	Primary Solid Tumor	15.4838331258884
TCGA.FT.A3EE.01	BLCA	Tumor	Primary Solid Tumor	6.96741823179989
TCGA.FT.A61P.01	BLCA	Tumor	Primary Solid Tumor	17.5221316768659
TCGA.G2.A2EC.01	BLCA	Tumor	Primary Solid Tumor	-12.0265842093586
TCGA.G2.A2EF.01	BLCA	Tumor	Primary Solid Tumor	6.17392101920185
TCGA.G2.A2EJ.01	BLCA	Tumor	Primary Solid Tumor	19.3392441358533
TCGA.G2.A2EK.01	BLCA	Tumor	Primary Solid Tumor	1.67210346030526
TCGA.G2.A2EL.01	BLCA	Tumor	Primary Solid Tumor	25.0968905601814
TCGA.G2.A2EO.01	BLCA	Tumor	Primary Solid Tumor	11.1074414227816
TCGA.G2.A2ES.01	BLCA	Tumor	Primary Solid Tumor	19.7987613142629
TCGA.G2.A3IB.01	BLCA	Tumor	Primary Solid Tumor	15.5650272667152
TCGA.G2.A3IE.01	BLCA	Tumor	Primary Solid Tumor	1.26729638119056
TCGA.G2.A3VY.01	BLCA	Tumor	Primary Solid Tumor	19.4944731378958
TCGA.G2.AA3B.01	BLCA	Tumor	Primary Solid Tumor	15.0200105853434
TCGA.G2.AA3C.01	BLCA	Tumor	Primary Solid Tumor	12.4241865024764
TCGA.G2.AA3D.01	BLCA	Tumor	Primary Solid Tumor	16.6771362423703
TCGA.G2.AA3F.01	BLCA	Tumor	Primary Solid Tumor	12.5658038393455
TCGA.GC.A3BM.01	BLCA	Tumor	Primary Solid Tumor	7.96055563942007
TCGA.GC.A3BM.11	BLCA	Normal	Solid Tissue Normal	-28.3399628558749
TCGA.GC.A3I6.01	BLCA	Tumor	Primary Solid Tumor	23.8501629819771
TCGA.GC.A3OO.01	BLCA	Tumor	Primary Solid Tumor	10.9546641019479
TCGA.GC.A3RB.01	BLCA	Tumor	Primary Solid Tumor	25.105016789902
TCGA.GC.A3RC.01	BLCA	Tumor	Primary Solid Tumor	17.4745334442642
TCGA.GC.A3RD.01	BLCA	Tumor	Primary Solid Tumor	20.3752775679085
TCGA.GC.A3WC.01	BLCA	Tumor	Primary Solid Tumor	7.67902031105112
TCGA.GC.A3WC.11	BLCA	Normal	Solid Tissue Normal	-34.2990129752977
TCGA.GC.A3YS.01	BLCA	Tumor	Primary Solid Tumor	14.7080967129129
TCGA.GC.A4ZW.01	BLCA	Tumor	Primary Solid Tumor	27.5150939736179
TCGA.GC.A6I1.01	BLCA	Tumor	Primary Solid Tumor	8.81794354139377
TCGA.GC.A6I3.01	BLCA	Tumor	Primary Solid Tumor	10.2170627159394
TCGA.GC.A6I3.11	BLCA	Normal	Solid Tissue Normal	6.64044981785549
TCGA.GD.A2C5.01	BLCA	Tumor	Primary Solid Tumor	6.08098925744789
TCGA.GD.A2C5.11	BLCA	Normal	Solid Tissue Normal	-3.29559776995657
TCGA.GD.A3OP.01	BLCA	Tumor	Primary Solid Tumor	-7.07000097247017
TCGA.GD.A3OP.11	BLCA	Normal	Solid Tissue Normal	-23.8083002133553
TCGA.GD.A3OQ.01	BLCA	Tumor	Primary Solid Tumor	20.820723559889
TCGA.GD.A3OQ.11	BLCA	Normal	Solid Tissue Normal	-28.732567280056
TCGA.GD.A3OS.01	BLCA	Tumor	Primary Solid Tumor	12.1863525245037
TCGA.GD.A6C6.01	BLCA	Tumor	Primary Solid Tumor	10.3887758335558
TCGA.GD.A76B.01	BLCA	Tumor	Primary Solid Tumor	4.36218714102598
TCGA.GU.A42P.01	BLCA	Tumor	Primary Solid Tumor	16.7620351070337
TCGA.GU.A42Q.01	BLCA	Tumor	Primary Solid Tumor	18.2167064545586
TCGA.GU.A42R.01	BLCA	Tumor	Primary Solid Tumor	13.6827401691205
TCGA.GU.A762.01	BLCA	Tumor	Primary Solid Tumor	11.9598688544632
TCGA.GU.A763.01	BLCA	Tumor	Primary Solid Tumor	2.20256166579556
TCGA.GU.A764.01	BLCA	Tumor	Primary Solid Tumor	12.9425928533636
TCGA.GU.A766.01	BLCA	Tumor	Primary Solid Tumor	9.22004154294017
TCGA.GU.A767.01	BLCA	Tumor	Primary Solid Tumor	5.60751444160909
TCGA.GU.AATO.01	BLCA	Tumor	Primary Solid Tumor	8.12627261420572
TCGA.GU.AATP.01	BLCA	Tumor	Primary Solid Tumor	5.70416928344579
TCGA.GU.AATQ.01	BLCA	Tumor	Primary Solid Tumor	15.2106224098224
TCGA.GV.A3JV.01	BLCA	Tumor	Primary Solid Tumor	16.9153226694706
TCGA.GV.A3JW.01	BLCA	Tumor	Primary Solid Tumor	12.588293605183
TCGA.GV.A3JX.01	BLCA	Tumor	Primary Solid Tumor	20.8942943449287
TCGA.GV.A3JZ.01	BLCA	Tumor	Primary Solid Tumor	24.2715100891087
TCGA.GV.A3QF.01	BLCA	Tumor	Primary Solid Tumor	15.101947407386
TCGA.GV.A3QG.01	BLCA	Tumor	Primary Solid Tumor	11.9593887652584
TCGA.GV.A3QH.01	BLCA	Tumor	Primary Solid Tumor	23.6690249831486
TCGA.GV.A3QI.01	BLCA	Tumor	Primary Solid Tumor	20.2303450338454
TCGA.GV.A3QK.01	BLCA	Tumor	Primary Solid Tumor	13.510645771438
TCGA.GV.A40E.01	BLCA	Tumor	Primary Solid Tumor	20.0043659219164
TCGA.GV.A40G.01	BLCA	Tumor	Primary Solid Tumor	17.1805595092295
TCGA.GV.A6ZA.01	BLCA	Tumor	Primary Solid Tumor	22.0161541708978
TCGA.H4.A2HO.01	BLCA	Tumor	Primary Solid Tumor	-8.34615853585917
TCGA.H4.A2HQ.01	BLCA	Tumor	Primary Solid Tumor	24.0929312769422
TCGA.HQ.A2OE.01	BLCA	Tumor	Primary Solid Tumor	25.5126981646306
TCGA.HQ.A2OF.01	BLCA	Tumor	Primary Solid Tumor	23.8545082123677
TCGA.HQ.A5ND.01	BLCA	Tumor	Primary Solid Tumor	26.9275267969983
TCGA.HQ.A5NE.01	BLCA	Tumor	Primary Solid Tumor	14.4102022738538
TCGA.K4.A3WS.01	BLCA	Tumor	Primary Solid Tumor	0.43160330327623
TCGA.K4.A3WU.01	BLCA	Tumor	Primary Solid Tumor	-1.87954292315805
TCGA.K4.A3WV.01	BLCA	Tumor	Primary Solid Tumor	18.4018455200777
TCGA.K4.A3WV.11	BLCA	Normal	Solid Tissue Normal	-39.9496764059515
TCGA.K4.A4AB.01	BLCA	Tumor	Primary Solid Tumor	-20.9890556558394
TCGA.K4.A4AC.01	BLCA	Tumor	Primary Solid Tumor	16.3378611188373
TCGA.K4.A54R.01	BLCA	Tumor	Primary Solid Tumor	15.9887660632542
TCGA.K4.A54R.11	BLCA	Normal	Solid Tissue Normal	-48.1240213228446
TCGA.K4.A5RH.01	BLCA	Tumor	Primary Solid Tumor	13.9680940728502
TCGA.K4.A5RI.01	BLCA	Tumor	Primary Solid Tumor	11.8448574559357
TCGA.K4.A5RI.11	BLCA	Normal	Solid Tissue Normal	-22.5121845216787
TCGA.K4.A5RJ.01	BLCA	Tumor	Primary Solid Tumor	12.5563354308432
TCGA.K4.A6FZ.01	BLCA	Tumor	Primary Solid Tumor	5.69797213906654
TCGA.K4.A6MB.01	BLCA	Tumor	Primary Solid Tumor	14.9042437836075
TCGA.K4.A83P.01	BLCA	Tumor	Primary Solid Tumor	-5.37717833016554
TCGA.K4.AAQO.01	BLCA	Tumor	Primary Solid Tumor	2.77393697281718
TCGA.KQ.A41N.01	BLCA	Tumor	Primary Solid Tumor	8.6776136511554
TCGA.KQ.A41O.01	BLCA	Tumor	Primary Solid Tumor	13.0736304719331
TCGA.KQ.A41P.01	BLCA	Tumor	Primary Solid Tumor	2.49382884125822
TCGA.KQ.A41Q.01	BLCA	Tumor	Primary Solid Tumor	19.5161608685057
TCGA.KQ.A41R.01	BLCA	Tumor	Primary Solid Tumor	10.4763684693478
TCGA.KQ.A41S.01	BLCA	Tumor	Primary Solid Tumor	14.1460211716516
TCGA.LC.A66R.01	BLCA	Tumor	Primary Solid Tumor	27.4362150638324
TCGA.LT.A5Z6.01	BLCA	Tumor	Primary Solid Tumor	17.1975484771129
TCGA.LT.A8JT.01	BLCA	Tumor	Primary Solid Tumor	2.22150137727889
TCGA.MV.A51V.01	BLCA	Tumor	Primary Solid Tumor	5.4700718387237
TCGA.PQ.A6FI.01	BLCA	Tumor	Primary Solid Tumor	24.7731997226032
TCGA.PQ.A6FN.01	BLCA	Tumor	Primary Solid Tumor	18.0860844946725
TCGA.R3.A69X.01	BLCA	Tumor	Primary Solid Tumor	6.97873571627955
TCGA.S5.A6DX.01	BLCA	Tumor	Primary Solid Tumor	8.13313110799159
TCGA.S5.AA26.01	BLCA	Tumor	Primary Solid Tumor	24.3688113658065
TCGA.SY.A9G0.01	BLCA	Tumor	Primary Solid Tumor	-9.58645599089178
TCGA.SY.A9G5.01	BLCA	Tumor	Primary Solid Tumor	8.82936902306055
TCGA.UY.A78K.01	BLCA	Tumor	Primary Solid Tumor	20.6306123359614
TCGA.UY.A78L.01	BLCA	Tumor	Primary Solid Tumor	20.235476775029
TCGA.UY.A78M.01	BLCA	Tumor	Primary Solid Tumor	17.9269066697422
TCGA.UY.A78N.01	BLCA	Tumor	Primary Solid Tumor	25.6769752644652
TCGA.UY.A78O.01	BLCA	Tumor	Primary Solid Tumor	10.994105318937
TCGA.UY.A78P.01	BLCA	Tumor	Primary Solid Tumor	14.6452246246724
TCGA.UY.A8OB.01	BLCA	Tumor	Primary Solid Tumor	16.2700659563592
TCGA.UY.A8OC.01	BLCA	Tumor	Primary Solid Tumor	9.7077946346858
TCGA.UY.A8OD.01	BLCA	Tumor	Primary Solid Tumor	2.32305159610297
TCGA.UY.A9PA.01	BLCA	Tumor	Primary Solid Tumor	-0.031063198011231
TCGA.UY.A9PB.01	BLCA	Tumor	Primary Solid Tumor	7.98711866326169
TCGA.UY.A9PD.01	BLCA	Tumor	Primary Solid Tumor	18.2814176346659
TCGA.UY.A9PE.01	BLCA	Tumor	Primary Solid Tumor	9.20936487725888
TCGA.UY.A9PF.01	BLCA	Tumor	Primary Solid Tumor	-2.82365221023563
TCGA.UY.A9PH.01	BLCA	Tumor	Primary Solid Tumor	10.3612598087169
TCGA.XF.A8HB.01	BLCA	Tumor	Primary Solid Tumor	17.0867090464785
TCGA.XF.A8HC.01	BLCA	Tumor	Primary Solid Tumor	9.01289803803546
TCGA.XF.A8HD.01	BLCA	Tumor	Primary Solid Tumor	12.4476910330484
TCGA.XF.A8HE.01	BLCA	Tumor	Primary Solid Tumor	22.8384941578
TCGA.XF.A8HF.01	BLCA	Tumor	Primary Solid Tumor	12.7156823484789
TCGA.XF.A8HG.01	BLCA	Tumor	Primary Solid Tumor	7.11572877373446
TCGA.XF.A8HH.01	BLCA	Tumor	Primary Solid Tumor	5.54232943694413
TCGA.XF.A8HI.01	BLCA	Tumor	Primary Solid Tumor	5.47206588285604
TCGA.XF.A9SH.01	BLCA	Tumor	Primary Solid Tumor	-8.07466849604607
TCGA.XF.A9SI.01	BLCA	Tumor	Primary Solid Tumor	4.02452785184627
TCGA.XF.A9SJ.01	BLCA	Tumor	Primary Solid Tumor	17.0419769482968
TCGA.XF.A9SK.01	BLCA	Tumor	Primary Solid Tumor	-11.5737683074948
TCGA.XF.A9SL.01	BLCA	Tumor	Primary Solid Tumor	-9.03173685410708
TCGA.XF.A9SM.01	BLCA	Tumor	Primary Solid Tumor	18.7731298830797
TCGA.XF.A9SP.01	BLCA	Tumor	Primary Solid Tumor	-0.281697154928627
TCGA.XF.A9ST.01	BLCA	Tumor	Primary Solid Tumor	31.6431935693972
TCGA.XF.A9SU.01	BLCA	Tumor	Primary Solid Tumor	10.5736447902679
TCGA.XF.A9SV.01	BLCA	Tumor	Primary Solid Tumor	16.9743759279505
TCGA.XF.A9SW.01	BLCA	Tumor	Primary Solid Tumor	0.174825701819211
TCGA.XF.A9SX.01	BLCA	Tumor	Primary Solid Tumor	1.59422312989659
TCGA.XF.A9SY.01	BLCA	Tumor	Primary Solid Tumor	14.6194469041643
TCGA.XF.A9SZ.01	BLCA	Tumor	Primary Solid Tumor	10.815748734894
TCGA.XF.A9T0.01	BLCA	Tumor	Primary Solid Tumor	21.1911407607918
TCGA.XF.A9T2.01	BLCA	Tumor	Primary Solid Tumor	12.2414700626263
TCGA.XF.A9T3.01	BLCA	Tumor	Primary Solid Tumor	7.453527299893
TCGA.XF.A9T4.01	BLCA	Tumor	Primary Solid Tumor	15.0788656225551
TCGA.XF.A9T5.01	BLCA	Tumor	Primary Solid Tumor	12.3076069376797
TCGA.XF.A9T6.01	BLCA	Tumor	Primary Solid Tumor	21.593886591795
TCGA.XF.A9T8.01	BLCA	Tumor	Primary Solid Tumor	17.5594561821149
TCGA.XF.AAME.01	BLCA	Tumor	Primary Solid Tumor	1.86358296741488
TCGA.XF.AAMG.01	BLCA	Tumor	Primary Solid Tumor	25.6671090423904
TCGA.XF.AAMH.01	BLCA	Tumor	Primary Solid Tumor	12.6215470379701
TCGA.XF.AAMJ.01	BLCA	Tumor	Primary Solid Tumor	-1.23382223389415
TCGA.XF.AAML.01	BLCA	Tumor	Primary Solid Tumor	21.8572992273896
TCGA.XF.AAMQ.01	BLCA	Tumor	Primary Solid Tumor	18.9046246220929
TCGA.XF.AAMR.01	BLCA	Tumor	Primary Solid Tumor	-6.85482783952582
TCGA.XF.AAMT.01	BLCA	Tumor	Primary Solid Tumor	0.740522860353921
TCGA.XF.AAMW.01	BLCA	Tumor	Primary Solid Tumor	15.0311300423967
TCGA.XF.AAMX.01	BLCA	Tumor	Primary Solid Tumor	15.3654712577664
TCGA.XF.AAMY.01	BLCA	Tumor	Primary Solid Tumor	7.73772093601858
TCGA.XF.AAMZ.01	BLCA	Tumor	Primary Solid Tumor	37.0043950385813
TCGA.XF.AAN0.01	BLCA	Tumor	Primary Solid Tumor	19.6671866305084
TCGA.XF.AAN1.01	BLCA	Tumor	Primary Solid Tumor	10.6038683844959
TCGA.XF.AAN2.01	BLCA	Tumor	Primary Solid Tumor	22.3962619429534
TCGA.XF.AAN3.01	BLCA	Tumor	Primary Solid Tumor	-6.71478215833577
TCGA.XF.AAN4.01	BLCA	Tumor	Primary Solid Tumor	-8.87295308290732
TCGA.XF.AAN5.01	BLCA	Tumor	Primary Solid Tumor	11.5380655676975
TCGA.XF.AAN7.01	BLCA	Tumor	Primary Solid Tumor	25.1050629996184
TCGA.XF.AAN8.01	BLCA	Tumor	Primary Solid Tumor	-39.8292417302819
TCGA.YC.A89H.01	BLCA	Tumor	Primary Solid Tumor	19.4148646615362
TCGA.YC.A8S6.01	BLCA	Tumor	Primary Solid Tumor	-0.84067645107469
TCGA.YC.A9TC.01	BLCA	Tumor	Primary Solid Tumor	11.6263083168876
TCGA.YF.AA3L.01	BLCA	Tumor	Primary Solid Tumor	2.383758607159
TCGA.YF.AA3M.01	BLCA	Tumor	Primary Solid Tumor	25.0117622981576
TCGA.ZF.A9R0.01	BLCA	Tumor	Primary Solid Tumor	8.84226742836946
TCGA.ZF.A9R1.01	BLCA	Tumor	Primary Solid Tumor	16.2290030402689
TCGA.ZF.A9R2.01	BLCA	Tumor	Primary Solid Tumor	12.9183405943547
TCGA.ZF.A9R3.01	BLCA	Tumor	Primary Solid Tumor	-2.49216313033707
TCGA.ZF.A9R4.01	BLCA	Tumor	Primary Solid Tumor	12.8442927840832
TCGA.ZF.A9R5.01	BLCA	Tumor	Primary Solid Tumor	-9.3056812551512
TCGA.ZF.A9R7.01	BLCA	Tumor	Primary Solid Tumor	3.46962758716025
TCGA.ZF.A9R9.01	BLCA	Tumor	Primary Solid Tumor	-6.07674988980569
TCGA.ZF.A9RC.01	BLCA	Tumor	Primary Solid Tumor	17.5560688000001
TCGA.ZF.A9RD.01	BLCA	Tumor	Primary Solid Tumor	7.19456124396482
TCGA.ZF.A9RE.01	BLCA	Tumor	Primary Solid Tumor	20.221237631817
TCGA.ZF.A9RF.01	BLCA	Tumor	Primary Solid Tumor	14.9671762031975
TCGA.ZF.A9RL.01	BLCA	Tumor	Primary Solid Tumor	18.2472906503035
TCGA.ZF.A9RM.01	BLCA	Tumor	Primary Solid Tumor	22.5389854310769
TCGA.ZF.A9RN.01	BLCA	Tumor	Primary Solid Tumor	29.6484544458179
TCGA.ZF.AA4N.01	BLCA	Tumor	Primary Solid Tumor	8.14867827321811
TCGA.ZF.AA4R.01	BLCA	Tumor	Primary Solid Tumor	16.0128103436688
TCGA.ZF.AA4T.01	BLCA	Tumor	Primary Solid Tumor	21.8986252087572
TCGA.ZF.AA4U.01	BLCA	Tumor	Primary Solid Tumor	12.6289973429736
TCGA.ZF.AA4V.01	BLCA	Tumor	Primary Solid Tumor	18.8809166669672
TCGA.ZF.AA4W.01	BLCA	Tumor	Primary Solid Tumor	25.5549530719009
TCGA.ZF.AA4X.01	BLCA	Tumor	Primary Solid Tumor	19.6747037855386
TCGA.ZF.AA51.01	BLCA	Tumor	Primary Solid Tumor	18.6877309584411
TCGA.ZF.AA52.01	BLCA	Tumor	Primary Solid Tumor	5.1268051283178
TCGA.ZF.AA53.01	BLCA	Tumor	Primary Solid Tumor	10.3773151861206
TCGA.ZF.AA54.01	BLCA	Tumor	Primary Solid Tumor	17.9985133667772
TCGA.ZF.AA56.01	BLCA	Tumor	Primary Solid Tumor	10.827411300342
TCGA.ZF.AA58.01	BLCA	Tumor	Primary Solid Tumor	15.3021018641277
TCGA.ZF.AA5H.01	BLCA	Tumor	Primary Solid Tumor	17.0585091000394
TCGA.ZF.AA5N.01	BLCA	Tumor	Primary Solid Tumor	15.4688402402013
TCGA.ZF.AA5P.01	BLCA	Tumor	Primary Solid Tumor	-9.17436011497309
TCGA.3C.AAAU.01	BRCA	Tumor	Primary Solid Tumor	10.828529537469
TCGA.3C.AALI.01	BRCA	Tumor	Primary Solid Tumor	16.2057021932698
TCGA.3C.AALJ.01	BRCA	Tumor	Primary Solid Tumor	4.64231554032886
TCGA.3C.AALK.01	BRCA	Tumor	Primary Solid Tumor	-7.08554214842786
TCGA.4H.AAAK.01	BRCA	Tumor	Primary Solid Tumor	-2.94661725312205
TCGA.5L.AAT0.01	BRCA	Tumor	Primary Solid Tumor	-17.5205948167912
TCGA.5L.AAT1.01	BRCA	Tumor	Primary Solid Tumor	-15.4341064073371
TCGA.5T.A9QA.01	BRCA	Tumor	Primary Solid Tumor	11.5981298518246
TCGA.A1.A0SB.01	BRCA	Tumor	Primary Solid Tumor	-10.4948909118407
TCGA.A1.A0SD.01	BRCA	Tumor	Primary Solid Tumor	-6.50295581362482
TCGA.A1.A0SE.01	BRCA	Tumor	Primary Solid Tumor	2.43148755843666
TCGA.A1.A0SF.01	BRCA	Tumor	Primary Solid Tumor	-3.52996789957664
TCGA.A1.A0SG.01	BRCA	Tumor	Primary Solid Tumor	-5.71033207525342
TCGA.A1.A0SH.01	BRCA	Tumor	Primary Solid Tumor	-12.4121996805906
TCGA.A1.A0SI.01	BRCA	Tumor	Primary Solid Tumor	4.72894045272195
TCGA.A1.A0SJ.01	BRCA	Tumor	Primary Solid Tumor	6.33290002057219
TCGA.A1.A0SK.01	BRCA	Tumor	Primary Solid Tumor	29.1945362053141
TCGA.A1.A0SM.01	BRCA	Tumor	Primary Solid Tumor	-1.59202097940218
TCGA.A1.A0SN.01	BRCA	Tumor	Primary Solid Tumor	12.2416724962268
TCGA.A1.A0SO.01	BRCA	Tumor	Primary Solid Tumor	25.3175424377527
TCGA.A1.A0SP.01	BRCA	Tumor	Primary Solid Tumor	23.5639767786126
TCGA.A1.A0SQ.01	BRCA	Tumor	Primary Solid Tumor	5.30243329530736
TCGA.A2.A04N.01	BRCA	Tumor	Primary Solid Tumor	-7.99513870479675
TCGA.A2.A04P.01	BRCA	Tumor	Primary Solid Tumor	6.66115685134632
TCGA.A2.A04Q.01	BRCA	Tumor	Primary Solid Tumor	8.37299193182485
TCGA.A2.A04R.01	BRCA	Tumor	Primary Solid Tumor	12.5479114288895
TCGA.A2.A04T.01	BRCA	Tumor	Primary Solid Tumor	21.6234930027385
TCGA.A2.A04U.01	BRCA	Tumor	Primary Solid Tumor	23.9983132285281
TCGA.A2.A04V.01	BRCA	Tumor	Primary Solid Tumor	6.30036594209904
TCGA.A2.A04W.01	BRCA	Tumor	Primary Solid Tumor	-0.396651237356181
TCGA.A2.A04X.01	BRCA	Tumor	Primary Solid Tumor	7.77724133881122
TCGA.A2.A04Y.01	BRCA	Tumor	Primary Solid Tumor	4.04593620590059
TCGA.A2.A0CK.01	BRCA	Tumor	Primary Solid Tumor	-4.07910177479511
TCGA.A2.A0CL.01	BRCA	Tumor	Primary Solid Tumor	15.4501240207906
TCGA.A2.A0CM.01	BRCA	Tumor	Primary Solid Tumor	23.503239850866
TCGA.A2.A0CO.01	BRCA	Tumor	Primary Solid Tumor	-32.2631644394575
TCGA.A2.A0CP.01	BRCA	Tumor	Primary Solid Tumor	-29.0756871512022
TCGA.A2.A0CQ.01	BRCA	Tumor	Primary Solid Tumor	-4.02204017985529
TCGA.A2.A0CR.01	BRCA	Tumor	Primary Solid Tumor	-15.0954234779117
TCGA.A2.A0CS.01	BRCA	Tumor	Primary Solid Tumor	-12.9693946372905
TCGA.A2.A0CT.01	BRCA	Tumor	Primary Solid Tumor	8.05025027834815
TCGA.A2.A0CU.01	BRCA	Tumor	Primary Solid Tumor	7.0877614384363
TCGA.A2.A0CV.01	BRCA	Tumor	Primary Solid Tumor	-28.2757624824188
TCGA.A2.A0CW.01	BRCA	Tumor	Primary Solid Tumor	13.3427483500116
TCGA.A2.A0CX.01	BRCA	Tumor	Primary Solid Tumor	8.25274030203179
TCGA.A2.A0CY.01	BRCA	Tumor	Primary Solid Tumor	4.07994892684184
TCGA.A2.A0CZ.01	BRCA	Tumor	Primary Solid Tumor	-25.0126551230522
TCGA.A2.A0D0.01	BRCA	Tumor	Primary Solid Tumor	25.6453462040865
TCGA.A2.A0D1.01	BRCA	Tumor	Primary Solid Tumor	18.1760133738817
TCGA.A2.A0D2.01	BRCA	Tumor	Primary Solid Tumor	21.7152846666756
TCGA.A2.A0D3.01	BRCA	Tumor	Primary Solid Tumor	-23.4024134634664
TCGA.A2.A0D4.01	BRCA	Tumor	Primary Solid Tumor	25.8252385649805
TCGA.A2.A0EM.01	BRCA	Tumor	Primary Solid Tumor	-7.33387539559275
TCGA.A2.A0EN.01	BRCA	Tumor	Primary Solid Tumor	-16.2066124383041
TCGA.A2.A0EO.01	BRCA	Tumor	Primary Solid Tumor	-10.3158773284371
TCGA.A2.A0EP.01	BRCA	Tumor	Primary Solid Tumor	-12.0237133299295
TCGA.A2.A0EQ.01	BRCA	Tumor	Primary Solid Tumor	18.6607789021273
TCGA.A2.A0ER.01	BRCA	Tumor	Primary Solid Tumor	12.6938855200498
TCGA.A2.A0ES.01	BRCA	Tumor	Primary Solid Tumor	-22.6028802525522
TCGA.A2.A0ET.01	BRCA	Tumor	Primary Solid Tumor	2.88629453101585
TCGA.A2.A0EU.01	BRCA	Tumor	Primary Solid Tumor	6.17370055178962
TCGA.A2.A0EV.01	BRCA	Tumor	Primary Solid Tumor	0.0119249876875294
TCGA.A2.A0EW.01	BRCA	Tumor	Primary Solid Tumor	-20.0089673571305
TCGA.A2.A0EX.01	BRCA	Tumor	Primary Solid Tumor	-15.1241048067732
TCGA.A2.A0EY.01	BRCA	Tumor	Primary Solid Tumor	-2.04752997744783
TCGA.A2.A0ST.01	BRCA	Tumor	Primary Solid Tumor	5.80624807386282
TCGA.A2.A0SU.01	BRCA	Tumor	Primary Solid Tumor	2.20065857406254
TCGA.A2.A0SV.01	BRCA	Tumor	Primary Solid Tumor	14.1190445661134
TCGA.A2.A0SW.01	BRCA	Tumor	Primary Solid Tumor	10.3148840431493
TCGA.A2.A0SX.01	BRCA	Tumor	Primary Solid Tumor	18.895175620388
TCGA.A2.A0SY.01	BRCA	Tumor	Primary Solid Tumor	-7.27945640897571
TCGA.A2.A0T0.01	BRCA	Tumor	Primary Solid Tumor	21.4682804713181
TCGA.A2.A0T1.01	BRCA	Tumor	Primary Solid Tumor	7.13864633837776
TCGA.A2.A0T2.01	BRCA	Tumor	Primary Solid Tumor	3.31199932606826
TCGA.A2.A0T3.01	BRCA	Tumor	Primary Solid Tumor	19.6726142496996
TCGA.A2.A0T4.01	BRCA	Tumor	Primary Solid Tumor	8.20576614672491
TCGA.A2.A0T5.01	BRCA	Tumor	Primary Solid Tumor	-5.46185527226242
TCGA.A2.A0T6.01	BRCA	Tumor	Primary Solid Tumor	-20.372484175703
TCGA.A2.A0T7.01	BRCA	Tumor	Primary Solid Tumor	0.84047960379403
TCGA.A2.A0YC.01	BRCA	Tumor	Primary Solid Tumor	-3.08645569984651
TCGA.A2.A0YD.01	BRCA	Tumor	Primary Solid Tumor	-15.4609129467363
TCGA.A2.A0YE.01	BRCA	Tumor	Primary Solid Tumor	16.468195676723
TCGA.A2.A0YF.01	BRCA	Tumor	Primary Solid Tumor	9.92175346012397
TCGA.A2.A0YG.01	BRCA	Tumor	Primary Solid Tumor	14.9681454310136
TCGA.A2.A0YH.01	BRCA	Tumor	Primary Solid Tumor	14.0302903596418
TCGA.A2.A0YI.01	BRCA	Tumor	Primary Solid Tumor	-20.6829439699099
TCGA.A2.A0YJ.01	BRCA	Tumor	Primary Solid Tumor	20.2393536783789
TCGA.A2.A0YK.01	BRCA	Tumor	Primary Solid Tumor	-12.3203602279603
TCGA.A2.A0YL.01	BRCA	Tumor	Primary Solid Tumor	-5.73825632793841
TCGA.A2.A0YM.01	BRCA	Tumor	Primary Solid Tumor	26.9091522768399
TCGA.A2.A0YT.01	BRCA	Tumor	Primary Solid Tumor	17.2266149287547
TCGA.A2.A1FV.01	BRCA	Tumor	Primary Solid Tumor	0.626093232004051
TCGA.A2.A1FW.01	BRCA	Tumor	Primary Solid Tumor	14.3751451416057
TCGA.A2.A1FX.01	BRCA	Tumor	Primary Solid Tumor	14.2874039562052
TCGA.A2.A1FZ.01	BRCA	Tumor	Primary Solid Tumor	-8.86212865725357
TCGA.A2.A1G0.01	BRCA	Tumor	Primary Solid Tumor	-19.658881902545
TCGA.A2.A1G1.01	BRCA	Tumor	Primary Solid Tumor	15.3140932749606
TCGA.A2.A1G4.01	BRCA	Tumor	Primary Solid Tumor	9.93763993256402
TCGA.A2.A1G6.01	BRCA	Tumor	Primary Solid Tumor	-36.3875892854848
TCGA.A2.A259.01	BRCA	Tumor	Primary Solid Tumor	-13.6916735914844
TCGA.A2.A25A.01	BRCA	Tumor	Primary Solid Tumor	-6.94455440618538
TCGA.A2.A25B.01	BRCA	Tumor	Primary Solid Tumor	19.3290427698263
TCGA.A2.A25C.01	BRCA	Tumor	Primary Solid Tumor	7.53118587588803
TCGA.A2.A25D.01	BRCA	Tumor	Primary Solid Tumor	-0.405132441591273
TCGA.A2.A25E.01	BRCA	Tumor	Primary Solid Tumor	14.5084256728415
TCGA.A2.A25F.01	BRCA	Tumor	Primary Solid Tumor	11.312886742307
TCGA.A2.A3KC.01	BRCA	Tumor	Primary Solid Tumor	-1.43800465183914
TCGA.A2.A3KD.01	BRCA	Tumor	Primary Solid Tumor	-3.57022728849808
TCGA.A2.A3XS.01	BRCA	Tumor	Primary Solid Tumor	13.6699094851606
TCGA.A2.A3XT.01	BRCA	Tumor	Primary Solid Tumor	16.5164166748326
TCGA.A2.A3XU.01	BRCA	Tumor	Primary Solid Tumor	13.500798575351
TCGA.A2.A3XV.01	BRCA	Tumor	Primary Solid Tumor	-5.69760674976611
TCGA.A2.A3XW.01	BRCA	Tumor	Primary Solid Tumor	-11.3704359079719
TCGA.A2.A3XX.01	BRCA	Tumor	Primary Solid Tumor	16.316589339574
TCGA.A2.A3XY.01	BRCA	Tumor	Primary Solid Tumor	7.5633805094323
TCGA.A2.A3XZ.01	BRCA	Tumor	Primary Solid Tumor	7.82576001954458
TCGA.A2.A3Y0.01	BRCA	Tumor	Primary Solid Tumor	25.7699662853975
TCGA.A2.A4RW.01	BRCA	Tumor	Primary Solid Tumor	-6.29468060446065
TCGA.A2.A4RX.01	BRCA	Tumor	Primary Solid Tumor	8.0780396835808
TCGA.A2.A4RY.01	BRCA	Tumor	Primary Solid Tumor	-29.3675949915604
TCGA.A2.A4S0.01	BRCA	Tumor	Primary Solid Tumor	-21.3888829716396
TCGA.A2.A4S1.01	BRCA	Tumor	Primary Solid Tumor	-10.9104553680182
TCGA.A2.A4S2.01	BRCA	Tumor	Primary Solid Tumor	-12.4388005494891
TCGA.A2.A4S3.01	BRCA	Tumor	Primary Solid Tumor	20.4442471611076
TCGA.A7.A0CD.01	BRCA	Tumor	Primary Solid Tumor	-0.0513161140035555
TCGA.A7.A0CE.01	BRCA	Tumor	Primary Solid Tumor	17.7874985492837
TCGA.A7.A0CE.11	BRCA	Normal	Solid Tissue Normal	-32.6302418799667
TCGA.A7.A0CG.01	BRCA	Tumor	Primary Solid Tumor	-3.70692510153252
TCGA.A7.A0CH.01	BRCA	Tumor	Primary Solid Tumor	-5.48004517195369
TCGA.A7.A0CH.11	BRCA	Normal	Solid Tissue Normal	-32.3246489791488
TCGA.A7.A0CJ.01	BRCA	Tumor	Primary Solid Tumor	12.303713299392
TCGA.A7.A0D9.01	BRCA	Tumor	Primary Solid Tumor	-10.6904770254949
TCGA.A7.A0D9.11	BRCA	Normal	Solid Tissue Normal	-31.9522328654412
TCGA.A7.A0DA.01	BRCA	Tumor	Primary Solid Tumor	14.8996714453764
TCGA.A7.A0DB.01	BRCA	Tumor	Primary Solid Tumor	-1.63118980267239
TCGA.A7.A0DB.11	BRCA	Normal	Solid Tissue Normal	-15.0999276471877
TCGA.A7.A13D.01	BRCA	Tumor	Primary Solid Tumor	21.3326602553886
TCGA.A7.A13E.01	BRCA	Tumor	Primary Solid Tumor	24.0737734885497
TCGA.A7.A13E.11	BRCA	Normal	Solid Tissue Normal	-33.8573107250527
TCGA.A7.A13F.01	BRCA	Tumor	Primary Solid Tumor	10.9615434603082
TCGA.A7.A13F.11	BRCA	Normal	Solid Tissue Normal	-39.0744944517748
TCGA.A7.A13G.01	BRCA	Tumor	Primary Solid Tumor	-12.8129865391898
TCGA.A7.A13G.11	BRCA	Normal	Solid Tissue Normal	-36.2284097476095
TCGA.A7.A13H.01	BRCA	Tumor	Primary Solid Tumor	-16.4327052273688
TCGA.A7.A26E.01	BRCA	Tumor	Primary Solid Tumor	-6.51660708234865
TCGA.A7.A26F.01	BRCA	Tumor	Primary Solid Tumor	8.74768084417346
TCGA.A7.A26G.01	BRCA	Tumor	Primary Solid Tumor	6.93222709854299
TCGA.A7.A26H.01	BRCA	Tumor	Primary Solid Tumor	-3.84193551166649
TCGA.A7.A26I.01	BRCA	Tumor	Primary Solid Tumor	9.3144795720183
TCGA.A7.A26J.01	BRCA	Tumor	Primary Solid Tumor	5.7629622784827
TCGA.A7.A2KD.01	BRCA	Tumor	Primary Solid Tumor	10.198646599516
TCGA.A7.A3IY.01	BRCA	Tumor	Primary Solid Tumor	-11.1681560477119
TCGA.A7.A3IZ.01	BRCA	Tumor	Primary Solid Tumor	11.2666845403868
TCGA.A7.A3J0.01	BRCA	Tumor	Primary Solid Tumor	-4.52175963450209
TCGA.A7.A3J1.01	BRCA	Tumor	Primary Solid Tumor	-16.6383228263133
TCGA.A7.A3RF.01	BRCA	Tumor	Primary Solid Tumor	-11.789768130821
TCGA.A7.A425.01	BRCA	Tumor	Primary Solid Tumor	-5.93756441137474
TCGA.A7.A426.01	BRCA	Tumor	Primary Solid Tumor	-16.0705377772896
TCGA.A7.A4SA.01	BRCA	Tumor	Primary Solid Tumor	0.540392823084212
TCGA.A7.A4SB.01	BRCA	Tumor	Primary Solid Tumor	15.9664747937733
TCGA.A7.A4SC.01	BRCA	Tumor	Primary Solid Tumor	-9.83051089737927
TCGA.A7.A4SD.01	BRCA	Tumor	Primary Solid Tumor	13.9739282407446
TCGA.A7.A4SE.01	BRCA	Tumor	Primary Solid Tumor	22.1284127253173
TCGA.A7.A4SF.01	BRCA	Tumor	Primary Solid Tumor	16.6623662993787
TCGA.A7.A56D.01	BRCA	Tumor	Primary Solid Tumor	-5.17228333182676
TCGA.A7.A5ZV.01	BRCA	Tumor	Primary Solid Tumor	17.0485483240292
TCGA.A7.A5ZW.01	BRCA	Tumor	Primary Solid Tumor	-16.9932215959389
TCGA.A7.A5ZX.01	BRCA	Tumor	Primary Solid Tumor	-30.0869042768411
TCGA.A7.A6VV.01	BRCA	Tumor	Primary Solid Tumor	16.7574277970947
TCGA.A7.A6VW.01	BRCA	Tumor	Primary Solid Tumor	19.2337330899229
TCGA.A7.A6VX.01	BRCA	Tumor	Primary Solid Tumor	0.221049745352379
TCGA.A7.A6VY.01	BRCA	Tumor	Primary Solid Tumor	19.376575948038
TCGA.A8.A06N.01	BRCA	Tumor	Primary Solid Tumor	3.65471382789433
TCGA.A8.A06O.01	BRCA	Tumor	Primary Solid Tumor	14.8110351772193
TCGA.A8.A06P.01	BRCA	Tumor	Primary Solid Tumor	-13.4779940817341
TCGA.A8.A06Q.01	BRCA	Tumor	Primary Solid Tumor	9.92333378629364
TCGA.A8.A06R.01	BRCA	Tumor	Primary Solid Tumor	5.82610174466403
TCGA.A8.A06T.01	BRCA	Tumor	Primary Solid Tumor	2.34041619372923
TCGA.A8.A06U.01	BRCA	Tumor	Primary Solid Tumor	9.86516208245183
TCGA.A8.A06X.01	BRCA	Tumor	Primary Solid Tumor	13.4337466143241
TCGA.A8.A06Y.01	BRCA	Tumor	Primary Solid Tumor	-12.3387262908811
TCGA.A8.A06Z.01	BRCA	Tumor	Primary Solid Tumor	14.7561140001254
TCGA.A8.A075.01	BRCA	Tumor	Primary Solid Tumor	13.5104477486671
TCGA.A8.A076.01	BRCA	Tumor	Primary Solid Tumor	10.9914645407729
TCGA.A8.A079.01	BRCA	Tumor	Primary Solid Tumor	22.9003918579848
TCGA.A8.A07B.01	BRCA	Tumor	Primary Solid Tumor	13.3670248457666
TCGA.A8.A07C.01	BRCA	Tumor	Primary Solid Tumor	27.1891205111833
TCGA.A8.A07E.01	BRCA	Tumor	Primary Solid Tumor	10.9784610340556
TCGA.A8.A07F.01	BRCA	Tumor	Primary Solid Tumor	-2.2410828346847
TCGA.A8.A07G.01	BRCA	Tumor	Primary Solid Tumor	-12.1950827718913
TCGA.A8.A07I.01	BRCA	Tumor	Primary Solid Tumor	14.3136022481657
TCGA.A8.A07J.01	BRCA	Tumor	Primary Solid Tumor	-18.9012266056284
TCGA.A8.A07L.01	BRCA	Tumor	Primary Solid Tumor	25.8028537248178
TCGA.A8.A07O.01	BRCA	Tumor	Primary Solid Tumor	25.0896928304714
TCGA.A8.A07P.01	BRCA	Tumor	Primary Solid Tumor	8.01453488254275
TCGA.A8.A07R.01	BRCA	Tumor	Primary Solid Tumor	22.6008582097928
TCGA.A8.A07S.01	BRCA	Tumor	Primary Solid Tumor	1.21483132916733
TCGA.A8.A07U.01	BRCA	Tumor	Primary Solid Tumor	13.5324175763828
TCGA.A8.A07W.01	BRCA	Tumor	Primary Solid Tumor	21.2192752787813
TCGA.A8.A07Z.01	BRCA	Tumor	Primary Solid Tumor	2.4974963470718
TCGA.A8.A081.01	BRCA	Tumor	Primary Solid Tumor	25.4661718673043
TCGA.A8.A082.01	BRCA	Tumor	Primary Solid Tumor	14.1035717088481
TCGA.A8.A083.01	BRCA	Tumor	Primary Solid Tumor	-10.8797823310194
TCGA.A8.A084.01	BRCA	Tumor	Primary Solid Tumor	10.1217666850441
TCGA.A8.A085.01	BRCA	Tumor	Primary Solid Tumor	13.3133835274063
TCGA.A8.A086.01	BRCA	Tumor	Primary Solid Tumor	9.80638986007835
TCGA.A8.A08A.01	BRCA	Tumor	Primary Solid Tumor	-9.27601571072763
TCGA.A8.A08B.01	BRCA	Tumor	Primary Solid Tumor	18.7564186265463
TCGA.A8.A08C.01	BRCA	Tumor	Primary Solid Tumor	-11.0174749252285
TCGA.A8.A08F.01	BRCA	Tumor	Primary Solid Tumor	23.2517322397435
TCGA.A8.A08G.01	BRCA	Tumor	Primary Solid Tumor	6.22047081047766
TCGA.A8.A08H.01	BRCA	Tumor	Primary Solid Tumor	-1.94976752199635
TCGA.A8.A08I.01	BRCA	Tumor	Primary Solid Tumor	9.41859201469242
TCGA.A8.A08J.01	BRCA	Tumor	Primary Solid Tumor	13.1741297058542
TCGA.A8.A08L.01	BRCA	Tumor	Primary Solid Tumor	16.8687407377779
TCGA.A8.A08O.01	BRCA	Tumor	Primary Solid Tumor	1.19858689716178
TCGA.A8.A08P.01	BRCA	Tumor	Primary Solid Tumor	15.5979666373553
TCGA.A8.A08R.01	BRCA	Tumor	Primary Solid Tumor	23.1063289515051
TCGA.A8.A08S.01	BRCA	Tumor	Primary Solid Tumor	8.45401613556597
TCGA.A8.A08T.01	BRCA	Tumor	Primary Solid Tumor	-4.24392239745461
TCGA.A8.A08X.01	BRCA	Tumor	Primary Solid Tumor	13.0782759290059
TCGA.A8.A08Z.01	BRCA	Tumor	Primary Solid Tumor	-2.85524066882934
TCGA.A8.A090.01	BRCA	Tumor	Primary Solid Tumor	8.67349538984227
TCGA.A8.A091.01	BRCA	Tumor	Primary Solid Tumor	9.95252266018699
TCGA.A8.A092.01	BRCA	Tumor	Primary Solid Tumor	16.6484810907326
TCGA.A8.A093.01	BRCA	Tumor	Primary Solid Tumor	-0.879848678343063
TCGA.A8.A094.01	BRCA	Tumor	Primary Solid Tumor	15.6446160652853
TCGA.A8.A095.01	BRCA	Tumor	Primary Solid Tumor	11.3719841054586
TCGA.A8.A096.01	BRCA	Tumor	Primary Solid Tumor	-2.72076150211893
TCGA.A8.A097.01	BRCA	Tumor	Primary Solid Tumor	8.88041977932055
TCGA.A8.A099.01	BRCA	Tumor	Primary Solid Tumor	-6.83088563289341
TCGA.A8.A09A.01	BRCA	Tumor	Primary Solid Tumor	0.644237106441234
TCGA.A8.A09B.01	BRCA	Tumor	Primary Solid Tumor	-7.79573279025338
TCGA.A8.A09C.01	BRCA	Tumor	Primary Solid Tumor	6.39908865854666
TCGA.A8.A09D.01	BRCA	Tumor	Primary Solid Tumor	11.8031957147321
TCGA.A8.A09E.01	BRCA	Tumor	Primary Solid Tumor	10.4097843148297
TCGA.A8.A09G.01	BRCA	Tumor	Primary Solid Tumor	14.8703481150219
TCGA.A8.A09I.01	BRCA	Tumor	Primary Solid Tumor	16.7283653529609
TCGA.A8.A09K.01	BRCA	Tumor	Primary Solid Tumor	13.8673032647509
TCGA.A8.A09M.01	BRCA	Tumor	Primary Solid Tumor	8.9371234996295
TCGA.A8.A09N.01	BRCA	Tumor	Primary Solid Tumor	13.6515945770566
TCGA.A8.A09Q.01	BRCA	Tumor	Primary Solid Tumor	10.7391728304267
TCGA.A8.A09R.01	BRCA	Tumor	Primary Solid Tumor	2.83091296644621
TCGA.A8.A09T.01	BRCA	Tumor	Primary Solid Tumor	4.95896231511586
TCGA.A8.A09V.01	BRCA	Tumor	Primary Solid Tumor	-5.27939279425908
TCGA.A8.A09W.01	BRCA	Tumor	Primary Solid Tumor	16.6119053693062
TCGA.A8.A09X.01	BRCA	Tumor	Primary Solid Tumor	10.3093092416747
TCGA.A8.A09Z.01	BRCA	Tumor	Primary Solid Tumor	-8.37477431132822
TCGA.A8.A0A1.01	BRCA	Tumor	Primary Solid Tumor	-1.67676758156086
TCGA.A8.A0A2.01	BRCA	Tumor	Primary Solid Tumor	-6.18154645705213
TCGA.A8.A0A4.01	BRCA	Tumor	Primary Solid Tumor	2.76183539567806
TCGA.A8.A0A6.01	BRCA	Tumor	Primary Solid Tumor	-10.2432459966633
TCGA.A8.A0A7.01	BRCA	Tumor	Primary Solid Tumor	4.76748525079167
TCGA.A8.A0A9.01	BRCA	Tumor	Primary Solid Tumor	6.39167154750564
TCGA.A8.A0AB.01	BRCA	Tumor	Primary Solid Tumor	8.96241382218703
TCGA.A8.A0AD.01	BRCA	Tumor	Primary Solid Tumor	-2.62536957193101
TCGA.AC.A23C.01	BRCA	Tumor	Primary Solid Tumor	-1.52198167516384
TCGA.AC.A23E.01	BRCA	Tumor	Primary Solid Tumor	-10.9414776563816
TCGA.AC.A23G.01	BRCA	Tumor	Primary Solid Tumor	-14.2693156153841
TCGA.AC.A23H.01	BRCA	Tumor	Primary Solid Tumor	15.7806643248368
TCGA.AC.A23H.11	BRCA	Normal	Solid Tissue Normal	-33.6659916476272
TCGA.AC.A2B8.01	BRCA	Tumor	Primary Solid Tumor	-14.5733676325079
TCGA.AC.A2BK.01	BRCA	Tumor	Primary Solid Tumor	20.6544857812776
TCGA.AC.A2BM.01	BRCA	Tumor	Primary Solid Tumor	9.1889864333953
TCGA.AC.A2FB.01	BRCA	Tumor	Primary Solid Tumor	-10.0432104182137
TCGA.AC.A2FB.11	BRCA	Normal	Solid Tissue Normal	-36.4894805430992
TCGA.AC.A2FE.01	BRCA	Tumor	Primary Solid Tumor	-11.6240561163917
TCGA.AC.A2FF.01	BRCA	Tumor	Primary Solid Tumor	-8.74061665828521
TCGA.AC.A2FF.11	BRCA	Normal	Solid Tissue Normal	-15.5753097160842
TCGA.AC.A2FG.01	BRCA	Tumor	Primary Solid Tumor	-20.3978178581254
TCGA.AC.A2FK.01	BRCA	Tumor	Primary Solid Tumor	-38.6003004071181
TCGA.AC.A2FM.01	BRCA	Tumor	Primary Solid Tumor	9.28389102154879
TCGA.AC.A2FM.11	BRCA	Normal	Solid Tissue Normal	-44.8237530730981
TCGA.AC.A2FO.01	BRCA	Tumor	Primary Solid Tumor	-8.90227686334724
TCGA.AC.A2QH.01	BRCA	Tumor	Primary Solid Tumor	2.91299288014705
TCGA.AC.A2QI.01	BRCA	Tumor	Primary Solid Tumor	-18.2502728941009
TCGA.AC.A2QJ.01	BRCA	Tumor	Primary Solid Tumor	-6.7527941148648
TCGA.AC.A3BB.01	BRCA	Tumor	Primary Solid Tumor	-23.6700682629975
TCGA.AC.A3EH.01	BRCA	Tumor	Primary Solid Tumor	-2.82001000789504
TCGA.AC.A3HN.01	BRCA	Tumor	Primary Solid Tumor	-8.72901956604103
TCGA.AC.A3OD.01	BRCA	Tumor	Primary Solid Tumor	-2.86313809186543
TCGA.AC.A3QP.01	BRCA	Tumor	Primary Solid Tumor	-23.9465770052644
TCGA.AC.A3QQ.01	BRCA	Tumor	Primary Solid Tumor	3.31851661481363
TCGA.AC.A3TM.01	BRCA	Tumor	Primary Solid Tumor	-0.267320950805702
TCGA.AC.A3TN.01	BRCA	Tumor	Primary Solid Tumor	-12.8400200398842
TCGA.AC.A3W5.01	BRCA	Tumor	Primary Solid Tumor	3.56379242750714
TCGA.AC.A3W6.01	BRCA	Tumor	Primary Solid Tumor	-4.15811085613396
TCGA.AC.A3W7.01	BRCA	Tumor	Primary Solid Tumor	-9.41318247439379
TCGA.AC.A3YI.01	BRCA	Tumor	Primary Solid Tumor	-24.6588412047414
TCGA.AC.A3YJ.01	BRCA	Tumor	Primary Solid Tumor	-14.9350097211405
TCGA.AC.A4ZE.01	BRCA	Tumor	Primary Solid Tumor	5.57763351704809
TCGA.AC.A5EH.01	BRCA	Tumor	Primary Solid Tumor	2.29199269919524
TCGA.AC.A5XS.01	BRCA	Tumor	Primary Solid Tumor	-5.5098863253794
TCGA.AC.A5XU.01	BRCA	Tumor	Primary Solid Tumor	2.34720835897943
TCGA.AC.A62V.01	BRCA	Tumor	Primary Solid Tumor	19.2244601685865
TCGA.AC.A62X.01	BRCA	Tumor	Primary Solid Tumor	10.5745716672859
TCGA.AC.A62Y.01	BRCA	Tumor	Primary Solid Tumor	-8.63804848359936
TCGA.AC.A6IV.01	BRCA	Tumor	Primary Solid Tumor	-4.98295465140543
TCGA.AC.A6IW.01	BRCA	Tumor	Primary Solid Tumor	18.9652641871364
TCGA.AC.A6IX.01	BRCA	Tumor	Primary Solid Tumor	-5.89342175706838
TCGA.AC.A6IX.06	BRCA	Tumor	Metastatic	-6.33995511919304
TCGA.AC.A6NO.01	BRCA	Tumor	Primary Solid Tumor	0.60290823982537
TCGA.AC.A7VB.01	BRCA	Tumor	Primary Solid Tumor	24.844048378374
TCGA.AC.A7VC.01	BRCA	Tumor	Primary Solid Tumor	5.28266782284929
TCGA.AC.A8OP.01	BRCA	Tumor	Primary Solid Tumor	1.41038900069279
TCGA.AC.A8OQ.01	BRCA	Tumor	Primary Solid Tumor	8.28913776870486
TCGA.AC.A8OR.01	BRCA	Tumor	Primary Solid Tumor	-14.4317224702178
TCGA.AC.A8OS.01	BRCA	Tumor	Primary Solid Tumor	-17.4151228689524
TCGA.AN.A03X.01	BRCA	Tumor	Primary Solid Tumor	-5.26313827146782
TCGA.AN.A03Y.01	BRCA	Tumor	Primary Solid Tumor	15.3883251262283
TCGA.AN.A041.01	BRCA	Tumor	Primary Solid Tumor	1.36876531267952
TCGA.AN.A046.01	BRCA	Tumor	Primary Solid Tumor	-7.25254941732397
TCGA.AN.A049.01	BRCA	Tumor	Primary Solid Tumor	7.54807792129042
TCGA.AN.A04A.01	BRCA	Tumor	Primary Solid Tumor	-1.06538038208574
TCGA.AN.A04C.01	BRCA	Tumor	Primary Solid Tumor	14.971579456863
TCGA.AN.A04D.01	BRCA	Tumor	Primary Solid Tumor	26.8489371595206
TCGA.AN.A0AJ.01	BRCA	Tumor	Primary Solid Tumor	29.9925905910914
TCGA.AN.A0AK.01	BRCA	Tumor	Primary Solid Tumor	20.9423827725523
TCGA.AN.A0AL.01	BRCA	Tumor	Primary Solid Tumor	13.5777970285899
TCGA.AN.A0AM.01	BRCA	Tumor	Primary Solid Tumor	10.8043970380243
TCGA.AN.A0AR.01	BRCA	Tumor	Primary Solid Tumor	10.0094610573197
TCGA.AN.A0AS.01	BRCA	Tumor	Primary Solid Tumor	2.09261434293788
TCGA.AN.A0AT.01	BRCA	Tumor	Primary Solid Tumor	26.0100527919199
TCGA.AN.A0FD.01	BRCA	Tumor	Primary Solid Tumor	-1.36920978238153
TCGA.AN.A0FF.01	BRCA	Tumor	Primary Solid Tumor	2.97227887040578
TCGA.AN.A0FJ.01	BRCA	Tumor	Primary Solid Tumor	13.6695878298315
TCGA.AN.A0FK.01	BRCA	Tumor	Primary Solid Tumor	1.04088898381616
TCGA.AN.A0FL.01	BRCA	Tumor	Primary Solid Tumor	5.9197312410572
TCGA.AN.A0FN.01	BRCA	Tumor	Primary Solid Tumor	-15.3304572044783
TCGA.AN.A0FS.01	BRCA	Tumor	Primary Solid Tumor	-6.1576095594079
TCGA.AN.A0FT.01	BRCA	Tumor	Primary Solid Tumor	1.29877468751587
TCGA.AN.A0FV.01	BRCA	Tumor	Primary Solid Tumor	6.78648569893926
TCGA.AN.A0FW.01	BRCA	Tumor	Primary Solid Tumor	13.5084736112939
TCGA.AN.A0FX.01	BRCA	Tumor	Primary Solid Tumor	13.9737301974816
TCGA.AN.A0FY.01	BRCA	Tumor	Primary Solid Tumor	22.0354437881253
TCGA.AN.A0FZ.01	BRCA	Tumor	Primary Solid Tumor	7.53856599676307
TCGA.AN.A0G0.01	BRCA	Tumor	Primary Solid Tumor	18.2435759658376
TCGA.AN.A0XL.01	BRCA	Tumor	Primary Solid Tumor	2.80271081301685
TCGA.AN.A0XN.01	BRCA	Tumor	Primary Solid Tumor	-2.22112462197597
TCGA.AN.A0XO.01	BRCA	Tumor	Primary Solid Tumor	2.97302507056909
TCGA.AN.A0XP.01	BRCA	Tumor	Primary Solid Tumor	-9.81214969453216
TCGA.AN.A0XR.01	BRCA	Tumor	Primary Solid Tumor	13.8239759262433
TCGA.AN.A0XS.01	BRCA	Tumor	Primary Solid Tumor	-13.7579429306957
TCGA.AN.A0XT.01	BRCA	Tumor	Primary Solid Tumor	-9.54471573775031
TCGA.AN.A0XU.01	BRCA	Tumor	Primary Solid Tumor	19.1528523324818
TCGA.AN.A0XV.01	BRCA	Tumor	Primary Solid Tumor	-2.75509402972463
TCGA.AN.A0XW.01	BRCA	Tumor	Primary Solid Tumor	7.71775156088419
TCGA.AO.A03L.01	BRCA	Tumor	Primary Solid Tumor	16.6819382160479
TCGA.AO.A03M.01	BRCA	Tumor	Primary Solid Tumor	5.6024913257965
TCGA.AO.A03N.01	BRCA	Tumor	Primary Solid Tumor	7.51337153910854
TCGA.AO.A03O.01	BRCA	Tumor	Primary Solid Tumor	23.6109738671597
TCGA.AO.A03P.01	BRCA	Tumor	Primary Solid Tumor	11.7256556871756
TCGA.AO.A03R.01	BRCA	Tumor	Primary Solid Tumor	15.9131522971113
TCGA.AO.A03T.01	BRCA	Tumor	Primary Solid Tumor	4.18960423154348
TCGA.AO.A03U.01	BRCA	Tumor	Primary Solid Tumor	-15.7022756561928
TCGA.AO.A03V.01	BRCA	Tumor	Primary Solid Tumor	-13.212789589826
TCGA.AO.A0J2.01	BRCA	Tumor	Primary Solid Tumor	19.0511331963441
TCGA.AO.A0J3.01	BRCA	Tumor	Primary Solid Tumor	14.4491937350921
TCGA.AO.A0J4.01	BRCA	Tumor	Primary Solid Tumor	17.7491353565432
TCGA.AO.A0J5.01	BRCA	Tumor	Primary Solid Tumor	-0.152557894570608
TCGA.AO.A0J6.01	BRCA	Tumor	Primary Solid Tumor	23.2448278502929
TCGA.AO.A0J7.01	BRCA	Tumor	Primary Solid Tumor	10.4371187148805
TCGA.AO.A0J8.01	BRCA	Tumor	Primary Solid Tumor	-6.51886345756274
TCGA.AO.A0J9.01	BRCA	Tumor	Primary Solid Tumor	-6.22168475419466
TCGA.AO.A0JA.01	BRCA	Tumor	Primary Solid Tumor	1.03742516280661
TCGA.AO.A0JB.01	BRCA	Tumor	Primary Solid Tumor	-3.71486050866096
TCGA.AO.A0JC.01	BRCA	Tumor	Primary Solid Tumor	-4.13199869741338
TCGA.AO.A0JD.01	BRCA	Tumor	Primary Solid Tumor	18.1581742468378
TCGA.AO.A0JE.01	BRCA	Tumor	Primary Solid Tumor	2.82262168463962
TCGA.AO.A0JF.01	BRCA	Tumor	Primary Solid Tumor	-14.0177055631755
TCGA.AO.A0JG.01	BRCA	Tumor	Primary Solid Tumor	-18.5520242488007
TCGA.AO.A0JI.01	BRCA	Tumor	Primary Solid Tumor	1.46675082272643
TCGA.AO.A0JJ.01	BRCA	Tumor	Primary Solid Tumor	-3.29142770737254
TCGA.AO.A0JL.01	BRCA	Tumor	Primary Solid Tumor	10.6382362023608
TCGA.AO.A0JM.01	BRCA	Tumor	Primary Solid Tumor	12.2565894017337
TCGA.AO.A124.01	BRCA	Tumor	Primary Solid Tumor	15.4473372690098
TCGA.AO.A125.01	BRCA	Tumor	Primary Solid Tumor	-7.83123635920597
TCGA.AO.A126.01	BRCA	Tumor	Primary Solid Tumor	-7.89439600864511
TCGA.AO.A128.01	BRCA	Tumor	Primary Solid Tumor	10.7826448808897
TCGA.AO.A129.01	BRCA	Tumor	Primary Solid Tumor	15.6001038021028
TCGA.AO.A12A.01	BRCA	Tumor	Primary Solid Tumor	-10.5002779423536
TCGA.AO.A12B.01	BRCA	Tumor	Primary Solid Tumor	-3.26791119780985
TCGA.AO.A12C.01	BRCA	Tumor	Primary Solid Tumor	-14.3865807405515
TCGA.AO.A12D.01	BRCA	Tumor	Primary Solid Tumor	-0.764041851292058
TCGA.AO.A12E.01	BRCA	Tumor	Primary Solid Tumor	5.19541679381725
TCGA.AO.A12F.01	BRCA	Tumor	Primary Solid Tumor	17.2572869439781
TCGA.AO.A12G.01	BRCA	Tumor	Primary Solid Tumor	-4.20138134431444
TCGA.AO.A12H.01	BRCA	Tumor	Primary Solid Tumor	-4.46258024713431
TCGA.AO.A1KO.01	BRCA	Tumor	Primary Solid Tumor	-35.2694925909184
TCGA.AO.A1KP.01	BRCA	Tumor	Primary Solid Tumor	6.72196888212072
TCGA.AO.A1KQ.01	BRCA	Tumor	Primary Solid Tumor	16.4519604462654
TCGA.AO.A1KR.01	BRCA	Tumor	Primary Solid Tumor	16.1676802556939
TCGA.AO.A1KS.01	BRCA	Tumor	Primary Solid Tumor	15.5509601216057
TCGA.AO.A1KT.01	BRCA	Tumor	Primary Solid Tumor	10.9043452659193
TCGA.AQ.A04H.01	BRCA	Tumor	Primary Solid Tumor	13.8097745511606
TCGA.AQ.A04J.01	BRCA	Tumor	Primary Solid Tumor	10.7117984026113
TCGA.AQ.A04L.01	BRCA	Tumor	Primary Solid Tumor	7.2422109258386
TCGA.AQ.A0Y5.01	BRCA	Tumor	Primary Solid Tumor	-11.7852080112934
TCGA.AQ.A1H2.01	BRCA	Tumor	Primary Solid Tumor	-12.8747660733044
TCGA.AQ.A1H3.01	BRCA	Tumor	Primary Solid Tumor	-4.64001191156176
TCGA.AQ.A54N.01	BRCA	Tumor	Primary Solid Tumor	8.40642850467554
TCGA.AQ.A54O.01	BRCA	Tumor	Primary Solid Tumor	-12.9069773795445
TCGA.AQ.A7U7.01	BRCA	Tumor	Primary Solid Tumor	-12.9062006595311
TCGA.AR.A0TP.01	BRCA	Tumor	Primary Solid Tumor	13.1142238568358
TCGA.AR.A0TQ.01	BRCA	Tumor	Primary Solid Tumor	16.3291085767217
TCGA.AR.A0TR.01	BRCA	Tumor	Primary Solid Tumor	-10.6622997759206
TCGA.AR.A0TS.01	BRCA	Tumor	Primary Solid Tumor	19.0624460902349
TCGA.AR.A0TT.01	BRCA	Tumor	Primary Solid Tumor	3.22887112154091
TCGA.AR.A0TU.01	BRCA	Tumor	Primary Solid Tumor	30.6679274903669
TCGA.AR.A0TV.01	BRCA	Tumor	Primary Solid Tumor	17.5959601904505
TCGA.AR.A0TW.01	BRCA	Tumor	Primary Solid Tumor	5.83633051952935
TCGA.AR.A0TX.01	BRCA	Tumor	Primary Solid Tumor	7.57699279805339
TCGA.AR.A0TY.01	BRCA	Tumor	Primary Solid Tumor	13.5455251137001
TCGA.AR.A0TZ.01	BRCA	Tumor	Primary Solid Tumor	13.6717457920902
TCGA.AR.A0U0.01	BRCA	Tumor	Primary Solid Tumor	20.8055616233001
TCGA.AR.A0U2.01	BRCA	Tumor	Primary Solid Tumor	33.5707944144167
TCGA.AR.A0U3.01	BRCA	Tumor	Primary Solid Tumor	11.7094690338434
TCGA.AR.A0U4.01	BRCA	Tumor	Primary Solid Tumor	17.1724114983418
TCGA.AR.A1AH.01	BRCA	Tumor	Primary Solid Tumor	20.0791448111215
TCGA.AR.A1AI.01	BRCA	Tumor	Primary Solid Tumor	16.8526140802601
TCGA.AR.A1AJ.01	BRCA	Tumor	Primary Solid Tumor	18.1430117145995
TCGA.AR.A1AK.01	BRCA	Tumor	Primary Solid Tumor	1.31901388926729
TCGA.AR.A1AL.01	BRCA	Tumor	Primary Solid Tumor	-13.1208850489802
TCGA.AR.A1AM.01	BRCA	Tumor	Primary Solid Tumor	-20.3346584494508
TCGA.AR.A1AN.01	BRCA	Tumor	Primary Solid Tumor	-7.87875657314738
TCGA.AR.A1AO.01	BRCA	Tumor	Primary Solid Tumor	-1.47303855004732
TCGA.AR.A1AP.01	BRCA	Tumor	Primary Solid Tumor	0.774758201835839
TCGA.AR.A1AQ.01	BRCA	Tumor	Primary Solid Tumor	14.8530913682638
TCGA.AR.A1AR.01	BRCA	Tumor	Primary Solid Tumor	20.2427507314866
TCGA.AR.A1AS.01	BRCA	Tumor	Primary Solid Tumor	4.77381151490685
TCGA.AR.A1AT.01	BRCA	Tumor	Primary Solid Tumor	6.45087510884287
TCGA.AR.A1AU.01	BRCA	Tumor	Primary Solid Tumor	-5.3621518723559
TCGA.AR.A1AV.01	BRCA	Tumor	Primary Solid Tumor	-5.28427330954534
TCGA.AR.A1AW.01	BRCA	Tumor	Primary Solid Tumor	6.43304442772932
TCGA.AR.A1AX.01	BRCA	Tumor	Primary Solid Tumor	1.85470293602603
TCGA.AR.A1AY.01	BRCA	Tumor	Primary Solid Tumor	22.296006864545
TCGA.AR.A24H.01	BRCA	Tumor	Primary Solid Tumor	16.9468298861509
TCGA.AR.A24K.01	BRCA	Tumor	Primary Solid Tumor	10.0286010801256
TCGA.AR.A24L.01	BRCA	Tumor	Primary Solid Tumor	8.60468908624283
TCGA.AR.A24M.01	BRCA	Tumor	Primary Solid Tumor	-8.31902959374238
TCGA.AR.A24N.01	BRCA	Tumor	Primary Solid Tumor	12.1919393327235
TCGA.AR.A24O.01	BRCA	Tumor	Primary Solid Tumor	-3.9660410090124
TCGA.AR.A24P.01	BRCA	Tumor	Primary Solid Tumor	3.38247275892786
TCGA.AR.A24Q.01	BRCA	Tumor	Primary Solid Tumor	14.5273244815802
TCGA.AR.A24R.01	BRCA	Tumor	Primary Solid Tumor	6.31831925098268
TCGA.AR.A24S.01	BRCA	Tumor	Primary Solid Tumor	6.83090238584845
TCGA.AR.A24T.01	BRCA	Tumor	Primary Solid Tumor	-18.033671073071
TCGA.AR.A24U.01	BRCA	Tumor	Primary Solid Tumor	7.06262855563399
TCGA.AR.A24V.01	BRCA	Tumor	Primary Solid Tumor	-0.95312045274491
TCGA.AR.A24W.01	BRCA	Tumor	Primary Solid Tumor	-26.3852074107357
TCGA.AR.A24X.01	BRCA	Tumor	Primary Solid Tumor	-4.36116228176247
TCGA.AR.A24Z.01	BRCA	Tumor	Primary Solid Tumor	18.4398814899239
TCGA.AR.A250.01	BRCA	Tumor	Primary Solid Tumor	11.6362413626187
TCGA.AR.A251.01	BRCA	Tumor	Primary Solid Tumor	22.0214685850446
TCGA.AR.A252.01	BRCA	Tumor	Primary Solid Tumor	-2.65227444500128
TCGA.AR.A254.01	BRCA	Tumor	Primary Solid Tumor	11.6214656154041
TCGA.AR.A255.01	BRCA	Tumor	Primary Solid Tumor	2.04399968616198
TCGA.AR.A256.01	BRCA	Tumor	Primary Solid Tumor	23.8344358636773
TCGA.AR.A2LE.01	BRCA	Tumor	Primary Solid Tumor	-7.93210910996789
TCGA.AR.A2LH.01	BRCA	Tumor	Primary Solid Tumor	0.874324239217316
TCGA.AR.A2LJ.01	BRCA	Tumor	Primary Solid Tumor	-7.35714747829585
TCGA.AR.A2LK.01	BRCA	Tumor	Primary Solid Tumor	18.1693683378438
TCGA.AR.A2LL.01	BRCA	Tumor	Primary Solid Tumor	1.75524741671906
TCGA.AR.A2LM.01	BRCA	Tumor	Primary Solid Tumor	-17.7155375069028
TCGA.AR.A2LN.01	BRCA	Tumor	Primary Solid Tumor	-35.6268409225906
TCGA.AR.A2LO.01	BRCA	Tumor	Primary Solid Tumor	-0.504629134177004
TCGA.AR.A2LQ.01	BRCA	Tumor	Primary Solid Tumor	-15.5446537513485
TCGA.AR.A2LR.01	BRCA	Tumor	Primary Solid Tumor	15.9291097726015
TCGA.AR.A5QM.01	BRCA	Tumor	Primary Solid Tumor	-6.52012428004595
TCGA.AR.A5QN.01	BRCA	Tumor	Primary Solid Tumor	-2.84073432768774
TCGA.AR.A5QP.01	BRCA	Tumor	Primary Solid Tumor	-3.97142875669969
TCGA.AR.A5QQ.01	BRCA	Tumor	Primary Solid Tumor	21.461187412423
TCGA.B6.A0I1.01	BRCA	Tumor	Primary Solid Tumor	9.64759714695893
TCGA.B6.A0I2.01	BRCA	Tumor	Primary Solid Tumor	14.7886267298512
TCGA.B6.A0I5.01	BRCA	Tumor	Primary Solid Tumor	-8.23892903999915
TCGA.B6.A0I6.01	BRCA	Tumor	Primary Solid Tumor	23.8632239516406
TCGA.B6.A0I8.01	BRCA	Tumor	Primary Solid Tumor	-5.13621971174631
TCGA.B6.A0I9.01	BRCA	Tumor	Primary Solid Tumor	18.7499593121524
TCGA.B6.A0IA.01	BRCA	Tumor	Primary Solid Tumor	0.947600791518351
TCGA.B6.A0IB.01	BRCA	Tumor	Primary Solid Tumor	5.72261642724992
TCGA.B6.A0IC.01	BRCA	Tumor	Primary Solid Tumor	-5.14290703104348
TCGA.B6.A0IE.01	BRCA	Tumor	Primary Solid Tumor	8.18854459702269
TCGA.B6.A0IG.01	BRCA	Tumor	Primary Solid Tumor	13.4002083965145
TCGA.B6.A0IH.01	BRCA	Tumor	Primary Solid Tumor	-34.4007257017608
TCGA.B6.A0IJ.01	BRCA	Tumor	Primary Solid Tumor	33.8662942346549
TCGA.B6.A0IK.01	BRCA	Tumor	Primary Solid Tumor	7.56974359742303
TCGA.B6.A0IM.01	BRCA	Tumor	Primary Solid Tumor	6.32413969403381
TCGA.B6.A0IN.01	BRCA	Tumor	Primary Solid Tumor	-6.03802541695182
TCGA.B6.A0IO.01	BRCA	Tumor	Primary Solid Tumor	0.544192139897184
TCGA.B6.A0IP.01	BRCA	Tumor	Primary Solid Tumor	0.843122089266467
TCGA.B6.A0IQ.01	BRCA	Tumor	Primary Solid Tumor	24.7927061673699
TCGA.B6.A0RE.01	BRCA	Tumor	Primary Solid Tumor	15.1569465286138
TCGA.B6.A0RG.01	BRCA	Tumor	Primary Solid Tumor	7.72526407809904
TCGA.B6.A0RH.01	BRCA	Tumor	Primary Solid Tumor	2.17822957599452
TCGA.B6.A0RI.01	BRCA	Tumor	Primary Solid Tumor	5.92545483335497
TCGA.B6.A0RL.01	BRCA	Tumor	Primary Solid Tumor	20.3850366951888
TCGA.B6.A0RM.01	BRCA	Tumor	Primary Solid Tumor	4.19778994692007
TCGA.B6.A0RN.01	BRCA	Tumor	Primary Solid Tumor	-14.8204370754159
TCGA.B6.A0RO.01	BRCA	Tumor	Primary Solid Tumor	-6.91370125263636
TCGA.B6.A0RP.01	BRCA	Tumor	Primary Solid Tumor	-16.8963877594739
TCGA.B6.A0RQ.01	BRCA	Tumor	Primary Solid Tumor	-28.0284628723855
TCGA.B6.A0RS.01	BRCA	Tumor	Primary Solid Tumor	11.2391438000348
TCGA.B6.A0RT.01	BRCA	Tumor	Primary Solid Tumor	11.0077370012366
TCGA.B6.A0RU.01	BRCA	Tumor	Primary Solid Tumor	17.7737368930113
TCGA.B6.A0RV.01	BRCA	Tumor	Primary Solid Tumor	2.21311511664332
TCGA.B6.A0WS.01	BRCA	Tumor	Primary Solid Tumor	1.45135815891689
TCGA.B6.A0WT.01	BRCA	Tumor	Primary Solid Tumor	4.16350721812797
TCGA.B6.A0WV.01	BRCA	Tumor	Primary Solid Tumor	15.6404486217529
TCGA.B6.A0WW.01	BRCA	Tumor	Primary Solid Tumor	11.7149167298344
TCGA.B6.A0WX.01	BRCA	Tumor	Primary Solid Tumor	9.07082869979665
TCGA.B6.A0WY.01	BRCA	Tumor	Primary Solid Tumor	-6.83371244220344
TCGA.B6.A0WZ.01	BRCA	Tumor	Primary Solid Tumor	1.13994873217898
TCGA.B6.A0X0.01	BRCA	Tumor	Primary Solid Tumor	-6.41795449101445
TCGA.B6.A0X1.01	BRCA	Tumor	Primary Solid Tumor	17.1445625379463
TCGA.B6.A0X4.01	BRCA	Tumor	Primary Solid Tumor	-14.1095411441652
TCGA.B6.A0X5.01	BRCA	Tumor	Primary Solid Tumor	16.2519583348307
TCGA.B6.A0X7.01	BRCA	Tumor	Primary Solid Tumor	-10.2475331708816
TCGA.B6.A1KC.01	BRCA	Tumor	Primary Solid Tumor	5.64642172679446
TCGA.B6.A1KF.01	BRCA	Tumor	Primary Solid Tumor	21.605747076213
TCGA.B6.A1KI.01	BRCA	Tumor	Primary Solid Tumor	-15.0078737494502
TCGA.B6.A1KN.01	BRCA	Tumor	Primary Solid Tumor	15.9854650321744
TCGA.B6.A2IU.01	BRCA	Tumor	Primary Solid Tumor	1.79418892989523
TCGA.B6.A3ZX.01	BRCA	Tumor	Primary Solid Tumor	13.2163312212834
TCGA.B6.A400.01	BRCA	Tumor	Primary Solid Tumor	19.6656099742739
TCGA.B6.A401.01	BRCA	Tumor	Primary Solid Tumor	-6.36429991591126
TCGA.B6.A402.01	BRCA	Tumor	Primary Solid Tumor	27.7762896935245
TCGA.B6.A408.01	BRCA	Tumor	Primary Solid Tumor	0.476744146125384
TCGA.B6.A409.01	BRCA	Tumor	Primary Solid Tumor	13.2814470540763
TCGA.B6.A40B.01	BRCA	Tumor	Primary Solid Tumor	2.33372990273505
TCGA.B6.A40C.01	BRCA	Tumor	Primary Solid Tumor	5.16461714872971
TCGA.BH.A0AU.01	BRCA	Tumor	Primary Solid Tumor	4.73080347562827
TCGA.BH.A0AU.11	BRCA	Normal	Solid Tissue Normal	-39.0905983758877
TCGA.BH.A0AV.01	BRCA	Tumor	Primary Solid Tumor	13.664001814974
TCGA.BH.A0AW.01	BRCA	Tumor	Primary Solid Tumor	3.97831937247825
TCGA.BH.A0AY.01	BRCA	Tumor	Primary Solid Tumor	-1.40592949857737
TCGA.BH.A0AY.11	BRCA	Normal	Solid Tissue Normal	-36.9317655193513
TCGA.BH.A0AZ.01	BRCA	Tumor	Primary Solid Tumor	-13.1647160031883
TCGA.BH.A0AZ.11	BRCA	Normal	Solid Tissue Normal	-45.3179178793196
TCGA.BH.A0B0.01	BRCA	Tumor	Primary Solid Tumor	-8.18224205147267
TCGA.BH.A0B1.01	BRCA	Tumor	Primary Solid Tumor	10.7486631843733
TCGA.BH.A0B3.01	BRCA	Tumor	Primary Solid Tumor	24.9861563676632
TCGA.BH.A0B3.11	BRCA	Normal	Solid Tissue Normal	-35.7821274105897
TCGA.BH.A0B4.01	BRCA	Tumor	Primary Solid Tumor	6.42190597608861
TCGA.BH.A0B5.01	BRCA	Tumor	Primary Solid Tumor	10.5203141662966
TCGA.BH.A0B5.11	BRCA	Normal	Solid Tissue Normal	-37.6129026888242
TCGA.BH.A0B6.01	BRCA	Tumor	Primary Solid Tumor	-12.7831910714478
TCGA.BH.A0B7.01	BRCA	Tumor	Primary Solid Tumor	2.32264351704726
TCGA.BH.A0B7.11	BRCA	Normal	Solid Tissue Normal	-29.0500386509894
TCGA.BH.A0B8.01	BRCA	Tumor	Primary Solid Tumor	-0.190452558700039
TCGA.BH.A0B8.11	BRCA	Normal	Solid Tissue Normal	-34.229393761117
TCGA.BH.A0B9.01	BRCA	Tumor	Primary Solid Tumor	15.4548799640704
TCGA.BH.A0BA.01	BRCA	Tumor	Primary Solid Tumor	-0.984830822000726
TCGA.BH.A0BA.11	BRCA	Normal	Solid Tissue Normal	-29.4858461304136
TCGA.BH.A0BC.01	BRCA	Tumor	Primary Solid Tumor	2.52689359546539
TCGA.BH.A0BC.11	BRCA	Normal	Solid Tissue Normal	-29.2460557990916
TCGA.BH.A0BD.01	BRCA	Tumor	Primary Solid Tumor	8.43890502157716
TCGA.BH.A0BF.01	BRCA	Tumor	Primary Solid Tumor	-2.51562292018756
TCGA.BH.A0BG.01	BRCA	Tumor	Primary Solid Tumor	10.7392043436427
TCGA.BH.A0BJ.01	BRCA	Tumor	Primary Solid Tumor	-12.946664011048
TCGA.BH.A0BJ.11	BRCA	Normal	Solid Tissue Normal	-28.2565699728611
TCGA.BH.A0BL.01	BRCA	Tumor	Primary Solid Tumor	10.2814726075029
TCGA.BH.A0BM.01	BRCA	Tumor	Primary Solid Tumor	-31.231064778228
TCGA.BH.A0BM.11	BRCA	Normal	Solid Tissue Normal	-25.7294953417647
TCGA.BH.A0BO.01	BRCA	Tumor	Primary Solid Tumor	-34.8997909362559
TCGA.BH.A0BP.01	BRCA	Tumor	Primary Solid Tumor	-14.3289990100082
TCGA.BH.A0BQ.01	BRCA	Tumor	Primary Solid Tumor	-16.2245567468838
TCGA.BH.A0BQ.11	BRCA	Normal	Solid Tissue Normal	-31.8165377199447
TCGA.BH.A0BR.01	BRCA	Tumor	Primary Solid Tumor	-6.27378443309077
TCGA.BH.A0BS.01	BRCA	Tumor	Primary Solid Tumor	-4.00837041266601
TCGA.BH.A0BS.11	BRCA	Normal	Solid Tissue Normal	-33.8823461657823
TCGA.BH.A0BT.01	BRCA	Tumor	Primary Solid Tumor	-8.17616655411541
TCGA.BH.A0BT.11	BRCA	Normal	Solid Tissue Normal	-33.8246622106693
TCGA.BH.A0BV.01	BRCA	Tumor	Primary Solid Tumor	-4.64266968774175
TCGA.BH.A0BV.11	BRCA	Normal	Solid Tissue Normal	-26.318121342522
TCGA.BH.A0BW.01	BRCA	Tumor	Primary Solid Tumor	15.7589878319934
TCGA.BH.A0BW.11	BRCA	Normal	Solid Tissue Normal	-9.21672420185205
TCGA.BH.A0BZ.01	BRCA	Tumor	Primary Solid Tumor	13.4138663116299
TCGA.BH.A0BZ.11	BRCA	Normal	Solid Tissue Normal	-41.8967349912792
TCGA.BH.A0C0.01	BRCA	Tumor	Primary Solid Tumor	17.5030082988166
TCGA.BH.A0C0.11	BRCA	Normal	Solid Tissue Normal	-37.8342414420745
TCGA.BH.A0C1.01	BRCA	Tumor	Primary Solid Tumor	-0.758453466014199
TCGA.BH.A0C3.01	BRCA	Tumor	Primary Solid Tumor	8.02787177981677
TCGA.BH.A0C3.11	BRCA	Normal	Solid Tissue Normal	-32.3679258841203
TCGA.BH.A0C7.01	BRCA	Tumor	Primary Solid Tumor	17.5129112017899
TCGA.BH.A0DD.01	BRCA	Tumor	Primary Solid Tumor	19.7289685011672
TCGA.BH.A0DD.11	BRCA	Normal	Solid Tissue Normal	-24.4983221403523
TCGA.BH.A0DE.01	BRCA	Tumor	Primary Solid Tumor	-12.0142615667276
TCGA.BH.A0DG.01	BRCA	Tumor	Primary Solid Tumor	-5.94170842401394
TCGA.BH.A0DG.11	BRCA	Normal	Solid Tissue Normal	-28.3498455474917
TCGA.BH.A0DH.01	BRCA	Tumor	Primary Solid Tumor	0.886811059272586
TCGA.BH.A0DH.11	BRCA	Normal	Solid Tissue Normal	-36.3160618309051
TCGA.BH.A0DI.01	BRCA	Tumor	Primary Solid Tumor	-16.6567144484572
TCGA.BH.A0DK.01	BRCA	Tumor	Primary Solid Tumor	0.0318145203833384
TCGA.BH.A0DK.11	BRCA	Normal	Solid Tissue Normal	-26.3227498091882
TCGA.BH.A0DL.01	BRCA	Tumor	Primary Solid Tumor	28.7866237572232
TCGA.BH.A0DL.11	BRCA	Normal	Solid Tissue Normal	-31.1301562502359
TCGA.BH.A0DO.01	BRCA	Tumor	Primary Solid Tumor	-18.217903581619
TCGA.BH.A0DO.11	BRCA	Normal	Solid Tissue Normal	-33.606735930146
TCGA.BH.A0DP.01	BRCA	Tumor	Primary Solid Tumor	-11.6798941456362
TCGA.BH.A0DP.11	BRCA	Normal	Solid Tissue Normal	-46.3405030435284
TCGA.BH.A0DQ.01	BRCA	Tumor	Primary Solid Tumor	0.0599445785945046
TCGA.BH.A0DQ.11	BRCA	Normal	Solid Tissue Normal	-30.8440656483548
TCGA.BH.A0DS.01	BRCA	Tumor	Primary Solid Tumor	-10.04492422088
TCGA.BH.A0DT.01	BRCA	Tumor	Primary Solid Tumor	-13.1972016771576
TCGA.BH.A0DT.11	BRCA	Normal	Solid Tissue Normal	-32.59059978642
TCGA.BH.A0DV.01	BRCA	Tumor	Primary Solid Tumor	-25.9607806858856
TCGA.BH.A0DV.11	BRCA	Normal	Solid Tissue Normal	-48.9581891975523
TCGA.BH.A0DX.01	BRCA	Tumor	Primary Solid Tumor	-6.3743327672486
TCGA.BH.A0DZ.01	BRCA	Tumor	Primary Solid Tumor	13.609611865074
TCGA.BH.A0DZ.11	BRCA	Normal	Solid Tissue Normal	-20.4220769156721
TCGA.BH.A0E0.01	BRCA	Tumor	Primary Solid Tumor	13.1455548425036
TCGA.BH.A0E0.11	BRCA	Normal	Solid Tissue Normal	-34.1625613899905
TCGA.BH.A0E1.01	BRCA	Tumor	Primary Solid Tumor	10.6147568069531
TCGA.BH.A0E1.11	BRCA	Normal	Solid Tissue Normal	-38.809734081287
TCGA.BH.A0E2.01	BRCA	Tumor	Primary Solid Tumor	16.172181819066
TCGA.BH.A0E6.01	BRCA	Tumor	Primary Solid Tumor	6.26867799751558
TCGA.BH.A0E7.01	BRCA	Tumor	Primary Solid Tumor	-10.0632624905534
TCGA.BH.A0E9.01	BRCA	Tumor	Primary Solid Tumor	-7.16735521510534
TCGA.BH.A0EA.01	BRCA	Tumor	Primary Solid Tumor	-37.8030558725279
TCGA.BH.A0EB.01	BRCA	Tumor	Primary Solid Tumor	-12.885546114512
TCGA.BH.A0EE.01	BRCA	Tumor	Primary Solid Tumor	18.3155585594153
TCGA.BH.A0EI.01	BRCA	Tumor	Primary Solid Tumor	-7.44297784075441
TCGA.BH.A0GY.01	BRCA	Tumor	Primary Solid Tumor	7.94808964566857
TCGA.BH.A0GZ.01	BRCA	Tumor	Primary Solid Tumor	-3.32358971478277
TCGA.BH.A0H0.01	BRCA	Tumor	Primary Solid Tumor	12.1232483215375
TCGA.BH.A0H3.01	BRCA	Tumor	Primary Solid Tumor	-15.8664411494765
TCGA.BH.A0H5.01	BRCA	Tumor	Primary Solid Tumor	-14.0003317196539
TCGA.BH.A0H5.11	BRCA	Normal	Solid Tissue Normal	-41.6508667857934
TCGA.BH.A0H6.01	BRCA	Tumor	Primary Solid Tumor	-9.40116219253627
TCGA.BH.A0H7.01	BRCA	Tumor	Primary Solid Tumor	5.48043296065139
TCGA.BH.A0H7.11	BRCA	Normal	Solid Tissue Normal	-11.9917241087438
TCGA.BH.A0H9.01	BRCA	Tumor	Primary Solid Tumor	1.74515297892451
TCGA.BH.A0H9.11	BRCA	Normal	Solid Tissue Normal	-30.9855102913869
TCGA.BH.A0HA.01	BRCA	Tumor	Primary Solid Tumor	-9.79032093901963
TCGA.BH.A0HA.11	BRCA	Normal	Solid Tissue Normal	-29.7542146368785
TCGA.BH.A0HB.01	BRCA	Tumor	Primary Solid Tumor	10.8677030046661
TCGA.BH.A0HF.01	BRCA	Tumor	Primary Solid Tumor	-5.18969436930466
TCGA.BH.A0HI.01	BRCA	Tumor	Primary Solid Tumor	-10.8750080154879
TCGA.BH.A0HK.01	BRCA	Tumor	Primary Solid Tumor	-6.2762423700777
TCGA.BH.A0HK.11	BRCA	Normal	Solid Tissue Normal	-41.4502051229023
TCGA.BH.A0HL.01	BRCA	Tumor	Primary Solid Tumor	5.65317021255789
TCGA.BH.A0HN.01	BRCA	Tumor	Primary Solid Tumor	-10.5056708389696
TCGA.BH.A0HO.01	BRCA	Tumor	Primary Solid Tumor	-6.7521279031658
TCGA.BH.A0HP.01	BRCA	Tumor	Primary Solid Tumor	-5.15386611675811
TCGA.BH.A0HQ.01	BRCA	Tumor	Primary Solid Tumor	-8.24450516517085
TCGA.BH.A0HU.01	BRCA	Tumor	Primary Solid Tumor	17.8088636321944
TCGA.BH.A0HW.01	BRCA	Tumor	Primary Solid Tumor	10.9962289550608
TCGA.BH.A0HX.01	BRCA	Tumor	Primary Solid Tumor	4.77628225941022
TCGA.BH.A0HY.01	BRCA	Tumor	Primary Solid Tumor	14.0872541112152
TCGA.BH.A0RX.01	BRCA	Tumor	Primary Solid Tumor	6.00903409884407
TCGA.BH.A0W3.01	BRCA	Tumor	Primary Solid Tumor	11.9636191986002
TCGA.BH.A0W4.01	BRCA	Tumor	Primary Solid Tumor	-6.325862378511
TCGA.BH.A0W5.01	BRCA	Tumor	Primary Solid Tumor	-9.62234577809626
TCGA.BH.A0W7.01	BRCA	Tumor	Primary Solid Tumor	1.43044295799748
TCGA.BH.A0WA.01	BRCA	Tumor	Primary Solid Tumor	19.0388923219015
TCGA.BH.A18F.01	BRCA	Tumor	Primary Solid Tumor	9.94371859249492
TCGA.BH.A18G.01	BRCA	Tumor	Primary Solid Tumor	11.5967445607108
TCGA.BH.A18H.01	BRCA	Tumor	Primary Solid Tumor	-7.23784547024035
TCGA.BH.A18I.01	BRCA	Tumor	Primary Solid Tumor	3.76708104157029
TCGA.BH.A18J.01	BRCA	Tumor	Primary Solid Tumor	-0.785457364114899
TCGA.BH.A18J.11	BRCA	Normal	Solid Tissue Normal	-34.5618306284294
TCGA.BH.A18K.01	BRCA	Tumor	Primary Solid Tumor	-0.892118543696331
TCGA.BH.A18K.11	BRCA	Normal	Solid Tissue Normal	-42.1297098364703
TCGA.BH.A18L.01	BRCA	Tumor	Primary Solid Tumor	17.7429929240554
TCGA.BH.A18L.11	BRCA	Normal	Solid Tissue Normal	-38.2702988896107
TCGA.BH.A18M.01	BRCA	Tumor	Primary Solid Tumor	-5.82902094105026
TCGA.BH.A18M.11	BRCA	Normal	Solid Tissue Normal	-28.7957182111824
TCGA.BH.A18N.01	BRCA	Tumor	Primary Solid Tumor	-7.75314385486918
TCGA.BH.A18N.11	BRCA	Normal	Solid Tissue Normal	-41.8496463568739
TCGA.BH.A18P.01	BRCA	Tumor	Primary Solid Tumor	15.8912841975156
TCGA.BH.A18P.11	BRCA	Normal	Solid Tissue Normal	-39.5981986969707
TCGA.BH.A18Q.01	BRCA	Tumor	Primary Solid Tumor	14.103062579612
TCGA.BH.A18Q.11	BRCA	Normal	Solid Tissue Normal	-33.4645253859849
TCGA.BH.A18R.01	BRCA	Tumor	Primary Solid Tumor	22.5535822848303
TCGA.BH.A18R.11	BRCA	Normal	Solid Tissue Normal	-37.8029630902238
TCGA.BH.A18S.01	BRCA	Tumor	Primary Solid Tumor	-14.135701782217
TCGA.BH.A18S.11	BRCA	Normal	Solid Tissue Normal	-42.8084180915161
TCGA.BH.A18T.01	BRCA	Tumor	Primary Solid Tumor	26.3475308109977
TCGA.BH.A18U.01	BRCA	Tumor	Primary Solid Tumor	25.1541170119208
TCGA.BH.A18U.11	BRCA	Normal	Solid Tissue Normal	-21.9987980537916
TCGA.BH.A18V.01	BRCA	Tumor	Primary Solid Tumor	25.1246325297976
TCGA.BH.A18V.06	BRCA	Tumor	Metastatic	14.2480110808849
TCGA.BH.A18V.11	BRCA	Normal	Solid Tissue Normal	-45.801411753857
TCGA.BH.A1EN.01	BRCA	Tumor	Primary Solid Tumor	4.66818751954538
TCGA.BH.A1EN.11	BRCA	Normal	Solid Tissue Normal	-34.8939323100909
TCGA.BH.A1EO.01	BRCA	Tumor	Primary Solid Tumor	-4.4543173422493
TCGA.BH.A1EO.11	BRCA	Normal	Solid Tissue Normal	-25.2060534988902
TCGA.BH.A1ES.01	BRCA	Tumor	Primary Solid Tumor	12.4822587038852
TCGA.BH.A1ES.06	BRCA	Tumor	Metastatic	-15.5902576968551
TCGA.BH.A1ET.01	BRCA	Tumor	Primary Solid Tumor	-17.2912277124355
TCGA.BH.A1ET.11	BRCA	Normal	Solid Tissue Normal	-39.4034113636903
TCGA.BH.A1EU.01	BRCA	Tumor	Primary Solid Tumor	-18.0043325720565
TCGA.BH.A1EU.11	BRCA	Normal	Solid Tissue Normal	-37.7377525755257
TCGA.BH.A1EV.01	BRCA	Tumor	Primary Solid Tumor	8.35491164140061
TCGA.BH.A1EV.11	BRCA	Normal	Solid Tissue Normal	-13.5832162605558
TCGA.BH.A1EW.01	BRCA	Tumor	Primary Solid Tumor	10.4831905547931
TCGA.BH.A1EW.11	BRCA	Normal	Solid Tissue Normal	-12.1564297042225
TCGA.BH.A1EX.01	BRCA	Tumor	Primary Solid Tumor	-8.19310780194935
TCGA.BH.A1EY.01	BRCA	Tumor	Primary Solid Tumor	-3.90206366302129
TCGA.BH.A1F0.01	BRCA	Tumor	Primary Solid Tumor	10.8540846207023
TCGA.BH.A1F0.11	BRCA	Normal	Solid Tissue Normal	-39.3854987456527
TCGA.BH.A1F2.01	BRCA	Tumor	Primary Solid Tumor	6.65865801128544
TCGA.BH.A1F2.11	BRCA	Normal	Solid Tissue Normal	-39.141120756729
TCGA.BH.A1F5.01	BRCA	Tumor	Primary Solid Tumor	-3.55052634817687
TCGA.BH.A1F6.01	BRCA	Tumor	Primary Solid Tumor	16.4125332463689
TCGA.BH.A1F6.11	BRCA	Normal	Solid Tissue Normal	-34.1637999602492
TCGA.BH.A1F8.01	BRCA	Tumor	Primary Solid Tumor	10.6289819613594
TCGA.BH.A1F8.11	BRCA	Normal	Solid Tissue Normal	-23.3080784330666
TCGA.BH.A1FB.01	BRCA	Tumor	Primary Solid Tumor	-19.2496131250919
TCGA.BH.A1FB.11	BRCA	Normal	Solid Tissue Normal	-41.193156217116
TCGA.BH.A1FC.01	BRCA	Tumor	Primary Solid Tumor	28.4930067146961
TCGA.BH.A1FC.11	BRCA	Normal	Solid Tissue Normal	-38.4897623064056
TCGA.BH.A1FD.01	BRCA	Tumor	Primary Solid Tumor	9.90853148912896
TCGA.BH.A1FD.11	BRCA	Normal	Solid Tissue Normal	-38.8637485705716
TCGA.BH.A1FE.01	BRCA	Tumor	Primary Solid Tumor	4.10888725777173
TCGA.BH.A1FE.06	BRCA	Tumor	Metastatic	-18.5433328376338
TCGA.BH.A1FE.11	BRCA	Normal	Solid Tissue Normal	-24.3156122171457
TCGA.BH.A1FG.01	BRCA	Tumor	Primary Solid Tumor	0.32214693105908
TCGA.BH.A1FG.11	BRCA	Normal	Solid Tissue Normal	-30.0728356412246
TCGA.BH.A1FH.01	BRCA	Tumor	Primary Solid Tumor	-27.520209303633
TCGA.BH.A1FH.11	BRCA	Normal	Solid Tissue Normal	-32.2696488182665
TCGA.BH.A1FJ.01	BRCA	Tumor	Primary Solid Tumor	11.2141553750964
TCGA.BH.A1FJ.11	BRCA	Normal	Solid Tissue Normal	-34.4744068853891
TCGA.BH.A1FL.01	BRCA	Tumor	Primary Solid Tumor	0.751163955293134
TCGA.BH.A1FM.01	BRCA	Tumor	Primary Solid Tumor	14.0576626913074
TCGA.BH.A1FM.11	BRCA	Normal	Solid Tissue Normal	-36.0602684583322
TCGA.BH.A1FN.01	BRCA	Tumor	Primary Solid Tumor	18.0398800184698
TCGA.BH.A1FN.11	BRCA	Normal	Solid Tissue Normal	-26.0001444921198
TCGA.BH.A1FR.01	BRCA	Tumor	Primary Solid Tumor	0.522989050491165
TCGA.BH.A1FR.11	BRCA	Normal	Solid Tissue Normal	-32.659158955369
TCGA.BH.A1FU.01	BRCA	Tumor	Primary Solid Tumor	4.96460847625723
TCGA.BH.A1FU.11	BRCA	Normal	Solid Tissue Normal	-38.2790248165062
TCGA.BH.A201.01	BRCA	Tumor	Primary Solid Tumor	-2.20886512891886
TCGA.BH.A202.01	BRCA	Tumor	Primary Solid Tumor	15.186142504245
TCGA.BH.A203.01	BRCA	Tumor	Primary Solid Tumor	9.1896528930631
TCGA.BH.A203.11	BRCA	Normal	Solid Tissue Normal	-28.0029722571572
TCGA.BH.A204.01	BRCA	Tumor	Primary Solid Tumor	17.4465504986315
TCGA.BH.A204.11	BRCA	Normal	Solid Tissue Normal	-35.1803420081594
TCGA.BH.A208.01	BRCA	Tumor	Primary Solid Tumor	-12.1369367148051
TCGA.BH.A208.11	BRCA	Normal	Solid Tissue Normal	-45.3686297514069
TCGA.BH.A209.01	BRCA	Tumor	Primary Solid Tumor	21.6288653141326
TCGA.BH.A209.11	BRCA	Normal	Solid Tissue Normal	-31.2671472005733
TCGA.BH.A28O.01	BRCA	Tumor	Primary Solid Tumor	-34.9324508196717
TCGA.BH.A28Q.01	BRCA	Tumor	Primary Solid Tumor	-15.8470961072196
TCGA.BH.A2L8.01	BRCA	Tumor	Primary Solid Tumor	-7.33682494430321
TCGA.BH.A42T.01	BRCA	Tumor	Primary Solid Tumor	13.9203039697438
TCGA.BH.A42U.01	BRCA	Tumor	Primary Solid Tumor	-29.3162834405603
TCGA.BH.A42V.01	BRCA	Tumor	Primary Solid Tumor	-20.0817961966388
TCGA.BH.A5IZ.01	BRCA	Tumor	Primary Solid Tumor	18.1235531408995
TCGA.BH.A5J0.01	BRCA	Tumor	Primary Solid Tumor	-5.99250949362212
TCGA.BH.A6R8.01	BRCA	Tumor	Primary Solid Tumor	-10.0865929895471
TCGA.BH.A6R9.01	BRCA	Tumor	Primary Solid Tumor	-14.279376006959
TCGA.BH.A8FY.01	BRCA	Tumor	Primary Solid Tumor	-0.739192785036793
TCGA.BH.A8FZ.01	BRCA	Tumor	Primary Solid Tumor	-12.7884370530631
TCGA.BH.A8G0.01	BRCA	Tumor	Primary Solid Tumor	-31.5304850562283
TCGA.BH.AB28.01	BRCA	Tumor	Primary Solid Tumor	-8.40005604489563
TCGA.C8.A12K.01	BRCA	Tumor	Primary Solid Tumor	18.9566577292008
TCGA.C8.A12L.01	BRCA	Tumor	Primary Solid Tumor	25.0021204742432
TCGA.C8.A12M.01	BRCA	Tumor	Primary Solid Tumor	12.4252433691484
TCGA.C8.A12N.01	BRCA	Tumor	Primary Solid Tumor	-14.0722214950459
TCGA.C8.A12O.01	BRCA	Tumor	Primary Solid Tumor	8.62040505322895
TCGA.C8.A12P.01	BRCA	Tumor	Primary Solid Tumor	8.98135403095052
TCGA.C8.A12Q.01	BRCA	Tumor	Primary Solid Tumor	1.42282732958277
TCGA.C8.A12T.01	BRCA	Tumor	Primary Solid Tumor	14.5933876452162
TCGA.C8.A12U.01	BRCA	Tumor	Primary Solid Tumor	20.8031713372791
TCGA.C8.A12V.01	BRCA	Tumor	Primary Solid Tumor	9.0246698883675
TCGA.C8.A12W.01	BRCA	Tumor	Primary Solid Tumor	12.3463220542747
TCGA.C8.A12X.01	BRCA	Tumor	Primary Solid Tumor	3.37543015056079
TCGA.C8.A12Y.01	BRCA	Tumor	Primary Solid Tumor	2.98176626204868
TCGA.C8.A12Z.01	BRCA	Tumor	Primary Solid Tumor	10.8929530623023
TCGA.C8.A130.01	BRCA	Tumor	Primary Solid Tumor	15.6705628544972
TCGA.C8.A131.01	BRCA	Tumor	Primary Solid Tumor	14.2124086159027
TCGA.C8.A132.01	BRCA	Tumor	Primary Solid Tumor	0.0463977579596391
TCGA.C8.A133.01	BRCA	Tumor	Primary Solid Tumor	-7.99408718376996
TCGA.C8.A134.01	BRCA	Tumor	Primary Solid Tumor	28.0743067139005
TCGA.C8.A135.01	BRCA	Tumor	Primary Solid Tumor	7.11619102044799
TCGA.C8.A137.01	BRCA	Tumor	Primary Solid Tumor	17.2060031849384
TCGA.C8.A138.01	BRCA	Tumor	Primary Solid Tumor	12.7323900245542
TCGA.C8.A1HE.01	BRCA	Tumor	Primary Solid Tumor	-3.72553847897608
TCGA.C8.A1HF.01	BRCA	Tumor	Primary Solid Tumor	19.1294262704873
TCGA.C8.A1HG.01	BRCA	Tumor	Primary Solid Tumor	14.6340098341164
TCGA.C8.A1HI.01	BRCA	Tumor	Primary Solid Tumor	0.239847167858702
TCGA.C8.A1HJ.01	BRCA	Tumor	Primary Solid Tumor	24.7119589714071
TCGA.C8.A1HK.01	BRCA	Tumor	Primary Solid Tumor	19.0605280019452
TCGA.C8.A1HL.01	BRCA	Tumor	Primary Solid Tumor	18.0546775952696
TCGA.C8.A1HM.01	BRCA	Tumor	Primary Solid Tumor	25.5364175809702
TCGA.C8.A1HN.01	BRCA	Tumor	Primary Solid Tumor	23.4058662646241
TCGA.C8.A1HO.01	BRCA	Tumor	Primary Solid Tumor	11.5128363815374
TCGA.C8.A26V.01	BRCA	Tumor	Primary Solid Tumor	4.90793838293482
TCGA.C8.A26W.01	BRCA	Tumor	Primary Solid Tumor	13.9814329233175
TCGA.C8.A26X.01	BRCA	Tumor	Primary Solid Tumor	3.74622940166608
TCGA.C8.A26Y.01	BRCA	Tumor	Primary Solid Tumor	16.0743226395735
TCGA.C8.A26Z.01	BRCA	Tumor	Primary Solid Tumor	5.36437903053949
TCGA.C8.A273.01	BRCA	Tumor	Primary Solid Tumor	4.31885485622241
TCGA.C8.A274.01	BRCA	Tumor	Primary Solid Tumor	3.36239393201847
TCGA.C8.A275.01	BRCA	Tumor	Primary Solid Tumor	24.6145493162064
TCGA.C8.A278.01	BRCA	Tumor	Primary Solid Tumor	8.53117145709194
TCGA.C8.A27A.01	BRCA	Tumor	Primary Solid Tumor	22.8225735233098
TCGA.C8.A27B.01	BRCA	Tumor	Primary Solid Tumor	27.797839021598
TCGA.C8.A3M7.01	BRCA	Tumor	Primary Solid Tumor	-0.382611721696921
TCGA.C8.A3M8.01	BRCA	Tumor	Primary Solid Tumor	7.96130260657534
TCGA.C8.A8HP.01	BRCA	Tumor	Primary Solid Tumor	7.10738339773173
TCGA.C8.A8HQ.01	BRCA	Tumor	Primary Solid Tumor	15.106587612595
TCGA.C8.A8HR.01	BRCA	Tumor	Primary Solid Tumor	4.04296584632501
TCGA.D8.A13Y.01	BRCA	Tumor	Primary Solid Tumor	34.8568932411097
TCGA.D8.A13Z.01	BRCA	Tumor	Primary Solid Tumor	21.4310291240708
TCGA.D8.A140.01	BRCA	Tumor	Primary Solid Tumor	3.47366885074197
TCGA.D8.A141.01	BRCA	Tumor	Primary Solid Tumor	-10.1949451271337
TCGA.D8.A142.01	BRCA	Tumor	Primary Solid Tumor	9.22766533235224
TCGA.D8.A143.01	BRCA	Tumor	Primary Solid Tumor	29.1809433159218
TCGA.D8.A145.01	BRCA	Tumor	Primary Solid Tumor	-9.94327243547264
TCGA.D8.A146.01	BRCA	Tumor	Primary Solid Tumor	-14.2921035756732
TCGA.D8.A147.01	BRCA	Tumor	Primary Solid Tumor	17.6135847041396
TCGA.D8.A1J8.01	BRCA	Tumor	Primary Solid Tumor	17.2532487626541
TCGA.D8.A1J9.01	BRCA	Tumor	Primary Solid Tumor	10.2605704390937
TCGA.D8.A1JA.01	BRCA	Tumor	Primary Solid Tumor	9.08591092965602
TCGA.D8.A1JB.01	BRCA	Tumor	Primary Solid Tumor	-16.0976000658696
TCGA.D8.A1JC.01	BRCA	Tumor	Primary Solid Tumor	14.7737849540358
TCGA.D8.A1JD.01	BRCA	Tumor	Primary Solid Tumor	14.2023870623738
TCGA.D8.A1JE.01	BRCA	Tumor	Primary Solid Tumor	-0.731555790719278
TCGA.D8.A1JF.01	BRCA	Tumor	Primary Solid Tumor	-5.14244941507944
TCGA.D8.A1JG.01	BRCA	Tumor	Primary Solid Tumor	12.2344954422272
TCGA.D8.A1JH.01	BRCA	Tumor	Primary Solid Tumor	-16.5360745962894
TCGA.D8.A1JI.01	BRCA	Tumor	Primary Solid Tumor	-3.19716742346295
TCGA.D8.A1JJ.01	BRCA	Tumor	Primary Solid Tumor	9.1004802448583
TCGA.D8.A1JK.01	BRCA	Tumor	Primary Solid Tumor	10.582297650404
TCGA.D8.A1JL.01	BRCA	Tumor	Primary Solid Tumor	10.2069761387229
TCGA.D8.A1JM.01	BRCA	Tumor	Primary Solid Tumor	23.3928913840273
TCGA.D8.A1JN.01	BRCA	Tumor	Primary Solid Tumor	-10.6758484754636
TCGA.D8.A1JP.01	BRCA	Tumor	Primary Solid Tumor	5.46604600257935
TCGA.D8.A1JS.01	BRCA	Tumor	Primary Solid Tumor	-10.4840729787551
TCGA.D8.A1JT.01	BRCA	Tumor	Primary Solid Tumor	13.6438314532004
TCGA.D8.A1JU.01	BRCA	Tumor	Primary Solid Tumor	-33.3945619659053
TCGA.D8.A1X5.01	BRCA	Tumor	Primary Solid Tumor	0.0767956900714961
TCGA.D8.A1X6.01	BRCA	Tumor	Primary Solid Tumor	5.7384297438507
TCGA.D8.A1X7.01	BRCA	Tumor	Primary Solid Tumor	-1.49225524599753
TCGA.D8.A1X8.01	BRCA	Tumor	Primary Solid Tumor	-4.5259894905003
TCGA.D8.A1X9.01	BRCA	Tumor	Primary Solid Tumor	4.69087524507236
TCGA.D8.A1XA.01	BRCA	Tumor	Primary Solid Tumor	0.888023903543913
TCGA.D8.A1XB.01	BRCA	Tumor	Primary Solid Tumor	-4.07881946294487
TCGA.D8.A1XC.01	BRCA	Tumor	Primary Solid Tumor	-7.29301727318165
TCGA.D8.A1XD.01	BRCA	Tumor	Primary Solid Tumor	10.984623736015
TCGA.D8.A1XF.01	BRCA	Tumor	Primary Solid Tumor	20.1690545598446
TCGA.D8.A1XG.01	BRCA	Tumor	Primary Solid Tumor	-12.1121924236475
TCGA.D8.A1XJ.01	BRCA	Tumor	Primary Solid Tumor	14.9895721115809
TCGA.D8.A1XK.01	BRCA	Tumor	Primary Solid Tumor	28.0449288410136
TCGA.D8.A1XL.01	BRCA	Tumor	Primary Solid Tumor	13.8589043392719
TCGA.D8.A1XM.01	BRCA	Tumor	Primary Solid Tumor	-0.486774121330719
TCGA.D8.A1XO.01	BRCA	Tumor	Primary Solid Tumor	-9.90364485648119
TCGA.D8.A1XQ.01	BRCA	Tumor	Primary Solid Tumor	14.8865470320959
TCGA.D8.A1XR.01	BRCA	Tumor	Primary Solid Tumor	-0.899496565831498
TCGA.D8.A1XS.01	BRCA	Tumor	Primary Solid Tumor	14.0065006051542
TCGA.D8.A1XT.01	BRCA	Tumor	Primary Solid Tumor	10.3322315428463
TCGA.D8.A1XU.01	BRCA	Tumor	Primary Solid Tumor	-14.599350819114
TCGA.D8.A1XV.01	BRCA	Tumor	Primary Solid Tumor	-0.737912998383321
TCGA.D8.A1XW.01	BRCA	Tumor	Primary Solid Tumor	-0.36260917851276
TCGA.D8.A1XY.01	BRCA	Tumor	Primary Solid Tumor	-17.9808890664805
TCGA.D8.A1XZ.01	BRCA	Tumor	Primary Solid Tumor	9.94419815951519
TCGA.D8.A1Y0.01	BRCA	Tumor	Primary Solid Tumor	15.0765020939752
TCGA.D8.A1Y1.01	BRCA	Tumor	Primary Solid Tumor	11.2694224891042
TCGA.D8.A1Y2.01	BRCA	Tumor	Primary Solid Tumor	-0.258413186708428
TCGA.D8.A1Y3.01	BRCA	Tumor	Primary Solid Tumor	17.9532640899506
TCGA.D8.A27E.01	BRCA	Tumor	Primary Solid Tumor	-22.3807901654661
TCGA.D8.A27F.01	BRCA	Tumor	Primary Solid Tumor	27.0476911088201
TCGA.D8.A27G.01	BRCA	Tumor	Primary Solid Tumor	1.25988215892985
TCGA.D8.A27H.01	BRCA	Tumor	Primary Solid Tumor	15.3635604593579
TCGA.D8.A27I.01	BRCA	Tumor	Primary Solid Tumor	-12.4841293743088
TCGA.D8.A27K.01	BRCA	Tumor	Primary Solid Tumor	-10.7042351610046
TCGA.D8.A27L.01	BRCA	Tumor	Primary Solid Tumor	-3.72750561869195
TCGA.D8.A27M.01	BRCA	Tumor	Primary Solid Tumor	11.2855936271518
TCGA.D8.A27N.01	BRCA	Tumor	Primary Solid Tumor	1.26886494089233
TCGA.D8.A27P.01	BRCA	Tumor	Primary Solid Tumor	-11.4922335439958
TCGA.D8.A27R.01	BRCA	Tumor	Primary Solid Tumor	12.2039150711209
TCGA.D8.A27T.01	BRCA	Tumor	Primary Solid Tumor	-4.1217561163854
TCGA.D8.A27V.01	BRCA	Tumor	Primary Solid Tumor	-4.59732568747309
TCGA.D8.A27W.01	BRCA	Tumor	Primary Solid Tumor	14.1436261165758
TCGA.D8.A3Z5.01	BRCA	Tumor	Primary Solid Tumor	-21.4757991811935
TCGA.D8.A3Z6.01	BRCA	Tumor	Primary Solid Tumor	-15.6812932993842
TCGA.D8.A4Z1.01	BRCA	Tumor	Primary Solid Tumor	-23.4115311155596
TCGA.D8.A73U.01	BRCA	Tumor	Primary Solid Tumor	-26.6999903294025
TCGA.D8.A73W.01	BRCA	Tumor	Primary Solid Tumor	-7.49123213380422
TCGA.D8.A73X.01	BRCA	Tumor	Primary Solid Tumor	-7.96580518181198
TCGA.E2.A105.01	BRCA	Tumor	Primary Solid Tumor	8.37271858630081
TCGA.E2.A106.01	BRCA	Tumor	Primary Solid Tumor	-6.40143724045724
TCGA.E2.A107.01	BRCA	Tumor	Primary Solid Tumor	13.2600832380662
TCGA.E2.A108.01	BRCA	Tumor	Primary Solid Tumor	-5.44283648657634
TCGA.E2.A109.01	BRCA	Tumor	Primary Solid Tumor	19.4326175797957
TCGA.E2.A10A.01	BRCA	Tumor	Primary Solid Tumor	10.5575722056759
TCGA.E2.A10B.01	BRCA	Tumor	Primary Solid Tumor	0.382518682761354
TCGA.E2.A10C.01	BRCA	Tumor	Primary Solid Tumor	7.59577772255795
TCGA.E2.A10E.01	BRCA	Tumor	Primary Solid Tumor	-0.524347058133329
TCGA.E2.A10F.01	BRCA	Tumor	Primary Solid Tumor	-2.79419965526781
TCGA.E2.A14N.01	BRCA	Tumor	Primary Solid Tumor	18.0598776131805
TCGA.E2.A14O.01	BRCA	Tumor	Primary Solid Tumor	8.64660507157722
TCGA.E2.A14P.01	BRCA	Tumor	Primary Solid Tumor	21.4029747997425
TCGA.E2.A14Q.01	BRCA	Tumor	Primary Solid Tumor	-10.6738456639617
TCGA.E2.A14R.01	BRCA	Tumor	Primary Solid Tumor	29.2838540724576
TCGA.E2.A14S.01	BRCA	Tumor	Primary Solid Tumor	11.0195627327106
TCGA.E2.A14T.01	BRCA	Tumor	Primary Solid Tumor	11.4752160154994
TCGA.E2.A14U.01	BRCA	Tumor	Primary Solid Tumor	-35.1587011117985
TCGA.E2.A14V.01	BRCA	Tumor	Primary Solid Tumor	24.1317593340442
TCGA.E2.A14W.01	BRCA	Tumor	Primary Solid Tumor	9.6442930314352
TCGA.E2.A14X.01	BRCA	Tumor	Primary Solid Tumor	11.548974178087
TCGA.E2.A14Y.01	BRCA	Tumor	Primary Solid Tumor	30.0852564832026
TCGA.E2.A14Z.01	BRCA	Tumor	Primary Solid Tumor	0.052355271858848
TCGA.E2.A150.01	BRCA	Tumor	Primary Solid Tumor	15.3212504993739
TCGA.E2.A152.01	BRCA	Tumor	Primary Solid Tumor	5.77479727382004
TCGA.E2.A153.01	BRCA	Tumor	Primary Solid Tumor	-15.8773968114516
TCGA.E2.A153.11	BRCA	Normal	Solid Tissue Normal	-34.3400710589432
TCGA.E2.A154.01	BRCA	Tumor	Primary Solid Tumor	7.01803869192281
TCGA.E2.A155.01	BRCA	Tumor	Primary Solid Tumor	11.4102620233271
TCGA.E2.A156.01	BRCA	Tumor	Primary Solid Tumor	-4.73019454343399
TCGA.E2.A158.01	BRCA	Tumor	Primary Solid Tumor	1.34762514488145
TCGA.E2.A158.11	BRCA	Normal	Solid Tissue Normal	-32.5597891758106
TCGA.E2.A159.01	BRCA	Tumor	Primary Solid Tumor	21.9834873447103
TCGA.E2.A15A.01	BRCA	Tumor	Primary Solid Tumor	12.8962217088849
TCGA.E2.A15A.06	BRCA	Tumor	Metastatic	15.4594543710169
TCGA.E2.A15C.01	BRCA	Tumor	Primary Solid Tumor	-6.33482485558156
TCGA.E2.A15D.01	BRCA	Tumor	Primary Solid Tumor	-15.1286647127573
TCGA.E2.A15E.01	BRCA	Tumor	Primary Solid Tumor	-4.68302333218422
TCGA.E2.A15E.06	BRCA	Tumor	Metastatic	-9.11160868146115
TCGA.E2.A15F.01	BRCA	Tumor	Primary Solid Tumor	7.75908392752015
TCGA.E2.A15G.01	BRCA	Tumor	Primary Solid Tumor	-13.614100859054
TCGA.E2.A15H.01	BRCA	Tumor	Primary Solid Tumor	5.02727007625132
TCGA.E2.A15I.01	BRCA	Tumor	Primary Solid Tumor	-20.5789513436982
TCGA.E2.A15I.11	BRCA	Normal	Solid Tissue Normal	-37.6467297944259
TCGA.E2.A15J.01	BRCA	Tumor	Primary Solid Tumor	-12.7205237844533
TCGA.E2.A15K.01	BRCA	Tumor	Primary Solid Tumor	10.0742769025378
TCGA.E2.A15K.06	BRCA	Tumor	Metastatic	5.16094574706958
TCGA.E2.A15K.11	BRCA	Normal	Solid Tissue Normal	-31.1468327071835
TCGA.E2.A15L.01	BRCA	Tumor	Primary Solid Tumor	2.70000545149228
TCGA.E2.A15M.01	BRCA	Tumor	Primary Solid Tumor	7.85463063253128
TCGA.E2.A15M.11	BRCA	Normal	Solid Tissue Normal	-40.5611190055013
TCGA.E2.A15O.01	BRCA	Tumor	Primary Solid Tumor	17.6424368549975
TCGA.E2.A15P.01	BRCA	Tumor	Primary Solid Tumor	-11.4991516181237
TCGA.E2.A15R.01	BRCA	Tumor	Primary Solid Tumor	12.8404289992822
TCGA.E2.A15S.01	BRCA	Tumor	Primary Solid Tumor	22.9478260845132
TCGA.E2.A15T.01	BRCA	Tumor	Primary Solid Tumor	16.0722354735325
TCGA.E2.A1AZ.01	BRCA	Tumor	Primary Solid Tumor	14.9594590031401
TCGA.E2.A1B0.01	BRCA	Tumor	Primary Solid Tumor	7.73810578171933
TCGA.E2.A1B1.01	BRCA	Tumor	Primary Solid Tumor	-0.76102958653817
TCGA.E2.A1B4.01	BRCA	Tumor	Primary Solid Tumor	-21.7793220869333
TCGA.E2.A1B5.01	BRCA	Tumor	Primary Solid Tumor	-9.42376290681019
TCGA.E2.A1B6.01	BRCA	Tumor	Primary Solid Tumor	9.73189563018123
TCGA.E2.A1BC.01	BRCA	Tumor	Primary Solid Tumor	-24.6964130735318
TCGA.E2.A1BC.11	BRCA	Normal	Solid Tissue Normal	-38.7737539269727
TCGA.E2.A1BD.01	BRCA	Tumor	Primary Solid Tumor	-6.02479304464799
TCGA.E2.A1IE.01	BRCA	Tumor	Primary Solid Tumor	9.91042911005304
TCGA.E2.A1IF.01	BRCA	Tumor	Primary Solid Tumor	-3.7587052968067
TCGA.E2.A1IG.01	BRCA	Tumor	Primary Solid Tumor	-4.44758668452096
TCGA.E2.A1IG.11	BRCA	Normal	Solid Tissue Normal	-34.6605035618471
TCGA.E2.A1IH.01	BRCA	Tumor	Primary Solid Tumor	-0.21032322858742
TCGA.E2.A1II.01	BRCA	Tumor	Primary Solid Tumor	11.2060601846309
TCGA.E2.A1IJ.01	BRCA	Tumor	Primary Solid Tumor	-16.3698105047249
TCGA.E2.A1IK.01	BRCA	Tumor	Primary Solid Tumor	-10.4441036409433
TCGA.E2.A1IL.01	BRCA	Tumor	Primary Solid Tumor	-16.4392559641289
TCGA.E2.A1IN.01	BRCA	Tumor	Primary Solid Tumor	-3.06981090289804
TCGA.E2.A1IO.01	BRCA	Tumor	Primary Solid Tumor	-9.00018837447426
TCGA.E2.A1IU.01	BRCA	Tumor	Primary Solid Tumor	-7.29253209485924
TCGA.E2.A1L6.01	BRCA	Tumor	Primary Solid Tumor	-8.68319248048045
TCGA.E2.A1L7.01	BRCA	Tumor	Primary Solid Tumor	21.4963548703479
TCGA.E2.A1L7.11	BRCA	Normal	Solid Tissue Normal	-32.751606875991
TCGA.E2.A1L8.01	BRCA	Tumor	Primary Solid Tumor	-10.5921204997172
TCGA.E2.A1L9.01	BRCA	Tumor	Primary Solid Tumor	-9.96071754938322
TCGA.E2.A1LA.01	BRCA	Tumor	Primary Solid Tumor	8.01813718261628
TCGA.E2.A1LB.01	BRCA	Tumor	Primary Solid Tumor	-2.62327968691753
TCGA.E2.A1LB.11	BRCA	Normal	Solid Tissue Normal	-21.3374681464332
TCGA.E2.A1LE.01	BRCA	Tumor	Primary Solid Tumor	8.34839405857766
TCGA.E2.A1LG.01	BRCA	Tumor	Primary Solid Tumor	25.3754186766815
TCGA.E2.A1LH.01	BRCA	Tumor	Primary Solid Tumor	14.5076706935068
TCGA.E2.A1LH.11	BRCA	Normal	Solid Tissue Normal	-37.2432738748555
TCGA.E2.A1LI.01	BRCA	Tumor	Primary Solid Tumor	23.5549050754506
TCGA.E2.A1LK.01	BRCA	Tumor	Primary Solid Tumor	17.1054219502018
TCGA.E2.A1LL.01	BRCA	Tumor	Primary Solid Tumor	19.1071493908472
TCGA.E2.A1LS.01	BRCA	Tumor	Primary Solid Tumor	-7.98094494378328
TCGA.E2.A1LS.11	BRCA	Normal	Solid Tissue Normal	-30.8117995520758
TCGA.E2.A2P5.01	BRCA	Tumor	Primary Solid Tumor	9.08626395433542
TCGA.E2.A2P6.01	BRCA	Tumor	Primary Solid Tumor	6.38000455126415
TCGA.E2.A3DX.01	BRCA	Tumor	Primary Solid Tumor	-25.0270528304957
TCGA.E2.A56Z.01	BRCA	Tumor	Primary Solid Tumor	10.2843450663089
TCGA.E2.A570.01	BRCA	Tumor	Primary Solid Tumor	-2.67426409522549
TCGA.E2.A572.01	BRCA	Tumor	Primary Solid Tumor	-19.5437406073709
TCGA.E2.A573.01	BRCA	Tumor	Primary Solid Tumor	25.5662530186776
TCGA.E2.A574.01	BRCA	Tumor	Primary Solid Tumor	16.7981867135384
TCGA.E2.A576.01	BRCA	Tumor	Primary Solid Tumor	9.28510989568361
TCGA.E2.A9RU.01	BRCA	Tumor	Primary Solid Tumor	14.1468361479959
TCGA.E9.A1N3.01	BRCA	Tumor	Primary Solid Tumor	-0.00818013468043954
TCGA.E9.A1N4.01	BRCA	Tumor	Primary Solid Tumor	-1.58181963522578
TCGA.E9.A1N4.11	BRCA	Normal	Solid Tissue Normal	-25.1042786493246
TCGA.E9.A1N5.01	BRCA	Tumor	Primary Solid Tumor	4.00567687955718
TCGA.E9.A1N5.11	BRCA	Normal	Solid Tissue Normal	-3.09468460637225
TCGA.E9.A1N6.01	BRCA	Tumor	Primary Solid Tumor	8.77108432782459
TCGA.E9.A1N6.11	BRCA	Normal	Solid Tissue Normal	-33.4644982336748
TCGA.E9.A1N8.01	BRCA	Tumor	Primary Solid Tumor	12.7981202637254
TCGA.E9.A1N9.01	BRCA	Tumor	Primary Solid Tumor	23.1410677673826
TCGA.E9.A1N9.11	BRCA	Normal	Solid Tissue Normal	-26.2632836528474
TCGA.E9.A1NA.01	BRCA	Tumor	Primary Solid Tumor	2.88633296099298
TCGA.E9.A1NA.11	BRCA	Normal	Solid Tissue Normal	-35.6285890074381
TCGA.E9.A1NC.01	BRCA	Tumor	Primary Solid Tumor	5.93963563321426
TCGA.E9.A1ND.01	BRCA	Tumor	Primary Solid Tumor	8.73025295125869
TCGA.E9.A1ND.11	BRCA	Normal	Solid Tissue Normal	-21.5206218550082
TCGA.E9.A1NE.01	BRCA	Tumor	Primary Solid Tumor	5.50024373123994
TCGA.E9.A1NF.01	BRCA	Tumor	Primary Solid Tumor	-7.44087104167445
TCGA.E9.A1NF.11	BRCA	Normal	Solid Tissue Normal	-26.8964187529108
TCGA.E9.A1NG.01	BRCA	Tumor	Primary Solid Tumor	-12.0283692142975
TCGA.E9.A1NG.11	BRCA	Normal	Solid Tissue Normal	-35.073584565805
TCGA.E9.A1NH.01	BRCA	Tumor	Primary Solid Tumor	-20.323575784511
TCGA.E9.A1NI.01	BRCA	Tumor	Primary Solid Tumor	8.67700118356984
TCGA.E9.A1QZ.01	BRCA	Tumor	Primary Solid Tumor	6.1031741997416
TCGA.E9.A1R0.01	BRCA	Tumor	Primary Solid Tumor	-3.1294472742222
TCGA.E9.A1R2.01	BRCA	Tumor	Primary Solid Tumor	-0.885465565939841
TCGA.E9.A1R3.01	BRCA	Tumor	Primary Solid Tumor	-43.6732917316055
TCGA.E9.A1R4.01	BRCA	Tumor	Primary Solid Tumor	-1.5185572610077
TCGA.E9.A1R5.01	BRCA	Tumor	Primary Solid Tumor	-7.41381527066562
TCGA.E9.A1R6.01	BRCA	Tumor	Primary Solid Tumor	6.81379203577376
TCGA.E9.A1R7.01	BRCA	Tumor	Primary Solid Tumor	13.1013609145171
TCGA.E9.A1R7.11	BRCA	Normal	Solid Tissue Normal	-32.9225177550142
TCGA.E9.A1RA.01	BRCA	Tumor	Primary Solid Tumor	-5.69101062389186
TCGA.E9.A1RB.01	BRCA	Tumor	Primary Solid Tumor	20.5872455945498
TCGA.E9.A1RB.11	BRCA	Normal	Solid Tissue Normal	-17.6329362050761
TCGA.E9.A1RC.01	BRCA	Tumor	Primary Solid Tumor	4.75771779566615
TCGA.E9.A1RC.11	BRCA	Normal	Solid Tissue Normal	-26.146452657794
TCGA.E9.A1RD.01	BRCA	Tumor	Primary Solid Tumor	-6.05263029540262
TCGA.E9.A1RD.11	BRCA	Normal	Solid Tissue Normal	-29.4059064499549
TCGA.E9.A1RE.01	BRCA	Tumor	Primary Solid Tumor	14.5637839878462
TCGA.E9.A1RF.01	BRCA	Tumor	Primary Solid Tumor	-2.14297771772193
TCGA.E9.A1RF.11	BRCA	Normal	Solid Tissue Normal	-32.2041149643919
TCGA.E9.A1RG.01	BRCA	Tumor	Primary Solid Tumor	5.35719769515986
TCGA.E9.A1RH.01	BRCA	Tumor	Primary Solid Tumor	21.5271739201289
TCGA.E9.A1RH.11	BRCA	Normal	Solid Tissue Normal	-28.4493354177086
TCGA.E9.A1RI.01	BRCA	Tumor	Primary Solid Tumor	-13.0893288071112
TCGA.E9.A1RI.11	BRCA	Normal	Solid Tissue Normal	-35.8875242644581
TCGA.E9.A226.01	BRCA	Tumor	Primary Solid Tumor	9.05202071011254
TCGA.E9.A227.01	BRCA	Tumor	Primary Solid Tumor	-9.41907910249574
TCGA.E9.A228.01	BRCA	Tumor	Primary Solid Tumor	20.9340022894112
TCGA.E9.A229.01	BRCA	Tumor	Primary Solid Tumor	0.748354944987598
TCGA.E9.A22A.01	BRCA	Tumor	Primary Solid Tumor	9.21985338165434
TCGA.E9.A22B.01	BRCA	Tumor	Primary Solid Tumor	-0.0607840043707908
TCGA.E9.A22D.01	BRCA	Tumor	Primary Solid Tumor	16.8470419925077
TCGA.E9.A22E.01	BRCA	Tumor	Primary Solid Tumor	-4.94289582810939
TCGA.E9.A22G.01	BRCA	Tumor	Primary Solid Tumor	27.6983648795845
TCGA.E9.A22H.01	BRCA	Tumor	Primary Solid Tumor	11.9914469957358
TCGA.E9.A243.01	BRCA	Tumor	Primary Solid Tumor	9.15619485265851
TCGA.E9.A244.01	BRCA	Tumor	Primary Solid Tumor	18.8691714529119
TCGA.E9.A245.01	BRCA	Tumor	Primary Solid Tumor	-9.39390713618116
TCGA.E9.A247.01	BRCA	Tumor	Primary Solid Tumor	11.0105193406927
TCGA.E9.A248.01	BRCA	Tumor	Primary Solid Tumor	21.6307547821968
TCGA.E9.A249.01	BRCA	Tumor	Primary Solid Tumor	3.8091219636779
TCGA.E9.A24A.01	BRCA	Tumor	Primary Solid Tumor	-6.48928785193321
TCGA.E9.A295.01	BRCA	Tumor	Primary Solid Tumor	-2.37717235127607
TCGA.E9.A2JS.01	BRCA	Tumor	Primary Solid Tumor	17.2076848903398
TCGA.E9.A2JT.01	BRCA	Tumor	Primary Solid Tumor	-4.27450583354736
TCGA.E9.A3HO.01	BRCA	Tumor	Primary Solid Tumor	11.629782683231
TCGA.E9.A3Q9.01	BRCA	Tumor	Primary Solid Tumor	-25.7845323429896
TCGA.E9.A3QA.01	BRCA	Tumor	Primary Solid Tumor	17.8357637072744
TCGA.E9.A3X8.01	BRCA	Tumor	Primary Solid Tumor	-14.1553752171184
TCGA.E9.A54X.01	BRCA	Tumor	Primary Solid Tumor	8.10984941671857
TCGA.E9.A54Y.01	BRCA	Tumor	Primary Solid Tumor	14.779869278489
TCGA.E9.A5FK.01	BRCA	Tumor	Primary Solid Tumor	-19.8263206414057
TCGA.E9.A5FL.01	BRCA	Tumor	Primary Solid Tumor	-2.9746780347111
TCGA.E9.A5UO.01	BRCA	Tumor	Primary Solid Tumor	11.9708142544747
TCGA.E9.A5UP.01	BRCA	Tumor	Primary Solid Tumor	-16.1678368741106
TCGA.E9.A6HE.01	BRCA	Tumor	Primary Solid Tumor	1.01334881692023
TCGA.EW.A1IW.01	BRCA	Tumor	Primary Solid Tumor	11.6610787481563
TCGA.EW.A1IX.01	BRCA	Tumor	Primary Solid Tumor	-22.2319104946901
TCGA.EW.A1IY.01	BRCA	Tumor	Primary Solid Tumor	3.04636663396465
TCGA.EW.A1IZ.01	BRCA	Tumor	Primary Solid Tumor	8.55510364471664
TCGA.EW.A1J1.01	BRCA	Tumor	Primary Solid Tumor	-4.42846096189414
TCGA.EW.A1J2.01	BRCA	Tumor	Primary Solid Tumor	-26.8641700919702
TCGA.EW.A1J3.01	BRCA	Tumor	Primary Solid Tumor	6.22107684971719
TCGA.EW.A1J5.01	BRCA	Tumor	Primary Solid Tumor	3.1416681386197
TCGA.EW.A1J6.01	BRCA	Tumor	Primary Solid Tumor	0.506587355323199
TCGA.EW.A1OV.01	BRCA	Tumor	Primary Solid Tumor	8.73546431438253
TCGA.EW.A1OW.01	BRCA	Tumor	Primary Solid Tumor	22.0476557399102
TCGA.EW.A1OX.01	BRCA	Tumor	Primary Solid Tumor	1.95495420658515
TCGA.EW.A1OY.01	BRCA	Tumor	Primary Solid Tumor	12.0132390163781
TCGA.EW.A1OZ.01	BRCA	Tumor	Primary Solid Tumor	10.7509287928772
TCGA.EW.A1P0.01	BRCA	Tumor	Primary Solid Tumor	1.90394393466212
TCGA.EW.A1P1.01	BRCA	Tumor	Primary Solid Tumor	-16.0453629307562
TCGA.EW.A1P3.01	BRCA	Tumor	Primary Solid Tumor	0.6398927773139
TCGA.EW.A1P4.01	BRCA	Tumor	Primary Solid Tumor	22.7434478603882
TCGA.EW.A1P5.01	BRCA	Tumor	Primary Solid Tumor	-4.98043951229424
TCGA.EW.A1P6.01	BRCA	Tumor	Primary Solid Tumor	8.28063843079376
TCGA.EW.A1P7.01	BRCA	Tumor	Primary Solid Tumor	-12.0025210041464
TCGA.EW.A1P8.01	BRCA	Tumor	Primary Solid Tumor	16.0147723717804
TCGA.EW.A1PA.01	BRCA	Tumor	Primary Solid Tumor	12.6875076672955
TCGA.EW.A1PB.01	BRCA	Tumor	Primary Solid Tumor	14.098210366748
TCGA.EW.A1PC.01	BRCA	Tumor	Primary Solid Tumor	20.6303587524302
TCGA.EW.A1PD.01	BRCA	Tumor	Primary Solid Tumor	12.5407416477785
TCGA.EW.A1PE.01	BRCA	Tumor	Primary Solid Tumor	-7.5336853705659
TCGA.EW.A1PF.01	BRCA	Tumor	Primary Solid Tumor	-5.69468971022692
TCGA.EW.A1PG.01	BRCA	Tumor	Primary Solid Tumor	-29.9286548372269
TCGA.EW.A1PH.01	BRCA	Tumor	Primary Solid Tumor	18.3872007291528
TCGA.EW.A2FR.01	BRCA	Tumor	Primary Solid Tumor	3.45031866474908
TCGA.EW.A2FS.01	BRCA	Tumor	Primary Solid Tumor	1.87148911636803
TCGA.EW.A2FV.01	BRCA	Tumor	Primary Solid Tumor	13.0562527201925
TCGA.EW.A2FW.01	BRCA	Tumor	Primary Solid Tumor	23.5297530626679
TCGA.EW.A3E8.01	BRCA	Tumor	Primary Solid Tumor	-11.4981894042162
TCGA.EW.A3U0.01	BRCA	Tumor	Primary Solid Tumor	6.3424131227877
TCGA.EW.A423.01	BRCA	Tumor	Primary Solid Tumor	2.35472115692828
TCGA.EW.A424.01	BRCA	Tumor	Primary Solid Tumor	-5.72544147781202
TCGA.EW.A6S9.01	BRCA	Tumor	Primary Solid Tumor	1.28751722002281
TCGA.EW.A6SA.01	BRCA	Tumor	Primary Solid Tumor	21.3477459026933
TCGA.EW.A6SB.01	BRCA	Tumor	Primary Solid Tumor	12.1414579946996
TCGA.EW.A6SC.01	BRCA	Tumor	Primary Solid Tumor	5.24595255407727
TCGA.EW.A6SD.01	BRCA	Tumor	Primary Solid Tumor	8.04600515247426
TCGA.GI.A2C8.01	BRCA	Tumor	Primary Solid Tumor	-33.4283067490664
TCGA.GI.A2C8.11	BRCA	Normal	Solid Tissue Normal	-32.6712726881441
TCGA.GI.A2C9.01	BRCA	Tumor	Primary Solid Tumor	10.2992411400879
TCGA.GI.A2C9.11	BRCA	Normal	Solid Tissue Normal	-35.8250474229054
TCGA.GM.A2D9.01	BRCA	Tumor	Primary Solid Tumor	-13.2875104895505
TCGA.GM.A2DA.01	BRCA	Tumor	Primary Solid Tumor	-5.25362160826903
TCGA.GM.A2DB.01	BRCA	Tumor	Primary Solid Tumor	10.8394789335063
TCGA.GM.A2DC.01	BRCA	Tumor	Primary Solid Tumor	-18.7676024512941
TCGA.GM.A2DD.01	BRCA	Tumor	Primary Solid Tumor	-2.8636261671995
TCGA.GM.A2DF.01	BRCA	Tumor	Primary Solid Tumor	13.8174605704396
TCGA.GM.A2DH.01	BRCA	Tumor	Primary Solid Tumor	19.3088472022619
TCGA.GM.A2DI.01	BRCA	Tumor	Primary Solid Tumor	-13.3500129958224
TCGA.GM.A2DK.01	BRCA	Tumor	Primary Solid Tumor	-8.94570071854912
TCGA.GM.A2DL.01	BRCA	Tumor	Primary Solid Tumor	7.54445463939353
TCGA.GM.A2DM.01	BRCA	Tumor	Primary Solid Tumor	-16.7870846427985
TCGA.GM.A2DN.01	BRCA	Tumor	Primary Solid Tumor	4.31895954499372
TCGA.GM.A2DO.01	BRCA	Tumor	Primary Solid Tumor	6.31265046892198
TCGA.GM.A3NW.01	BRCA	Tumor	Primary Solid Tumor	-6.30446428628575
TCGA.GM.A3NY.01	BRCA	Tumor	Primary Solid Tumor	-12.0065023683397
TCGA.GM.A3XG.01	BRCA	Tumor	Primary Solid Tumor	-31.3710277900241
TCGA.GM.A3XL.01	BRCA	Tumor	Primary Solid Tumor	23.7858296480076
TCGA.GM.A3XN.01	BRCA	Tumor	Primary Solid Tumor	-13.4225395047837
TCGA.GM.A4E0.01	BRCA	Tumor	Primary Solid Tumor	-24.8660941652072
TCGA.GM.A5PV.01	BRCA	Tumor	Primary Solid Tumor	-18.5108911193815
TCGA.GM.A5PX.01	BRCA	Tumor	Primary Solid Tumor	-28.3421835025398
TCGA.HN.A2NL.01	BRCA	Tumor	Primary Solid Tumor	21.6793053027987
TCGA.HN.A2OB.01	BRCA	Tumor	Primary Solid Tumor	-30.513789169504
TCGA.JL.A3YW.01	BRCA	Tumor	Primary Solid Tumor	0.757370669149802
TCGA.JL.A3YX.01	BRCA	Tumor	Primary Solid Tumor	6.96323245187506
TCGA.LD.A66U.01	BRCA	Tumor	Primary Solid Tumor	-18.3411210659677
TCGA.LD.A74U.01	BRCA	Tumor	Primary Solid Tumor	-9.42764139302896
TCGA.LD.A7W5.01	BRCA	Tumor	Primary Solid Tumor	0.33135054316513
TCGA.LD.A7W6.01	BRCA	Tumor	Primary Solid Tumor	-1.76575238857753
TCGA.LD.A9QF.01	BRCA	Tumor	Primary Solid Tumor	-4.96548969581554
TCGA.LL.A440.01	BRCA	Tumor	Primary Solid Tumor	-15.3470319956201
TCGA.LL.A441.01	BRCA	Tumor	Primary Solid Tumor	3.24285573630671
TCGA.LL.A442.01	BRCA	Tumor	Primary Solid Tumor	2.86718347547827
TCGA.LL.A50Y.01	BRCA	Tumor	Primary Solid Tumor	-6.64055799029011
TCGA.LL.A5YL.01	BRCA	Tumor	Primary Solid Tumor	1.00640961787549
TCGA.LL.A5YM.01	BRCA	Tumor	Primary Solid Tumor	2.81038905449848
TCGA.LL.A5YN.01	BRCA	Tumor	Primary Solid Tumor	-8.5574614863537
TCGA.LL.A5YO.01	BRCA	Tumor	Primary Solid Tumor	7.51517645487415
TCGA.LL.A5YP.01	BRCA	Tumor	Primary Solid Tumor	6.4322649515866
TCGA.LL.A6FP.01	BRCA	Tumor	Primary Solid Tumor	-5.46718606822635
TCGA.LL.A6FQ.01	BRCA	Tumor	Primary Solid Tumor	-6.69272936523104
TCGA.LL.A6FR.01	BRCA	Tumor	Primary Solid Tumor	13.8626172575933
TCGA.LL.A73Y.01	BRCA	Tumor	Primary Solid Tumor	0.0516451447720492
TCGA.LL.A73Z.01	BRCA	Tumor	Primary Solid Tumor	2.23333200380505
TCGA.LL.A740.01	BRCA	Tumor	Primary Solid Tumor	-7.16748932361849
TCGA.LL.A7SZ.01	BRCA	Tumor	Primary Solid Tumor	9.99072517671433
TCGA.LL.A7T0.01	BRCA	Tumor	Primary Solid Tumor	18.7670980917863
TCGA.LL.A8F5.01	BRCA	Tumor	Primary Solid Tumor	21.4660896761081
TCGA.LL.A9Q3.01	BRCA	Tumor	Primary Solid Tumor	-13.8947174493461
TCGA.LQ.A4E4.01	BRCA	Tumor	Primary Solid Tumor	11.4040838288476
TCGA.MS.A51U.01	BRCA	Tumor	Primary Solid Tumor	-19.8130377832217
TCGA.OK.A5Q2.01	BRCA	Tumor	Primary Solid Tumor	6.52504361011249
TCGA.OL.A5D6.01	BRCA	Tumor	Primary Solid Tumor	-14.7660794413743
TCGA.OL.A5D7.01	BRCA	Tumor	Primary Solid Tumor	18.4516375993909
TCGA.OL.A5D8.01	BRCA	Tumor	Primary Solid Tumor	-3.88813572691435
TCGA.OL.A5DA.01	BRCA	Tumor	Primary Solid Tumor	-4.47163418766064
TCGA.OL.A5RU.01	BRCA	Tumor	Primary Solid Tumor	-20.3399445460814
TCGA.OL.A5RV.01	BRCA	Tumor	Primary Solid Tumor	-16.9273381711142
TCGA.OL.A5RW.01	BRCA	Tumor	Primary Solid Tumor	21.0495403741725
TCGA.OL.A5RX.01	BRCA	Tumor	Primary Solid Tumor	-29.9506333012953
TCGA.OL.A5RY.01	BRCA	Tumor	Primary Solid Tumor	-2.31915819410352
TCGA.OL.A5RZ.01	BRCA	Tumor	Primary Solid Tumor	20.2658649183166
TCGA.OL.A5S0.01	BRCA	Tumor	Primary Solid Tumor	9.33947858281698
TCGA.OL.A66H.01	BRCA	Tumor	Primary Solid Tumor	-6.18319602474743
TCGA.OL.A66I.01	BRCA	Tumor	Primary Solid Tumor	15.5301601495091
TCGA.OL.A66J.01	BRCA	Tumor	Primary Solid Tumor	-11.7339683516611
TCGA.OL.A66K.01	BRCA	Tumor	Primary Solid Tumor	-14.1143990241309
TCGA.OL.A66L.01	BRCA	Tumor	Primary Solid Tumor	-21.5613683173475
TCGA.OL.A66N.01	BRCA	Tumor	Primary Solid Tumor	-21.6847827950268
TCGA.OL.A66O.01	BRCA	Tumor	Primary Solid Tumor	10.8850828931036
TCGA.OL.A66P.01	BRCA	Tumor	Primary Solid Tumor	-5.17021410693893
TCGA.OL.A6VO.01	BRCA	Tumor	Primary Solid Tumor	20.5858915640051
TCGA.OL.A6VQ.01	BRCA	Tumor	Primary Solid Tumor	-18.1429013200565
TCGA.OL.A6VR.01	BRCA	Tumor	Primary Solid Tumor	-14.2674292648501
TCGA.OL.A97C.01	BRCA	Tumor	Primary Solid Tumor	-10.8119856116048
TCGA.PE.A5DC.01	BRCA	Tumor	Primary Solid Tumor	9.60045885530635
TCGA.PE.A5DD.01	BRCA	Tumor	Primary Solid Tumor	-4.58653724719341
TCGA.PE.A5DE.01	BRCA	Tumor	Primary Solid Tumor	-6.39864329328603
TCGA.PL.A8LV.01	BRCA	Tumor	Primary Solid Tumor	17.8355492597714
TCGA.PL.A8LX.01	BRCA	Tumor	Primary Solid Tumor	-14.710924775014
TCGA.PL.A8LY.01	BRCA	Tumor	Primary Solid Tumor	-11.1267564960845
TCGA.PL.A8LZ.01	BRCA	Tumor	Primary Solid Tumor	11.0840080913047
TCGA.S3.A6ZF.01	BRCA	Tumor	Primary Solid Tumor	8.30510677711343
TCGA.S3.A6ZG.01	BRCA	Tumor	Primary Solid Tumor	10.414933992962
TCGA.S3.A6ZH.01	BRCA	Tumor	Primary Solid Tumor	8.11494512133128
TCGA.S3.AA0Z.01	BRCA	Tumor	Primary Solid Tumor	33.0733404550124
TCGA.S3.AA10.01	BRCA	Tumor	Primary Solid Tumor	31.6706110459423
TCGA.S3.AA11.01	BRCA	Tumor	Primary Solid Tumor	0.244653798231185
TCGA.S3.AA12.01	BRCA	Tumor	Primary Solid Tumor	10.2851212410755
TCGA.S3.AA14.01	BRCA	Tumor	Primary Solid Tumor	-2.9510785615478
TCGA.S3.AA15.01	BRCA	Tumor	Primary Solid Tumor	2.90771284206631
TCGA.S3.AA17.01	BRCA	Tumor	Primary Solid Tumor	5.8502794263
TCGA.UL.AAZ6.01	BRCA	Tumor	Primary Solid Tumor	4.67652262995861
TCGA.UU.A93S.01	BRCA	Tumor	Primary Solid Tumor	18.3255955298315
TCGA.V7.A7HQ.01	BRCA	Tumor	Primary Solid Tumor	-15.1446348733142
TCGA.W8.A86G.01	BRCA	Tumor	Primary Solid Tumor	-18.6676634972577
TCGA.WT.AB41.01	BRCA	Tumor	Primary Solid Tumor	-14.0404406369401
TCGA.WT.AB44.01	BRCA	Tumor	Primary Solid Tumor	-34.1114658090619
TCGA.XX.A899.01	BRCA	Tumor	Primary Solid Tumor	-9.48476324336028
TCGA.XX.A89A.01	BRCA	Tumor	Primary Solid Tumor	-7.51713953583454
TCGA.Z7.A8R5.01	BRCA	Tumor	Primary Solid Tumor	-25.6182691630267
TCGA.Z7.A8R6.01	BRCA	Tumor	Primary Solid Tumor	22.4676834821452
TCGA.2W.A8YY.01	CESC	Tumor	Primary Solid Tumor	17.7989240463408
TCGA.4J.AA1J.01	CESC	Tumor	Primary Solid Tumor	23.283902524163
TCGA.BI.A0VR.01	CESC	Tumor	Primary Solid Tumor	24.2450663559088
TCGA.BI.A0VS.01	CESC	Tumor	Primary Solid Tumor	22.7087871221783
TCGA.BI.A20A.01	CESC	Tumor	Primary Solid Tumor	24.4458077391178
TCGA.C5.A0TN.01	CESC	Tumor	Primary Solid Tumor	10.7523160130256
TCGA.C5.A1BE.01	CESC	Tumor	Primary Solid Tumor	27.9231602721395
TCGA.C5.A1BF.01	CESC	Tumor	Primary Solid Tumor	10.871935734816
TCGA.C5.A1BI.01	CESC	Tumor	Primary Solid Tumor	32.1980790682727
TCGA.C5.A1BJ.01	CESC	Tumor	Primary Solid Tumor	24.2163205391008
TCGA.C5.A1BK.01	CESC	Tumor	Primary Solid Tumor	14.426233576249
TCGA.C5.A1BL.01	CESC	Tumor	Primary Solid Tumor	26.7116981406692
TCGA.C5.A1BM.01	CESC	Tumor	Primary Solid Tumor	25.5146464211847
TCGA.C5.A1BN.01	CESC	Tumor	Primary Solid Tumor	28.0699747232553
TCGA.C5.A1BQ.01	CESC	Tumor	Primary Solid Tumor	26.597440606278
TCGA.C5.A1M5.01	CESC	Tumor	Primary Solid Tumor	32.8324941334102
TCGA.C5.A1M6.01	CESC	Tumor	Primary Solid Tumor	24.1786856408644
TCGA.C5.A1M7.01	CESC	Tumor	Primary Solid Tumor	14.6002628467765
TCGA.C5.A1M8.01	CESC	Tumor	Primary Solid Tumor	31.454335222219
TCGA.C5.A1M9.01	CESC	Tumor	Primary Solid Tumor	26.2710025804939
TCGA.C5.A1ME.01	CESC	Tumor	Primary Solid Tumor	13.9530814268785
TCGA.C5.A1MF.01	CESC	Tumor	Primary Solid Tumor	18.3598905446906
TCGA.C5.A1MH.01	CESC	Tumor	Primary Solid Tumor	24.5301077711693
TCGA.C5.A1MI.01	CESC	Tumor	Primary Solid Tumor	24.4058432843219
TCGA.C5.A1MJ.01	CESC	Tumor	Primary Solid Tumor	21.8626114371259
TCGA.C5.A1MK.01	CESC	Tumor	Primary Solid Tumor	27.3956925453443
TCGA.C5.A1ML.01	CESC	Tumor	Primary Solid Tumor	19.8689613055848
TCGA.C5.A1MN.01	CESC	Tumor	Primary Solid Tumor	19.8714138980967
TCGA.C5.A1MP.01	CESC	Tumor	Primary Solid Tumor	26.0861119085379
TCGA.C5.A1MQ.01	CESC	Tumor	Primary Solid Tumor	2.56843131072995
TCGA.C5.A2LS.01	CESC	Tumor	Primary Solid Tumor	20.9262025688614
TCGA.C5.A2LT.01	CESC	Tumor	Primary Solid Tumor	6.13120432056177
TCGA.C5.A2LV.01	CESC	Tumor	Primary Solid Tumor	22.2555014877865
TCGA.C5.A2LX.01	CESC	Tumor	Primary Solid Tumor	23.1092792520789
TCGA.C5.A2LY.01	CESC	Tumor	Primary Solid Tumor	16.6369409537831
TCGA.C5.A2LZ.01	CESC	Tumor	Primary Solid Tumor	32.4777580755009
TCGA.C5.A2M1.01	CESC	Tumor	Primary Solid Tumor	15.7498015698771
TCGA.C5.A2M2.01	CESC	Tumor	Primary Solid Tumor	24.7690246116796
TCGA.C5.A3HD.01	CESC	Tumor	Primary Solid Tumor	28.1063966825506
TCGA.C5.A3HE.01	CESC	Tumor	Primary Solid Tumor	20.3708544435247
TCGA.C5.A3HF.01	CESC	Tumor	Primary Solid Tumor	11.223344857965
TCGA.C5.A3HL.01	CESC	Tumor	Primary Solid Tumor	25.7438478616549
TCGA.C5.A7CG.01	CESC	Tumor	Primary Solid Tumor	17.9420296786145
TCGA.C5.A7CH.01	CESC	Tumor	Primary Solid Tumor	23.1429150797149
TCGA.C5.A7CJ.01	CESC	Tumor	Primary Solid Tumor	23.1933072165155
TCGA.C5.A7CK.01	CESC	Tumor	Primary Solid Tumor	29.0360343766947
TCGA.C5.A7CL.01	CESC	Tumor	Primary Solid Tumor	24.0327612820517
TCGA.C5.A7CM.01	CESC	Tumor	Primary Solid Tumor	23.786756787614
TCGA.C5.A7CO.01	CESC	Tumor	Primary Solid Tumor	29.1067991007418
TCGA.C5.A7UC.01	CESC	Tumor	Primary Solid Tumor	19.5471639703219
TCGA.C5.A7UE.01	CESC	Tumor	Primary Solid Tumor	22.7904446616371
TCGA.C5.A7UH.01	CESC	Tumor	Primary Solid Tumor	24.6061284390108
TCGA.C5.A7UI.01	CESC	Tumor	Primary Solid Tumor	15.9364141419351
TCGA.C5.A7X3.01	CESC	Tumor	Primary Solid Tumor	5.13443018288796
TCGA.C5.A7X5.01	CESC	Tumor	Primary Solid Tumor	25.776903104554
TCGA.C5.A7X8.01	CESC	Tumor	Primary Solid Tumor	14.1026139551028
TCGA.C5.A7XC.01	CESC	Tumor	Primary Solid Tumor	22.4285296953322
TCGA.C5.A8XH.01	CESC	Tumor	Primary Solid Tumor	18.5153159460128
TCGA.C5.A8XI.01	CESC	Tumor	Primary Solid Tumor	16.6832812521199
TCGA.C5.A8XJ.01	CESC	Tumor	Primary Solid Tumor	28.6107628975742
TCGA.C5.A8XK.01	CESC	Tumor	Primary Solid Tumor	19.9930590883319
TCGA.C5.A8YQ.01	CESC	Tumor	Primary Solid Tumor	17.1998982567383
TCGA.C5.A8YR.01	CESC	Tumor	Primary Solid Tumor	14.4918293997433
TCGA.C5.A8YT.01	CESC	Tumor	Primary Solid Tumor	10.9829166882015
TCGA.C5.A8ZZ.01	CESC	Tumor	Primary Solid Tumor	24.848703349503
TCGA.C5.A901.01	CESC	Tumor	Primary Solid Tumor	21.0135318996316
TCGA.C5.A902.01	CESC	Tumor	Primary Solid Tumor	20.2434660117124
TCGA.C5.A905.01	CESC	Tumor	Primary Solid Tumor	19.8429491416817
TCGA.C5.A907.01	CESC	Tumor	Primary Solid Tumor	15.7901262017504
TCGA.DG.A2KH.01	CESC	Tumor	Primary Solid Tumor	14.6536615218375
TCGA.DG.A2KJ.01	CESC	Tumor	Primary Solid Tumor	7.23500094494714
TCGA.DG.A2KK.01	CESC	Tumor	Primary Solid Tumor	22.3954791259617
TCGA.DG.A2KL.01	CESC	Tumor	Primary Solid Tumor	27.3885962922437
TCGA.DG.A2KM.01	CESC	Tumor	Primary Solid Tumor	15.8157269739489
TCGA.DR.A0ZL.01	CESC	Tumor	Primary Solid Tumor	24.408441033298
TCGA.DR.A0ZM.01	CESC	Tumor	Primary Solid Tumor	6.84622621441618
TCGA.DS.A0VK.01	CESC	Tumor	Primary Solid Tumor	15.0218179323556
TCGA.DS.A0VL.01	CESC	Tumor	Primary Solid Tumor	22.4952609892748
TCGA.DS.A0VM.01	CESC	Tumor	Primary Solid Tumor	19.2236711085171
TCGA.DS.A0VN.01	CESC	Tumor	Primary Solid Tumor	23.4670663988761
TCGA.DS.A1O9.01	CESC	Tumor	Primary Solid Tumor	25.1065065503223
TCGA.DS.A1OA.01	CESC	Tumor	Primary Solid Tumor	24.9357588771997
TCGA.DS.A1OB.01	CESC	Tumor	Primary Solid Tumor	23.9736908619985
TCGA.DS.A1OC.01	CESC	Tumor	Primary Solid Tumor	21.6610597058741
TCGA.DS.A1OD.01	CESC	Tumor	Primary Solid Tumor	20.3630639778281
TCGA.DS.A3LQ.01	CESC	Tumor	Primary Solid Tumor	17.618422287897
TCGA.DS.A5RQ.01	CESC	Tumor	Primary Solid Tumor	22.0288449172911
TCGA.DS.A7WF.01	CESC	Tumor	Primary Solid Tumor	14.0532990147494
TCGA.DS.A7WH.01	CESC	Tumor	Primary Solid Tumor	20.1056253238964
TCGA.DS.A7WI.01	CESC	Tumor	Primary Solid Tumor	11.2497440794929
TCGA.EA.A1QS.01	CESC	Tumor	Primary Solid Tumor	-2.99031295852462
TCGA.EA.A1QT.01	CESC	Tumor	Primary Solid Tumor	33.1198139220468
TCGA.EA.A3HQ.01	CESC	Tumor	Primary Solid Tumor	29.1782167761265
TCGA.EA.A3HR.01	CESC	Tumor	Primary Solid Tumor	29.2075443370002
TCGA.EA.A3HS.01	CESC	Tumor	Primary Solid Tumor	19.838300185115
TCGA.EA.A3HT.01	CESC	Tumor	Primary Solid Tumor	22.7219776933268
TCGA.EA.A3HU.01	CESC	Tumor	Primary Solid Tumor	18.8413897168675
TCGA.EA.A3QD.01	CESC	Tumor	Primary Solid Tumor	18.0412865918794
TCGA.EA.A3QE.01	CESC	Tumor	Primary Solid Tumor	16.6765435693062
TCGA.EA.A3Y4.01	CESC	Tumor	Primary Solid Tumor	8.07685319732749
TCGA.EA.A410.01	CESC	Tumor	Primary Solid Tumor	28.7258299445334
TCGA.EA.A411.01	CESC	Tumor	Primary Solid Tumor	23.9345954203221
TCGA.EA.A439.01	CESC	Tumor	Primary Solid Tumor	28.0748243560474
TCGA.EA.A43B.01	CESC	Tumor	Primary Solid Tumor	13.6264447051538
TCGA.EA.A44S.01	CESC	Tumor	Primary Solid Tumor	33.5433821581923
TCGA.EA.A4BA.01	CESC	Tumor	Primary Solid Tumor	12.9266674680104
TCGA.EA.A50E.01	CESC	Tumor	Primary Solid Tumor	25.1016583682252
TCGA.EA.A556.01	CESC	Tumor	Primary Solid Tumor	14.3317949057564
TCGA.EA.A5FO.01	CESC	Tumor	Primary Solid Tumor	25.8393669059802
TCGA.EA.A5O9.01	CESC	Tumor	Primary Solid Tumor	28.4374235547788
TCGA.EA.A5ZD.01	CESC	Tumor	Primary Solid Tumor	25.6881681169384
TCGA.EA.A5ZE.01	CESC	Tumor	Primary Solid Tumor	19.4178286880876
TCGA.EA.A5ZF.01	CESC	Tumor	Primary Solid Tumor	23.3698090823585
TCGA.EA.A6QX.01	CESC	Tumor	Primary Solid Tumor	22.8012480760674
TCGA.EA.A78R.01	CESC	Tumor	Primary Solid Tumor	21.2094830428627
TCGA.EA.A97N.01	CESC	Tumor	Primary Solid Tumor	25.2544962762404
TCGA.EK.A2GZ.01	CESC	Tumor	Primary Solid Tumor	28.1817735117204
TCGA.EK.A2H0.01	CESC	Tumor	Primary Solid Tumor	18.4382321800594
TCGA.EK.A2H1.01	CESC	Tumor	Primary Solid Tumor	12.7159574347571
TCGA.EK.A2IP.01	CESC	Tumor	Primary Solid Tumor	16.3102175487372
TCGA.EK.A2IR.01	CESC	Tumor	Primary Solid Tumor	17.7507874263973
TCGA.EK.A2PG.01	CESC	Tumor	Primary Solid Tumor	30.1098545321047
TCGA.EK.A2PI.01	CESC	Tumor	Primary Solid Tumor	23.4911978417616
TCGA.EK.A2PK.01	CESC	Tumor	Primary Solid Tumor	12.1752001805664
TCGA.EK.A2PL.01	CESC	Tumor	Primary Solid Tumor	14.8233998737572
TCGA.EK.A2PM.01	CESC	Tumor	Primary Solid Tumor	21.865351744681
TCGA.EK.A2R7.01	CESC	Tumor	Primary Solid Tumor	20.2395686166149
TCGA.EK.A2R8.01	CESC	Tumor	Primary Solid Tumor	22.8903877157895
TCGA.EK.A2R9.01	CESC	Tumor	Primary Solid Tumor	26.0054156199908
TCGA.EK.A2RA.01	CESC	Tumor	Primary Solid Tumor	29.7838017918089
TCGA.EK.A2RB.01	CESC	Tumor	Primary Solid Tumor	26.5232445361084
TCGA.EK.A2RC.01	CESC	Tumor	Primary Solid Tumor	20.4039324150633
TCGA.EK.A2RE.01	CESC	Tumor	Primary Solid Tumor	22.4173557460738
TCGA.EK.A2RJ.01	CESC	Tumor	Primary Solid Tumor	4.79239118210926
TCGA.EK.A2RK.01	CESC	Tumor	Primary Solid Tumor	17.0540454701285
TCGA.EK.A2RL.01	CESC	Tumor	Primary Solid Tumor	27.021319268031
TCGA.EK.A2RM.01	CESC	Tumor	Primary Solid Tumor	9.98309406597197
TCGA.EK.A2RN.01	CESC	Tumor	Primary Solid Tumor	27.4922674115586
TCGA.EK.A2RO.01	CESC	Tumor	Primary Solid Tumor	30.7562828149839
TCGA.EK.A3GJ.01	CESC	Tumor	Primary Solid Tumor	21.8112365461337
TCGA.EK.A3GK.01	CESC	Tumor	Primary Solid Tumor	24.7123071276431
TCGA.EK.A3GM.01	CESC	Tumor	Primary Solid Tumor	18.4037392066416
TCGA.EK.A3GN.01	CESC	Tumor	Primary Solid Tumor	35.3095307178244
TCGA.EX.A1H5.01	CESC	Tumor	Primary Solid Tumor	27.2525398671384
TCGA.EX.A1H6.01	CESC	Tumor	Primary Solid Tumor	12.0846977428395
TCGA.EX.A3L1.01	CESC	Tumor	Primary Solid Tumor	14.2327498481833
TCGA.EX.A449.01	CESC	Tumor	Primary Solid Tumor	12.6154735777619
TCGA.EX.A69L.01	CESC	Tumor	Primary Solid Tumor	17.193837590128
TCGA.EX.A69M.01	CESC	Tumor	Primary Solid Tumor	16.7272677019715
TCGA.EX.A8YF.01	CESC	Tumor	Primary Solid Tumor	15.4271054248608
TCGA.FU.A23K.01	CESC	Tumor	Primary Solid Tumor	21.5181883025582
TCGA.FU.A23L.01	CESC	Tumor	Primary Solid Tumor	17.2212395690472
TCGA.FU.A2QG.01	CESC	Tumor	Primary Solid Tumor	16.4784974495132
TCGA.FU.A3EO.01	CESC	Tumor	Primary Solid Tumor	9.29483665304053
TCGA.FU.A3EO.11	CESC	Normal	Solid Tissue Normal	-39.9483448947122
TCGA.FU.A3HY.01	CESC	Tumor	Primary Solid Tumor	28.5245846944545
TCGA.FU.A3HZ.01	CESC	Tumor	Primary Solid Tumor	25.0918249056211
TCGA.FU.A3NI.01	CESC	Tumor	Primary Solid Tumor	24.9539288052378
TCGA.FU.A3TQ.01	CESC	Tumor	Primary Solid Tumor	25.4731170141612
TCGA.FU.A3TX.01	CESC	Tumor	Primary Solid Tumor	32.6534789781602
TCGA.FU.A3WB.01	CESC	Tumor	Primary Solid Tumor	34.9178748787738
TCGA.FU.A3YQ.01	CESC	Tumor	Primary Solid Tumor	21.7224544347439
TCGA.FU.A40J.01	CESC	Tumor	Primary Solid Tumor	9.60536735165878
TCGA.FU.A57G.01	CESC	Tumor	Primary Solid Tumor	2.68249143098636
TCGA.FU.A5XV.01	CESC	Tumor	Primary Solid Tumor	18.4519637320358
TCGA.FU.A770.01	CESC	Tumor	Primary Solid Tumor	20.853198315501
TCGA.GH.A9DA.01	CESC	Tumor	Primary Solid Tumor	21.4770661697277
TCGA.HG.A2PA.01	CESC	Tumor	Primary Solid Tumor	18.6334755823024
TCGA.HM.A3JJ.01	CESC	Tumor	Primary Solid Tumor	16.3891423375168
TCGA.HM.A3JJ.11	CESC	Normal	Solid Tissue Normal	-38.495708868352
TCGA.HM.A3JK.01	CESC	Tumor	Primary Solid Tumor	10.8470174032224
TCGA.HM.A4S6.01	CESC	Tumor	Primary Solid Tumor	27.4684899295317
TCGA.HM.A6W2.01	CESC	Tumor	Primary Solid Tumor	16.4869877183086
TCGA.HM.A6W2.06	CESC	Tumor	Metastatic	28.5178239969898
TCGA.IR.A3L7.01	CESC	Tumor	Primary Solid Tumor	21.4288494698515
TCGA.IR.A3LA.01	CESC	Tumor	Primary Solid Tumor	37.5492627627007
TCGA.IR.A3LB.01	CESC	Tumor	Primary Solid Tumor	19.7017717581725
TCGA.IR.A3LC.01	CESC	Tumor	Primary Solid Tumor	24.5258933868398
TCGA.IR.A3LF.01	CESC	Tumor	Primary Solid Tumor	21.9540756885112
TCGA.IR.A3LH.01	CESC	Tumor	Primary Solid Tumor	18.4961280391277
TCGA.IR.A3LI.01	CESC	Tumor	Primary Solid Tumor	17.913426671011
TCGA.IR.A3LK.01	CESC	Tumor	Primary Solid Tumor	25.8365687640928
TCGA.IR.A3LL.01	CESC	Tumor	Primary Solid Tumor	18.9123397864773
TCGA.JW.A5VG.01	CESC	Tumor	Primary Solid Tumor	23.9350978445532
TCGA.JW.A5VH.01	CESC	Tumor	Primary Solid Tumor	27.7930255499396
TCGA.JW.A5VI.01	CESC	Tumor	Primary Solid Tumor	23.9766105122012
TCGA.JW.A5VJ.01	CESC	Tumor	Primary Solid Tumor	29.2264982672991
TCGA.JW.A5VK.01	CESC	Tumor	Primary Solid Tumor	25.2089237370267
TCGA.JW.A5VL.01	CESC	Tumor	Primary Solid Tumor	30.6222464182275
TCGA.JW.A69B.01	CESC	Tumor	Primary Solid Tumor	16.1876454255439
TCGA.JW.A852.01	CESC	Tumor	Primary Solid Tumor	17.4109743853851
TCGA.JW.AAVH.01	CESC	Tumor	Primary Solid Tumor	23.5064660057492
TCGA.JX.A3PZ.01	CESC	Tumor	Primary Solid Tumor	10.4094776130807
TCGA.JX.A3Q0.01	CESC	Tumor	Primary Solid Tumor	21.9709777743995
TCGA.JX.A3Q8.01	CESC	Tumor	Primary Solid Tumor	19.784479503288
TCGA.JX.A5QV.01	CESC	Tumor	Primary Solid Tumor	20.8325558517923
TCGA.LP.A4AU.01	CESC	Tumor	Primary Solid Tumor	20.2015631351677
TCGA.LP.A4AV.01	CESC	Tumor	Primary Solid Tumor	8.00580114199983
TCGA.LP.A4AW.01	CESC	Tumor	Primary Solid Tumor	13.6902323851864
TCGA.LP.A4AX.01	CESC	Tumor	Primary Solid Tumor	19.7762681964871
TCGA.LP.A5U2.01	CESC	Tumor	Primary Solid Tumor	21.4331617210082
TCGA.LP.A5U3.01	CESC	Tumor	Primary Solid Tumor	31.1975612180818
TCGA.LP.A7HU.01	CESC	Tumor	Primary Solid Tumor	24.802498377561
TCGA.MA.AA3W.01	CESC	Tumor	Primary Solid Tumor	21.2618628085324
TCGA.MA.AA3X.01	CESC	Tumor	Primary Solid Tumor	20.1675829879498
TCGA.MA.AA3Y.01	CESC	Tumor	Primary Solid Tumor	18.3122836013683
TCGA.MA.AA3Z.01	CESC	Tumor	Primary Solid Tumor	25.0705650536962
TCGA.MA.AA41.01	CESC	Tumor	Primary Solid Tumor	31.3685249061831
TCGA.MA.AA42.01	CESC	Tumor	Primary Solid Tumor	22.9085080282482
TCGA.MA.AA43.01	CESC	Tumor	Primary Solid Tumor	15.2119240654321
TCGA.MU.A51Y.01	CESC	Tumor	Primary Solid Tumor	23.0213792119418
TCGA.MU.A5YI.01	CESC	Tumor	Primary Solid Tumor	15.7829081148061
TCGA.MU.A8JM.01	CESC	Tumor	Primary Solid Tumor	19.0038247930401
TCGA.MY.A5BD.01	CESC	Tumor	Primary Solid Tumor	27.1671193573854
TCGA.MY.A5BE.01	CESC	Tumor	Primary Solid Tumor	17.7962247686654
TCGA.MY.A5BF.01	CESC	Tumor	Primary Solid Tumor	32.4328888850786
TCGA.MY.A5BF.11	CESC	Normal	Solid Tissue Normal	-32.580841469846
TCGA.MY.A913.01	CESC	Tumor	Primary Solid Tumor	23.6147478856532
TCGA.PN.A8MA.01	CESC	Tumor	Primary Solid Tumor	24.9009474894514
TCGA.Q1.A5R1.01	CESC	Tumor	Primary Solid Tumor	13.1492315666471
TCGA.Q1.A5R2.01	CESC	Tumor	Primary Solid Tumor	22.5836382714256
TCGA.Q1.A5R3.01	CESC	Tumor	Primary Solid Tumor	4.62179943767034
TCGA.Q1.A6DT.01	CESC	Tumor	Primary Solid Tumor	21.8973823175324
TCGA.Q1.A6DV.01	CESC	Tumor	Primary Solid Tumor	21.5016435318334
TCGA.Q1.A6DW.01	CESC	Tumor	Primary Solid Tumor	28.9467636593036
TCGA.Q1.A73O.01	CESC	Tumor	Primary Solid Tumor	27.2391671415377
TCGA.Q1.A73P.01	CESC	Tumor	Primary Solid Tumor	22.0010963200792
TCGA.Q1.A73Q.01	CESC	Tumor	Primary Solid Tumor	30.5179811710183
TCGA.Q1.A73R.01	CESC	Tumor	Primary Solid Tumor	23.9007441007285
TCGA.Q1.A73S.01	CESC	Tumor	Primary Solid Tumor	24.7487729295913
TCGA.R2.A69V.01	CESC	Tumor	Primary Solid Tumor	9.39769766439069
TCGA.RA.A741.01	CESC	Tumor	Primary Solid Tumor	9.36657419427401
TCGA.UC.A7PD.01	CESC	Tumor	Primary Solid Tumor	19.0813194306321
TCGA.UC.A7PF.01	CESC	Tumor	Primary Solid Tumor	23.5804016847009
TCGA.UC.A7PG.01	CESC	Tumor	Primary Solid Tumor	22.9424381529486
TCGA.UC.A7PG.06	CESC	Tumor	Metastatic	28.3526612274925
TCGA.UC.A7PI.01	CESC	Tumor	Primary Solid Tumor	17.1028107554513
TCGA.VS.A8EB.01	CESC	Tumor	Primary Solid Tumor	22.9905569691233
TCGA.VS.A8EC.01	CESC	Tumor	Primary Solid Tumor	25.4701037446499
TCGA.VS.A8EG.01	CESC	Tumor	Primary Solid Tumor	29.9513809695378
TCGA.VS.A8EH.01	CESC	Tumor	Primary Solid Tumor	14.625950544444
TCGA.VS.A8EI.01	CESC	Tumor	Primary Solid Tumor	11.2437814952315
TCGA.VS.A8EJ.01	CESC	Tumor	Primary Solid Tumor	15.2384252904478
TCGA.VS.A8EK.01	CESC	Tumor	Primary Solid Tumor	22.6942701570219
TCGA.VS.A8EL.01	CESC	Tumor	Primary Solid Tumor	19.3495322796455
TCGA.VS.A8Q8.01	CESC	Tumor	Primary Solid Tumor	16.1665502362715
TCGA.VS.A8Q9.01	CESC	Tumor	Primary Solid Tumor	26.4104307941939
TCGA.VS.A8QA.01	CESC	Tumor	Primary Solid Tumor	26.9164866036423
TCGA.VS.A8QC.01	CESC	Tumor	Primary Solid Tumor	31.3305136540938
TCGA.VS.A8QF.01	CESC	Tumor	Primary Solid Tumor	17.8049432390413
TCGA.VS.A8QH.01	CESC	Tumor	Primary Solid Tumor	13.4813753664678
TCGA.VS.A8QM.01	CESC	Tumor	Primary Solid Tumor	19.1414584459885
TCGA.VS.A94W.01	CESC	Tumor	Primary Solid Tumor	26.2930984580742
TCGA.VS.A94X.01	CESC	Tumor	Primary Solid Tumor	24.3275625744873
TCGA.VS.A94Y.01	CESC	Tumor	Primary Solid Tumor	15.4391187178183
TCGA.VS.A94Z.01	CESC	Tumor	Primary Solid Tumor	20.7791779196378
TCGA.VS.A950.01	CESC	Tumor	Primary Solid Tumor	28.3552163736811
TCGA.VS.A952.01	CESC	Tumor	Primary Solid Tumor	17.2674807738709
TCGA.VS.A953.01	CESC	Tumor	Primary Solid Tumor	32.7403179316552
TCGA.VS.A954.01	CESC	Tumor	Primary Solid Tumor	33.5303778086786
TCGA.VS.A957.01	CESC	Tumor	Primary Solid Tumor	28.737992186043
TCGA.VS.A958.01	CESC	Tumor	Primary Solid Tumor	27.0111513929919
TCGA.VS.A959.01	CESC	Tumor	Primary Solid Tumor	25.1048738250501
TCGA.VS.A9U5.01	CESC	Tumor	Primary Solid Tumor	25.7517409977559
TCGA.VS.A9U6.01	CESC	Tumor	Primary Solid Tumor	27.060545902747
TCGA.VS.A9U7.01	CESC	Tumor	Primary Solid Tumor	24.1439125070715
TCGA.VS.A9UB.01	CESC	Tumor	Primary Solid Tumor	19.6979856758598
TCGA.VS.A9UC.01	CESC	Tumor	Primary Solid Tumor	26.7740559779192
TCGA.VS.A9UD.01	CESC	Tumor	Primary Solid Tumor	17.5653542014948
TCGA.VS.A9UH.01	CESC	Tumor	Primary Solid Tumor	16.9309828759947
TCGA.VS.A9UI.01	CESC	Tumor	Primary Solid Tumor	22.1854813552611
TCGA.VS.A9UJ.01	CESC	Tumor	Primary Solid Tumor	28.1910246084424
TCGA.VS.A9UL.01	CESC	Tumor	Primary Solid Tumor	29.3766710411806
TCGA.VS.A9UM.01	CESC	Tumor	Primary Solid Tumor	26.7431445801135
TCGA.VS.A9UO.01	CESC	Tumor	Primary Solid Tumor	15.6884124224471
TCGA.VS.A9UP.01	CESC	Tumor	Primary Solid Tumor	27.9245663795156
TCGA.VS.A9UQ.01	CESC	Tumor	Primary Solid Tumor	16.3090621349884
TCGA.VS.A9UR.01	CESC	Tumor	Primary Solid Tumor	22.6610859018419
TCGA.VS.A9UT.01	CESC	Tumor	Primary Solid Tumor	8.56479862549591
TCGA.VS.A9UU.01	CESC	Tumor	Primary Solid Tumor	23.1628769793955
TCGA.VS.A9UV.01	CESC	Tumor	Primary Solid Tumor	34.6717806808793
[truncated: 8,447 more rows]
