# Supplementary material for: Pan-cancer association of a centrosome amplification gene expression signature with genomic alterations and clinical outcome
Source: PLoS Comput Biol. 2019 Mar 11;15(3):e1006832. doi: 10.1371/journal.pcbi.1006832 (PMC6411098; doi:10.1371/journal.pcbi.1006832)
Supplement: S2 Table — (XLSX) [file pcbi.1006832.s019.xlsx]

## Sheet: Sheet1
S2 Table: Results of all linear regression analyses performed in this study.
- For each analysis, the description, equation and respective results are presented
a) CA20 is higher in tumour samples
	formula = CA20 ~ Sample type (normal/tumour) + Proliferation rate + Cohort
	Residuals:
	Min 1Q Median 3Q Max
	-50.066 -6.555 0.211 6.971 46.553
	Coefficients:
	Estimate Std. Error t value Pr(>|t|)
	(Intercept) -17.3453 0.6710 -25.849 < 2e-16 ***
	Tumour 23.8841 0.4495 53.138 < 2e-16 ***
	Prolif 4.7917 0.1871 25.609 < 2e-16 ***
	CohortBRCA -1.5973 0.6750 -2.366 0.01799 *
	CohortCOADREAD 3.4600 0.7388 4.684 2.87e-06 ***
	CohortESCA 7.2156 0.9855 7.322 2.72e-13 ***
	CohortHNSC 1.9348 0.6988 2.769 0.00564 **
	CohortKICH -22.4028 1.2934 -17.321 < 2e-16 ***
	CohortKIRC -20.8208 0.7627 -27.298 < 2e-16 ***
	CohortKIRP -28.4196 0.8650 -32.857 < 2e-16 ***
	CohortLIHC -18.1455 0.7416 -24.467 < 2e-16 ***
	CohortLUAD -9.7482 0.7180 -13.577 < 2e-16 ***
	CohortLUSC -0.3136 0.6962 -0.450 0.65239
	CohortPRAD -28.7277 0.7411 -38.763 < 2e-16 ***
	CohortSTAD 3.9942 0.7670 5.208 1.97e-07 ***
	CohortTHCA -28.0720 0.7293 -38.494 < 2e-16 ***
	CohortUCEC -1.3556 0.9282 -1.460 0.14421
	---
	Signif. codes: 0 ‘***’ 0.001 ‘**’ 0.01 ‘*’ 0.05 ‘.’ 0.1 ‘ ’ 1
	Residual standard error: 10.79 on 7014 degrees of freedom
	Multiple R-squared: 0.7128, Adjusted R-squared: 0.7122
	F-statistic: 1088 on 16 and 7014 DF, p-value: < 2.2e-16
b) Chromosome arm alterations associated with CA20 score
	formula = CA20 ~ deletion/amplification(chromosome arm X) + Cohort
	- Results for each chromosomal arm in S5 Table
c) Association between CA20 and 5q deletion in other than breast cancer cohorts
	formula = CA20 ~ 5q deletion/amplification + Cohort
	Residuals:
	Min 1Q Median 3Q Max
	-37.570 -5.401 0.661 5.749 35.744
	Coefficients:
	Estimate Std. Error t value Pr(>|t|)
	(Intercept) -5.9153 1.5168 -3.900 9.92e-05 ***
	X5qAmp -5.6485 0.6672 -8.466 < 2e-16 ***
	CohortBLCA 19.5648 1.6679 11.730 < 2e-16 ***
	CohortCESC 28.0097 1.8274 15.328 < 2e-16 ***
	CohortCHOL 5.7642 4.1190 1.399 0.161835
	CohortCOADREAD 17.6903 1.7911 9.877 < 2e-16 ***
	CohortDLBC 22.8072 3.8411 5.938 3.37e-09 ***
	CohortESCA 22.8619 1.9147 11.940 < 2e-16 ***
	CohortGBM 12.8034 3.6440 3.514 0.000451 ***
	CohortHNSC 19.6789 1.6525 11.909 < 2e-16 ***
	CohortKICH -12.6121 3.0911 -4.080 4.67e-05 ***
	CohortKIRC -6.8979 1.6217 -4.254 2.19e-05 ***
	CohortKIRP -12.1072 2.2410 -5.403 7.30e-08 ***
	CohortLGG 1.2674 2.3574 0.538 0.590887
	CohortLIHC 5.9904 1.7023 3.519 0.000442 ***
	CohortLUAD 7.1519 1.5839 4.515 6.67e-06 ***
	CohortLUSC 18.6753 1.5944 11.713 < 2e-16 ***
	CohortMESO 7.5018 3.8370 1.955 0.050703 .
	CohortOV 18.9004 1.7491 10.806 < 2e-16 ***
	CohortPAAD -5.1749 2.4098 -2.147 0.031870 *
	CohortPCPG -12.0167 4.1066 -2.926 0.003468 **
	CohortPRAD -3.8481 2.5240 -1.525 0.127517
	CohortSARC 18.7308 1.8629 10.055 < 2e-16 ***
	CohortSKCM 16.3153 1.6694 9.773 < 2e-16 ***
	CohortSTAD 20.0174 1.7427 11.486 < 2e-16 ***
	CohortTGCT 23.8208 1.7659 13.490 < 2e-16 ***
	CohortTHCA -10.3616 3.2967 -3.143 0.001695 **
	CohortTHYM 12.8966 3.6223 3.560 0.000379 ***
	CohortUCEC 17.8058 2.2549 7.897 4.55e-15 ***
	CohortUCS 21.0317 2.6766 7.857 6.17e-15 ***
	CohortUVM -6.5167 4.4734 -1.457 0.145327
	---
	Signif. codes: 0 ‘***’ 0.001 ‘**’ 0.01 ‘*’ 0.05 ‘.’ 0.1 ‘ ’ 1
	Residual standard error: 9.484 on 2126 degrees of freedom
	Multiple R-squared: 0.5819, Adjusted R-squared: 0.576
	F-statistic: 98.65 on 30 and 2126 DF, p-value: < 2.2e-16
d) Association between CA20 and each genomic instability feature independent of proliferation
	- Results also in S7 Fig
	formula = CA20 ~ Aneuploidy score + Proliferation group + Cohort
	Residuals:
	Min 1Q Median 3Q Max
	-49.552 -6.117 0.381 6.610 44.157
	Coefficients:
	Estimate Std. Error t value Pr(>|t|)
	(Intercept) -16.96887 1.24284 -13.653 < 2e-16 ***
	AneuploidyScore 0.31406 0.01566 20.051 < 2e-16 ***
	High prolif 4.35415 0.29807 14.608 < 2e-16 ***
	CohortBLCA 20.69447 1.31409 15.748 < 2e-16 ***
	CohortBRCA 15.62381 1.25279 12.471 < 2e-16 ***
	CohortCESC 31.46153 1.35628 23.197 < 2e-16 ***
	CohortCHOL 4.90137 2.12018 2.312 0.020813 *
	CohortCOADREAD 22.18832 1.32341 16.766 < 2e-16 ***
	CohortDLBC 25.61573 1.95424 13.108 < 2e-16 ***
	CohortESCA 26.02260 1.48970 17.468 < 2e-16 ***
	CohortGBM 10.52714 1.48186 7.104 1.30e-12 ***
	CohortHNSC 23.00769 1.29885 17.714 < 2e-16 ***
	CohortKICH -6.71743 1.78078 -3.772 0.000163 ***
	CohortKIRC -4.24320 1.31084 -3.237 0.001212 **
	CohortKIRP -12.45967 1.37043 -9.092 < 2e-16 ***
	CohortLAML 22.72195 1.64512 13.812 < 2e-16 ***
	CohortLGG -8.50723 1.31185 -6.485 9.35e-11 ***
	CohortLIHC 3.78679 1.32909 2.849 0.004393 **
	CohortLUAD 8.21264 1.29236 6.355 2.19e-10 ***
	CohortLUSC 20.42154 1.29473 15.773 < 2e-16 ***
	CohortMESO 8.39922 1.68262 4.992 6.10e-07 ***
	CohortOV 22.45250 1.35183 16.609 < 2e-16 ***
	CohortPAAD -3.06083 1.46704 -2.086 0.036971 *
	CohortPCPG -13.30426 1.46465 -9.084 < 2e-16 ***
	CohortPRAD -9.37405 1.32223 -7.090 1.45e-12 ***
	CohortSARC 18.09093 1.38042 13.105 < 2e-16 ***
	CohortSKCM 18.22057 1.29820 14.035 < 2e-16 ***
	CohortSTAD 22.77698 1.32542 17.185 < 2e-16 ***
	CohortTGCT 25.23249 1.47041 17.160 < 2e-16 ***
	CohortTHCA -8.48748 1.32738 -6.394 1.69e-10 ***
	CohortTHYM 20.66476 1.60240 12.896 < 2e-16 ***
	CohortUCEC 21.22018 1.45188 14.616 < 2e-16 ***
	CohortUCS 20.11514 1.85479 10.845 < 2e-16 ***
	CohortUVM -0.50922 1.68736 -0.302 0.762822
	---
	Signif. codes: 0 ‘***’ 0.001 ‘**’ 0.01 ‘*’ 0.05 ‘.’ 0.1 ‘ ’ 1
	Residual standard error: 10.46 on 9004 degrees of freedom
	Multiple R-squared: 0.6793, Adjusted R-squared: 0.6782
	F-statistic: 578 on 33 and 9004 DF, p-value: < 2.2e-16
	formula = CA20 ~ Mutation burden + Proliferation group + Cohort
	Residuals:
	Min 1Q Median 3Q Max
	-47.822 -6.136 0.361 6.650 47.175
	Coefficients:
	Estimate Std. Error t value Pr(>|t|)
	(Intercept) -11.404864 1.228644 -9.282 < 2e-16 ***
	Mutation burden 0.063051 0.006436 9.796 < 2e-16 ***
	High prolif 4.351720 0.313722 13.871 < 2e-16 ***
	CohortBLCA 18.889421 1.331729 14.184 < 2e-16 ***
	CohortBRCA 14.147785 1.270721 11.134 < 2e-16 ***
	CohortCESC 28.294052 1.510688 18.729 < 2e-16 ***
	CohortCHOL 2.518503 2.146008 1.174 0.240599
	CohortCOADREAD 19.733229 1.347534 14.644 < 2e-16 ***
	CohortDLBC 23.398289 2.129729 10.987 < 2e-16 ***
	CohortESCA 24.495861 1.518889 16.127 < 2e-16 ***
	CohortGBM 7.639127 1.513460 5.047 4.57e-07 ***
	CohortHNSC 20.681044 1.313984 15.739 < 2e-16 ***
	CohortKICH -7.688883 1.805112 -4.260 2.07e-05 ***
	CohortKIRC -7.622066 1.355052 -5.625 1.92e-08 ***
	CohortKIRP -15.701945 1.385289 -11.335 < 2e-16 ***
	CohortLAML 17.241428 1.684547 10.235 < 2e-16 ***
	CohortLGG -13.098548 1.312643 -9.979 < 2e-16 ***
	CohortLIHC 1.253950 1.361220 0.921 0.356975
	CohortLUAD 6.561384 1.311836 5.002 5.80e-07 ***
	CohortLUSC 19.512628 1.316575 14.821 < 2e-16 ***
	CohortMESO 5.720360 1.709114 3.347 0.000821 ***
	CohortOV 21.540533 1.437190 14.988 < 2e-16 ***
	CohortPAAD -5.467755 1.498372 -3.649 0.000265 ***
	CohortPCPG -17.344086 1.478769 -11.729 < 2e-16 ***
	CohortPRAD -14.282363 1.319275 -10.826 < 2e-16 ***
	CohortSARC 15.812860 1.412464 11.195 < 2e-16 ***
	CohortSKCM 15.383514 1.321043 11.645 < 2e-16 ***
	CohortSTAD 20.024985 1.341841 14.924 < 2e-16 ***
	CohortTGCT 25.677048 1.511429 16.989 < 2e-16 ***
	CohortTHCA -13.748691 1.321421 -10.404 < 2e-16 ***
	CohortTHYM 16.030348 1.615399 9.923 < 2e-16 ***
	CohortUCEC 16.501289 1.481533 11.138 < 2e-16 ***
	CohortUCS 19.659962 1.880536 10.454 < 2e-16 ***
	CohortUVM -4.408406 1.698599 -2.595 0.009467 **
	---
	Signif. codes: 0 ‘***’ 0.001 ‘**’ 0.01 ‘*’ 0.05 ‘.’ 0.1 ‘ ’ 1
	Residual standard error: 10.6 on 8296 degrees of freedom
	Multiple R-squared: 0.668, Adjusted R-squared: 0.6667
	F-statistic: 505.8 on 33 and 8296 DF, p-value: < 2.2e-16
	formula = CA20 ~ CNA + Proliferation group + Cohort
	Residuals:
	Min 1Q Median 3Q Max
	-71.001 -6.043 0.449 6.649 43.579
	Coefficients:
	Estimate Std. Error t value Pr(>|t|)
	(Intercept) -13.698790 1.212074 -11.302 < 2e-16 ***
	CNA 0.077849 0.003667 21.227 < 2e-16 ***
	High prolif 4.086279 0.293816 13.908 < 2e-16 ***
	Cohort.yBLCA 19.098536 1.306573 14.617 < 2e-16 ***
	Cohort.yBRCA 13.163704 1.244192 10.580 < 2e-16 ***
	Cohort.yCESC 29.422067 1.347000 21.843 < 2e-16 ***
	Cohort.yCHOL 3.458606 2.119315 1.632 0.102724
	Cohort.yCOADREAD 20.874983 1.312831 15.901 < 2e-16 ***
	Cohort.yDLBC 22.473766 1.934034 11.620 < 2e-16 ***
	Cohort.yESCA 23.904165 1.454235 16.438 < 2e-16 ***
	Cohort.yGBM 7.124592 1.461909 4.873 1.11e-06 ***
	Cohort.yHNSC 21.364751 1.289108 16.573 < 2e-16 ***
	Cohort.yKICH -6.648847 1.773362 -3.749 0.000178 ***
	Cohort.yKIRC -6.860749 1.289838 -5.319 1.07e-07 ***
	Cohort.yKIRP -14.368868 1.356049 -10.596 < 2e-16 ***
	Cohort.yLAML 18.701690 1.497708 12.487 < 2e-16 ***
	Cohort.yLGG -11.598789 1.288711 -9.000 < 2e-16 ***
	Cohort.yLIHC 1.739043 1.317239 1.320 0.186794
	Cohort.yLUAD 7.542166 1.285974 5.865 4.64e-09 ***
	Cohort.yLUSC 19.435432 1.287299 15.098 < 2e-16 ***
	Cohort.yMESO 5.923865 1.646690 3.597 0.000323 ***
	Cohort.yOV 18.140836 1.344792 13.490 < 2e-16 ***
	Cohort.yPAAD -5.388807 1.433795 -3.758 0.000172 ***
	Cohort.yPCPG -16.133814 1.447690 -11.145 < 2e-16 ***
	Cohort.yPRAD -13.744847 1.293692 -10.625 < 2e-16 ***
	Cohort.ySARC 12.658221 1.372336 9.224 < 2e-16 ***
	Cohort.ySKCM 16.639782 1.290273 12.896 < 2e-16 ***
	Cohort.ySTAD 20.337034 1.314531 15.471 < 2e-16 ***
	Cohort.yTGCT 26.240690 1.467396 17.882 < 2e-16 ***
	Cohort.yTHCA -12.330992 1.292497 -9.540 < 2e-16 ***
	Cohort.yTHYM 19.582056 1.541609 12.702 < 2e-16 ***
	Cohort.yUCEC 18.077640 1.435348 12.595 < 2e-16 ***
	Cohort.yUCS 18.087009 1.856182 9.744 < 2e-16 ***
	Cohort.yUVM -3.968063 1.675186 -2.369 0.017869 *
	---
	Signif. codes: 0 ‘***’ 0.001 ‘**’ 0.01 ‘*’ 0.05 ‘.’ 0.1 ‘ ’ 1
	Residual standard error: 10.49 on 9414 degrees of freedom
	Multiple R-squared: 0.6789, Adjusted R-squared: 0.6778
	F-statistic: 603.1 on 33 and 9414 DF, p-value: < 2.2e-16
	formula = CA20 ~ Number of clones + Proliferation group + Cohort
	Residuals:
	Min 1Q Median 3Q Max
	-46.205 -6.235 0.378 6.496 40.666
	Coefficients:
	Estimate Std. Error t value Pr(>|t|)
	(Intercept) 4.8505 1.3073 3.710 0.000218 ***
	CloneNumber 0.6549 0.1124 5.826 7.56e-09 ***
	High prolif 3.1326 0.8484 3.692 0.000234 ***
	CohortCESC 11.0622 2.0369 5.431 6.98e-08 ***
	CohortGBM -11.6581 1.9426 -6.001 2.70e-09 ***
	CohortHNSC 3.2218 1.2586 2.560 0.010613 *
	CohortKIRC -25.9345 1.7021 -15.237 < 2e-16 ***
	CohortLGG -29.8384 1.2985 -22.979 < 2e-16 ***
	CohortLUAD -11.6276 1.5615 -7.446 2.01e-13 ***
	CohortLUSC -0.4037 1.4693 -0.275 0.783582
	CohortPRAD -31.1971 1.5729 -19.834 < 2e-16 ***
	CohortSKCM -4.7027 1.7580 -2.675 0.007589 **
	CohortSTAD 3.0188 1.4032 2.151 0.031678 *
	CohortTHCA -29.3030 1.7677 -16.577 < 2e-16 ***
	---
	Signif. codes: 0 ‘***’ 0.001 ‘**’ 0.01 ‘*’ 0.05 ‘.’ 0.1 ‘ ’ 1
	Residual standard error: 10.23 on 1043 degrees of freedom
	Multiple R-squared: 0.7093, Adjusted R-squared: 0.7057
	F-statistic: 195.8 on 13 and 1043 DF, p-value: < 2.2e-16
e) Association between CA20 and genomic instability features
	formula = CA20 ~ Aneuploidy score + Mutation burden + CNA + Number of clones + Cohort
	Residuals:
	Min 1Q Median 3Q Max
	-39.404 -6.114 0.505 6.172 36.741
	Coefficients:
	Estimate Std. Error t value Pr(>|t|)
	(Intercept) 8.5502 0.9657 8.854 < 2e-16 ***
	CNA 2.2045 0.3515 6.271 5.26e-10 ***
	Mutation burden 1.5638 0.4609 3.393 0.000719 ***
	CloneNumber 1.1274 0.4126 2.732 0.006399 **
	AneuploidyScore 1.7382 0.3961 4.389 1.26e-05 ***
	CohortCESC 13.2636 2.0477 6.477 1.44e-10 ***
	CohortGBM -9.6588 1.9155 -5.043 5.42e-07 ***
	CohortHNSC 5.0304 1.2438 4.044 5.63e-05 ***
	CohortKIRC -24.7708 1.6133 -15.354 < 2e-16 ***
	CohortLGG -24.5555 1.3430 -18.284 < 2e-16 ***
	CohortLUAD -13.1836 1.5067 -8.750 < 2e-16 ***
	CohortLUSC -0.5035 1.4421 -0.349 0.727044
	CohortPRAD -28.7682 1.5410 -18.669 < 2e-16 ***
	CohortSKCM -4.8184 1.7348 -2.778 0.005576 **
	CohortSTAD 1.9693 1.2857 1.532 0.125898
	CohortTHCA -25.5868 1.7965 -14.243 < 2e-16 ***
	---
	Signif. codes: 0 ‘***’ 0.001 ‘**’ 0.01 ‘*’ 0.05 ‘.’ 0.1 ‘ ’ 1
	Residual standard error: 9.916 on 1034 degrees of freedom
	Multiple R-squared: 0.7252, Adjusted R-squared: 0.7212
	F-statistic: 181.9 on 15 and 1034 DF, p-value: < 2.2e-16
f) Association between CA20 and genomic instability features independent of proliferation rate
	formula = CA20 ~ Aneuploidy score + Mutation burden + CNA + Number of clones + Proliferation rate + Cohort
	Residuals:
	Min 1Q Median 3Q Max
	-40.912 -6.190 0.480 6.246 35.387
	Coefficients:
	Estimate Std. Error t value Pr(>|t|)
	(Intercept) 7.9397 0.9874 8.041 2.48e-15 ***
	CNA 2.1439 0.3560 6.023 2.40e-09 ***
	Mutation burden 1.5960 0.4696 3.398 0.000704 ***
	CloneNumber 0.9297 0.4210 2.208 0.027454 *
	AneuploidyScore 1.7075 0.4015 4.253 2.31e-05 ***
	Prolif 1.4476 0.4835 2.994 0.002817 **
	CohortCESC 12.5449 2.0566 6.100 1.51e-09 ***
	CohortGBM -10.3617 1.9243 -5.385 9.02e-08 ***
	CohortHNSC 4.9406 1.2419 3.978 7.43e-05 ***
	CohortKIRC -22.1074 1.8602 -11.884 < 2e-16 ***
	CohortLGG -24.9857 1.3577 -18.404 < 2e-16 ***
	CohortLUAD -11.9713 1.5755 -7.598 6.83e-14 ***
	CohortLUSC -0.3247 1.4400 -0.225 0.821677
	CohortPRAD -26.3556 1.7587 -14.986 < 2e-16 ***
	CohortSKCM -3.7251 1.7689 -2.106 0.035457 *
	CohortSTAD 3.0006 1.4066 2.133 0.033148 *
	CohortTHCA -24.3336 1.8558 -13.112 < 2e-16 ***
	---
	Signif. codes: 0 ‘***’ 0.001 ‘**’ 0.01 ‘*’ 0.05 ‘.’ 0.1 ‘ ’ 1
	Residual standard error: 9.895 on 1010 degrees of freedom
	Multiple R-squared: 0.7263, Adjusted R-squared: 0.7219
	F-statistic: 167.5 on 16 and 1010 DF, p-value: < 2.2e-16
g) Association between CA20 and genomic instability features per cohort
	formula = CA20 ~ Aneuploidy score + Mutation burden + CNA + Number of clones + Proliferation rate (per Cohort)
	- Results in Fig 3g
h) Genes whose mutations are associated with CA20 score
	formula = CA20 ~ mutated/wild-type(gene X) + Cohort
	- Results in S7 Table
i) TP53 mutations are associated with CA20 across cohorts
	formula = CA20 ~ TP53 mutated/wild-type (per Cohort)
	- Results in Fig 4b
j) Genes whose driver mutations are associated with CA20 score
	formula = CA20 ~ driver mutated/wild-type(gene X) + Cohort
	- Results in S8 Table
k) Mutational signatures associated with CA20
	formula = CA20 ~ contribution(signature X) + Cohort
	- Results in S11 Fig
l) Mutational signatures associated with CA20 independent of genomic instability
	formula = CA20 ~ contribution(signature X) + Aneuploidy score + Mutation burden + CNA + Number of clones + Cohort
	- Results in Fig 4c
m) Hypoxia is correlated with CA20 independent of genomic instability
	formula = CA20 ~ Hypoxia score + Aneuploidy score + Mutation burden + CNA + Number of clones + Cohort
	Residuals:
	Min 1Q Median 3Q Max
	-31.327 -5.985 0.304 6.053 37.463
	Coefficients:
	Estimate Std. Error t value Pr(>|t|)
	(Intercept) 5.66585 1.07211 5.285 1.54e-07 ***
	Hypoxia_score 0.06076 0.01044 5.820 7.83e-09 ***
	AneuploidyScore 1.65209 0.39021 4.234 2.50e-05 ***
	Mutation burden 1.39781 0.45468 3.074 0.002166 **
	CNA 2.08390 0.34669 6.011 2.56e-09 ***
	CloneNumber 1.12476 0.40623 2.769 0.005728 **
	CohortCESC 11.02295 2.05230 5.371 9.67e-08 ***
	CohortGBM -5.29237 2.02945 -2.608 0.009244 **
	CohortHNSC 1.65350 1.35498 1.220 0.222622
	CohortKIRC -21.23437 1.70048 -12.487 < 2e-16 ***
	CohortLGG -16.90629 1.86419 -9.069 < 2e-16 ***
	CohortLUAD -10.91402 1.53374 -7.116 2.08e-12 ***
	CohortLUSC -1.65980 1.43354 -1.158 0.247199
	CohortPRAD -23.71583 1.74784 -13.569 < 2e-16 ***
	CohortSKCM -2.48858 1.75414 -1.419 0.156290
	CohortSTAD 4.83490 1.35812 3.560 0.000388 ***
	CohortTHCA -20.32794 1.98603 -10.235 < 2e-16 ***
	---
	Signif. codes: 0 ‘***’ 0.001 ‘**’ 0.01 ‘*’ 0.05 ‘.’ 0.1 ‘ ’ 1
	Residual standard error: 9.762 on 1033 degrees of freedom
	Multiple R-squared: 0.7339, Adjusted R-squared: 0.7298
	F-statistic: 178.1 on 16 and 1033 DF, p-value: < 2.2e-16
n) Hypoxia is correlated with CA20 independent of genomic instability and proliferation rate
	formula = CA20 ~ Hypoxia score + Aneuploidy score + Mutation burden + CNA + Number of clones + Proliferation rate + Cohort
	Residuals:
	Min 1Q Median 3Q Max
	-33.283 -6.015 0.193 6.019 36.400
	Coefficients:
	Estimate Std. Error t value Pr(>|t|)
	(Intercept) 5.57246 1.08303 5.145 3.21e-07 ***
	Hypoxia_score 0.05403 0.01073 5.036 5.62e-07 ***
	AneuploidyScore 1.61199 0.39720 4.058 5.32e-05 ***
	Mutation burden 1.45951 0.46485 3.140 0.001740 **
	CNA 2.06682 0.35210 5.870 5.91e-09 ***
	CloneNumber 0.97008 0.41609 2.331 0.019928 *
	Prolif 0.99788 0.48600 2.053 0.040305 *
	CohortCESC 10.77071 2.06253 5.222 2.15e-07 ***
	CohortGBM -6.27354 2.06748 -3.034 0.002472 **
	CohortHNSC 1.96906 1.36164 1.446 0.148463
	CohortKIRC -19.80621 1.89413 -10.457 < 2e-16 ***
	CohortLGG -18.02310 1.92640 -9.356 < 2e-16 ***
	CohortLUAD -10.38597 1.58838 -6.539 9.84e-11 ***
	CohortLUSC -1.39694 1.43881 -0.971 0.331831
	CohortPRAD -22.64618 1.88752 -11.998 < 2e-16 ***
	CohortSKCM -1.99537 1.78135 -1.120 0.262917
	CohortSTAD 5.18001 1.45574 3.558 0.000391 ***
	CohortTHCA -20.08390 2.01867 -9.949 < 2e-16 ***
	---
	Signif. codes: 0 ‘***’ 0.001 ‘**’ 0.01 ‘*’ 0.05 ‘.’ 0.1 ‘ ’ 1
	Residual standard error: 9.778 on 1009 degrees of freedom
	Multiple R-squared: 0.733, Adjusted R-squared: 0.7285
	F-statistic: 162.9 on 17 and 1009 DF, p-value: < 2.2e-16
o) Hypoxia is correlated with CA20 independent of genomic instability and proliferation rate across Cohorts
	formula = CA20 ~ Hypoxia score + Aneuploidy score + Mutation burden + CNA + Number of clones + Proliferation rate (per Cohort)
	- Results in Fig 5c
p) Association between stromal and immune cell infiltration with CA20 independent of genomic instability
	formula = CA20 ~ Stromal score + Immune score + Aneuploidy score + Mutation burden + CNA + Number of clones + Cohort
	Residuals:
	Min 1Q Median 3Q Max
	-29.1582 -5.8067 -0.0398 5.5916 27.4921
	Coefficients:
	Estimate Std. Error t value Pr(>|t|)
	(Intercept) 8.122e+00 1.640e+00 4.953 1.24e-06 ***
	Stromal.score -4.554e-03 9.508e-04 -4.790 2.67e-06 ***
	Immune.score 1.173e-03 9.994e-04 1.173 0.24162
	AneuploidyScore 1.754e+00 6.571e-01 2.669 0.00803 **
	Mutation burden 1.627e+00 1.191e+00 1.367 0.17271
	CNA 1.310e+00 6.972e-01 1.879 0.06130 .
	CloneNumber 5.405e-01 7.511e-01 0.720 0.47239
	CohortGBM -1.136e+01 2.465e+00 -4.610 6.05e-06 ***
	CohortHNSC 4.256e+00 1.683e+00 2.529 0.01199 *
	CohortKIRC -2.225e+01 2.428e+00 -9.165 < 2e-16 ***
	CohortLUAD -1.480e+01 2.091e+00 -7.080 1.10e-11 ***
	---
	Signif. codes: 0 ‘***’ 0.001 ‘**’ 0.01 ‘*’ 0.05 ‘.’ 0.1 ‘ ’ 1
	Residual standard error: 9.185 on 289 degrees of freedom
	Multiple R-squared: 0.6393, Adjusted R-squared: 0.6268
	F-statistic: 51.22 on 10 and 289 DF, p-value: < 2.2e-16
q) Association between stromal and immune cell infiltration with CA20 independent of genomic instability and proliferation rate across Cohorts
	formula = CA20 ~ Stromal score + Immune score + Aneuploidy score + Mutation burden + CNA + Number of clones (per Cohort)
	- Results in Fig 5e (stromal) and S13c Fig (immune)
r) Association between stromal and immune cell infiltration with CA20 independent of genomic instability and proliferation rate
	formula = CA20 ~ Stromal score + Immune score + Aneuploidy score + Mutation burden + CNA + Number of clones + Proliferation rate + Cohort
	Residuals:
	Min 1Q Median 3Q Max
	-29.5528 -5.8030 -0.0525 5.5682 28.0405
	Coefficients:
	Estimate Std. Error t value Pr(>|t|)
	(Intercept) 7.968e+00 1.639e+00 4.863 1.91e-06 ***
	Stromal.score -3.984e-03 1.023e-03 -3.893 0.000123 ***
	Immune.score 1.257e-03 9.989e-04 1.258 0.209336
	AneuploidyScore 1.744e+00 6.565e-01 2.657 0.008317 **
	Mutation burden 1.497e+00 1.178e+00 1.271 0.204666
	CNA 1.379e+00 6.990e-01 1.973 0.049477 *
	CloneNumber 6.003e-01 7.484e-01 0.802 0.423137
	Prolif 1.466e+00 9.850e-01 1.489 0.137661
	CohortGBM -1.252e+01 2.579e+00 -4.854 1.99e-06 ***
	CohortHNSC 3.796e+00 1.708e+00 2.223 0.026990 *
	CohortKIRC -2.021e+01 2.784e+00 -7.261 3.59e-12 ***
	CohortLUAD -1.405e+01 2.146e+00 -6.547 2.68e-10 ***
	---
	Signif. codes: 0 ‘***’ 0.001 ‘**’ 0.01 ‘*’ 0.05 ‘.’ 0.1 ‘ ’ 1
	Residual standard error: 9.166 on 288 degrees of freedom
	Multiple R-squared: 0.6421, Adjusted R-squared: 0.6284
	F-statistic: 46.96 on 11 and 288 DF, p-value: < 2.2e-16
s) Association between the expression of the 164 compounds’ predicted target genes (from Fig 6d) and proliferation rates across TCGA primary tumour samples
	formula = Expression(gene X) ~ Proliferation rate + Cohort
	- Results in S15 Table
