# Supplementary material for: Pan-cancer association of a centrosome amplification gene expression signature with genomic alterations and clinical outcome
Source: PLoS Comput Biol. 2019 Mar 11;15(3):e1006832. doi: 10.1371/journal.pcbi.1006832 (PMC6411098; doi:10.1371/journal.pcbi.1006832)
Supplement: S3 Table — (TXT) [file pcbi.1006832.s020.txt]

Sample ID	Histology	CA20
MB.0669	Normal	-7.83389875428172
MB.0675	Normal	-8.69351910495995
MB.0682	Normal	-9.02748623331989
MB.0683	Normal	-5.38621699334535
MB.0689	Normal	-10.4549878191278
MB.0691	Normal	-9.0372971709668
MB.0704	Normal	-6.90897107480936
MB.0706	Normal	-8.70666306938754
MB.0707	Normal	-8.44529479663657
MB.0710	Normal	-8.56730921240888
MB.0712	Normal	-8.7804144466563
MB.0717	Normal	-8.22009528195786
MB.0718	Normal	-7.92782611670642
MB.0719	Normal	-8.91265351760783
MB.0720	Normal	-8.63934555789142
MB.0721	Normal	-9.31218507161287
MB.0722	Normal	-9.6291803431309
MB.0724	Normal	-7.47719785711724
MB.0726	Normal	-6.86173591858041
MB.0727	Normal	-7.66481894547817
MB.0728	Normal	-5.49506339454709
MB.0735	Normal	-4.55881570511673
MB.0741	Normal	-9.32235276515643
MB.0745	Normal	-9.17530980935082
MB.0746	Normal	-8.54551847667544
MB.0747	Normal	-7.9782845466866
MB.0748	Normal	-8.4212447602881
MB.0749	Normal	-8.33962053392477
MB.0752	Normal	-7.51993898350483
MB.0754	Normal	-8.81360077678766
MB.0758	Normal	-8.46690714501497
MB.0762	Normal	-11.0421657692421
MB.0766	Normal	-7.7303584309109
MB.0772	Normal	-8.49234917564341
MB.0775	Normal	-8.16802255891468
MB.0776	Normal	-8.20119800766262
MB.0777	Normal	-4.69848981073472
MB.0778	Normal	-7.36004905211032
MB.0779	Normal	-5.64757839564192
MB.0782	Normal	-6.96022212243123
MB.0784	Normal	-10.781730843198
MB.0803	Normal	-7.81378162640619
MB.0808	Normal	-6.87295917871142
MB.0811	Normal	-2.77918593534183
MB.0812	Normal	1.55245332053551
MB.0814	Normal	-8.10812608920554
MB.0817	Normal	-7.70302059021713
MB.0818	Normal	-6.54379699693296
MB.0821	Normal	-10.1437325552292
MB.0822	Normal	-7.37115055099578
MB.0825	Normal	-9.36422736542797
MB.0830	Normal	-2.43313496619343
MB.0832	Normal	-8.32311109320396
MB.0833	Normal	-9.21421921684285
MB.0847	Normal	-7.63119942018216
MB.0848	Normal	-7.19335578698543
MB.0857	Normal	-6.70476088994273
MB.0862	Normal	-9.09435658503979
MB.0865	Normal	-11.4493167122134
MB.0870	Normal	-8.92102699115104
MB.0875	Normal	-8.42567325711089
MB.0879	Normal	-9.96112483217023
MB.0892	Normal	-8.64841123172024
MB.0894	Normal	-9.30929059276716
MB.0905	Normal	-9.96477084612044
MB.0908	Normal	-9.89165131025817
MB.0929	Normal	-8.63184718292745
MB.0932	Normal	-0.587715158636566
MB.0933	Normal	-9.07780351333489
MB.0936	Normal	-7.57207961869253
MB.0937	Normal	-9.0936856201855
MB.0938	Normal	7.9260743394106
MB.0939	Normal	-2.5545708446132
MB.0948	Normal	-10.2859673186129
MB.0952	Normal	-6.80119150969428
MB.0955	Normal	-8.59797654136673
MB.0956	Normal	-9.29366953268954
MB.0961	Normal	-9.76411200241704
MB.0964	Normal	-3.07062452609714
MB.0971	Normal	-9.61663940106655
MB.0973	Normal	-9.80336330420291
MB.0988	Normal	-8.48597626186162
MB.0998	Normal	-5.91376286879852
MB.1007	Normal	-10.0979659994235
MB.1009	Normal	-10.4345437945854
MB.1011	Normal	-6.87831146093432
MB.1012	Normal	-10.0856801880253
MB.1014	Normal	-9.66023696202819
MB.1018	Normal	-10.7111138453076
MB.1021	Normal	-8.67333378253733
MB.1022	Normal	-7.84117371000899
MB.1023	Normal	-8.24391907426396
MB.1024	Normal	-8.71862232514779
MB.1027	Normal	-6.23567420735799
MB.1028	Normal	-9.33226327158625
MB.1030	Normal	-2.58526514064776
MB.1031	Normal	-9.41387327645727
MB.1033	Normal	-1.25589730139539
MB.1034	Normal	-8.358732635637
MB.1036	Normal	-7.36000434178655
MB.1037	Normal	-5.48940889074725
MB.1039	Normal	-9.74832358588497
MB.1044	Normal	-7.39911056428843
MB.1049	Normal	-8.73802396599471
MB.1050	Normal	-7.9569869452466
MB.1055	Normal	-7.78122073076588
MB.1057	Normal	-8.183147832048
MB.1063	Normal	-1.57815290899488
MB.1065	Normal	-6.12299084581259
MB.1068	Normal	-8.96317645146587
MB.1071	Normal	-8.6987269859562
MB.1074	Normal	-9.48020936789863
MB.1075	Normal	-10.5476926600094
MB.1076	Normal	-8.8607928061743
MB.1077	Normal	-8.31423810254818
MB.1080	Normal	-6.96620060280574
MB.1081	Normal	-8.8132377298315
MB.1082	Normal	-7.74319298069898
MB.1085	Normal	-7.5458976986903
MB.1086	Normal	-7.03844668073814
MB.1087	Normal	-6.54736230188723
MB.1096	Normal	-9.10335638581941
MB.1100	Normal	-8.75336313933354
MB.1103	Normal	-10.5491453522599
MB.1104	Normal	-6.82236462921137
MB.1105	Normal	-9.57535034051323
MB.1107	Normal	-9.66973251463955
MB.1111	Normal	-9.36264543080954
MB.1114	Normal	-10.8560138428648
MB.1116	Normal	-6.33812492924541
MB.1120	Normal	-6.76751068595257
MB.1121	Normal	-10.562689756335
MB.1122	Normal	-7.63509589364231
MB.1124	Normal	-8.35684721209058
MB.1125	Normal	-7.37863086241623
MB.1126	Normal	-6.91357157365981
MB.1127	Normal	-7.90710794566463
MB.1128	Normal	-9.94089298131978
MB.1129	Normal	-10.2427794171598
MB.1130	Normal	-6.14938318296604
MB.1131	Normal	-6.41689181560589
MB.1132	Normal	-9.0242782814864
MB.1133	Normal	-8.12065404527615
MB.1134	Normal	-7.7493326379927
MB.0000	Tumour	-9.3841873213062
MB.0002	Tumour	-2.24389086628848
MB.0005	Tumour	-2.10649999953934
MB.0006	Tumour	0.313829069774227
MB.0008	Tumour	3.7785292183573
MB.0010	Tumour	7.40521606892105
MB.0014	Tumour	-4.36673905776643
MB.0020	Tumour	-3.49596559826672
MB.0022	Tumour	0.568167961723868
MB.0025	Tumour	7.5914036214959
MB.0028	Tumour	8.71665190806843
MB.0035	Tumour	-1.36224404279834
MB.0036	Tumour	-2.8562772350653
MB.0039	Tumour	1.58682108323986
MB.0045	Tumour	-1.64229593189293
MB.0046	Tumour	4.34329922924787
MB.0048	Tumour	-1.35111897563882
MB.0050	Tumour	-6.73592044047695
MB.0053	Tumour	4.99602883126523
MB.0054	Tumour	4.31044719858583
MB.0056	Tumour	6.15459436139213
MB.0059	Tumour	-1.98875871978147
MB.0060	Tumour	12.4969395071418
MB.0062	Tumour	12.7081163235932
MB.0064	Tumour	0.335723722574102
MB.0066	Tumour	3.97679914744162
MB.0068	Tumour	-0.841093779612826
MB.0071	Tumour	4.31916142263504
MB.0079	Tumour	5.97199517727925
MB.0081	Tumour	0.377724549537375
MB.0083	Tumour	2.52262990443762
MB.0093	Tumour	-1.91985217805999
MB.0095	Tumour	-0.456335595095911
MB.0097	Tumour	-4.3742712005405
MB.0099	Tumour	2.10846025359757
MB.0100	Tumour	10.0417040807209
MB.0101	Tumour	-4.05960399764283
MB.0102	Tumour	1.60497849249278
MB.0106	Tumour	-5.02837352076865
MB.0107	Tumour	13.3312824130688
MB.0108	Tumour	3.22285805351316
MB.0109	Tumour	13.8359775198881
MB.0110	Tumour	-7.74343630771874
MB.0111	Tumour	-8.28124856583863
MB.0112	Tumour	-5.48733980994591
MB.0113	Tumour	6.26964854322352
MB.0114	Tumour	-1.65340894559089
MB.0115	Tumour	10.9445397712844
MB.0116	Tumour	1.81808206079046
MB.0117	Tumour	-1.41725319236517
MB.0119	Tumour	-0.160256744796771
MB.0120	Tumour	0.857687323505573
MB.0121	Tumour	-1.89931093980365
MB.0122	Tumour	-7.11767634892409
MB.0123	Tumour	11.3903986013392
MB.0124	Tumour	1.56946838686791
MB.0125	Tumour	-5.57215259231027
MB.0126	Tumour	-3.98223795691917
MB.0127	Tumour	-2.54709185996543
MB.0128	Tumour	-5.73593754922321
MB.0129	Tumour	2.49300031384676
MB.0130	Tumour	-4.50976984706414
MB.0131	Tumour	-2.79876667888293
MB.0133	Tumour	-9.33997719234305
MB.0134	Tumour	-2.51458946017711
MB.0135	Tumour	4.35896790966636
MB.0136	Tumour	-2.76073697710246
MB.0138	Tumour	-2.03088886841461
MB.0139	Tumour	-9.62697498872098
MB.0140	Tumour	-1.38846521014611
MB.0142	Tumour	-6.05689682161659
MB.0143	Tumour	-2.37462545531158
MB.0144	Tumour	-2.49124901108094
MB.0145	Tumour	-7.76131507273556
MB.0146	Tumour	2.67260843177796
MB.0147	Tumour	1.33174796077423
MB.0148	Tumour	3.8748889050722
MB.0149	Tumour	15.6577400148794
MB.0150	Tumour	8.128676995303
MB.0151	Tumour	0.696009599933958
MB.0152	Tumour	6.12659798187116
MB.0153	Tumour	1.27881689536621
MB.0154	Tumour	-9.20912891247541
MB.0155	Tumour	-9.14135392038449
MB.0156	Tumour	-8.38218520995226
MB.0157	Tumour	7.4134894385556
MB.0158	Tumour	1.63906460709264
MB.0159	Tumour	5.14489244612973
MB.0160	Tumour	-7.63562918929889
MB.0162	Tumour	-1.58971174717286
MB.0163	Tumour	6.15229210493396
MB.0164	Tumour	6.71649815766787
MB.0165	Tumour	1.85280627873008
MB.0166	Tumour	-0.965662513820485
MB.0167	Tumour	10.9602240550176
MB.0168	Tumour	-2.89952284420479
MB.0169	Tumour	-8.00916014878959
MB.0170	Tumour	-9.17459070805431
MB.0171	Tumour	-3.64129249468226
MB.0172	Tumour	-1.72352296854825
MB.0173	Tumour	4.60697771453562
MB.0174	Tumour	6.29835304464028
MB.0175	Tumour	0.203168810301668
MB.0176	Tumour	2.97363332019044
MB.0177	Tumour	-6.7916567109822
MB.0178	Tumour	7.52419810217868
MB.0179	Tumour	-3.06306738298097
MB.0180	Tumour	-4.09176944552408
MB.0181	Tumour	-1.32988146207719
MB.0184	Tumour	-3.7391839845009
MB.0185	Tumour	10.8442903833975
MB.0188	Tumour	6.09781587115518
MB.0189	Tumour	-1.65071417535043
MB.0191	Tumour	9.3956458914682
MB.0192	Tumour	-0.967537916539984
MB.0193	Tumour	-0.0538666951246665
MB.0194	Tumour	-5.98165677248454
MB.0195	Tumour	5.93703828262801
MB.0196	Tumour	2.12353462650241
MB.0197	Tumour	7.37584957415563
MB.0198	Tumour	4.6197375074276
MB.0199	Tumour	-4.81262529200123
MB.0200	Tumour	17.7849666294431
MB.0201	Tumour	5.36344217971801
MB.0202	Tumour	3.41191652324595
MB.0203	Tumour	-1.89113086917618
MB.0204	Tumour	-6.80568083397804
MB.0205	Tumour	-6.6479450411475
MB.0206	Tumour	7.85106091658787
MB.0207	Tumour	-2.59931303489919
MB.0209	Tumour	-5.38218026737719
MB.0210	Tumour	1.03593576340228
MB.0211	Tumour	-1.00893837723433
MB.0214	Tumour	14.2566829642701
MB.0215	Tumour	1.88778864872275
MB.0218	Tumour	6.2385113561673
MB.0220	Tumour	-3.91398973280027
MB.0221	Tumour	-0.748115550284693
MB.0222	Tumour	-3.97977191264462
MB.0223	Tumour	-3.58219780972185
MB.0224	Tumour	-1.15641861139377
MB.0225	Tumour	7.41753477208406
MB.0226	Tumour	-6.34639137575649
MB.0227	Tumour	-0.137615667977235
MB.0228	Tumour	-8.0945903799091
MB.0229	Tumour	-1.62797194940516
MB.0230	Tumour	4.44639117553779
MB.0231	Tumour	-8.81540036868757
MB.0232	Tumour	-1.96017072511122
MB.0233	Tumour	1.71141597767986
MB.0234	Tumour	2.10738781474572
MB.0235	Tumour	-8.93539878557883
MB.0236	Tumour	1.03059112673622
MB.0238	Tumour	8.28249480652976
MB.0239	Tumour	-5.75503204626955
MB.0241	Tumour	3.44077726155897
MB.0242	Tumour	-1.45876261390383
MB.0243	Tumour	-1.9811036350508
MB.0244	Tumour	-8.72145319776141
MB.0245	Tumour	-3.38452931620568
MB.0247	Tumour	-2.94612500450323
MB.0248	Tumour	-4.27833079364044
MB.0249	Tumour	0.360713061598876
MB.0253	Tumour	-6.52264632747025
MB.0256	Tumour	-9.6250208246609
MB.0257	Tumour	-3.63835556603696
MB.0258	Tumour	-0.503430009552017
MB.0259	Tumour	11.0028107212032
MB.0260	Tumour	-2.97044219470836
MB.0261	Tumour	-2.03578058559584
MB.0262	Tumour	2.6969181707907
MB.0263	Tumour	-5.84048451378553
MB.0264	Tumour	-4.63944976093989
MB.0265	Tumour	-1.81100665055329
MB.0266	Tumour	-9.381574791534
MB.0268	Tumour	6.75001942789588
MB.0269	Tumour	-2.61518186093507
MB.0270	Tumour	5.71124446908161
MB.0272	Tumour	1.69193803091428
MB.0273	Tumour	-4.9427678227751
MB.0275	Tumour	-4.00939791048835
MB.0278	Tumour	15.9842894138347
MB.0279	Tumour	-3.52388077119612
MB.0280	Tumour	-0.318630876021389
MB.0281	Tumour	-9.57046701387846
MB.0282	Tumour	-7.90099412603517
MB.0283	Tumour	7.36425748634365
MB.0284	Tumour	8.72338128800523
MB.0285	Tumour	-7.90724089852507
MB.0286	Tumour	-8.71067626573572
MB.0287	Tumour	3.04478256928725
MB.0288	Tumour	-2.72911775496791
MB.0289	Tumour	-4.5609518326729
MB.0290	Tumour	-8.9016559719837
MB.0291	Tumour	5.56883514061547
MB.0292	Tumour	7.46771500382779
MB.0293	Tumour	-9.12894888131451
MB.0294	Tumour	-7.70722086093064
MB.0295	Tumour	-4.99255751900808
MB.0299	Tumour	3.48982117360195
MB.0301	Tumour	-2.77637974527304
MB.0302	Tumour	-3.77880260016356
MB.0303	Tumour	10.6307765836363
MB.0304	Tumour	7.12949411618604
MB.0305	Tumour	-4.55560099156746
MB.0306	Tumour	-0.289786593921336
MB.0307	Tumour	-4.7551480756891
MB.0308	Tumour	-8.83607577249202
MB.0309	Tumour	-8.84220315985195
MB.0310	Tumour	-4.72182258530024
MB.0311	Tumour	4.95578674112298
MB.0312	Tumour	3.87307173502509
MB.0313	Tumour	12.3495250373853
MB.0314	Tumour	4.93077471212181
MB.0315	Tumour	-3.30766897938762
MB.0316	Tumour	6.9699153350471
MB.0317	Tumour	-6.92327591369039
MB.0318	Tumour	-1.11550240999525
MB.0319	Tumour	2.33690953336021
MB.0320	Tumour	-4.62881157400828
MB.0321	Tumour	-1.98411399472524
MB.0322	Tumour	-7.94874578782358
MB.0324	Tumour	1.7540358334699
MB.0325	Tumour	8.59266279471817
MB.0326	Tumour	-6.15174882896634
MB.0327	Tumour	-4.61514382841446
MB.0328	Tumour	8.74752719157044
MB.0329	Tumour	-0.748475730817495
MB.0330	Tumour	3.70177056863837
MB.0333	Tumour	12.2469277988334
MB.0335	Tumour	-1.72327575280288
MB.0336	Tumour	3.59267050912522
MB.0339	Tumour	-5.61348980681045
MB.0340	Tumour	7.61393983821082
MB.0341	Tumour	0.976996517858291
MB.0342	Tumour	-6.76017901380636
MB.0343	Tumour	-2.26126370593159
MB.0344	Tumour	-9.70353713457778
MB.0345	Tumour	-4.08878807442143
MB.0346	Tumour	9.28939369810171
MB.0347	Tumour	5.41689624981027
MB.0348	Tumour	-5.34286925764575
MB.0349	Tumour	-0.505569421818238
MB.0350	Tumour	12.2318946668353
MB.0351	Tumour	-6.43974619758867
MB.0352	Tumour	-1.69546288450116
MB.0353	Tumour	-0.412939304100175
MB.0354	Tumour	0.370224877317579
MB.0355	Tumour	0.176135099388901
MB.0356	Tumour	-0.108217667244396
MB.0358	Tumour	3.5311233236441
MB.0359	Tumour	-3.22320295503007
MB.0360	Tumour	2.90617643760961
MB.0361	Tumour	6.11957493196539
MB.0362	Tumour	4.93135621937663
MB.0363	Tumour	8.12919340067033
MB.0364	Tumour	-8.78897424795421
MB.0365	Tumour	4.1205463656959
MB.0366	Tumour	-1.02816920443551
MB.0367	Tumour	-6.8858286026584
MB.0368	Tumour	2.81164079539002
MB.0369	Tumour	5.35806446068271
MB.0370	Tumour	6.91195580917327
MB.0371	Tumour	0.0045844732097029
MB.0372	Tumour	10.6223061079616
MB.0373	Tumour	11.7142204205119
MB.0374	Tumour	6.71324909748461
MB.0375	Tumour	1.25851801810492
MB.0377	Tumour	-7.13681454696447
MB.0378	Tumour	9.97332815702539
MB.0379	Tumour	-2.44137136988985
MB.0380	Tumour	9.84450214873753
MB.0381	Tumour	-1.21894416789545
MB.0382	Tumour	-7.88022963562587
MB.0383	Tumour	3.82325388474831
MB.0384	Tumour	3.9852035183985
MB.0385	Tumour	8.07272350936089
MB.0386	Tumour	-0.583841265622319
MB.0388	Tumour	-5.00225148114357
MB.0389	Tumour	1.04422856644117
MB.0390	Tumour	4.24418895153559
MB.0391	Tumour	-5.69101900981544
MB.0392	Tumour	3.76991299120269
MB.0393	Tumour	4.79002604642021
MB.0394	Tumour	-0.915734169829781
MB.0395	Tumour	-1.56133566272297
MB.0396	Tumour	20.183837678827
MB.0397	Tumour	-8.21475436236137
MB.0398	Tumour	3.76000857892109
MB.0399	Tumour	-1.03665161765193
MB.0400	Tumour	7.87525443595537
MB.0401	Tumour	11.4727169245221
MB.0402	Tumour	-7.4911504663441
MB.0403	Tumour	-7.03157094231966
MB.0404	Tumour	0.753984533622437
MB.0405	Tumour	1.90609012091968
MB.0406	Tumour	4.46703476062758
MB.0407	Tumour	-4.92209006799964
MB.0408	Tumour	-0.779225085415726
MB.0410	Tumour	-2.7755785720216
MB.0411	Tumour	-3.912622691106
MB.0412	Tumour	9.98672986909152
MB.0413	Tumour	2.36982489498498
MB.0414	Tumour	13.268137175182
MB.0417	Tumour	-0.0266971787980843
MB.0418	Tumour	6.16369122186089
MB.0419	Tumour	-3.0076907970114
MB.0420	Tumour	5.66301019554386
MB.0421	Tumour	3.05421530109476
MB.0422	Tumour	-5.50065349770616
MB.0423	Tumour	-4.73452695381552
MB.0424	Tumour	-10.0754189104352
MB.0425	Tumour	-3.4859242972021
MB.0426	Tumour	-1.19854597419738
MB.0427	Tumour	-0.24222331340781
MB.0428	Tumour	-0.400880018181591
MB.0429	Tumour	3.22315334253511
MB.0431	Tumour	-5.73460900444207
MB.0432	Tumour	-5.99963125583468
MB.0433	Tumour	-4.43190011975691
MB.0434	Tumour	7.08238945455076
MB.0435	Tumour	-3.99055114143563
MB.0436	Tumour	1.66371358519119
MB.0437	Tumour	1.17488871038875
MB.0438	Tumour	2.43756151721339
MB.0439	Tumour	3.90374968849866
MB.0440	Tumour	11.0527327323052
MB.0442	Tumour	-11.2977456087728
MB.0443	Tumour	-1.28245592718016
MB.0444	Tumour	1.00259842869554
MB.0445	Tumour	-0.998429828542119
MB.0446	Tumour	4.55191245311878
MB.0448	Tumour	-0.0284913303164673
MB.0449	Tumour	-5.16509096981202
MB.0451	Tumour	-4.81678030847802
MB.0452	Tumour	3.28905514108587
MB.0453	Tumour	6.81801348390637
MB.0454	Tumour	-4.14184764673131
MB.0455	Tumour	7.26912251556548
MB.0458	Tumour	-4.44716826172391
MB.0459	Tumour	3.7428753234004
MB.0460	Tumour	-4.21587611402142
MB.0462	Tumour	4.68620164053979
MB.0463	Tumour	-3.75900724683484
MB.0464	Tumour	6.08470970722284
MB.0465	Tumour	6.00959833301339
MB.0466	Tumour	7.50925467716485
MB.0467	Tumour	6.8304699038314
MB.0468	Tumour	-0.197020013045571
MB.0469	Tumour	6.73972734622289
MB.0470	Tumour	-8.85264022104471
MB.0471	Tumour	3.03809982276628
MB.0472	Tumour	1.89061222594056
MB.0474	Tumour	5.11355292939868
MB.0475	Tumour	1.83116160737243
MB.0476	Tumour	-6.34752874475245
MB.0478	Tumour	-8.00825472290882
MB.0479	Tumour	4.01827955791206
MB.0480	Tumour	-6.02111448549665
MB.0481	Tumour	10.300816836806
MB.0482	Tumour	3.495627307788
MB.0483	Tumour	7.30305054383789
MB.0484	Tumour	2.47374100827789
MB.0485	Tumour	1.38372210695026
MB.0486	Tumour	-2.68477560099481
MB.0487	Tumour	-7.45907938152163
MB.0488	Tumour	0.092745122639549
MB.0489	Tumour	-7.4202451298577
MB.0490	Tumour	-7.50851122544726
MB.0491	Tumour	-0.510845291533061
MB.0492	Tumour	4.34165903981371
MB.0494	Tumour	4.13514395422075
MB.0495	Tumour	-2.59579215321551
MB.0496	Tumour	-5.60610238558081
MB.0497	Tumour	1.16299874773672
MB.0499	Tumour	-6.83265723938644
MB.0500	Tumour	11.9515917086217
MB.0501	Tumour	-7.7449944386134
MB.0502	Tumour	-2.5620423611665
MB.0503	Tumour	-4.7529927923174
MB.0504	Tumour	-2.03293648882777
MB.0505	Tumour	-8.26528568829718
MB.0506	Tumour	6.67003794223403
MB.0507	Tumour	-0.263738323482376
MB.0508	Tumour	3.34763019985236
MB.0509	Tumour	2.24008053627671
MB.0510	Tumour	1.61925003942463
MB.0511	Tumour	-2.55248021984523
MB.0512	Tumour	-3.30950629309077
MB.0513	Tumour	-2.22337749222241
MB.0514	Tumour	5.38905118607578
MB.0516	Tumour	19.2584383541326
MB.0517	Tumour	-4.59777238698267
MB.0519	Tumour	-0.947931682852011
MB.0521	Tumour	-4.653024320373
MB.0522	Tumour	6.64259792987594
MB.0524	Tumour	-4.99144879765723
MB.0525	Tumour	5.37033230243466
MB.0526	Tumour	3.11626453386148
MB.0527	Tumour	-10.1776278523007
MB.0528	Tumour	-3.58212897224195
MB.0529	Tumour	-1.22467644558878
MB.0531	Tumour	-7.06987992116904
MB.0532	Tumour	9.65814268436084
MB.0534	Tumour	-9.67823523517685
MB.0535	Tumour	-3.16912932600015
MB.0536	Tumour	5.44730891178387
MB.0537	Tumour	-9.36729026152224
MB.0538	Tumour	1.10758137694379
MB.0539	Tumour	2.51702972430665
MB.0540	Tumour	-7.35383709200394
MB.0541	Tumour	4.1340492890501
MB.0542	Tumour	3.60345859176522
MB.0543	Tumour	11.4568070361807
MB.0544	Tumour	-0.601819399834207
MB.0545	Tumour	4.35958873627489
MB.0546	Tumour	-1.28906429912971
MB.0547	Tumour	-3.35727042142274
MB.0549	Tumour	1.06315137547129
MB.0550	Tumour	6.35822068216974
MB.0551	Tumour	-9.07628374195473
MB.0552	Tumour	1.65306182254581
MB.0553	Tumour	-0.792686808401228
MB.0554	Tumour	-4.09772035453478
MB.0558	Tumour	13.589175019661
MB.0559	Tumour	-2.62142971697247
MB.0564	Tumour	-2.06211630624393
MB.0568	Tumour	-0.658744139205995
MB.0569	Tumour	5.66573718911616
MB.0570	Tumour	7.07971045683433
MB.0571	Tumour	1.24819255435207
MB.0573	Tumour	-2.74447819714752
MB.0574	Tumour	-2.60084104047447
MB.0575	Tumour	-1.65606541513423
MB.0576	Tumour	5.03026035832936
MB.0577	Tumour	0.875768248225548
MB.0578	Tumour	-7.34532277359438
MB.0579	Tumour	-1.05659188795794
MB.0580	Tumour	4.14976812404879
MB.0581	Tumour	3.66027127495134
MB.0582	Tumour	15.3864824281042
MB.0583	Tumour	-6.84170786916663
MB.0584	Tumour	2.75950342514973
MB.0585	Tumour	-0.224604247993604
MB.0586	Tumour	-4.77135307286572
MB.0587	Tumour	-3.56910764329726
MB.0588	Tumour	-5.37097234496453
MB.0589	Tumour	1.56865438560252
MB.0590	Tumour	11.6227904160816
MB.0591	Tumour	2.05788989766595
MB.0592	Tumour	0.696462132358585
MB.0593	Tumour	1.16583427277458
MB.0594	Tumour	-0.383443882952621
MB.0596	Tumour	-4.17857470520021
MB.0597	Tumour	-5.68257268447664
MB.0598	Tumour	1.27291662870282
MB.0599	Tumour	-6.43025945911515
MB.0600	Tumour	2.94395272114818
MB.0601	Tumour	8.88279999491719
MB.0603	Tumour	-6.17245255150255
MB.0605	Tumour	-6.78479157158442
MB.0606	Tumour	-1.53640650769872
MB.0607	Tumour	0.728827212997063
MB.0608	Tumour	7.01295295424738
MB.0609	Tumour	2.77762168489157
MB.0610	Tumour	-4.6060188316596
MB.0611	Tumour	-1.24675382371879
MB.0613	Tumour	3.51340341938638
MB.0614	Tumour	4.1521672909834
MB.0615	Tumour	-2.56285036730227
MB.0616	Tumour	4.52130896843127
MB.0617	Tumour	-11.0519983637064
MB.0618	Tumour	-1.60779830677425
MB.0619	Tumour	0.156064446220674
MB.0620	Tumour	-6.9611988342426
MB.0621	Tumour	-8.69634861595243
MB.0623	Tumour	-5.36043000404799
MB.0624	Tumour	-8.32145633442963
MB.0626	Tumour	7.01876039314785
MB.0627	Tumour	10.0409754889487
MB.0628	Tumour	3.30159607176582
MB.0630	Tumour	8.83421618992232
MB.0631	Tumour	-4.17270298047037
MB.0632	Tumour	0.812073995060562
MB.0634	Tumour	-9.42184745021041
MB.0635	Tumour	-6.88711396067996
MB.0636	Tumour	0.595778571143691
MB.0637	Tumour	3.87198821113479
MB.0638	Tumour	-9.64097376039525
MB.0639	Tumour	10.4453663562328
MB.0640	Tumour	-4.48417426006684
MB.0641	Tumour	-7.81582223719759
MB.0642	Tumour	-5.41714588951765
MB.0643	Tumour	9.13326675635908
MB.0644	Tumour	-6.21269872124194
MB.0646	Tumour	3.96207852620536
MB.0649	Tumour	-1.79305191671154
MB.0650	Tumour	-0.662083131238769
MB.0652	Tumour	-3.30313143426218
MB.0653	Tumour	7.22626298013223
MB.0654	Tumour	-4.06750593294267
MB.0655	Tumour	-2.34893998942432
MB.0656	Tumour	10.4351108394181
MB.0657	Tumour	-5.46441121110468
MB.0658	Tumour	10.0232363840077
MB.0659	Tumour	-1.73700551057253
MB.0660	Tumour	5.54847041564063
MB.0661	Tumour	-5.55646418795525
MB.0662	Tumour	0.195789452151645
MB.0663	Tumour	3.25405972308911
MB.0664	Tumour	14.6226905527542
MB.0666	Tumour	-1.96209964982197
MB.0667	Tumour	4.14816689613525
MB.0869	Tumour	16.3413936606822
MB.0872	Tumour	-3.48116976250861
MB.0874	Tumour	16.4601252823344
MB.0876	Tumour	-8.12354738874381
MB.0877	Tumour	15.830306799365
MB.0880	Tumour	-7.65719154085815
MB.0882	Tumour	8.49166317233235
MB.0884	Tumour	14.0637581841699
MB.0885	Tumour	-8.09552114236545
MB.0891	Tumour	-5.69401630959356
MB.0893	Tumour	-3.83049757516336
MB.0895	Tumour	5.57574595614589
MB.0897	Tumour	-2.41392852293028
MB.0899	Tumour	-1.71468650497449
MB.0901	Tumour	20.0487427096026
MB.0904	Tumour	-2.33473584842381
MB.0906	Tumour	-0.604294127945473
MB.0907	Tumour	-3.36058291349217
MB.2513	Tumour	1.04716630644606
MB.2517	Tumour	7.6395052392533
MB.2536	Tumour	-7.40629551763058
MB.2556	Tumour	-4.88485845207661
MB.2564	Tumour	-4.97452468219226
MB.2610	Tumour	-6.39811013878471
MB.2613	Tumour	12.5227818480408
MB.2614	Tumour	-3.99067044605823
MB.2616	Tumour	-4.43634962619891
MB.2617	Tumour	6.06991819074974
MB.2618	Tumour	10.1670888110721
MB.2624	Tumour	-2.25850630955739
MB.2626	Tumour	0.231317954542845
MB.2629	Tumour	3.00265905421283
MB.2632	Tumour	11.4815206130041
MB.2634	Tumour	7.37974989233166
MB.2642	Tumour	8.07446570206559
MB.2643	Tumour	-1.29094659756991
MB.2645	Tumour	16.1680333027787
MB.2669	Tumour	-1.91554788554105
MB.2686	Tumour	13.743214291125
MB.2705	Tumour	0.650394519136748
MB.2708	Tumour	-1.01423033801689
MB.2711	Tumour	-2.35217245935395
MB.2712	Tumour	-0.220969880492137
MB.2718	Tumour	12.3503473033318
MB.2720	Tumour	0.986378360388414
MB.2721	Tumour	-3.79328690867191
MB.2724	Tumour	-2.94483212559292
MB.2725	Tumour	-7.24586478378404
MB.2728	Tumour	3.93168061188552
MB.2730	Tumour	5.76563795434795
MB.2735	Tumour	4.80978595313516
MB.2742	Tumour	5.04301464288121
MB.2744	Tumour	-7.9783144653723
MB.2745	Tumour	1.62841727614056
MB.2747	Tumour	-3.49703517048558
MB.2749	Tumour	-6.68684782887286
MB.2750	Tumour	-4.70888046367883
MB.2752	Tumour	-1.77328007807725
MB.2753	Tumour	11.304823734078
MB.2754	Tumour	-1.46127981003693
MB.2758	Tumour	0.388141221450743
MB.2760	Tumour	-1.77404589354777
MB.2763	Tumour	-1.52615552759071
MB.2764	Tumour	-7.92906409821806
MB.2765	Tumour	-1.86998146283756
MB.2767	Tumour	4.34554620427022
MB.2769	Tumour	2.72183231658869
MB.2770	Tumour	-3.31323859241198
MB.2771	Tumour	8.23446151339461
MB.2772	Tumour	6.20218473164525
MB.2774	Tumour	1.0728308645949
MB.2778	Tumour	0.350153696815531
MB.2779	Tumour	0.780460369880898
MB.2781	Tumour	1.42629152950273
MB.2786	Tumour	-1.1711456817418
MB.2790	Tumour	-0.670809538284382
MB.2791	Tumour	-8.57715412700139
MB.2792	Tumour	3.7199733974209
MB.2793	Tumour	-4.01713857010363
MB.2795	Tumour	-0.308954629410781
MB.2796	Tumour	3.03446869000997
MB.2797	Tumour	3.11608122409892
MB.2801	Tumour	3.26753054768256
MB.2803	Tumour	2.73490974200076
MB.2814	Tumour	0.0670207078862077
MB.2815	Tumour	-7.70053067646184
MB.2819	Tumour	-3.1254144367092
MB.2820	Tumour	0.868142106730763
MB.2821	Tumour	-5.52678680960101
MB.2823	Tumour	0.880147107839997
MB.2827	Tumour	7.46264896722157
MB.2833	Tumour	1.3681357824013
MB.2834	Tumour	2.22272613742073
MB.2835	Tumour	-2.73574057976232
MB.2838	Tumour	5.45456562151583
MB.2840	Tumour	-3.39058828538086
MB.2842	Tumour	10.5369733973608
MB.2843	Tumour	-0.695495056489379
MB.2844	Tumour	10.0659119824772
MB.2845	Tumour	-6.46524117628684
MB.2846	Tumour	5.02687995685122
MB.2847	Tumour	6.48238326606195
MB.2848	Tumour	-2.49065119583735
MB.2849	Tumour	7.04239414340654
MB.2850	Tumour	4.71313691281371
MB.2851	Tumour	-0.544456558319756
MB.2853	Tumour	3.34851939317754
MB.2854	Tumour	3.03342384350437
MB.2857	Tumour	4.45617780025156
MB.2858	Tumour	3.02847205425552
MB.2863	Tumour	-0.037647303446235
MB.2867	Tumour	-3.26460651545606
MB.2895	Tumour	5.13151967122209
MB.2896	Tumour	-0.746001087474462
MB.2900	Tumour	-5.31864198404056
MB.2901	Tumour	7.75726536542671
MB.2904	Tumour	7.47645319991039
MB.2912	Tumour	8.22502068874549
MB.2916	Tumour	-5.22411943887187
MB.2917	Tumour	15.3820130270293
MB.2919	Tumour	-1.5935454766553
MB.2922	Tumour	7.86215645348989
MB.2923	Tumour	8.44754372301485
MB.2927	Tumour	-1.75229568816748
MB.2929	Tumour	-1.23202779393655
MB.2931	Tumour	-2.68616379219293
MB.2932	Tumour	6.86929387346323
MB.2933	Tumour	-5.29124994879537
MB.2939	Tumour	6.00798245288465
MB.2944	Tumour	-4.23536099666928
MB.2947	Tumour	-7.08141529904101
MB.2951	Tumour	1.34071095364709
MB.2952	Tumour	-4.70542797117623
MB.2953	Tumour	4.04702957285474
MB.2954	Tumour	-2.03846163868789
MB.2957	Tumour	11.029786364789
MB.2960	Tumour	-0.397912970682967
MB.2963	Tumour	-3.60835577523524
MB.2964	Tumour	4.56556441897123
MB.2966	Tumour	2.66372279110144
MB.2969	Tumour	-0.247563143749013
MB.2970	Tumour	-3.65456076168065
MB.2971	Tumour	-5.12709914056009
MB.2977	Tumour	-6.44539090189813
MB.2983	Tumour	7.23894146003778
MB.2984	Tumour	3.95374653187197
MB.2990	Tumour	-4.21452739578123
MB.2993	Tumour	6.32289164371984
MB.2994	Tumour	1.92747216460947
MB.2996	Tumour	-0.775184088936187
MB.2999	Tumour	2.18691341855797
MB.3001	Tumour	14.2945808241887
MB.3002	Tumour	2.64951531655447
MB.3005	Tumour	-5.25500313838395
MB.3006	Tumour	-4.26385157619237
MB.3007	Tumour	0.173330213155531
MB.3008	Tumour	-11.2181584854314
MB.3013	Tumour	-4.60016952261698
MB.3014	Tumour	10.3919634857338
MB.3016	Tumour	1.81925166469989
MB.3021	Tumour	0.910846634253034
MB.3025	Tumour	8.03158279054621
MB.3026	Tumour	-0.379956665014337
MB.3028	Tumour	0.143854850060763
MB.3031	Tumour	10.973023231581
MB.3032	Tumour	-1.08152009469756
MB.3033	Tumour	-4.00964564703107
MB.3035	Tumour	-4.47360857200743
MB.3037	Tumour	-5.26835851275788
MB.3046	Tumour	1.074584221573
MB.3049	Tumour	-2.71253582796642
MB.3050	Tumour	4.35823686060241
MB.3057	Tumour	11.9917205497459
MB.3058	Tumour	1.21147678603935
MB.3060	Tumour	6.02716182999429
MB.3062	Tumour	4.25891494748189
MB.3063	Tumour	6.46029266514691
MB.3064	Tumour	-2.19239982800712
MB.3067	Tumour	4.12714153537167
MB.3079	Tumour	-1.23771554440943
MB.3083	Tumour	4.74576664261073
MB.3085	Tumour	-6.16389323522852
MB.3088	Tumour	-2.10971728842386
MB.3092	Tumour	1.55859169464698
MB.3102	Tumour	-1.10214130344084
MB.3103	Tumour	2.12836032352427
MB.3104	Tumour	4.15044845170977
MB.3105	Tumour	-4.6255077047969
MB.3110	Tumour	-2.28377335542594
MB.3121	Tumour	0.66061003029265
MB.3122	Tumour	10.0855425740532
MB.3123	Tumour	8.34391904225909
MB.3153	Tumour	4.51790844605283
MB.3165	Tumour	11.6270369140864
MB.3167	Tumour	0.398714827966836
MB.3171	Tumour	-1.90106657629305
MB.3181	Tumour	1.27978981972795
MB.3211	Tumour	7.08835379629727
MB.3218	Tumour	10.8179261298014
MB.3222	Tumour	-4.25189205999694
MB.3228	Tumour	-6.73879556871935
MB.3235	Tumour	9.31075528784821
MB.3252	Tumour	-4.76747656816962
MB.3253	Tumour	11.6998624453853
MB.3254	Tumour	-4.82098037307114
MB.3266	Tumour	2.41342034892204
MB.3271	Tumour	7.28560539732384
MB.3272	Tumour	-1.78463093641151
MB.3275	Tumour	6.20243747618311
MB.3277	Tumour	9.2671362843896
MB.3292	Tumour	8.29100216074287
MB.3295	Tumour	-7.4890698350635
MB.3297	Tumour	12.5533308697685
MB.3298	Tumour	-0.954032868412175
MB.3300	Tumour	-2.15123428784169
MB.3301	Tumour	-0.087850376129107
MB.3303	Tumour	-0.150845329237126
MB.3328	Tumour	-3.6987079780548
MB.3329	Tumour	8.55413949942199
MB.3341	Tumour	-1.98709849490783
MB.3344	Tumour	-2.56638995693088
MB.3350	Tumour	-1.01306302162667
MB.3351	Tumour	-4.65294737643107
MB.3355	Tumour	5.37856220036788
MB.3357	Tumour	17.7674992792648
MB.3360	Tumour	8.70543555546529
MB.3361	Tumour	5.6187085494564
MB.3363	Tumour	14.5758774242516
MB.3365	Tumour	-9.13449967310992
MB.3367	Tumour	6.81705242607042
MB.3371	Tumour	2.41768695488639
MB.3378	Tumour	-6.49809209646861
MB.3379	Tumour	-0.73783630399894
MB.3381	Tumour	-1.77023165680697
MB.3382	Tumour	7.57317156360177
MB.3383	Tumour	6.22046369248829
MB.3386	Tumour	12.5172928687669
MB.3388	Tumour	8.3828785991637
MB.3389	Tumour	12.5823464430099
MB.3395	Tumour	6.50625711287644
MB.3396	Tumour	4.09340861809004
MB.3402	Tumour	0.840336828405392
MB.3403	Tumour	-4.31075563807276
MB.3412	Tumour	-5.63133829184033
MB.3417	Tumour	-0.214029008113696
MB.3429	Tumour	-6.21572353633145
MB.3430	Tumour	2.80987274565789
MB.3435	Tumour	3.17595215808655
MB.3436	Tumour	5.58363939297915
MB.3437	Tumour	2.39911616932539
MB.3439	Tumour	-1.94136286103155
MB.3450	Tumour	-2.03624781250913
MB.3452	Tumour	1.83651086527427
MB.3453	Tumour	4.63315641488126
MB.3459	Tumour	2.95800511554998
MB.3462	Tumour	-2.62449885943329
MB.3466	Tumour	13.7235888654332
MB.3467	Tumour	2.8168446337951
MB.3470	Tumour	2.63517215498497
MB.3476	Tumour	6.62418069405595
MB.3479	Tumour	-7.47454229726147
MB.3487	Tumour	12.2012924795852
MB.3488	Tumour	3.20070810257647
MB.3490	Tumour	3.01073564663242
MB.3492	Tumour	1.84619528673943
MB.3497	Tumour	3.52976920234206
MB.3500	Tumour	10.0064203790339
MB.3502	Tumour	8.28515217797872
MB.3506	Tumour	10.6128817976823
MB.3510	Tumour	-3.59066393794212
MB.3525	Tumour	5.20671837832141
MB.3526	Tumour	0.999759558513182
MB.3528	Tumour	1.80847636849261
MB.3530	Tumour	-1.36848821275412
MB.3536	Tumour	-0.525310663993178
MB.3545	Tumour	-4.3655026465963
MB.3547	Tumour	-4.85446351370383
MB.3548	Tumour	0.763896414461052
MB.3556	Tumour	6.48982396494158
MB.3567	Tumour	6.06006846765187
MB.3576	Tumour	8.8678120959253
MB.3582	Tumour	-2.66056683716407
MB.3600	Tumour	11.154369071298
MB.3606	Tumour	9.61590518971555
MB.3614	Tumour	3.47093962116339
MB.3702	Tumour	1.74178600578694
MB.3706	Tumour	2.84425320226372
MB.3707	Tumour	-1.75513350398614
MB.3711	Tumour	-1.48156827771378
MB.3748	Tumour	-4.18434751273485
MB.3752	Tumour	7.98545697440006
MB.3754	Tumour	1.35577370843092
MB.3781	Tumour	-0.785730614472025
MB.3797	Tumour	-2.61565270779347
MB.3823	Tumour	-4.44801931118071
MB.3824	Tumour	7.03828486909905
MB.3838	Tumour	1.03936783122216
MB.3840	Tumour	1.38669581621981
MB.3842	Tumour	6.09963066582711
MB.3850	Tumour	-7.54208563129473
MB.3852	Tumour	1.59734716796839
MB.3854	Tumour	-4.4572981552677
MB.3865	Tumour	-4.72837856575686
MB.3866	Tumour	6.30665178830321
MB.3871	Tumour	-3.77839707048712
MB.3874	Tumour	1.5801546251237
MB.3978	Tumour	8.59762390545521
MB.4000	Tumour	-2.82254054285773
MB.4001	Tumour	-0.560024641309923
MB.4003	Tumour	9.33052464306351
MB.4004	Tumour	1.89324432752782
MB.4005	Tumour	1.97050930714819
MB.4008	Tumour	5.96477635423128
MB.4010	Tumour	6.91571787333247
MB.4011	Tumour	-0.113782264949491
MB.4012	Tumour	-1.33070927672344
MB.4015	Tumour	6.03928124418766
MB.4017	Tumour	8.35244602813037
MB.4018	Tumour	-0.0750902709566441
MB.4024	Tumour	9.14947616523895
MB.4033	Tumour	-2.43090636309354
MB.4046	Tumour	2.20035807239908
MB.4059	Tumour	-0.706199438145449
MB.4079	Tumour	4.20997800662255
MB.4091	Tumour	-2.28022258622923
MB.4098	Tumour	-0.794283421361413
MB.4119	Tumour	8.01936695842041
MB.4120	Tumour	-2.74679691471331
MB.4126	Tumour	0.0845967590393863
MB.4127	Tumour	6.55313351687096
MB.4139	Tumour	6.93188209355761
MB.4140	Tumour	-3.08738147931025
MB.4141	Tumour	-0.865237037319953
MB.4145	Tumour	-1.02793320077065
MB.4146	Tumour	4.71680817624459
MB.4148	Tumour	4.34701740011975
MB.4154	Tumour	5.69154536899202
MB.4171	Tumour	3.36047779950309
MB.4173	Tumour	-5.92738297467143
MB.4189	Tumour	5.02531946142778
MB.4212	Tumour	-9.3359641969133
MB.4213	Tumour	0.591569749744793
MB.4222	Tumour	0.540065844811169
MB.4224	Tumour	0.447370024598307
MB.4230	Tumour	-0.243522774125205
MB.4233	Tumour	8.63482562056706
MB.4234	Tumour	-2.84714973401072
MB.4235	Tumour	6.01765703983333
MB.4236	Tumour	3.59481428977111
MB.4250	Tumour	-4.02838855806768
MB.4254	Tumour	11.453763995323
MB.4264	Tumour	5.79859053454872
MB.4266	Tumour	2.91274137962998
MB.4270	Tumour	11.4009618370589
MB.4274	Tumour	-1.43187513684847
MB.4276	Tumour	4.31341912124774
MB.4278	Tumour	3.89931355935945
MB.4281	Tumour	7.15666896705009
MB.4282	Tumour	-3.2470586652886
MB.4283	Tumour	-5.85238401319189
MB.4289	Tumour	9.52278253463421
MB.4292	Tumour	-4.35525991386969
MB.4293	Tumour	-6.064399598798
MB.4298	Tumour	0.887136336635669
MB.4300	Tumour	4.45197584987261
MB.4303	Tumour	5.05498008721809
MB.4306	Tumour	-5.0078708743507
MB.4310	Tumour	5.47431854443787
MB.4313	Tumour	-4.33646970673357
MB.4317	Tumour	7.92385583917412
MB.4318	Tumour	10.9528910723007
MB.4322	Tumour	-1.04527483627076
MB.4323	Tumour	0.579316435819175
MB.4324	Tumour	6.7475533155959
MB.4328	Tumour	-2.09310468557346
MB.4329	Tumour	-1.47512238368565
MB.4331	Tumour	8.74919522235497
MB.4332	Tumour	11.034017047785
MB.4333	Tumour	-3.46443522705527
MB.4339	Tumour	2.87900291510897
MB.4341	Tumour	6.80803978238675
MB.4342	Tumour	-5.58482681405562
MB.4343	Tumour	-0.276779852799829
MB.4348	Tumour	9.01423660720944
MB.4350	Tumour	0.509104242703183
MB.4351	Tumour	8.20899793450209
MB.4353	Tumour	2.95608233633213
MB.4354	Tumour	1.56015433177134
MB.4357	Tumour	0.808683226415021
MB.4360	Tumour	10.3156190998615
MB.4362	Tumour	-3.90159466195026
MB.4368	Tumour	-0.817920802677844
MB.4374	Tumour	-3.23661397044566
MB.4375	Tumour	-2.7259022624641
MB.4381	Tumour	-3.53697750168666
MB.4390	Tumour	-6.81681812842653
MB.4395	Tumour	11.6630946536673
MB.4407	Tumour	10.6228540661668
MB.4408	Tumour	8.00689775184757
MB.4416	Tumour	7.61896516899924
MB.4417	Tumour	13.6425808082288
MB.4418	Tumour	1.23101547441351
MB.4421	Tumour	3.22669711757292
MB.4426	Tumour	-0.979053561957051
MB.4434	Tumour	2.19885439922697
MB.4442	Tumour	-1.09409064405678
MB.4484	Tumour	-4.79925060747905
MB.4529	Tumour	-6.50272411726434
MB.4548	Tumour	6.20005344039648
MB.4557	Tumour	-6.47314743758566
MB.4564	Tumour	-0.500795201411126
MB.4578	Tumour	-3.07197023480978
MB.4591	Tumour	7.28004402873222
MB.4593	Tumour	-0.857422866830441
MB.4598	Tumour	3.72732407721024
MB.4599	Tumour	-0.725250679530749
MB.4601	Tumour	3.67304653921723
MB.4602	Tumour	9.15494065216923
MB.4603	Tumour	-4.78702261951906
MB.4607	Tumour	-0.393143466071692
MB.4616	Tumour	-5.31294060359069
MB.4618	Tumour	0.85465345333929
MB.4621	Tumour	17.1089035900088
MB.4622	Tumour	8.29747715768478
MB.4623	Tumour	1.1857452798148
MB.4626	Tumour	1.76021992553323
MB.4627	Tumour	2.17445479378207
MB.4630	Tumour	8.03437275412212
MB.4633	Tumour	-6.41673059639634
MB.4634	Tumour	1.00584186138058
MB.4639	Tumour	4.29286552778835
MB.4640	Tumour	6.54880045754367
MB.4641	Tumour	-4.91871041617419
MB.4642	Tumour	6.40637918310083
MB.4643	Tumour	0.899486572777998
MB.4644	Tumour	8.04304128940836
MB.4648	Tumour	6.76027822030038
MB.4649	Tumour	0.420388257187684
MB.4651	Tumour	12.9157051798523
MB.4653	Tumour	-1.18269220888827
MB.4654	Tumour	2.07267044487447
MB.4655	Tumour	3.55354761375222
MB.4660	Tumour	16.3585972593875
MB.4661	Tumour	1.34346427647991
MB.4663	Tumour	14.4424867667175
MB.4665	Tumour	-2.06640207682504
MB.4666	Tumour	1.28940495101513
MB.4667	Tumour	-0.180901301474704
MB.4669	Tumour	5.16557465986568
MB.4670	Tumour	-1.75918583588541
MB.4671	Tumour	0.732054102395916
MB.4672	Tumour	5.22250869059207
MB.4673	Tumour	2.33764768882375
MB.4674	Tumour	-4.43822710357074
MB.4675	Tumour	-5.98531747389593
MB.4679	Tumour	13.129702666835
MB.4681	Tumour	-3.80309686895017
MB.4682	Tumour	-0.724296908899091
MB.4685	Tumour	4.21854478466473
MB.4686	Tumour	-0.29394152573249
MB.4687	Tumour	2.65296225373112
MB.4688	Tumour	4.89652568364113
MB.4691	Tumour	-0.758379274396143
MB.4692	Tumour	-1.5685380846164
MB.4694	Tumour	14.2488060757306
MB.4695	Tumour	-6.2140265727319
MB.4696	Tumour	3.39310151465735
MB.4697	Tumour	-1.54629771638995
MB.4698	Tumour	-2.81870294125502
MB.4701	Tumour	-3.56436065466887
MB.4702	Tumour	4.26464108616289
MB.4704	Tumour	-1.06653218304257
MB.4705	Tumour	-5.48661178269227
MB.4706	Tumour	-2.14117695373912
MB.4707	Tumour	19.0305293268871
MB.4708	Tumour	-2.86934166366611
MB.4709	Tumour	-4.28597915110246
MB.4710	Tumour	-4.55657320502523
MB.4711	Tumour	3.09305985650757
MB.4712	Tumour	1.21718965637914
MB.4714	Tumour	7.47173990453733
MB.4715	Tumour	7.41914126817226
MB.4716	Tumour	0.25471922886281
MB.4717	Tumour	9.69963951690103
MB.4718	Tumour	-3.12141827406369
MB.4719	Tumour	-3.38084397908156
MB.4721	Tumour	-5.27411249844166
MB.4722	Tumour	-4.9231869335764
MB.4723	Tumour	3.34717782458643
MB.4724	Tumour	3.207429479816
MB.4725	Tumour	2.6583748417761
MB.4729	Tumour	6.12376051383773
MB.4730	Tumour	-9.29281590364002
MB.4731	Tumour	11.9395249560096
MB.4732	Tumour	13.1382829999414
MB.4733	Tumour	9.80185543291012
MB.4735	Tumour	-5.93338487898545
MB.4737	Tumour	10.0754058170056
MB.4738	Tumour	-8.81709114474478
MB.4739	Tumour	-4.74347912362847
MB.4741	Tumour	-0.368679454318282
MB.4742	Tumour	-3.15192891185413
MB.4743	Tumour	-8.08799518681804
MB.4744	Tumour	0.28943862223474
MB.4745	Tumour	5.24740808171117
MB.4746	Tumour	1.80007550154923
MB.4749	Tumour	3.68123805246853
MB.4750	Tumour	3.79852870660189
MB.4752	Tumour	-1.7468122071338
MB.4757	Tumour	9.32958294246546
MB.4758	Tumour	7.5042139593689
MB.4760	Tumour	-1.23796670355954
MB.4762	Tumour	-4.69764451792836
MB.4763	Tumour	3.22384410996631
MB.4764	Tumour	-0.537617013897108
MB.4767	Tumour	0.910877680961514
MB.4769	Tumour	10.9055756983106
MB.4770	Tumour	8.26743375480621
MB.4771	Tumour	-1.33218208895709
MB.4778	Tumour	-3.02503956104114
MB.4779	Tumour	-7.84819325286157
MB.4782	Tumour	-6.75628252734222
MB.4784	Tumour	-1.75221324007743
MB.4785	Tumour	2.11852646666407
MB.4787	Tumour	3.6185806450653
MB.4790	Tumour	3.50400568943047
MB.4791	Tumour	3.29028705821121
MB.4792	Tumour	11.6095176318471
MB.4793	Tumour	6.81936828827736
MB.4794	Tumour	-0.181655156297793
MB.4796	Tumour	6.45155045001099
MB.4797	Tumour	5.90998162705019
MB.4798	Tumour	-1.92196556545306
MB.4800	Tumour	0.18463253132463
MB.4801	Tumour	-0.688760588574948
MB.4802	Tumour	4.41442241009743
MB.4805	Tumour	0.614144175538931
MB.4806	Tumour	-3.49744400366903
MB.4809	Tumour	13.022451944169
MB.4814	Tumour	1.17149930011702
MB.4818	Tumour	-3.38153097523615
MB.4820	Tumour	0.115690339319694
MB.4822	Tumour	-2.83734372491606
MB.4823	Tumour	6.61181791358195
MB.4825	Tumour	-2.0497472295656
MB.4827	Tumour	-6.7870094309524
MB.4828	Tumour	8.18833403352616
MB.4829	Tumour	4.46418954706051
MB.4832	Tumour	-4.46224249582779
MB.4834	Tumour	8.79607359290422
MB.4836	Tumour	7.77854246488806
MB.4838	Tumour	6.89595470175988
MB.4839	Tumour	-1.530251454043
MB.4843	Tumour	-2.15517736537308
MB.4845	Tumour	-6.94372849553586
MB.4846	Tumour	5.01321558748911
MB.4849	Tumour	1.47196823913454
MB.4851	Tumour	2.31909260544045
MB.4853	Tumour	-7.36193734468624
MB.4855	Tumour	-0.759035137729696
MB.4858	Tumour	2.65898206447824
MB.4859	Tumour	-5.94816522653331
MB.4860	Tumour	-0.88535774997358
MB.4862	Tumour	9.22011474511887
MB.4865	Tumour	12.2352205351598
MB.4866	Tumour	-2.85575562506744
MB.4867	Tumour	-4.88921711620471
MB.4869	Tumour	-3.01713968465382
MB.4870	Tumour	-3.62708215626344
MB.4871	Tumour	7.99957397963572
MB.4872	Tumour	-5.11722630199527
MB.4873	Tumour	-0.164006750323042
MB.4876	Tumour	3.94538270179961
MB.4878	Tumour	-0.00282699263235742
MB.4879	Tumour	3.79589655975985
MB.4880	Tumour	11.560233275171
MB.4881	Tumour	14.7974056956618
MB.4882	Tumour	-4.31464562272047
MB.4883	Tumour	-4.31784684003223
MB.4886	Tumour	4.91566162229246
MB.4887	Tumour	-0.0157024480028136
MB.4888	Tumour	6.45097813252822
MB.4893	Tumour	3.40452203341438
MB.4894	Tumour	6.94602639097317
MB.4896	Tumour	4.85009542699019
MB.4897	Tumour	-6.37982120758654
MB.4898	Tumour	-4.03161081963018
MB.4899	Tumour	-0.67643951375692
MB.4900	Tumour	2.33346221041563
MB.4904	Tumour	4.00282040257111
MB.4906	Tumour	5.41455474000878
MB.4908	Tumour	4.65389487489516
MB.4911	Tumour	14.8974239248499
MB.4912	Tumour	-1.0594291323446
MB.4925	Tumour	-2.92355431339101
MB.4928	Tumour	3.05302946514407
MB.4929	Tumour	4.46531730330654
MB.4930	Tumour	8.97086291688292
MB.4931	Tumour	5.12544682561991
MB.4933	Tumour	7.35686185061344
MB.4934	Tumour	3.91589460069336
MB.4935	Tumour	10.8316127217086
MB.4937	Tumour	11.3045310330619
MB.4938	Tumour	5.99417946399598
MB.4941	Tumour	-5.23604051056454
MB.4942	Tumour	4.31228131258341
MB.4944	Tumour	5.10016365469992
MB.4945	Tumour	7.7071466989385
MB.4949	Tumour	9.99512884010252
MB.4950	Tumour	-3.15882039780712
MB.4952	Tumour	6.00126381724195
MB.4956	Tumour	8.77189676628514
MB.4957	Tumour	3.56502487523603
MB.4959	Tumour	-4.73171736671334
MB.4961	Tumour	0.75805592240067
MB.4962	Tumour	-3.79369148110931
MB.4965	Tumour	1.91813606979276
MB.4966	Tumour	-0.0617357488269485
MB.4967	Tumour	-4.23905286692694
MB.4968	Tumour	-0.682824010779304
MB.4969	Tumour	-2.46235011667735
MB.4970	Tumour	0.00559148502047968
MB.4974	Tumour	11.3096895993692
MB.4976	Tumour	-8.38981286569386
MB.4977	Tumour	-0.475911928096225
MB.4978	Tumour	2.52387200157515
MB.4981	Tumour	-9.18914046715756
MB.4982	Tumour	5.03838517979437
MB.4986	Tumour	4.27765430655403
MB.4987	Tumour	-3.58517005961868
MB.4991	Tumour	6.30127853181598
MB.4992	Tumour	-1.54125549972175
MB.4993	Tumour	0.991103004834855
MB.4994	Tumour	3.47242134314917
MB.4996	Tumour	-5.84392279237506
MB.4998	Tumour	1.10549863836736
MB.4999	Tumour	-0.411592810361816
MB.5001	Tumour	0.642648347343259
MB.5004	Tumour	4.21979317002035
MB.5008	Tumour	9.6013022325878
MB.5011	Tumour	-7.63231275044672
MB.5013	Tumour	-3.89988351272435
MB.5014	Tumour	2.03600700158349
MB.5015	Tumour	-4.06262772030187
MB.5017	Tumour	1.04226083728656
MB.5018	Tumour	3.08007769918744
MB.5019	Tumour	2.50301892618426
MB.5020	Tumour	-2.7489299429299
MB.5022	Tumour	2.52666687818499
MB.5027	Tumour	-3.75374356308208
MB.5033	Tumour	4.63825849557758
MB.5035	Tumour	0.708954047425576
MB.5039	Tumour	7.66644175763372
MB.5040	Tumour	7.2632900930062
MB.5041	Tumour	3.56331765062848
MB.5043	Tumour	-1.78393896429413
MB.5044	Tumour	-0.254672629839932
MB.5045	Tumour	3.76611826501666
MB.5048	Tumour	3.59933952222032
MB.5049	Tumour	1.9192351135491
MB.5050	Tumour	-5.41976658226469
MB.5052	Tumour	2.03586588992354
MB.5053	Tumour	-2.82699722022616
MB.5054	Tumour	5.14918225724857
MB.5057	Tumour	8.81403111931224
MB.5058	Tumour	-2.74932216295908
MB.5059	Tumour	-4.22644763265071
MB.5060	Tumour	-0.45052216425464
MB.5061	Tumour	5.25895372043176
MB.5062	Tumour	6.30778144047244
MB.5063	Tumour	7.04841034413901
MB.5064	Tumour	-4.35338594822671
MB.5065	Tumour	5.60491361446827
MB.5066	Tumour	-3.75230084948127
MB.5068	Tumour	-6.24854756151404
MB.5070	Tumour	3.26946786507563
MB.5072	Tumour	0.376176278353385
MB.5073	Tumour	-3.07937537055313
MB.5074	Tumour	1.74972986473195
MB.5076	Tumour	5.32578135706689
MB.5078	Tumour	3.33555434271454
MB.5079	Tumour	-4.11257765751546
MB.5081	Tumour	2.17153375056108
MB.5084	Tumour	-7.31437301322755
MB.5086	Tumour	-4.3543873904098
MB.5088	Tumour	1.54006665479511
MB.5092	Tumour	-5.15420387052016
MB.5093	Tumour	5.13884650473299
MB.5097	Tumour	3.95241991717746
MB.5098	Tumour	3.41009218593767
MB.5100	Tumour	12.0041083051761
MB.5101	Tumour	8.27065138627367
MB.5102	Tumour	10.5566563141607
MB.5104	Tumour	-4.16455682827189
MB.5105	Tumour	1.74330447960687
MB.5106	Tumour	5.65080867698634
MB.5107	Tumour	5.92900488116555
MB.5109	Tumour	-7.24653360790708
MB.5110	Tumour	-3.14318497416476
MB.5113	Tumour	2.47261446589461
MB.5114	Tumour	5.52186449914672
MB.5115	Tumour	15.2843807949861
MB.5116	Tumour	9.15191927333438
MB.5117	Tumour	0.579393740196149
MB.5118	Tumour	-1.47440735874506
MB.5119	Tumour	-2.22611399184346
MB.5120	Tumour	5.36058676269223
MB.5121	Tumour	1.57491113255705
MB.5122	Tumour	-1.59293140358506
MB.5123	Tumour	-5.66194684263493
MB.5124	Tumour	4.52737884481255
MB.5126	Tumour	19.2933266523205
MB.5127	Tumour	1.83180751653285
MB.5130	Tumour	3.25055932077806
MB.5131	Tumour	-3.49195095827856
MB.5134	Tumour	-8.32803744063645
MB.5135	Tumour	14.7262487221215
MB.5136	Tumour	-0.227560900591659
MB.5137	Tumour	8.12297847734163
MB.5138	Tumour	9.08607583584596
MB.5139	Tumour	4.99773127607387
MB.5140	Tumour	2.28651167685024
MB.5143	Tumour	-6.613040773118
MB.5144	Tumour	11.4255507370842
MB.5145	Tumour	2.64840923795092
MB.5147	Tumour	-5.68864867330464
MB.5148	Tumour	-6.02247316482709
MB.5150	Tumour	-2.57370850492209
MB.5152	Tumour	2.05967769385313
MB.5154	Tumour	0.0264010120336913
MB.5155	Tumour	-3.53399136611731
MB.5157	Tumour	3.24784005922116
MB.5158	Tumour	-5.45194271227451
MB.5160	Tumour	7.35525409491917
MB.5161	Tumour	-9.39260430862873
MB.5162	Tumour	-3.05258215378672
MB.5163	Tumour	-0.12554887638825
MB.5164	Tumour	-1.04598228072045
MB.5166	Tumour	2.56438298850568
MB.5167	Tumour	-0.266315520117617
MB.5169	Tumour	3.99180293204057
MB.5171	Tumour	-4.01599697664891
MB.5172	Tumour	9.25790874177239
MB.5173	Tumour	13.6968375151113
MB.5174	Tumour	5.73739349765149
MB.5175	Tumour	-1.58482961739307
MB.5176	Tumour	2.62141857801167
MB.5177	Tumour	6.09265182340463
MB.5178	Tumour	2.21438552577636
MB.5179	Tumour	-0.865032649784662
MB.5182	Tumour	-4.32233020574421
MB.5183	Tumour	-0.216183900289664
MB.5184	Tumour	-7.22502689210587
MB.5185	Tumour	-0.560963153343476
MB.5186	Tumour	-0.322309724460393
MB.5188	Tumour	12.555696735088
MB.5189	Tumour	-4.76879184386594
MB.5190	Tumour	2.76822375202356
MB.5191	Tumour	-2.95392903581095
MB.5193	Tumour	-1.79011099592839
MB.5195	Tumour	3.36626865680332
MB.5196	Tumour	7.35072921486766
MB.5197	Tumour	6.43146870260681
MB.5199	Tumour	1.18691757517153
MB.5200	Tumour	9.06642572431409
MB.5201	Tumour	-5.23273381087276
MB.5204	Tumour	-5.94125629770399
MB.5205	Tumour	8.48255225092267
MB.5206	Tumour	-0.94409849824684
MB.5208	Tumour	7.29269157835321
MB.5209	Tumour	4.8317486467579
MB.5211	Tumour	7.07061084433026
MB.5212	Tumour	3.75830464413719
MB.5213	Tumour	4.89912289491608
MB.5214	Tumour	0.912779811567528
MB.5215	Tumour	0.575978788113233
MB.5218	Tumour	4.28393040181726
MB.5219	Tumour	-4.02145471054834
MB.5221	Tumour	-4.5120825063225
MB.5222	Tumour	6.81451261483847
MB.5223	Tumour	-1.66489817418735
MB.5224	Tumour	-0.755206236712111
MB.5225	Tumour	14.7925058916575
MB.5226	Tumour	7.64347703931642
MB.5227	Tumour	1.47769583316828
MB.5228	Tumour	5.12645812223029
MB.5229	Tumour	0.275843763427514
MB.5230	Tumour	-1.89950099445898
MB.5231	Tumour	5.61056314025781
MB.5232	Tumour	8.49397676055365
MB.5233	Tumour	6.05614255158913
MB.5235	Tumour	8.22488092020826
MB.5236	Tumour	15.1190837284015
MB.5238	Tumour	0.23454646648137
MB.5239	Tumour	3.38057346717521
MB.5240	Tumour	-6.8233571515726
MB.5243	Tumour	8.469941787436
MB.5244	Tumour	4.70728058843599
MB.5251	Tumour	-2.86154633710262
MB.5253	Tumour	-5.85710147596971
MB.5255	Tumour	-6.68204780476167
MB.5256	Tumour	-2.15449051270585
MB.5258	Tumour	8.08538069861757
MB.5259	Tumour	4.41183260727383
MB.5260	Tumour	8.38940509132052
MB.5261	Tumour	1.78884265218182
MB.5264	Tumour	-6.02199390134128
MB.5266	Tumour	10.0829714570799
MB.5267	Tumour	-0.339966202934409
MB.5268	Tumour	-5.1971181672619
MB.5270	Tumour	1.55984242539184
MB.5271	Tumour	10.0579658843723
MB.5272	Tumour	4.39620358230559
MB.5273	Tumour	7.37992162787762
MB.5275	Tumour	2.98132148149298
MB.5277	Tumour	-2.39900984642559
MB.5278	Tumour	-6.95905793616067
MB.5279	Tumour	0.761892696239149
MB.5280	Tumour	-1.7841555143553
MB.5281	Tumour	-4.1341742358943
MB.5284	Tumour	-7.13830298961515
MB.5287	Tumour	0.810044119306174
MB.5288	Tumour	3.35046597132178
MB.5289	Tumour	-8.04962861147539
MB.5290	Tumour	-0.52124577276343
MB.5291	Tumour	7.48121263167194
MB.5292	Tumour	6.57263961422683
MB.5293	Tumour	2.526037941745
MB.5294	Tumour	10.2126455904703
MB.5295	Tumour	4.20263242315451
MB.5296	Tumour	6.0813268493971
MB.5298	Tumour	10.9331499034513
MB.5299	Tumour	14.5740969077189
MB.5300	Tumour	-2.63636572754782
MB.5301	Tumour	1.45419385366157
MB.5302	Tumour	4.07899525395498
MB.5305	Tumour	-1.79463722024778
MB.5306	Tumour	9.63732669589115
MB.5308	Tumour	-2.94024691194315
MB.5310	Tumour	-5.01699683356675
MB.5311	Tumour	-7.30554093250956
MB.5312	Tumour	6.18620767468756
MB.5313	Tumour	7.02689088434643
MB.5315	Tumour	3.42561887668028
MB.5317	Tumour	4.3017922450861
MB.5318	Tumour	7.85545627214587
MB.5322	Tumour	1.311027298522
MB.5323	Tumour	4.70320263446511
MB.5324	Tumour	-1.04002222690511
MB.5325	Tumour	8.16351242627686
MB.5326	Tumour	-3.01701598228025
MB.5327	Tumour	4.27002779020305
MB.5328	Tumour	5.3615925174174
MB.5329	Tumour	2.28473149409491
MB.5330	Tumour	-2.41305419521159
MB.5331	Tumour	-1.07429709916211
MB.5332	Tumour	8.23504176727868
MB.5334	Tumour	-2.82377098792206
MB.5335	Tumour	8.7626103647064
MB.5338	Tumour	9.158673500938
MB.5339	Tumour	2.35187402079454
MB.5341	Tumour	4.3723692824833
MB.5345	Tumour	-2.91735185097933
MB.5346	Tumour	13.4993697353008
MB.5347	Tumour	3.64562250388649
MB.5348	Tumour	16.6805998018748
MB.5349	Tumour	-1.22567317113628
MB.5350	Tumour	2.2111713797551
MB.5351	Tumour	-3.39714913959091
MB.5358	Tumour	-1.77552290453079
MB.5360	Tumour	-4.42676413207354
MB.5361	Tumour	2.4715796003892
MB.5364	Tumour	-2.66711439799299
MB.5365	Tumour	-1.87478264019781
MB.5366	Tumour	4.2511034723234
MB.5368	Tumour	-0.114146636665483
MB.5369	Tumour	-1.24049894761583
MB.5370	Tumour	4.8477822161691
MB.5373	Tumour	-3.37652025612676
MB.5377	Tumour	-1.63673776967315
MB.5378	Tumour	15.7744810286226
MB.5381	Tumour	3.63540098463496
MB.5382	Tumour	-3.24484134720567
MB.5383	Tumour	1.29087312827846
MB.5384	Tumour	4.96402506405875
MB.5385	Tumour	-5.65716942364694
MB.5386	Tumour	5.36071108266682
MB.5387	Tumour	15.2453275518699
MB.5388	Tumour	-3.92784802250166
MB.5389	Tumour	-1.17772855124578
MB.5390	Tumour	11.8090583904282
MB.5392	Tumour	-1.13854220957819
MB.5393	Tumour	-0.326074194335246
MB.5394	Tumour	1.11440848582592
MB.5395	Tumour	-0.296028598589866
MB.5396	Tumour	6.96648360165678
MB.5397	Tumour	-1.32532667701985
MB.5398	Tumour	-4.14816799627053
MB.5399	Tumour	-4.85272171605842
MB.5401	Tumour	-2.74514640531562
MB.5402	Tumour	0.520673910901609
MB.5403	Tumour	-5.04359218177495
MB.5404	Tumour	-0.254130059768965
MB.5405	Tumour	2.80860380810865
MB.5406	Tumour	5.90448145057471
MB.5407	Tumour	-2.76389311492818
MB.5408	Tumour	-1.85530874641838
MB.5409	Tumour	4.39595766310461
MB.5410	Tumour	-3.15442194649842
MB.5411	Tumour	12.2341038390757
MB.5412	Tumour	-0.77337869638164
MB.5413	Tumour	-3.12515899319902
MB.5414	Tumour	7.43871686913597
MB.5417	Tumour	7.81440611049658
MB.5418	Tumour	5.64078790550901
MB.5420	Tumour	1.48511286449702
MB.5421	Tumour	6.06826751499425
MB.5422	Tumour	-1.53070174521509
MB.5424	Tumour	0.133971079431556
MB.5425	Tumour	0.998225199744168
MB.5426	Tumour	7.11914887233044
MB.5427	Tumour	8.49522099264966
MB.5428	Tumour	-2.85343832353321
MB.5429	Tumour	-4.41194401115298
MB.5431	Tumour	5.92047115766252
MB.5432	Tumour	2.18087666836504
MB.5433	Tumour	5.43063516489915
MB.5434	Tumour	4.00684677809149
MB.5435	Tumour	0.110292602000705
MB.5440	Tumour	10.1488421594452
MB.5441	Tumour	-3.22496175680427
MB.5442	Tumour	9.3883732047911
MB.5444	Tumour	-5.6269026612331
MB.5446	Tumour	0.782194152850033
MB.5447	Tumour	4.75774649311812
MB.5450	Tumour	11.9451718922862
MB.5451	Tumour	-3.18198394406276
MB.5452	Tumour	1.74531082315292
MB.5453	Tumour	-4.900320167882
MB.5454	Tumour	6.31344044301562
MB.5455	Tumour	0.157986978200934
MB.5457	Tumour	-2.50150381580357
MB.5458	Tumour	6.46752821701546
MB.5459	Tumour	4.66666887416372
MB.5460	Tumour	12.8034716014272
MB.5463	Tumour	4.67372052436428
MB.5464	Tumour	-7.50240650261817
MB.5465	Tumour	7.66127871859882
MB.5467	Tumour	2.19437586070221
MB.5468	Tumour	10.3035987738869
MB.5470	Tumour	1.63892357107166
MB.5471	Tumour	-1.65859057083744
MB.5472	Tumour	-3.33306031330201
MB.5473	Tumour	-3.42516885260444
MB.5474	Tumour	3.90795796389968
MB.5475	Tumour	-1.89453978725333
MB.5477	Tumour	0.083070670656805
MB.5478	Tumour	-5.1642034903113
MB.5481	Tumour	3.68074782829188
MB.5482	Tumour	5.99311676092168
MB.5483	Tumour	-0.082254025393965
MB.5484	Tumour	-0.327239016208558
MB.5485	Tumour	15.94463191384
MB.5486	Tumour	1.87397789541808
MB.5489	Tumour	-1.4080425643855
MB.5490	Tumour	0.661707777181786
MB.5491	Tumour	2.59472544188887
MB.5492	Tumour	-3.46542406378275
MB.5493	Tumour	6.46054273165452
MB.5495	Tumour	-1.45627952050687
MB.5497	Tumour	7.20949688045468
MB.5498	Tumour	3.98511847691028
MB.5499	Tumour	-7.10659272275146
MB.5502	Tumour	4.53026861444623
MB.5505	Tumour	-2.69297708771124
MB.5510	Tumour	-2.20639440055166
MB.5511	Tumour	-0.26850831909064
MB.5513	Tumour	10.3098808539927
MB.5514	Tumour	-4.8976322133113
MB.5518	Tumour	6.07575262358528
MB.5519	Tumour	0.353931145006227
MB.5520	Tumour	2.58879843291049
MB.5521	Tumour	-0.466428372227964
MB.5525	Tumour	3.58083350398663
MB.5526	Tumour	12.0087738499649
MB.5527	Tumour	4.91894151638025
MB.5529	Tumour	8.95474428332837
MB.5530	Tumour	3.38341584906113
MB.5531	Tumour	5.26458084665684
MB.5532	Tumour	8.0569057225719
MB.5533	Tumour	-2.52819856734569
MB.5534	Tumour	1.39324342645668
MB.5535	Tumour	2.21754870835565
MB.5540	Tumour	13.2235085842763
MB.5541	Tumour	-6.16431922516384
MB.5543	Tumour	-2.39118115826187
MB.5546	Tumour	-5.03530077930111
MB.5547	Tumour	18.3705241714103
MB.5548	Tumour	5.94790813208267
MB.5549	Tumour	7.19678037962835
MB.5550	Tumour	1.06606265622877
MB.5551	Tumour	8.91304202026908
MB.5552	Tumour	6.43485497536317
MB.5553	Tumour	2.47137167023053
MB.5554	Tumour	1.54247818853494
MB.5556	Tumour	3.51404324616554
MB.5558	Tumour	2.07348653351488
MB.5559	Tumour	2.79108551494438
MB.5560	Tumour	10.6549828321352
MB.5562	Tumour	0.539133319565797
MB.5563	Tumour	-6.05824148056613
MB.5565	Tumour	11.8302611948891
MB.5566	Tumour	8.15860603185693
MB.5567	Tumour	-0.949395261149035
MB.5571	Tumour	-2.85472746954588
MB.5572	Tumour	5.10284251666447
MB.5575	Tumour	8.1268589009721
MB.5576	Tumour	8.33596196826823
MB.5577	Tumour	1.67770064560662
MB.5579	Tumour	-3.46886485600358
MB.5580	Tumour	-3.0090196140572
MB.5582	Tumour	-5.3816438558192
MB.5583	Tumour	-2.42030793913988
MB.5584	Tumour	9.07721878637258
MB.5585	Tumour	-3.42049022176946
MB.5588	Tumour	-2.62600108966629
MB.5589	Tumour	-3.34139658222345
MB.5590	Tumour	2.67717876659803
MB.5591	Tumour	-1.88462316125911
MB.5592	Tumour	1.98092895332197
MB.5593	Tumour	4.4054319065244
MB.5596	Tumour	-6.02448838202079
MB.5597	Tumour	-2.34485717369246
MB.5599	Tumour	-1.09182758934727
MB.5601	Tumour	-5.39187496225033
MB.5602	Tumour	9.87845997981826
MB.5603	Tumour	-0.312864636332061
MB.5604	Tumour	8.48470576710743
MB.5605	Tumour	-0.462026348787814
MB.5613	Tumour	7.83156624066037
MB.5614	Tumour	-0.435969609046422
MB.5616	Tumour	12.8924082819329
MB.5617	Tumour	-4.10521526268524
MB.5620	Tumour	-3.37143220688238
MB.5622	Tumour	5.35266111273558
MB.5623	Tumour	3.73252659770998
MB.5624	Tumour	7.95477971974031
MB.5625	Tumour	11.4202401074913
MB.5626	Tumour	0.417593431959942
MB.5628	Tumour	3.31528069944265
MB.5629	Tumour	2.37477057553278
MB.5632	Tumour	8.41773373373789
MB.5633	Tumour	3.11512910246705
MB.5634	Tumour	8.94277463500635
MB.5635	Tumour	1.26425203984111
MB.5636	Tumour	8.55703459658268
MB.5638	Tumour	4.0825497251565
MB.5640	Tumour	-5.67233871127768
MB.5641	Tumour	8.65041309845118
MB.5642	Tumour	-2.46645848300013
MB.5645	Tumour	-3.62591127407605
MB.5646	Tumour	0.209647058773393
MB.5647	Tumour	-0.52480883156907
MB.5648	Tumour	-3.50658515539719
MB.5651	Tumour	5.48901491611577
MB.5652	Tumour	-6.54820213594312
MB.5653	Tumour	5.40817349524024
MB.5654	Tumour	-0.509126917634014
MB.5655	Tumour	13.5352106094471
MB.5656	Tumour	-4.97385044677071
MB.6001	Tumour	-0.605669480833249
MB.6006	Tumour	1.58853677440398
MB.6007	Tumour	1.36841264656256
MB.6008	Tumour	5.83577921326962
MB.6010	Tumour	8.97022037889763
MB.6011	Tumour	6.25232691771313
MB.6012	Tumour	-3.80394802534672
MB.6014	Tumour	-6.48836707152071
MB.6016	Tumour	-5.24999692978105
MB.6017	Tumour	-6.53784889254107
MB.6018	Tumour	0.63376494863349
MB.6019	Tumour	-3.52337813298629
MB.6020	Tumour	6.47249510229797
MB.6021	Tumour	-7.02017993609172
MB.6022	Tumour	-0.902787819239116
MB.6023	Tumour	0.539935035081132
MB.6024	Tumour	-0.320999609039851
MB.6026	Tumour	12.3511009830281
MB.6029	Tumour	-1.87389196857197
MB.6030	Tumour	1.87877928684722
MB.6036	Tumour	3.93124443700101
MB.6039	Tumour	8.12670763667394
MB.6042	Tumour	-4.24384233601024
MB.6044	Tumour	0.751162341569938
MB.6047	Tumour	6.16003592605064
MB.6048	Tumour	2.87621504511025
MB.6049	Tumour	10.1909328851442
MB.6050	Tumour	-2.77343947696334
MB.6051	Tumour	-5.78388645798655
MB.6052	Tumour	-0.794179956907942
MB.6053	Tumour	9.10918461468605
MB.6055	Tumour	10.783205442117
MB.6058	Tumour	10.6400832841707
MB.6059	Tumour	-1.44795236472782
MB.6060	Tumour	10.2213679832247
MB.6062	Tumour	12.7917163722102
MB.6063	Tumour	-3.4372492242401
MB.6065	Tumour	-3.84383743407
MB.6068	Tumour	5.36917008597548
MB.6069	Tumour	-1.32191660949147
MB.6071	Tumour	-0.641906556383431
MB.6075	Tumour	4.62363785364938
MB.6077	Tumour	3.90812585277193
MB.6079	Tumour	2.07549049017111
MB.6080	Tumour	6.29798505791838
MB.6082	Tumour	1.30180441571213
MB.6083	Tumour	-5.75537959000526
MB.6085	Tumour	3.30298130331773
MB.6092	Tumour	0.812931979947186
MB.6097	Tumour	4.91801579105425
MB.6098	Tumour	14.723139915208
MB.6100	Tumour	7.68145122650066
MB.6101	Tumour	4.79610663102826
MB.6103	Tumour	-2.4202826046318
MB.6105	Tumour	0.465932704729247
MB.6107	Tumour	1.02774180735799
MB.6108	Tumour	-0.972720094276433
MB.6113	Tumour	2.30102874705858
MB.6114	Tumour	3.16214034402854
MB.6116	Tumour	3.49055817539547
MB.6118	Tumour	-3.18436960761465
MB.6122	Tumour	4.20330107947724
MB.6124	Tumour	0.90437324298762
MB.6125	Tumour	-1.71327215490706
MB.6131	Tumour	7.96922861177159
MB.6133	Tumour	0.493566165234243
MB.6135	Tumour	6.02022578417621
MB.6138	Tumour	0.570413286729992
MB.6141	Tumour	5.4653473642503
MB.6143	Tumour	13.2910632576522
MB.6144	Tumour	9.62559621293162
MB.6145	Tumour	11.6306957272735
MB.6146	Tumour	6.74837269679605
MB.6147	Tumour	-6.21283550496106
MB.6149	Tumour	8.63276481803716
MB.6150	Tumour	-0.40982663009695
MB.6152	Tumour	9.95888062735125
MB.6154	Tumour	2.54291357089151
MB.6156	Tumour	6.94928938687108
MB.6157	Tumour	5.06095786410528
MB.6160	Tumour	5.65497022754476
MB.6163	Tumour	0.411319514663951
MB.6164	Tumour	-0.661185170968229
MB.6167	Tumour	-2.12230685301498
MB.6168	Tumour	-3.06445700120375
MB.6169	Tumour	4.72945281697221
MB.6171	Tumour	-1.01356161451359
MB.6178	Tumour	7.37546181488535
MB.6179	Tumour	-0.42903405835466
MB.6181	Tumour	-0.221197618494591
MB.6182	Tumour	6.76990387320828
MB.6183	Tumour	1.16943948658794
MB.6184	Tumour	13.2857066170001
MB.6185	Tumour	-1.53762605826033
MB.6187	Tumour	-7.62724835116361
MB.6188	Tumour	9.05760494802922
MB.6189	Tumour	4.78155890297572
MB.6190	Tumour	-2.12772104717082
MB.6192	Tumour	2.37724577956157
MB.6194	Tumour	-4.85465712185585
MB.6195	Tumour	-4.58455436950285
MB.6200	Tumour	1.40311757346847
MB.6201	Tumour	-0.187747457328709
MB.6204	Tumour	-4.18629234300745
MB.6206	Tumour	-3.43002266902738
MB.6207	Tumour	-5.86192908551644
MB.6208	Tumour	-0.800004297930059
MB.6211	Tumour	-0.402163424696846
MB.6212	Tumour	-5.21706418990794
MB.6213	Tumour	-3.65155298706662
MB.6214	Tumour	-5.85334993786477
MB.6217	Tumour	3.3812729400667
MB.6218	Tumour	-1.95822277555887
MB.6223	Tumour	10.1758723718069
MB.6224	Tumour	2.99513530191888
MB.6225	Tumour	-1.07680494698129
MB.6226	Tumour	3.60008253092496
MB.6228	Tumour	1.72145200345603
MB.6229	Tumour	-6.87685545359191
MB.6230	Tumour	-5.44320638878037
MB.6231	Tumour	-1.14354332335734
MB.6232	Tumour	-2.79278738556177
MB.6233	Tumour	-1.24157130828822
MB.6234	Tumour	-7.66461887979436
MB.6237	Tumour	14.5665243958699
MB.6238	Tumour	-4.02824621970161
MB.6239	Tumour	0.286360872318311
MB.6242	Tumour	13.6180448481405
MB.6245	Tumour	8.66067074788415
MB.6246	Tumour	9.75649297802714
MB.6248	Tumour	7.48878192616935
MB.6251	Tumour	8.81413084482103
MB.6253	Tumour	-4.73870615282529
MB.6254	Tumour	2.23229244885022
MB.6256	Tumour	-4.32968991182696
MB.6257	Tumour	2.6082667730543
MB.6263	Tumour	-2.39827759844293
MB.6271	Tumour	-3.62428697293605
MB.6272	Tumour	9.65719084464409
MB.6273	Tumour	-7.98059943216683
MB.6280	Tumour	8.9993413461148
MB.6281	Tumour	0.367568445573517
MB.6283	Tumour	5.19024745428424
MB.6284	Tumour	0.0464407588391822
MB.6286	Tumour	-5.92175348659114
MB.6287	Tumour	2.29121237365557
MB.6288	Tumour	9.44534339477518
MB.6297	Tumour	-2.96617227485348
MB.6300	Tumour	-3.51090914169596
MB.6302	Tumour	5.89122097633616
MB.6305	Tumour	7.26682801591913
MB.6306	Tumour	2.84807173848259
MB.6308	Tumour	-4.47382510691774
MB.6312	Tumour	2.41305913790277
MB.6314	Tumour	10.7665370255219
MB.6317	Tumour	5.5182364177955
MB.6318	Tumour	9.05976954823875
MB.6319	Tumour	-1.90420124889772
MB.6322	Tumour	2.57074469730386
MB.6327	Tumour	0.821799119953629
MB.6328	Tumour	2.93970110659572
MB.6329	Tumour	7.43639808593124
MB.6330	Tumour	-2.46426597675182
MB.6334	Tumour	6.92825491466659
MB.6336	Tumour	7.58633762518228
MB.6337	Tumour	6.96644541420217
MB.6344	Tumour	3.12395764879813
MB.6346	Tumour	0.0519160577445001
MB.6358	Tumour	7.01662819654403
MB.6359	Tumour	2.76980011321297
MB.6363	Tumour	2.55540256287256
MB.7000	Tumour	2.29539502494128
MB.7001	Tumour	-0.554526878043214
MB.7002	Tumour	0.938477408847571
MB.7003	Tumour	-3.5709393454217
MB.7004	Tumour	-5.36283843742896
MB.7005	Tumour	-3.71696812762847
MB.7006	Tumour	-6.94868182121503
MB.7007	Tumour	8.52383871901246
MB.7008	Tumour	-6.56567487339503
MB.7009	Tumour	9.97756297177337
MB.7010	Tumour	-6.94827978385765
MB.7011	Tumour	10.4050327036394
MB.7012	Tumour	12.2024456389879
MB.7013	Tumour	-4.65591105570578
MB.7014	Tumour	1.15984934626338
MB.7015	Tumour	2.98584670895324
MB.7017	Tumour	9.09933562878107
MB.7018	Tumour	0.74697723165237
MB.7019	Tumour	-2.7924083055782
MB.7020	Tumour	5.27698930825076
MB.7022	Tumour	-0.77284714949895
MB.7023	Tumour	12.1600165029551
MB.7024	Tumour	4.87953232231535
MB.7025	Tumour	0.707372379468663
MB.7026	Tumour	-3.40381488110489
MB.7027	Tumour	4.62312082855627
MB.7028	Tumour	-1.09569904132599
MB.7029	Tumour	-3.71134330802606
MB.7030	Tumour	-1.29349707504019
MB.7031	Tumour	14.8623352032934
MB.7032	Tumour	-4.78116240585719
MB.7034	Tumour	-3.05169528583049
MB.7035	Tumour	3.29082715430375
MB.7036	Tumour	12.9347873781153
MB.7037	Tumour	-6.13147926120537
MB.7038	Tumour	7.2525714189015
MB.7039	Tumour	-1.78850183992269
MB.7040	Tumour	-3.2387362085691
MB.7041	Tumour	-3.91142251315392
MB.7042	Tumour	1.81565360594426
MB.7043	Tumour	-3.17752362493152
MB.7044	Tumour	-3.26994044301843
MB.7045	Tumour	-1.66583607074124
MB.7046	Tumour	7.2156230244923
MB.7048	Tumour	1.77696745098998
MB.7049	Tumour	8.68145546244562
MB.7050	Tumour	4.33701945613605
MB.7051	Tumour	7.55223723312322
MB.7052	Tumour	11.6955897369369
MB.7053	Tumour	-1.68880827976342
MB.7054	Tumour	9.09590305017085
MB.7055	Tumour	7.43364305722781
MB.7056	Tumour	-3.05657137245354
MB.7057	Tumour	-4.09960496931807
MB.7058	Tumour	-6.77919029949956
MB.7059	Tumour	5.32184400652725
MB.7060	Tumour	3.28739759988464
MB.7061	Tumour	-1.80241473760951
MB.7062	Tumour	-5.93956987982249
MB.7063	Tumour	-3.61073190541836
MB.7065	Tumour	0.00171791274006594
MB.7066	Tumour	-3.95924689059199
MB.7067	Tumour	5.7874158917826
MB.7068	Tumour	13.1888055578779
MB.7069	Tumour	2.01402164963236
MB.7070	Tumour	5.66079462104432
MB.7071	Tumour	5.62844070358544
MB.7072	Tumour	1.4716480911633
MB.7073	Tumour	8.2080088318218
MB.7074	Tumour	-5.29021537791692
MB.7075	Tumour	7.42105618788503
MB.7076	Tumour	-4.93705200764134
MB.7077	Tumour	-6.28493566540966
MB.7078	Tumour	10.6946829686572
MB.7079	Tumour	-8.02736562477057
MB.7080	Tumour	-6.42040275710732
MB.7081	Tumour	6.49336303491309
MB.7082	Tumour	2.51525183589059
MB.7083	Tumour	4.38913945955782
MB.7084	Tumour	12.9632123241993
MB.7085	Tumour	-1.65148217137933
MB.7086	Tumour	3.0298558836857
MB.7087	Tumour	12.7700399921754
MB.7088	Tumour	5.74332783370499
MB.7089	Tumour	8.13186512782358
MB.7090	Tumour	10.0665097473259
MB.7091	Tumour	-3.38145136177285
MB.7092	Tumour	1.50250076011345
MB.7093	Tumour	-8.64537092313253
MB.7094	Tumour	2.04053163035458
MB.7095	Tumour	0.15695861247111
MB.7096	Tumour	-5.50864731656331
MB.7097	Tumour	4.28528489860789
MB.7099	Tumour	2.00848345242671
MB.7100	Tumour	-0.201999433125168
MB.7101	Tumour	-6.52026821462536
MB.7102	Tumour	-0.0523797762554539
MB.7104	Tumour	1.31097183301901
MB.7106	Tumour	-5.88782066293839
MB.7107	Tumour	-1.10516921090903
MB.7109	Tumour	12.917710341912
[truncated: 137 more rows]
