# Supplementary material for: Pan-cancer association of a centrosome amplification gene expression signature with genomic alterations and clinical outcome
Source: PLoS Comput Biol. 2019 Mar 11;15(3):e1006832. doi: 10.1371/journal.pcbi.1006832 (PMC6411098; doi:10.1371/journal.pcbi.1006832)
Supplement: S4 Table — Both the number of cells with different number of centrioles and the percentage of cells with CA (>4 centrioles) are shown. (XLSX) [file pcbi.1006832.s021.xlsx]

## Sheet: Sheet 1
		Number of cells with N centrioles, N:
Case ID	Molecular subtype	1	2	3	4	5	6	7	8	9	10	11	12	13	Total number of profiled cells	% of cells with CA (>4 centrioles)
234	Basal-like	1	2			2									5	40
263	Basal-like		2	1		1	1								5	40
265	Basal-like		4			1									5	20
302	Basal-like	3	6		2	3	2	1							17	35.2941
164	Basal-like	15	24	10	3	4	4		1						61	14.7541
168	Basal-like	22	29	10	5	8	3	3	1						81	18.5185
170	Basal-like	21	30	7	5	7	3	2	1						76	17.1053
190	Basal-like	20	19	13	3	7	6	3	1						72	23.6111
192	Basal-like	15	24	13	5	4	4	6	1						72	20.8333
206	Basal-like	31	17	11	7	11	6	4	2						89	25.8427
207	Basal-like	23	19	16	1	10	7	4	1						81	27.1605
220	Basal-like	23	26	5	5	5	6	2	2				1		75	21.3333
224	Basal-like	23	36	18	4	6	9	3	6		1		1		107	24.2991
264	HER2	10	6			1									17	5.88235
293	HER2	4	6												10	0
301	HER2	6	7	3		3	1	1							21	23.8095
235	Luminal A	1	10	1											12	0
236	Luminal A	11	4	1	2	1	1								20	10
238	Luminal A	10	11	2		5	1			1					30	23.3333
242	Luminal A	1	5	1											7	0
248	Luminal A	8	10	2											20	0
251	Luminal A	5	3	1	1	1									11	9.09091
255	Luminal A	9	9		1	1									20	5
259	Luminal A	14	17												31	0
262	Luminal A	1	9												10	0
266	Luminal A	18	12	2											32	0
267	Luminal A	8	2												10	0
268	Luminal A		3	1		1									5	20
270	Luminal A	6	7	4	2	2	3	1							25	24
272	Luminal A	3	3												6	0
274	Luminal A	2	4	1											7	0
276	Luminal A	13	5	7	4	2	1								32	9.375
277	Luminal A	15	13	5											33	0
281	Luminal A	3	9												12	0
284	Luminal A	3	11	1		2	2	1	1						21	28.5714
285	Luminal A	6	4												10	0
286	Luminal A	7	1				2	1	1						12	33.3333
288	Luminal A	6	5	2											13	0
289	Luminal A	8	6	2	1	3	1	1	2						24	29.1667
294	Luminal A	8	2												10	0
296	Luminal A	14	13	2	3										32	0
297	Luminal A	13	10	6	2		1								32	3.125
298	Luminal A	2	9		4										15	0
304	Luminal A	4	9	1	1	1			1						17	11.7647
305	Luminal A	6	8		1										15	0
245	Luminal B	5	6	2	1	1	3		1						19	26.3158
260	Luminal B	5	2	1		1								1	10	20
295	Luminal B		2		2	1		1							6	33.3333
