# Supplementary material for: Pan-cancer association of a centrosome amplification gene expression signature with genomic alterations and clinical outcome
Source: PLoS Comput Biol. 2019 Mar 11;15(3):e1006832. doi: 10.1371/journal.pcbi.1006832 (PMC6411098; doi:10.1371/journal.pcbi.1006832)
Supplement: S5 Table — Related to Fig 3c. (TXT) [file pcbi.1006832.s022.txt]

Chromosome arm	Regression coefficient	P-value	FDR-adjusted p-value
5q	-8.04	1.51e-42	5.89e-41
16p	-5.67	4.07e-21	7.93e-20
7p	-4.43	5.24e-12	6.82e-11
3q	3.45	1.34e-09	1.3e-08
13q	-3.14	1.4e-07	1.09e-06
18p	2.31	2.27e-07	1.48e-06
16q	-2.97	5.79e-07	3.23e-06
20p	-2.12	1.81e-05	8.82e-05
2p	2.5	5.17e-05	0.000224
1p	3.05	7.65e-05	0.000299
12p	1.87	0.000294	0.00104
17q	1.94	0.000446	0.00145
8q	2.27	0.000617	0.00185
7q	-2.08	0.000686	0.00191
19p	-1.9	0.0024	0.00603
11q	-1.7	0.00247	0.00603
9q	1.58	0.003	0.00688
18q	1.54	0.00513	0.0111
8p	-1.07	0.0145	0.0297
9p	1.18	0.0184	0.036
11p	-1.24	0.0293	0.0543
17p	-1.32	0.0384	0.068
4p	-1.12	0.0509	0.0862
10q	-1.2	0.0819	0.133
15q	-1.07	0.0853	0.133
3p	-1	0.0915	0.137
14q	-0.875	0.108	0.155
12q	0.918	0.111	0.155
1q	1.11	0.131	0.176
5p	-0.828	0.148	0.192
10p	0.67	0.199	0.25
6q	0.777	0.207	0.253
4q	-0.877	0.229	0.27
21q	-0.558	0.265	0.304
6p	0.484	0.386	0.43
19q	-0.289	0.614	0.666
2q	-0.293	0.676	0.705
20q	-0.308	0.687	0.705
22q	-0.102	0.859	0.859
