# Supplementary material for: Pan-cancer association of a centrosome amplification gene expression signature with genomic alterations and clinical outcome
Source: PLoS Comput Biol. 2019 Mar 11;15(3):e1006832. doi: 10.1371/journal.pcbi.1006832 (PMC6411098; doi:10.1371/journal.pcbi.1006832)
Supplement: S6 Table — Related to Fig 3g. (TXT) [file pcbi.1006832.s023.txt]

Sample ID	Cohort	CA20	Aneuploidy score (z-score)	Mutation burden (z-score)	CNA (z-score)	Clones per tumour (z-score)
TCGA.02.0047.01	GBM	-2.48829011866827	-0.47433021671658	-0.383359427918456	-1.34975118783173	-1.04019088255591
TCGA.02.0055.01	GBM	-11.1654433227415	-0.725191645750062	-0.413658339717331	0.479783077473376	1.52212054762267
TCGA.05.4250.01	LUAD	8.56183462420582	-0.1732965018764	0.409058127127318	-0.130061677628325	0.912046397580151
TCGA.05.4382.01	LUAD	-6.08786075635477	0.428770927803958	4.18650176465026	3.52900685298188	1.52212054762267
TCGA.05.4384.01	LUAD	-24.7822770331886	-0.675019359943366	-0.180317812174191	0.174860699922526	-1.04019088255591
TCGA.05.4389.01	LUAD	-1.3584913096954	0.127737212963779	0.114336864491164	-0.130061677628325	1.27809088760566
TCGA.05.4390.01	LUAD	20.439063820153	-0.47433021671658	1.07782601589579	1.69947258767678	1.40010571761417
TCGA.05.4395.01	LUAD	3.69713921562675	0.629460071030744	0.224228334356528	-0.130061677628325	1.88816503764818
TCGA.05.4396.01	LUAD	-2.5484685451167	1.2816997865178	0.202591653357687	1.08962783257508	0.17995741752913
TCGA.05.4397.01	LUAD	18.8178467067265	0.529115499417351	1.76915910337497	1.69947258767678	-0.308101902504885
TCGA.05.4402.01	LUAD	-0.166498170400358	-0.47433021671658	-0.206763583086549	-0.434984055179176	2.6202540176992
TCGA.05.4403.01	LUAD	-14.7639015700923	-0.47433021671658	-0.162608603385795	0.174860699922526	-1.04019088255591
TCGA.05.4405.01	LUAD	-14.7248067205692	0.177909498770476	0.554879878844172	0.174860699922526	1.76615020763968
TCGA.05.4410.01	LUAD	-2.82304130406721	-0.373985645103186	2.60109480600791	0.784705455024227	1.03406122758866
TCGA.05.4415.01	LUAD	13.7073360708886	0.177909498770476	0.0237302814274187	-0.434984055179176	1.27809088760566
TCGA.05.4417.01	LUAD	-7.38472383241208	-0.373985645103186	0.258154221401204	-0.130061677628325	1.15607605759716
TCGA.05.4418.01	LUAD	6.4490117158516	-0.725191645750062	0.215020113477579	-0.130061677628325	-0.430116732513389
TCGA.05.4420.01	LUAD	21.3493435779456	-0.123124216069704	0.26480079612677	0.784705455024227	1.52212054762267
TCGA.05.4422.01	LUAD	-3.71668663365093	2.53600693168521	-0.434300449112198	0.479783077473376	-0.308101902504885
TCGA.05.4424.01	LUAD	5.27286797550827	-0.524502502523276	1.48039727278144	0.784705455024227	1.15607605759716
TCGA.05.4425.01	LUAD	-3.33625815036997	-0.1732965018764	-0.440138946332535	-0.739906432730027	0.0579425875206259
TCGA.05.4427.01	LUAD	4.99878209415439	0.529115499417351	2.33376973604592	1.08962783257508	1.27809088760566
TCGA.05.4430.01	LUAD	-7.56866544765325	-0.624847074136669	0.229726496126676	0.174860699922526	1.27809088760566
TCGA.05.4432.01	LUAD	6.28665274737756	1.13118292909771	1.1239637466093	1.39455021012593	1.40010571761417
TCGA.05.4433.01	LUAD	-0.988691894052771	-0.0729519302630072	-0.461291321608021	-0.434984055179176	-0.430116732513389
TCGA.05.4434.01	LUAD	1.19287083258362	-0.47433021671658	-0.428616298390044	-1.04482881028088	-0.918176052547403
TCGA.05.5423.01	LUAD	-8.97058665904797	-0.47433021671658	-0.113448101178302	0.479783077473376	0.668016737563144
TCGA.05.5425.01	LUAD	8.33705155053859	-0.424157930909883	1.14925261789387	1.08962783257508	-0.918176052547403
TCGA.05.5428.01	LUAD	6.79460409613879	1.03083835748432	0.576848781783744	0.784705455024227	1.27809088760566
TCGA.05.5429.01	LUAD	6.53148497151515	-0.1732965018764	-0.449058252367265	-0.739906432730027	-0.186087072496381
TCGA.05.5715.01	LUAD	-9.03388502091216	-0.273641073489793	-0.213189415679525	-0.130061677628325	0.0579425875206259
TCGA.06.0132.01	GBM	-32.4720079746802	-0.123124216069704	-0.498486412599089	-1.04482881028088	-0.430116732513389
TCGA.06.0157.01	GBM	6.4225239603013	-0.0729519302630072	-0.418634435527529	-0.739906432730027	-0.552131562521892
TCGA.06.0158.01	GBM	-3.65101603537152	0.328426356190565	-0.417483952523593	0.174860699922526	-0.186087072496381
TCGA.06.0168.01	GBM	-1.00144888182089	-0.675019359943366	-0.444114817159519	-1.04482881028088	0.0579425875206259
TCGA.06.0174.01	GBM	23.2928373478352	1.83359493039146	-0.372499244013683	1.39455021012593	-0.430116732513389
TCGA.06.0184.01	GBM	-13.8121739078724	0.679632356837441	-0.409897297905738	-1.04482881028088	0.423987077546137
TCGA.06.0187.01	GBM	6.70497212704988	1.63290578716468	-0.44452731323558	-0.739906432730027	-0.430116732513389
TCGA.06.0219.01	GBM	5.24630019375651	0.0273926413503859	-0.457213226414378	-1.04482881028088	-0.552131562521892
TCGA.06.0238.01	GBM	6.02926791443266	-0.32381335929649	-0.454563712351085	-0.434984055179176	-0.674146392530396
TCGA.06.0644.01	GBM	8.00666881799178	-0.0227796444563106	-0.401744312593365	-1.34975118783173	-0.0640722424878778
TCGA.06.0645.01	GBM	-9.49392311030598	-0.273641073489793	-0.399026210703839	-1.04482881028088	0.0579425875206259
TCGA.06.0646.01	GBM	5.75133224649266	1.2315275007111	-0.46729817054575	-0.739906432730027	-0.430116732513389
TCGA.06.0649.01	GBM	-14.8592865995318	0.378598641997262	-0.291808766344454	-0.130061677628325	-0.308101902504885
TCGA.06.0686.01	GBM	18.5305428744145	1.98411178781155	-0.395150242830112	-0.434984055179176	-0.674146392530396
TCGA.06.0744.01	GBM	7.36612702376072	1.18135521490441	-0.368373343397005	-0.434984055179176	-0.308101902504885
TCGA.06.0745.01	GBM	8.37821586892781	-0.123124216069704	-0.426289971288195	-0.130061677628325	-0.308101902504885
TCGA.06.0747.01	GBM	0.67145460337802	-0.524502502523276	-0.357757403032993	2.61423972032933	-0.308101902504885
TCGA.06.0749.01	GBM	-30.3392255856942	-0.0729519302630072	-0.4099640677389	-1.34975118783173	-0.430116732513389
TCGA.06.0750.01	GBM	-11.5083722827578	-0.32381335929649	-0.459751148884666	-0.130061677628325	-0.308101902504885
TCGA.06.0878.01	GBM	1.37999022228481	-0.424157930909883	-0.438936301144428	0.174860699922526	-0.186087072496381
TCGA.06.0882.01	GBM	-30.2888541866196	0.0273926413503859	-0.458568164453018	-0.434984055179176	-0.186087072496381
TCGA.08.0386.01	GBM	4.5985966244876	0.228081784577172	-0.523012090547892	0.479783077473376	-0.308101902504885
TCGA.12.0616.01	GBM	24.7866426042457	2.38549007426512	-0.452374457230952	-0.130061677628325	-0.674146392530396
TCGA.12.0618.01	GBM	9.95924853967057	0.529115499417351	-0.456098095567993	-0.130061677628325	-0.308101902504885
TCGA.12.0619.01	GBM	10.4712265733347	2.736696074912	-0.410230515206523	-1.34975118783173	-0.0640722424878778
TCGA.14.0787.01	GBM	4.33299784399047	0.478943213610655	-0.465653064550246	0.479783077473376	-0.186087072496381
TCGA.14.0789.01	GBM	-25.0791528261416	-0.574674788329973	-0.37392281424722	0.479783077473376	-0.430116732513389
TCGA.14.0817.01	GBM	8.49715302594127	0.930493785870924	-0.386007263482377	0.479783077473376	-0.308101902504885
TCGA.14.1823.01	GBM	-6.84119870673583	2.23497321684503	-0.412019514995355	-1.04482881028088	1.88816503764818
TCGA.14.1825.01	GBM	18.0991857765073	2.03428407361825	-0.424522212091023	0.174860699922526	-0.308101902504885
TCGA.14.1829.01	GBM	3.04794864994802	0.679632356837441	-0.414844601991953	-0.434984055179176	-0.186087072496381
TCGA.15.0742.01	GBM	10.1406051362215	0.228081784577172	-0.380989729238788	1.69947258767678	-0.0640722424878778
TCGA.16.0846.01	GBM	-8.41246261260432	0.830149214257531	-0.373385750470259	0.784705455024227	1.03406122758866
TCGA.21.1081.01	LUSC	19.9367653504762	0.729804642644137	-0.000583901975122342	-0.434984055179176	2.6202540176992
TCGA.21.1082.01	LUSC	19.940569506564	0.529115499417351	0.475544868184741	0.784705455024227	0.0579425875206259
TCGA.21.5782.01	LUSC	16.6475285034285	-0.123124216069704	0.601463755467508	0.784705455024227	-0.0640722424878778
TCGA.21.5784.01	LUSC	-1.63924030175029	-0.223468787683097	0.00924601987863976	-0.130061677628325	0.301972247537633
TCGA.21.5786.01	LUSC	16.8374323888758	1.03083835748432	0.619903146873845	1.08962783257508	1.76615020763968
TCGA.21.5787.01	LUSC	16.2184818464241	0.880321500064227	0.705407041955124	0.784705455024227	1.64413537763117
TCGA.27.1830.01	GBM	-5.40547648577124	2.03428407361825	-0.448032165890957	-0.739906432730027	-0.0640722424878778
TCGA.27.1834.01	GBM	-22.0346757744268	1.18135521490441	-0.419749945492929	1.08962783257508	-0.308101902504885
TCGA.34.5231.01	LUSC	18.4041422837679	0.579287785224048	1.32136308486045	1.39455021012593	2.13219469766519
TCGA.34.5232.01	LUSC	15.2389579333419	-0.675019359943366	0.00696739513331876	-0.739906432730027	-0.186087072496381
TCGA.34.5234.01	LUSC	-12.8004292696512	-0.775363931556759	-0.046540040205129	-0.130061677628325	-0.7961612225389
TCGA.34.5236.01	LUSC	6.46444549458987	-0.675019359943366	0.0304112385013091	-0.130061677628325	0.912046397580151
TCGA.34.5239.01	LUSC	16.223642793974	-0.574674788329973	0.119482127314541	1.08962783257508	1.40010571761417
TCGA.34.5240.01	LUSC	11.2898339142915	0.228081784577172	-0.0897322161792135	1.08962783257508	2.25420952767369
TCGA.34.5241.01	LUSC	9.92730294105428	0.127737212963779	-0.0224814679576834	0.479783077473376	0.423987077546137
TCGA.34.5927.01	LUSC	16.5788332370777	0.478943213610655	0.183801317556457	1.39455021012593	-0.0640722424878778
TCGA.34.5928.01	LUSC	3.27973187488857	0.328426356190565	0.406727956956788	0.784705455024227	2.13219469766519
TCGA.34.7107.01	LUSC	14.7088226058572	0.378598641997262	0.189028294166104	0.784705455024227	1.52212054762267
TCGA.35.3615.01	LUAD	-24.1692853524921	0.478943213610655	-0.255761000240685	0.479783077473376	-0.552131562521892
TCGA.35.4122.01	LUAD	2.54218076109377	-0.273641073489793	0.33970354416812	-0.434984055179176	1.64413537763117
TCGA.35.4123.01	LUAD	3.93934945001591	-0.373985645103186	0.224112055050134	0.479783077473376	0.546001907554641
TCGA.35.5375.01	LUAD	12.477332484239	0.629460071030744	0.705512283218313	0.784705455024227	2.01017986765668
TCGA.37.3783.01	LUSC	19.4231859767697	3.23841893297896	0.448288480826448	0.784705455024227	0.0579425875206259
TCGA.37.4129.01	LUSC	-35.3514114103177	-0.825536217363455	-0.547134277705716	-0.130061677628325	-0.674146392530396
TCGA.37.4130.01	LUSC	16.2789436130822	1.2315275007111	2.51565147864204	2.61423972032933	1.64413537763117
TCGA.37.4132.01	LUSC	16.1543910310813	-0.0227796444563106	0.229489985940514	0.784705455024227	-0.308101902504885
TCGA.37.4133.01	LUSC	13.5499164378087	1.08101064329101	0.177482079211969	0.784705455024227	0.912046397580151
TCGA.37.4135.01	LUSC	22.3404720139385	4.84393207879325	0.268922216026278	0.784705455024227	1.88816503764818
TCGA.37.4141.01	LUSC	27.3135259116344	0.880321500064227	0.343321538298539	1.08962783257508	0.546001907554641
TCGA.37.5819.01	LUSC	12.527720191301	2.93738521813879	1.73598283285479	3.52900685298188	1.27809088760566
TCGA.38.4625.01	LUAD	14.2149097435331	0.830149214257531	1.1280018400856	2.30931734277848	0.790031567571648
TCGA.38.4626.01	LUAD	-18.6218551459511	0.278254070383869	0.143456208590822	-0.434984055179176	-0.918176052547403
TCGA.38.4627.01	LUAD	-20.7482880718267	0.0273926413503859	-0.479710272180819	-1.04482881028088	-0.0640722424878778
TCGA.38.4628.01	LUAD	3.50103420369386	1.93393950200485	-0.219082474272078	-0.739906432730027	1.76615020763968
TCGA.38.4631.01	LUAD	10.5524087759023	2.33531778845843	1.6372263971308	1.08962783257508	1.27809088760566
TCGA.38.4632.01	LUAD	9.59348494487325	0.729804642644137	0.948487568413339	0.784705455024227	1.64413537763117
TCGA.38.6178.01	LUAD	-14.746213694784	0.127737212963779	-0.349566753558586	-0.739906432730027	1.52212054762267
TCGA.43.5668.01	LUSC	12.2702059189496	0.0273926413503859	1.40092540948033	0.479783077473376	1.03406122758866
TCGA.43.6143.01	LUSC	23.1910774076655	2.48583464587852	0.351312355538723	1.39455021012593	1.03406122758866
TCGA.43.6647.01	LUSC	1.4480483985224	-0.424157930909883	-0.126888657488715	0.174860699922526	-0.0640722424878778
TCGA.43.6770.01	LUSC	16.1541501407432	0.228081784577172	0.0624570792726795	1.08962783257508	-0.186087072496381
TCGA.43.6771.01	LUSC	7.94564381001163	0.529115499417351	0.0112740051762349	-0.739906432730027	-0.430116732513389
TCGA.43.6773.01	LUSC	-8.51989088401821	-0.976053074783545	-0.381196205378366	-0.739906432730027	-0.674146392530396
TCGA.43.8118.01	LUSC	13.2184209618288	4.94427665040665	1.13400407356008	1.39455021012593	0.546001907554641
TCGA.43.A474.01	LUSC	18.5193709695407	0.0775649271570825	0.516040858835688	2.91916209788018	1.15607605759716
TCGA.43.A475.01	LUSC	10.8613495682297	-0.524502502523276	0.151239886060512	2.00439496522763	0.546001907554641
TCGA.44.2655.01	LUAD	-20.3105739660466	-0.0729519302630072	-0.0369041244793119	-0.130061677628325	-0.674146392530396
TCGA.46.3769.01	LUSC	0.534128321040798	2.63635150329861	2.18815586844001	2.61423972032933	1.03406122758866
TCGA.46.6025.01	LUSC	8.82312783836751	0.428770927803958	-0.0236184931861245	0.784705455024227	1.15607605759716
TCGA.46.6026.01	LUSC	15.5712466646632	2.23497321684503	0.0442564114791372	-0.130061677628325	2.01017986765668
TCGA.56.5897.01	LUSC	9.35759919324401	-0.725191645750062	-0.27394859982251	-0.739906432730027	0.301972247537633
TCGA.56.5898.01	LUSC	0.0875000936775205	1.78342264458476	-0.125661190622553	-0.434984055179176	2.25420952767369
TCGA.56.6545.01	LUSC	5.53741910084365	0.930493785870924	0.26187153107484	0.174860699922526	1.27809088760566
TCGA.56.6546.01	LUSC	17.0386286375804	-0.775363931556759	0.395551925392734	1.08962783257508	0.17995741752913
TCGA.56.8504.01	LUSC	22.2521323490473	-0.725191645750062	0.131756444565977	0.174860699922526	2.13219469766519
TCGA.56.8624.01	LUSC	-6.2627319491007	-1.02622536059024	-0.220350743131626	0.174860699922526	1.03406122758866
TCGA.56.8625.01	LUSC	17.2163578773072	0.0273926413503859	0.794601090843169	0.174860699922526	-0.430116732513389
TCGA.56.8629.01	LUSC	5.42550140667774	-0.123124216069704	0.0725424774491371	0.479783077473376	1.52212054762267
TCGA.56.A49D.01	LUSC	15.1149710714962	0.529115499417351	0.293741953771629	1.39455021012593	1.03406122758866
TCGA.56.A4BW.01	LUSC	20.6447601748022	1.53256121555128	0.11668041552575	0.479783077473376	0.790031567571648
TCGA.56.A4BY.01	LUSC	6.00343645294989	0.0273926413503859	-0.120707962715414	-0.434984055179176	0.668016737563144
TCGA.56.A4ZJ.01	LUSC	-11.9153257415481	-0.624847074136669	-0.255187026396342	-0.434984055179176	-0.0640722424878778
TCGA.58.8386.01	LUSC	2.39776093750073	0.328426356190565	0.169848199934452	0.784705455024227	1.27809088760566
TCGA.58.8388.01	LUSC	15.6861551503886	-0.32381335929649	-0.0568329312886677	-0.434984055179176	0.17995741752913
TCGA.58.8391.01	LUSC	19.3668116172764	0.679632356837441	0.386918748557933	1.69947258767678	0.546001907554641
TCGA.58.8393.01	LUSC	10.5441715132864	-0.725191645750062	0.205133389116134	-0.130061677628325	1.40010571761417
TCGA.58.A46N.01	LUSC	17.2428350744633	1.08101064329101	0.0355596867185563	3.52900685298188	0.668016737563144
TCGA.62.8394.01	LUAD	7.11404685058932	-0.223468787683097	-0.206378918593123	-0.739906432730027	0.912046397580151
TCGA.62.8395.01	LUAD	-11.7544901180215	-0.624847074136669	-0.346654727200174	-0.434984055179176	-0.430116732513389
TCGA.62.8397.01	LUAD	-20.4519470850497	-0.32381335929649	-0.478787575913932	-0.739906432730027	1.64413537763117
TCGA.62.8398.01	LUAD	7.34693663005898	0.228081784577172	-0.322235677510082	0.174860699922526	1.76615020763968
TCGA.62.8399.01	LUAD	12.1352003082599	-0.574674788329973	0.892989215465653	1.69947258767678	0.423987077546137
TCGA.62.8402.01	LUAD	6.41515936242183	-0.0729519302630072	-0.419660369216803	0.479783077473376	2.6202540176992
TCGA.62.A46O.01	LUAD	20.5288184066607	1.53256121555128	2.14222259647298	3.22408447543103	0.546001907554641
TCGA.62.A46P.01	LUAD	-10.871909173303	-0.976053074783545	0.232855310195734	0.479783077473376	-0.430116732513389
TCGA.62.A46S.01	LUAD	-13.458064682214	0.478943213610655	-0.207913241126819	-0.434984055179176	0.912046397580151
TCGA.62.A46U.01	LUAD	4.40816177773378	-1.02622536059024	-0.433108278985918	-1.04482881028088	0.790031567571648
TCGA.62.A46Y.01	LUAD	-8.6388766365348	-0.775363931556759	-0.46177355046355	-1.04482881028088	-0.430116732513389
TCGA.62.A470.01	LUAD	-2.04899433594747	-0.524502502523276	-0.228801463934054	0.174860699922526	1.64413537763117
TCGA.64.1679.01	LUAD	-0.398388158815236	-0.524502502523276	0.898441537758931	0.174860699922526	1.88816503764818
TCGA.64.5774.01	LUAD	19.460157461639	0.629460071030744	-0.13825652474162	1.69947258767678	1.15607605759716
TCGA.64.5775.01	LUAD	6.6003143361923	0.0775649271570825	0.878653371932834	0.479783077473376	0.546001907554641
TCGA.64.5778.01	LUAD	-6.31148199636386	-0.424157930909883	0.837052031050045	1.39455021012593	0.0579425875206259
TCGA.64.5779.01	LUAD	4.34720830027587	1.2816997865178	0.501316746502872	0.784705455024227	1.15607605759716
TCGA.64.5781.01	LUAD	3.94815493817313	-1.07639764639694	2.87351193558559	0.479783077473376	0.17995741752913
TCGA.67.3770.01	LUAD	-23.3824519710883	0.930493785870924	0.0140786873348831	2.30931734277848	0.790031567571648
TCGA.67.3771.01	LUAD	-0.762352912759939	1.08101064329101	2.53333534636278	0.174860699922526	1.40010571761417
TCGA.67.3773.01	LUAD	-20.0164224170711	1.13118292909771	-0.294034634589936	0.174860699922526	-0.552131562521892
TCGA.67.3774.01	LUAD	-16.4383589479263	-0.574674788329973	-0.259691405444272	0.479783077473376	-0.308101902504885
TCGA.67.4679.01	LUAD	-23.9765117336824	-0.574674788329973	0.270444646981063	0.784705455024227	-0.918176052547403
TCGA.67.6216.01	LUAD	-14.4440005853398	-0.223468787683097	-0.466927997600433	-0.739906432730027	-0.918176052547403
TCGA.67.6217.01	LUAD	-27.343254697658	0.177909498770476	-0.00456713092210738	-0.130061677628325	1.52212054762267
TCGA.68.7757.01	LUSC	-13.3404043040134	-0.624847074136669	0.346777614513167	0.479783077473376	0.301972247537633
TCGA.68.8250.01	LUSC	9.02766022180375	0.830149214257531	0.301601204283603	1.39455021012593	1.15607605759716
TCGA.68.8251.01	LUSC	18.0865903190775	-0.524502502523276	0.314761749608459	1.69947258767678	1.76615020763968
TCGA.68.A59J.01	LUSC	10.6296342028512	1.48238892974459	0.58306382567203	0.174860699922526	1.15607605759716
TCGA.69.7760.01	LUAD	0.80133874770643	0.880321500064227	-0.347630238060502	1.08962783257508	1.27809088760566
TCGA.69.7763.01	LUAD	-19.472833346161	-0.875708503170152	-0.341141519532575	0.174860699922526	1.76615020763968
TCGA.69.7764.01	LUAD	-2.60421807620444	-0.624847074136669	-0.299065381718164	0.479783077473376	-0.186087072496381
TCGA.69.7765.01	LUAD	-11.1116144098909	-0.524502502523276	1.29832287108657	1.69947258767678	-0.0640722424878778
TCGA.69.7973.01	LUAD	9.87154156206745	-0.273641073489793	0.212212721118634	-0.130061677628325	1.64413537763117
TCGA.69.7974.01	LUAD	3.97507641053031	-0.574674788329973	0.927373705483731	0.784705455024227	1.40010571761417
TCGA.69.7979.01	LUAD	3.65695196880451	5.89755008073388	3.68224276326788	2.61423972032933	1.64413537763117
TCGA.77.6843.01	LUSC	2.9624743711142	0.629460071030744	-0.0923443970327267	-0.434984055179176	-0.186087072496381
TCGA.77.8130.01	LUSC	0.106963597613766	0.177909498770476	0.0386450175112507	-0.739906432730027	2.13219469766519
TCGA.77.8131.01	LUSC	10.0625678854292	-0.574674788329973	-0.353201403374822	-0.739906432730027	0.0579425875206259
TCGA.77.8133.01	LUSC	18.8240102442763	0.228081784577172	0.569752180271356	1.08962783257508	1.40010571761417
TCGA.77.8140.01	LUSC	12.936325205731	-0.47433021671658	0.539141651978213	-0.434984055179176	0.546001907554641
TCGA.85.6561.01	LUSC	11.0940882195482	-0.273641073489793	0.232870745656963	-0.130061677628325	0.301972247537633
TCGA.85.8071.01	LUSC	16.5373258253047	0.930493785870924	0.63877471626119	1.39455021012593	0.17995741752913
TCGA.85.8277.01	LUSC	18.7971052139823	1.08101064329101	0.116057216633756	1.08962783257508	1.03406122758866
TCGA.85.8288.01	LUSC	16.7797700379429	-0.775363931556759	0.186139606156706	-0.130061677628325	0.301972247537633
TCGA.85.8351.01	LUSC	7.93148785351062	0.679632356837441	-0.124537309740386	1.08962783257508	0.668016737563144
TCGA.85.8354.01	LUSC	24.0557731346457	3.38893579039905	0.0500011238742684	0.479783077473376	0.546001907554641
TCGA.85.A4JB.01	LUSC	17.9742701761561	0.579287785224048	0.716001676987206	2.00439496522763	1.52212054762267
TCGA.85.A4QQ.01	LUSC	21.1957766433423	-0.524502502523276	0.297794307889078	1.39455021012593	0.301972247537633
TCGA.85.A50Z.01	LUSC	17.744308389465	-0.1732965018764	0.672842406938033	2.30931734277848	-0.186087072496381
TCGA.85.A510.01	LUSC	18.3432177884224	0.729804642644137	-0.150761200990468	0.479783077473376	1.64413537763117
TCGA.85.A511.01	LUSC	23.844125460944	-0.574674788329973	-0.0231927677382362	-0.130061677628325	1.15607605759716
TCGA.85.A53L.01	LUSC	16.7900762479004	0.228081784577172	0.0383593435648924	-0.434984055179176	0.546001907554641
TCGA.90.A4ED.01	LUSC	13.4390250208209	-0.875708503170152	5.59208255406698	2.00439496522763	0.912046397580151
TCGA.90.A4EE.01	LUSC	19.007219620876	-0.0729519302630072	0.4552665153703	0.174860699922526	1.15607605759716
TCGA.92.8063.01	LUSC	14.6372742231641	-0.0729519302630072	0.541332968083226	0.479783077473376	0.546001907554641
TCGA.92.8065.01	LUSC	-1.66967502964596	-0.574674788329973	0.258605162838544	-0.130061677628325	0.0579425875206259
TCGA.94.7033.01	LUSC	9.97328100447348	-0.524502502523276	-0.181466012177286	-0.130061677628325	-0.308101902504885
TCGA.96.8170.01	LUSC	17.5479755728115	-1.12656993220363	0.166568320921961	0.784705455024227	0.301972247537633
TCGA.96.A4JL.01	LUSC	15.8588863322671	-0.825536217363455	-0.399905234998059	-0.434984055179176	-0.308101902504885
TCGA.98.8020.01	LUSC	10.1309129249473	0.328426356190565	-0.277755800409979	0.174860699922526	1.27809088760566
TCGA.A3.3308.01	KIRC	-13.0286666951239	0.278254070383869	-0.341521663342504	-0.130061677628325	-0.7961612225389
TCGA.A3.3311.01	KIRC	-14.5169825099548	0.729804642644137	-0.41949965685114	-0.434984055179176	-0.918176052547403
TCGA.A3.3313.01	KIRC	-14.9343562525443	2.48583464587852	-0.302811441768331	0.479783077473376	-0.308101902504885
TCGA.A3.3316.01	KIRC	-20.1535757543111	-0.0227796444563106	-0.471255531870896	-1.04482881028088	2.01017986765668
TCGA.A3.3317.01	KIRC	-17.1458305148088	1.93393950200485	-0.3625145667622	-0.130061677628325	-0.186087072496381
TCGA.A3.3319.01	KIRC	2.06992846636498	3.03772978975218	-0.361053204785138	0.174860699922526	0.790031567571648
TCGA.A3.3320.01	KIRC	-26.1944734147007	0.679632356837441	-0.340667200815739	-0.434984055179176	-1.04019088255591
TCGA.A3.3322.01	KIRC	-16.7392563819805	3.48928036201245	-0.425239341171708	-0.739906432730027	-0.308101902504885
TCGA.A3.3323.01	KIRC	-28.6407466405871	-0.32381335929649	-0.438876737593757	-1.34975118783173	-1.04019088255591
TCGA.A3.3326.01	KIRC	-16.4186016994377	-0.32381335929649	-0.414528102355003	-1.34975118783173	-1.16220571256441
TCGA.A3.3357.01	KIRC	-13.9096166648126	1.38204435813119	-0.311823979055808	0.479783077473376	-0.552131562521892
TCGA.A3.3363.01	KIRC	-28.6978824766991	1.43221664393789	-0.437760156392708	1.08962783257508	-0.918176052547403
TCGA.A3.3367.01	KIRC	-24.0866531819198	0.378598641997262	-0.371064632629407	-0.739906432730027	-1.04019088255591
TCGA.A3.3372.01	KIRC	-17.9085254074279	-0.373985645103186	-0.562029625719101	0.174860699922526	1.76615020763968
TCGA.A3.3373.01	KIRC	-17.8485825134779	-0.725191645750062	-0.408127150569527	-0.130061677628325	-0.674146392530396
TCGA.A3.3374.01	KIRC	-27.973869241054	1.38204435813119	-0.516526872569465	-0.130061677628325	2.86428367771621
TCGA.A3.3376.01	KIRC	-17.0845264048223	1.2315275007111	-0.419794893366816	-0.739906432730027	-1.16220571256441
TCGA.A3.3380.01	KIRC	-25.0242142743861	-0.675019359943366	-0.483301145231473	-0.739906432730027	0.0579425875206259
TCGA.A3.3382.01	KIRC	-30.1001120804097	0.0775649271570825	-0.313095716785284	0.784705455024227	2.25420952767369
TCGA.A3.3383.01	KIRC	-18.6306868445795	-0.273641073489793	-0.424341091002995	-0.739906432730027	-1.04019088255591
TCGA.AK.3427.01	KIRC	-24.0118644315702	-0.574674788329973	-0.52303377111442	-1.04482881028088	-0.186087072496381
TCGA.AK.3443.01	KIRC	-12.1553021875381	-0.825536217363455	-0.543020674373634	-0.739906432730027	-0.918176052547403
TCGA.AK.3444.01	KIRC	-18.2882508552973	-0.875708503170152	-0.29434994335122	0.174860699922526	-0.674146392530396
TCGA.AK.3447.01	KIRC	-27.0261627745364	-0.0227796444563106	-0.562029625719101	2.30931734277848	-0.308101902504885
TCGA.AK.3453.01	KIRC	-28.529931583785	-0.775363931556759	-0.509342252086538	1.39455021012593	2.6202540176992
TCGA.AK.3455.01	KIRC	-24.9417472312358	-0.0227796444563106	-0.405315237440766	-0.434984055179176	-0.7961612225389
TCGA.AK.3465.01	KIRC	-19.0965611643503	0.177909498770476	-0.482186756999132	2.91916209788018	0.423987077546137
TCGA.AS.3777.01	KIRC	-11.432607923708	-0.524502502523276	-0.502700341767865	2.00439496522763	0.546001907554641
TCGA.AS.3778.01	KIRC	-21.600460909853	-0.624847074136669	-0.402005316008616	-0.739906432730027	-1.04019088255591
TCGA.B0.4823.01	KIRC	-23.156847387279	-0.775363931556759	-0.270484956678933	-0.130061677628325	-0.430116732513389
TCGA.B0.4827.01	KIRC	-14.717782435955	-0.574674788329973	-0.335319127533129	-0.130061677628325	-0.7961612225389
TCGA.B0.4842.01	KIRC	-19.8290809974537	-0.725191645750062	-0.412918530221406	-1.04482881028088	-0.7961612225389
TCGA.B0.4945.01	KIRC	-27.0828286141899	-0.47433021671658	-0.450577472981597	-0.739906432730027	-0.674146392530396
TCGA.B0.5077.01	KIRC	-12.7207425112693	-0.47433021671658	-0.424288531917816	-0.739906432730027	-0.308101902504885
TCGA.B0.5085.01	KIRC	-28.4883660394768	-0.373985645103186	-0.367339329000009	-0.739906432730027	-1.16220571256441
TCGA.B0.5088.01	KIRC	-22.6112641743846	-0.47433021671658	-0.375334822559296	-0.434984055179176	-1.04019088255591
TCGA.B0.5092.01	KIRC	-8.64685094424691	-0.524502502523276	-0.357242958297498	-1.34975118783173	-0.7961612225389
TCGA.B0.5095.01	KIRC	-13.6204130151286	-0.223468787683097	-0.349367389094385	-0.739906432730027	-0.552131562521892
TCGA.B0.5096.01	KIRC	-11.6764840607186	0.177909498770476	-0.307842091786156	-0.434984055179176	-0.308101902504885
TCGA.B0.5097.01	KIRC	-9.49055252210667	-0.47433021671658	-0.392478956873352	-0.739906432730027	-0.308101902504885
TCGA.B0.5098.01	KIRC	-5.40666826501015	0.830149214257531	1.24492135652518	1.08962783257508	-0.430116732513389
TCGA.B0.5099.01	KIRC	-18.1512913135965	0.679632356837441	-0.384050766806663	-0.434984055179176	-0.7961612225389
TCGA.B0.5115.01	KIRC	-23.6965368866998	0.0273926413503859	-0.422747471993817	-0.739906432730027	-0.918176052547403
TCGA.B2.3924.01	KIRC	-16.3084660890004	-0.825536217363455	-0.562029625719101	-0.130061677628325	-0.552131562521892
TCGA.B2.4098.01	KIRC	-27.8957774527509	0.0775649271570825	-0.409147668692148	-0.739906432730027	-0.674146392530396
TCGA.B4.5832.01	KIRC	-7.90767851007454	-0.775363931556759	-0.365446311021148	-1.04482881028088	2.3762243576822
TCGA.B4.5836.01	KIRC	-14.3781800936621	-0.825536217363455	-0.355217942420236	-0.739906432730027	-0.918176052547403
TCGA.B4.5843.01	KIRC	-10.5897275947885	-0.725191645750062	-0.440564332109812	-0.739906432730027	-0.308101902504885
TCGA.B8.4146.01	KIRC	9.02159263210663	-0.424157930909883	-0.456220772939361	-0.739906432730027	-1.04019088255591
TCGA.B8.5158.01	KIRC	-3.76270742352629	-0.825536217363455	-0.395331565130896	-1.04482881028088	0.0579425875206259
TCGA.B8.5162.01	KIRC	-11.8396228047557	-0.624847074136669	-0.380566337548113	-0.434984055179176	-0.674146392530396
TCGA.B8.5163.01	KIRC	-7.84983844765381	-0.47433021671658	-0.369066264796345	-0.739906432730027	0.546001907554641
TCGA.B8.5164.01	KIRC	-9.66298839375473	-0.424157930909883	-0.332434217593183	-0.434984055179176	-0.674146392530396
TCGA.B8.5165.01	KIRC	-24.8554533148097	-1.12656993220363	-0.503759549538379	-1.04482881028088	-1.16220571256441
TCGA.B8.5545.01	KIRC	-18.7841799497714	-0.725191645750062	-0.509177122967091	-0.739906432730027	-0.918176052547403
TCGA.BA.4074.01	HNSC	21.6653391654996	0.930493785870924	-0.172280203257263	-0.739906432730027	0.546001907554641
TCGA.BA.4076.01	HNSC	18.2656762114027	2.58617921749191	0.345230614885298	1.08962783257508	-0.0640722424878778
TCGA.BA.4078.01	HNSC	24.4608636479814	0.328426356190565	0.665140317485851	4.13885160808359	0.790031567571648
TCGA.BA.5151.01	HNSC	10.6282181917095	-0.424157930909883	-0.340956329475486	-0.739906432730027	-0.674146392530396
TCGA.BA.5152.01	HNSC	9.56527185083528	-0.524502502523276	0.819520189190964	0.784705455024227	0.17995741752913
TCGA.BA.5153.01	HNSC	30.22522420233	-0.725191645750062	-0.455255321939937	0.479783077473376	-0.674146392530396
TCGA.BA.5555.01	HNSC	15.9964181525789	0.98066607167762	-0.1882451548609	0.784705455024227	1.88816503764818
TCGA.BA.5556.01	HNSC	11.4964621615799	-0.925880788976848	-0.191289548568847	-0.434984055179176	-0.674146392530396
TCGA.BA.5557.01	HNSC	1.045308598705	-0.424157930909883	-0.43161014798894	-0.739906432730027	-0.552131562521892
TCGA.BA.6869.01	HNSC	5.14713177962433	-0.424157930909883	0.829281032487256	1.39455021012593	-0.552131562521892
TCGA.BA.6870.01	HNSC	13.3517607044439	0.579287785224048	-0.312983787248076	-0.739906432730027	1.64413537763117
TCGA.BA.6871.01	HNSC	31.0262778317359	1.68307807297137	-0.161107529986756	-1.04482881028088	1.27809088760566
TCGA.BA.6873.01	HNSC	15.1928541036046	-0.32381335929649	-0.374877399498875	-1.04482881028088	1.15607605759716
TCGA.BA.A4IF.01	HNSC	20.6899240813617	-0.32381335929649	-0.304035328497623	-0.739906432730027	1.40010571761417
TCGA.BB.4223.01	HNSC	30.6361314559129	0.328426356190565	-0.147490008223015	-0.130061677628325	0.17995741752913
TCGA.BB.4224.01	HNSC	32.1017422856202	0.98066607167762	-0.356656890711965	-0.434984055179176	0.790031567571648
TCGA.BB.4228.01	HNSC	28.0437094153675	0.0775649271570825	-0.46031333723782	1.39455021012593	-0.918176052547403
TCGA.BB.8596.01	HNSC	8.12718586313447	-0.775363931556759	-0.301983598109485	0.174860699922526	2.74226884770771
TCGA.BB.8601.01	HNSC	18.0455162500679	0.478943213610655	-0.369498164221557	4.13885160808359	0.668016737563144
TCGA.BF.A1PV.01	SKCM	9.92119450114379	-0.875708503170152	0.437466883071459	0.174860699922526	-0.430116732513389
TCGA.BF.A1Q0.01	SKCM	22.9006928955037	-0.1732965018764	1.752976044654	1.08962783257508	1.15607605759716
TCGA.BF.A3DM.01	SKCM	8.93714462073214	-0.1732965018764	1.0052148510983	2.61423972032933	-0.430116732513389
TCGA.BI.A0VR.01	CESC	24.2450663559088	-0.574674788329973	-0.196666344778115	-0.130061677628325	-0.0640722424878778
TCGA.BJ.A0YZ.01	THCA	-26.9663472204631	-0.925880788976848	-0.513433853912999	-1.34975118783173	-1.16220571256441
TCGA.BJ.A0Z0.01	THCA	-28.4656692790353	-0.273641073489793	-0.488733429462005	-1.04482881028088	-1.04019088255591
TCGA.BJ.A0Z2.01	THCA	-14.3983529552657	-0.424157930909883	-0.513297581775727	-1.04482881028088	-1.04019088255591
TCGA.BJ.A0Z9.01	THCA	-13.7721580745475	0.0273926413503859	-0.518117099620154	-0.130061677628325	-1.16220571256441
TCGA.BJ.A0ZB.01	THCA	-20.0149723111654	-0.624847074136669	-0.464116741542241	-1.04482881028088	-1.16220571256441
TCGA.BJ.A0ZE.01	THCA	-17.6210860647553	-1.02622536059024	-0.525619036416942	-1.34975118783173	-1.16220571256441
TCGA.BJ.A28V.01	THCA	-15.177079523995	-0.675019359943366	-0.502249562094876	-1.04482881028088	-1.16220571256441
TCGA.BJ.A3EZ.01	THCA	-14.787114371054	-1.02622536059024	-0.50481686905105	-1.04482881028088	-1.16220571256441
TCGA.BJ.A3PU.01	THCA	-20.7546632382954	-0.875708503170152	-0.520970310393801	-1.04482881028088	-1.16220571256441
TCGA.BJ.A4O9.01	THCA	-18.7410344024658	-0.725191645750062	-0.511417708747381	-1.34975118783173	-1.16220571256441
TCGA.BP.4760.01	KIRC	-21.1421327342194	-0.524502502523276	-0.520109529216792	-0.739906432730027	-1.16220571256441
TCGA.BP.4964.01	KIRC	-20.8501025957336	-0.123124216069704	-0.311047560750552	-1.34975118783173	-1.16220571256441
TCGA.BP.5180.01	KIRC	-15.2386225729503	-0.574674788329973	-0.463388301818659	-0.739906432730027	-0.308101902504885
TCGA.BP.5192.01	KIRC	-17.9015723557389	-0.373985645103186	-0.430423629515493	-0.434984055179176	-1.04019088255591
TCGA.BR.6565.01	STAD	16.4924675076401	0.278254070383869	-0.165232665028174	-0.739906432730027	2.25420952767369
TCGA.BR.6566.01	STAD	15.1039571991374	-0.875708503170152	2.07489630473073	0.174860699922526	-0.552131562521892
TCGA.BR.6705.01	STAD	-4.13688950225567	0.0273926413503859	-0.300873864270876	-1.04482881028088	-0.552131562521892
TCGA.BR.6706.01	STAD	3.74969114416539	-0.32381335929649	-0.0152954868069459	-0.739906432730027	-0.674146392530396
TCGA.BR.6707.01	STAD	22.7362567013789	-0.925880788976848	-0.375970380368622	-0.130061677628325	-0.186087072496381
TCGA.BR.6709.01	STAD	7.87201797675085	0.478943213610655	-0.452566864101615	-0.739906432730027	-0.308101902504885
TCGA.BR.6801.01	STAD	0.638324455383785	0.679632356837441	-0.429567795789833	0.174860699922526	-0.308101902504885
TCGA.BR.6802.01	STAD	12.5912003834184	-0.675019359943366	0.778502976620534	0.479783077473376	-0.674146392530396
TCGA.BR.6852.01	STAD	11.6466852797159	-0.624847074136669	2.43904139945258	-0.130061677628325	-0.918176052547403
TCGA.BR.7196.01	STAD	10.2175586466518	-0.825536217363455	-0.360655004655253	-0.739906432730027	-0.7961612225389
TCGA.BR.7197.01	STAD	13.4601661685907	1.2816997865178	-0.0408202312334316	0.784705455024227	2.13219469766519
TCGA.BR.7703.01	STAD	13.98264357265	-0.123124216069704	1.54071031584854	1.08962783257508	-1.16220571256441
TCGA.BR.7704.01	STAD	12.0909419025158	0.378598641997262	0.544048906352966	0.784705455024227	0.912046397580151
TCGA.BR.7707.01	STAD	21.0463843655979	-0.624847074136669	3.63544934544168	1.69947258767678	-0.674146392530396
TCGA.BR.7716.01	STAD	11.9946199662585	-0.223468787683097	-0.08954157637261	-0.739906432730027	0.546001907554641
TCGA.BR.7717.01	STAD	9.1213858698175	0.729804642644137	-0.134515019730451	0.479783077473376	1.52212054762267
TCGA.BR.7722.01	STAD	-6.40273101159475	-0.47433021671658	-0.419489502383125	-0.434984055179176	-0.430116732513389
TCGA.BR.7851.01	STAD	23.1514994077183	-0.373985645103186	3.99500253011405	0.479783077473376	-1.16220571256441
TCGA.BR.7901.01	STAD	-1.89707408388258	0.779976928450834	-0.0418410450896004	-0.739906432730027	1.52212054762267
TCGA.BR.7959.01	STAD	-2.1564549362895	0.779976928450834	-0.296990629690408	-0.130061677628325	1.15607605759716
TCGA.BR.8060.01	STAD	21.9028283819365	1.58273350135798	0.0577585481290781	1.08962783257508	1.03406122758866
TCGA.BR.8077.01	STAD	13.8061775910731	1.43221664393789	-0.225157221940617	0.784705455024227	1.52212054762267
TCGA.BR.8078.01	STAD	18.3080945760976	-0.925880788976848	4.00239273970855	0.784705455024227	-0.552131562521892
TCGA.BR.8081.01	STAD	11.1901105294575	-1.12656993220363	2.11113807135162	-0.434984055179176	-1.16220571256441
TCGA.BR.8284.01	STAD	16.8060208984126	-1.12656993220363	0.39244462002637	0.174860699922526	-0.430116732513389
TCGA.BR.8286.01	STAD	20.1679253154449	1.78342264458476	-0.166846416879852	-0.739906432730027	0.912046397580151
TCGA.BR.8289.01	STAD	15.1494848857893	1.2816997865178	0.0172919450715494	-0.130061677628325	1.15607605759716
TCGA.BR.8296.01	STAD	9.41241325354767	-0.223468787683097	-0.353251765088955	-0.130061677628325	2.13219469766519
TCGA.BR.8297.01	STAD	7.08262426009308	-0.0227796444563106	0.131759225031045	-0.739906432730027	0.546001907554641
TCGA.BR.8361.01	STAD	15.2071835412958	-0.0729519302630072	4.15125541168844	1.39455021012593	-0.552131562521892
TCGA.BR.8362.01	STAD	7.27394476445512	-0.47433021671658	-0.562029625719101	1.08962783257508	0.17995741752913
TCGA.BR.8363.01	STAD	19.2250683197729	-1.07639764639694	2.85460250816069	2.61423972032933	-0.7961612225389
TCGA.BR.8369.01	STAD	7.99553730565404	0.278254070383869	-0.0068041542612012	0.174860699922526	1.03406122758866
TCGA.BR.8373.01	STAD	3.95159079647388	-0.1732965018764	-0.298936630414768	-0.130061677628325	1.15607605759716
TCGA.BR.8381.01	STAD	14.7209964598437	-0.574674788329973	-0.22123034370056	-0.739906432730027	-0.186087072496381
TCGA.BR.8483.01	STAD	9.45512149148397	1.58273350135798	-0.207211518676365	2.61423972032933	1.64413537763117
TCGA.BR.8484.01	STAD	10.1572075592013	-0.424157930909883	-0.351931955724458	-1.04482881028088	1.15607605759716
TCGA.BR.8486.01	STAD	13.2646009379439	0.579287785224048	-0.406338312372406	-0.739906432730027	-0.552131562521892
TCGA.BR.8588.01	STAD	9.08752378089952	-0.775363931556759	-0.240812705736351	-0.434984055179176	-0.552131562521892
TCGA.BR.8589.01	STAD	18.2629259127601	-1.02622536059024	2.53833496533388	0.479783077473376	-0.552131562521892
TCGA.BR.8590.01	STAD	0.423055845572881	-0.675019359943366	-0.21763099666663	-0.739906432730027	-0.186087072496381
TCGA.BR.8677.01	STAD	5.54617511609528	-0.675019359943366	-0.361200724810408	-1.04482881028088	-0.7961612225389
TCGA.BR.8678.01	STAD	33.51189256702	0.177909498770476	-0.235699598023407	2.00439496522763	1.27809088760566
TCGA.BR.8683.01	STAD	7.40186711488773	0.0775649271570825	-0.137072515255714	-0.434984055179176	0.546001907554641
TCGA.BR.8687.01	STAD	15.5028901947842	1.18135521490441	-0.0440366906785158	-0.434984055179176	0.668016737563144
TCGA.BR.8690.01	STAD	5.22716276123363	-0.725191645750062	-0.136343431668578	0.784705455024227	1.52212054762267
TCGA.BR.A44U.01	STAD	7.59581270342584	0.428770927803958	-0.311119146051234	0.479783077473376	0.17995741752913
TCGA.BR.A4CR.01	STAD	10.8001438418308	1.2816997865178	-0.3655502529903	1.39455021012593	1.27809088760566
TCGA.BR.A4CS.01	STAD	7.15547455757808	1.58273350135798	-0.134157661128678	-0.434984055179176	1.64413537763117
TCGA.BR.A4IY.01	STAD	15.5799779055189	-0.1732965018764	-0.1482587000793	-0.739906432730027	-0.308101902504885
TCGA.BR.A4J1.01	STAD	29.3045433281683	1.73325035877807	-0.375744409725596	3.52900685298188	2.01017986765668
TCGA.BR.A4J2.01	STAD	0.15154897178716	-0.273641073489793	-0.413775177343804	-0.739906432730027	-1.16220571256441
TCGA.BR.A4J4.01	STAD	7.11285366037253	0.127737212963779	-0.331312684797408	-0.434984055179176	-0.0640722424878778
TCGA.BR.A4J6.01	STAD	-8.17354747355558	0.679632356837441	-0.470198067685304	-1.04482881028088	-0.674146392530396
TCGA.BR.A4J8.01	STAD	3.37564790921642	0.177909498770476	-0.302298623394711	-1.04482881028088	2.13219469766519
TCGA.BR.A4PD.01	STAD	17.6472143214188	0.830149214257531	-0.126082835189172	0.174860699922526	0.17995741752913
TCGA.BR.A4PE.01	STAD	21.5801034355288	0.378598641997262	0.0388359659131359	0.174860699922526	1.15607605759716
TCGA.BR.A4PF.01	STAD	19.8611630280766	1.38204435813119	-0.271370970073621	-0.739906432730027	1.64413537763117
TCGA.BR.A4QL.01	STAD	20.3108899034181	-0.373985645103186	5.00969271042233	2.91916209788018	-0.918176052547403
TCGA.BT.A0YX.01	BLCA	17.6334008109721	-0.624847074136669	1.28842044781416	1.39455021012593	-1.04019088255591
TCGA.BT.A2LD.01	BLCA	18.5252674816222	1.53256121555128	-0.25805108884754	-1.34975118783173	-0.308101902504885
TCGA.BT.A3PH.01	BLCA	25.3505430243966	0.177909498770476	0.794264572651875	1.39455021012593	0.546001907554641
TCGA.C4.A0EZ.01	BLCA	31.1769268596548	3.03772978975218	0.0145580615761564	0.784705455024227	0.912046397580151
TCGA.C4.A0F0.01	BLCA	20.0768575391212	0.880321500064227	-0.281430991273158	-1.04482881028088	2.01017986765668
TCGA.C5.A0TN.01	CESC	10.7523160130256	1.2816997865178	-0.507542942884647	1.39455021012593	0.17995741752913
TCGA.C5.A1BE.01	CESC	27.9231602721395	-0.47433021671658	-0.351873269620231	-0.130061677628325	-0.674146392530396
TCGA.C5.A1BF.01	CESC	10.871935734816	-0.725191645750062	-0.354544882385869	-0.130061677628325	-0.674146392530396
TCGA.C5.A1BJ.01	CESC	24.2163205391008	0.328426356190565	-0.159902729292976	-0.130061677628325	-0.308101902504885
TCGA.C5.A1BK.01	CESC	14.426233576249	-0.424157930909883	-0.0789319192674951	0.174860699922526	-0.430116732513389
TCGA.C5.A1BL.01	CESC	26.7116981406692	-0.273641073489793	0.107382566146858	1.08962783257508	0.423987077546137
TCGA.C5.A1BM.01	CESC	25.5146464211847	-0.875708503170152	-0.172583286638809	0.784705455024227	-0.0640722424878778
TCGA.C5.A1BN.01	CESC	28.0699747232553	1.63290578716468	-0.361014508749538	-0.434984055179176	-0.186087072496381
TCGA.C5.A1M5.01	CESC	32.8324941334102	-0.273641073489793	-0.356360038969741	-0.130061677628325	-0.7961612225389
TCGA.C5.A1M6.01	CESC	24.1786856408644	-0.273641073489793	-0.13034565983447	-0.130061677628325	1.64413537763117
TCGA.C5.A1M7.01	CESC	14.6002628467765	-0.775363931556759	-0.215564861654984	-0.434984055179176	0.17995741752913
TCGA.C5.A1M8.01	CESC	31.454335222219	0.228081784577172	-0.369756094200443	-1.04482881028088	-0.186087072496381
TCGA.C5.A1M9.01	CESC	26.2710025804939	0.0273926413503859	-0.433001604373175	-0.739906432730027	0.546001907554641
TCGA.C5.A1MF.01	CESC	18.3598905446906	0.428770927803958	-0.27317911942975	1.08962783257508	-0.0640722424878778
TCGA.C5.A1MI.01	CESC	24.4058432843219	0.930493785870924	-0.40796878214688	-0.434984055179176	1.88816503764818
TCGA.C5.A1MJ.01	CESC	21.8626114371259	-0.0227796444563106	-0.274185594438523	-0.434984055179176	1.40010571761417
TCGA.C5.A1MK.01	CESC	27.3956925453443	-0.925880788976848	0.377067029777799	1.08962783257508	-0.0640722424878778
TCGA.C5.A1MN.01	CESC	19.8714138980967	0.629460071030744	-0.109604658297744	-0.130061677628325	0.790031567571648
TCGA.C5.A1MP.01	CESC	26.0861119085379	-0.574674788329973	-0.410310417214788	-0.434984055179176	0.301972247537633
TCGA.C9.A47Z.01	HNSC	9.21700285121869	-0.32381335929649	-0.256758678341722	-0.130061677628325	1.15607605759716
TCGA.C9.A480.01	HNSC	5.22327185998569	-0.775363931556759	-0.417188785323165	-0.739906432730027	-0.674146392530396
TCGA.CD.5799.01	STAD	17.8076573377398	1.58273350135798	-0.460464337182023	-0.739906432730027	1.64413537763117
TCGA.CD.5801.01	STAD	6.2837539800878	-0.47433021671658	0.538117228808893	0.479783077473376	2.3762243576822
TCGA.CD.8533.01	STAD	31.6533555527743	2.38549007426512	-0.209419771612604	0.784705455024227	0.790031567571648
TCGA.CD.A486.01	STAD	14.3939528568409	3.18824664717227	-0.281225734667605	1.08962783257508	1.40010571761417
TCGA.CD.A487.01	STAD	18.0288576248622	-0.0227796444563106	-0.0466459534723092	-0.130061677628325	0.423987077546137
TCGA.CD.A489.01	STAD	-19.6504976404005	-0.524502502523276	-0.346698145649948	1.08962783257508	0.423987077546137
TCGA.CD.A48A.01	STAD	7.23134231968445	4.09134779169281	0.111794328197713	1.08962783257508	0.912046397580151
TCGA.CD.A4MG.01	STAD	14.907547505069	-0.675019359943366	6.33177517567948	1.08962783257508	-0.186087072496381
TCGA.CD.A4MH.01	STAD	21.832139605373	0.0273926413503859	-0.327111620728546	-0.130061677628325	2.01017986765668
TCGA.CD.A4MI.01	STAD	-8.81155085217438	-0.223468787683097	2.37503205328901	0.174860699922526	-0.918176052547403
TCGA.CD.A4MJ.01	STAD	21.5596531579071	-0.624847074136669	1.43640255709841	0.479783077473376	-0.918176052547403
TCGA.CE.A484.01	THCA	-19.6694908971227	-0.925880788976848	-0.514277805123387	-1.04482881028088	-1.04019088255591
TCGA.CF.A1HS.01	BLCA	23.1916565476584	1.2816997865178	0.181701614283789	1.08962783257508	0.668016737563144
TCGA.CF.A3MF.01	BLCA	7.83831722460733	-0.1732965018764	-0.491666058936229	-0.739906432730027	1.03406122758866
TCGA.CF.A3MG.01	BLCA	22.0286748591349	0.0775649271570825	-0.121063189290652	0.174860699922526	1.27809088760566
TCGA.CF.A47T.01	BLCA	13.8540256860027	-0.976053074783545	-0.477641749548056	-1.34975118783173	-0.7961612225389
TCGA.CF.A47V.01	BLCA	2.62137088584207	0.679632356837441	-0.320251240315439	-0.739906432730027	-0.7961612225389
TCGA.CF.A47W.01	BLCA	-1.99009857018518	-0.825536217363455	-0.478863345680314	-0.739906432730027	-1.16220571256441
TCGA.CF.A47Y.01	BLCA	-11.565322695529	-0.775363931556759	-0.360168459263876	-0.739906432730027	-1.16220571256441
TCGA.CG.4301.01	STAD	4.75431518135067	0.880321500064227	-0.413760433481287	-0.130061677628325	-0.308101902504885
TCGA.CG.4304.01	STAD	8.55856753417107	0.880321500064227	-0.368814140293171	-0.130061677628325	-0.552131562521892
TCGA.CG.4436.01	STAD	13.7220393656981	-0.0227796444563106	-0.0793704680362437	-0.739906432730027	0.668016737563144
TCGA.CG.4437.01	STAD	14.3051522345699	0.0775649271570825	0.944122852511646	1.08962783257508	-0.186087072496381
TCGA.CG.4438.01	STAD	17.3466070500233	1.2816997865178	-0.178212587247149	0.479783077473376	1.27809088760566
TCGA.CG.4440.01	STAD	19.7248228819417	2.48583464587852	-0.216968061923996	0.479783077473376	0.790031567571648
TCGA.CG.4442.01	STAD	16.2708016809056	1.13118292909771	3.57805347679285	1.69947258767678	-0.918176052547403
TCGA.CG.4443.01	STAD	6.05630622829423	2.38549007426512	-0.294097670031748	1.08962783257508	-0.674146392530396
TCGA.CG.4444.01	STAD	16.6639864620309	2.63635150329861	-0.0720955496389942	-0.130061677628325	1.03406122758866
TCGA.CG.4449.01	STAD	16.275738156143	1.78342264458476	-0.295821720224819	-0.739906432730027	-0.0640722424878778
TCGA.CG.4462.01	STAD	-12.1605411584589	-0.32381335929649	-0.36163511872134	-0.434984055179176	-0.674146392530396
TCGA.CG.4465.01	STAD	17.8078578191593	0.228081784577172	1.26587467938456	2.00439496522763	-1.16220571256441
TCGA.CG.4466.01	STAD	23.4297371356011	2.28514550265173	-0.000114562216566371	1.08962783257508	0.790031567571648
TCGA.CG.4469.01	STAD	17.5375322738541	0.529115499417351	0.291522652865343	0.479783077473376	0.17995741752913
TCGA.CG.4475.01	STAD	15.0956988032769	2.23497321684503	-0.404307557658748	-0.130061677628325	0.668016737563144
TCGA.CG.4476.01	STAD	3.61494891455809	-0.424157930909883	-0.226228729930619	-0.739906432730027	1.03406122758866
TCGA.CG.4477.01	STAD	18.565645139049	-0.223468787683097	-0.217943059523472	-0.739906432730027	-0.308101902504885
TCGA.CG.5717.01	STAD	-0.270621796872804	-0.0729519302630072	-0.27435679541831	-0.739906432730027	-0.674146392530396
TCGA.CG.5718.01	STAD	11.9619593770901	-0.273641073489793	-0.319723940924794	-0.434984055179176	0.17995741752913
TCGA.CG.5719.01	STAD	-0.967183239727149	-0.373985645103186	-0.371292741945637	-0.739906432730027	0.17995741752913
TCGA.CH.5737.01	PRAD	-26.2535877327566	0.478943213610655	-0.432212341857532	-0.739906432730027	-1.04019088255591
TCGA.CH.5739.01	PRAD	-24.9100454148594	-0.574674788329973	-0.476457415238641	-1.34975118783173	-0.674146392530396
TCGA.CH.5740.01	PRAD	-18.7057226832758	-0.223468787683097	-0.508888822119582	-0.434984055179176	-1.16220571256441
TCGA.CH.5741.01	PRAD	-24.3629724792803	-0.725191645750062	-0.511414379889075	0.784705455024227	-1.16220571256441
TCGA.CH.5748.01	PRAD	-16.2025498331438	-0.47433021671658	-0.458231967114496	-0.739906432730027	-1.16220571256441
TCGA.CH.5750.01	PRAD	-12.1655068457932	-0.976053074783545	-0.461611238063722	-0.434984055179176	-1.16220571256441
TCGA.CH.5751.01	PRAD	7.23494802407884	0.328426356190565	-0.488201486122391	-1.04482881028088	-0.674146392530396
TCGA.CH.5752.01	PRAD	-7.7433190662002	-0.32381335929649	-0.450247824854996	-0.739906432730027	-1.16220571256441
TCGA.CH.5753.01	PRAD	-25.8733738866821	-0.725191645750062	-0.445815904669776	-0.434984055179176	-0.552131562521892
TCGA.CH.5754.01	PRAD	-3.15998465204449	-0.424157930909883	-0.307369989344525	0.174860699922526	-0.7961612225389
TCGA.CH.5789.01	PRAD	-35.788459010858	-0.624847074136669	-0.557232810128965	-1.04482881028088	-1.16220571256441
TCGA.CH.5792.01	PRAD	-26.132898245037	-0.725191645750062	-0.467206472601532	-0.434984055179176	-1.16220571256441
TCGA.CH.5794.01	PRAD	-13.7718668228182	-0.373985645103186	-0.48284256849946	-0.130061677628325	-1.16220571256441
TCGA.CN.4726.01	HNSC	4.61533747645115	-0.1732965018764	-0.382551440704321	-1.04482881028088	-0.308101902504885
TCGA.CN.4727.01	HNSC	16.4052820068698	0.478943213610655	0.610555423663487	1.08962783257508	0.668016737563144
TCGA.CN.4728.01	HNSC	8.78085385481757	0.228081784577172	-0.225634803825966	-0.434984055179176	0.301972247537633
TCGA.CN.4729.01	HNSC	7.61867656980316	1.03083835748432	-0.162680425981143	-0.739906432730027	1.40010571761417
TCGA.CN.4730.01	HNSC	16.1703742321931	0.0273926413503859	-0.132559147064609	0.174860699922526	1.15607605759716
TCGA.CN.4731.01	HNSC	9.37529369882474	0.378598641997262	-0.240809079072808	2.00439496522763	-0.0640722424878778
TCGA.CN.4736.01	HNSC	3.91984260858695	0.378598641997262	-0.310391137066242	0.479783077473376	-0.674146392530396
TCGA.CN.4737.01	HNSC	2.84378368411352	0.779976928450834	-0.44603752640682	-0.739906432730027	1.76615020763968
TCGA.CN.4740.01	HNSC	10.972996174485	0.629460071030744	-0.174375611487852	-0.434984055179176	1.03406122758866
TCGA.CN.4741.01	HNSC	24.8369088981548	0.127737212963779	-0.237623545967854	0.479783077473376	-0.674146392530396
TCGA.CN.4742.01	HNSC	12.1661459919832	0.328426356190565	-0.37084641683475	-0.434984055179176	0.423987077546137
TCGA.CN.5355.01	HNSC	9.75120382805534	0.0273926413503859	-0.277835436292578	-0.739906432730027	-0.308101902504885
TCGA.CN.5356.01	HNSC	5.93100281867879	0.579287785224048	0.434148955598697	0.479783077473376	1.40010571761417
TCGA.CN.5360.01	HNSC	-4.22054786532682	-0.524502502523276	0.929011614605663	0.479783077473376	1.03406122758866
TCGA.CN.5363.01	HNSC	25.8492862342038	1.48238892974459	-0.0483271093528228	-0.434984055179176	0.423987077546137
TCGA.CN.5364.01	HNSC	24.8146872748085	-0.0227796444563106	-0.19459275833416	0.174860699922526	-0.552131562521892
TCGA.CN.5365.01	HNSC	19.0272415946326	0.378598641997262	-0.359440249670369	0.174860699922526	-0.552131562521892
TCGA.CN.5366.01	HNSC	9.80839827030706	-0.373985645103186	-0.291343808466258	-0.130061677628325	1.76615020763968
TCGA.CN.5370.01	HNSC	8.10239628742696	-0.273641073489793	-0.278920064545474	-0.434984055179176	-0.674146392530396
TCGA.CN.5374.01	HNSC	28.308385132656	-0.624847074136669	-0.141401159519668	0.174860699922526	1.76615020763968
TCGA.CN.6013.01	HNSC	14.4349687561176	-0.524502502523276	-0.0148595258362253	-0.130061677628325	0.423987077546137
TCGA.CN.6016.01	HNSC	-12.2760015284879	-0.976053074783545	-0.221127131397398	-0.434984055179176	-0.552131562521892
TCGA.CN.6018.01	HNSC	14.0996301647086	0.0775649271570825	-0.239042014927163	-1.04482881028088	0.912046397580151
TCGA.CN.6019.01	HNSC	-23.806534619405	-1.07639764639694	-0.18961834767	-0.434984055179176	0.17995741752913
TCGA.CN.6020.01	HNSC	15.7148969713941	-0.0729519302630072	-0.153746412079485	-0.739906432730027	1.76615020763968
TCGA.CN.6022.01	HNSC	12.9986471469653	-0.32381335929649	-0.336719930599465	-0.739906432730027	0.17995741752913
TCGA.CN.6024.01	HNSC	14.4239155718909	1.08101064329101	-0.0428379092759766	1.08962783257508	0.668016737563144
TCGA.CN.6988.01	HNSC	12.8412562669069	0.177909498770476	-0.100557202785158	0.174860699922526	1.03406122758866
TCGA.CN.6989.01	HNSC	12.0877660591541	0.127737212963779	-0.274544536846235	-0.130061677628325	0.912046397580151
TCGA.CN.6992.01	HNSC	16.197899188925	0.930493785870924	0.422541282103061	0.784705455024227	0.301972247537633
TCGA.CN.6994.01	HNSC	12.228705729704	0.0775649271570825	-0.216603122754658	-0.130061677628325	1.88816503764818
TCGA.CN.6995.01	HNSC	18.8236568343974	-0.273641073489793	0.0582433627972674	0.479783077473376	1.27809088760566
TCGA.CN.6996.01	HNSC	14.550037491475	-0.47433021671658	-0.410961780972322	-0.739906432730027	-0.552131562521892
TCGA.CN.6997.01	HNSC	16.237492528755	1.43221664393789	-0.17039553487404	2.00439496522763	0.301972247537633
TCGA.CN.6998.01	HNSC	8.11606021483083	-0.875708503170152	-0.333216590967333	-0.434984055179176	0.912046397580151
TCGA.CN.A49B.01	HNSC	23.9777352059222	0.127737212963779	-0.267569255403898	0.479783077473376	-0.308101902504885
TCGA.CN.A63U.01	HNSC	17.6891699615956	1.03083835748432	0.945341100363517	1.08962783257508	0.301972247537633
TCGA.CN.A641.01	HNSC	17.2342852811423	-0.32381335929649	0.0334462999426547	0.174860699922526	-0.186087072496381
TCGA.CQ.5324.01	HNSC	11.8399706411133	-0.675019359943366	-0.358137636788737	-0.434984055179176	-1.04019088255591
TCGA.CQ.5329.01	HNSC	13.6227015342176	-0.0729519302630072	-0.470673208085632	-1.04482881028088	0.423987077546137
TCGA.CQ.5330.01	HNSC	8.79394077808487	-0.675019359943366	-0.386789798620879	-1.34975118783173	0.301972247537633
TCGA.CQ.5331.01	HNSC	10.3968978775854	-1.07639764639694	-0.171002783144905	-0.434984055179176	-1.04019088255591
TCGA.CQ.5332.01	HNSC	14.7315215209245	1.08101064329101	-0.137643993233211	2.30931734277848	0.668016737563144
TCGA.CQ.6218.01	HNSC	13.3873657720132	-0.273641073489793	-0.17887799152892	0.174860699922526	-0.7961612225389
TCGA.CQ.6220.01	HNSC	13.7278472050461	-0.574674788329973	-0.24888848327149	-0.130061677628325	0.668016737563144
TCGA.CQ.6223.01	HNSC	9.7879583004093	-0.0227796444563106	-0.297323872455698	-0.130061677628325	-0.308101902504885
TCGA.CQ.6225.01	HNSC	13.9009005130216	0.278254070383869	-0.126354716178083	1.69947258767678	2.01017986765668
TCGA.CQ.6227.01	HNSC	3.30581013546625	-0.1732965018764	-0.431049512021114	-1.34975118783173	-0.186087072496381
TCGA.CQ.6228.01	HNSC	15.9480245631568	0.579287785224048	-0.27031331589692	1.08962783257508	-0.186087072496381
TCGA.CQ.6229.01	HNSC	9.44292742808476	-0.825536217363455	-0.477686337811329	-1.04482881028088	0.912046397580151
TCGA.CQ.7063.01	HNSC	10.5928736191248	-0.624847074136669	-0.185597587235372	0.174860699922526	-0.674146392530396
TCGA.CQ.7065.01	HNSC	9.59362065483353	0.0273926413503859	-0.464066167221066	-1.04482881028088	0.17995741752913
TCGA.CQ.7068.01	HNSC	15.6751605814375	-0.373985645103186	-0.23452865933883	0.174860699922526	-0.552131562521892
TCGA.CQ.7069.01	HNSC	0.324987699297851	-0.675019359943366	-0.302834378382396	-0.434984055179176	0.301972247537633
TCGA.CQ.7071.01	HNSC	11.7825156466669	-0.624847074136669	0.700352798943228	1.39455021012593	-1.16220571256441
TCGA.CR.5243.01	HNSC	31.3617510536125	-0.273641073489793	-0.398442494657513	-1.04482881028088	-0.186087072496381
TCGA.CR.5247.01	HNSC	14.905713884277	1.2315275007111	-0.366081975695078	-1.04482881028088	1.52212054762267
TCGA.CR.5250.01	HNSC	21.930058092329	-0.825536217363455	-0.46744012895032	-1.04482881028088	-1.16220571256441
TCGA.CR.6467.01	HNSC	33.107294436675	-0.424157930909883	-0.435196968298761	-0.739906432730027	1.03406122758866
TCGA.CR.6470.01	HNSC	24.5843987246965	-1.07639764639694	-0.455685985171294	-1.04482881028088	-0.674146392530396
TCGA.CR.6471.01	HNSC	21.0773848197364	-0.524502502523276	-0.175847152793193	0.174860699922526	-0.552131562521892
TCGA.CR.6472.01	HNSC	27.4326425095102	0.0273926413503859	0.774759464315748	1.08962783257508	-0.308101902504885
TCGA.CR.6477.01	HNSC	14.2105958617739	-0.223468787683097	-0.339941515920079	-0.434984055179176	1.27809088760566
TCGA.CR.6480.01	HNSC	25.905321045439	-0.0227796444563106	-0.250599716790368	-0.434984055179176	-1.04019088255591
TCGA.CR.6493.01	HNSC	21.6105467270569	-0.1732965018764	-0.471905150662383	-1.34975118783173	0.17995741752913
TCGA.CR.7365.01	HNSC	10.4415494672106	-0.574674788329973	-0.0968372225322702	-0.130061677628325	1.52212054762267
TCGA.CR.7368.01	HNSC	28.2271350626855	-0.675019359943366	0.0585615883234655	0.174860699922526	-0.308101902504885
TCGA.CR.7369.01	HNSC	22.885592824672	-0.524502502523276	-0.346687932915691	-0.130061677628325	0.17995741752913
TCGA.CR.7370.01	HNSC	12.7283009243567	1.2315275007111	1.00840876133509	3.22408447543103	1.88816503764818
TCGA.CR.7371.01	HNSC	16.4602335986675	-0.223468787683097	0.264799538007545	-0.130061677628325	-0.0640722424878778
TCGA.CR.7373.01	HNSC	15.2497800329904	-0.775363931556759	-0.247960274154906	-0.130061677628325	0.790031567571648
TCGA.CR.7374.01	HNSC	19.6291819991318	-0.32381335929649	0.369834986616308	2.00439496522763	0.0579425875206259
TCGA.CR.7377.01	HNSC	8.15164101957096	-0.675019359943366	-0.233015457411496	-0.130061677628325	-0.0640722424878778
TCGA.CR.7380.01	HNSC	11.6397044153164	-0.0227796444563106	-0.292945635592007	-0.130061677628325	-0.0640722424878778
TCGA.CR.7382.01	HNSC	11.8705697510484	-0.624847074136669	-0.321715844744128	-1.34975118783173	-0.674146392530396
TCGA.CR.7383.01	HNSC	19.9344206094888	-0.524502502523276	-0.242804686035523	0.784705455024227	1.52212054762267
TCGA.CR.7386.01	HNSC	2.77465796562791	-0.47433021671658	-0.0490054242253361	-0.434984055179176	-0.308101902504885
TCGA.CR.7388.01	HNSC	11.2421963737235	-0.223468787683097	1.40793181338265	0.479783077473376	0.17995741752913
TCGA.CR.7389.01	HNSC	1.76852496029441	-0.223468787683097	-0.283262716186645	-1.04482881028088	1.76615020763968
TCGA.CR.7390.01	HNSC	21.2133623744971	-0.32381335929649	-0.163359662582445	-0.130061677628325	1.03406122758866
TCGA.CR.7395.01	HNSC	8.80065262014255	-0.875708503170152	-0.123937651618645	-1.04482881028088	-1.04019088255591
TCGA.CR.7398.01	HNSC	12.7229738022971	0.428770927803958	0.43434490885497	0.479783077473376	0.790031567571648
TCGA.CR.7399.01	HNSC	31.5246449276897	0.529115499417351	0.2393665594594	0.479783077473376	1.15607605759716
TCGA.CR.7401.01	HNSC	7.70419129902813	-1.12656993220363	-0.321908603111291	-0.739906432730027	-0.308101902504885
TCGA.CR.7402.01	HNSC	20.8147673333671	-0.32381335929649	2.20834630388298	1.08962783257508	-0.0640722424878778
TCGA.CR.7404.01	HNSC	28.60963026397	-0.273641073489793	-0.210846608122187	-1.04482881028088	0.0579425875206259
TCGA.CS.4938.01	LGG	-31.6881140891524	-0.574674788329973	-0.517821439875761	-0.739906432730027	-1.04019088255591
TCGA.CS.4941.01	LGG	-13.2712492345019	-0.123124216069704	-0.436180497802473	-0.434984055179176	-0.308101902504885
TCGA.CS.4942.01	LGG	-17.0208195826751	-0.976053074783545	-0.490671163285629	-1.04482881028088	-0.918176052547403
TCGA.CS.4943.01	LGG	16.6456067726919	0.529115499417351	-0.48070506226162	0.784705455024227	-0.552131562521892
TCGA.CS.4944.01	LGG	-43.4689371961674	-0.825536217363455	-0.507343506688228	-0.739906432730027	-1.04019088255591
TCGA.CS.5390.01	LGG	-2.52685214792263	-0.875708503170152	-0.448198957022587	-0.434984055179176	-0.918176052547403
TCGA.CS.5393.01	LGG	-29.0599716564316	-0.624847074136669	-0.486925861646131	-0.739906432730027	-1.16220571256441
TCGA.CS.5394.01	LGG	-13.3050065349086	-0.624847074136669	-0.494578531743535	0.784705455024227	-1.04019088255591
TCGA.CS.5395.01	LGG	-7.12141994476802	-0.47433021671658	-0.458223486398232	0.174860699922526	-0.186087072496381
TCGA.CS.5396.01	LGG	-12.5953917352487	-0.574674788329973	-0.484113483250638	-0.739906432730027	-0.430116732513389
TCGA.CS.6186.01	LGG	-18.8431380605147	-0.624847074136669	-0.399868668658344	0.479783077473376	-0.308101902504885
TCGA.CS.6188.01	LGG	-6.7161013398316	-0.273641073489793	-0.445609653740014	-1.04482881028088	-0.430116732513389
TCGA.CS.6290.01	LGG	-34.8487915706241	-0.675019359943366	-0.499391911088307	-1.04482881028088	-1.16220571256441
TCGA.CS.6665.01	LGG	-9.63336693614046	-0.47433021671658	-0.358533670622904	-1.04482881028088	1.15607605759716
TCGA.CS.6668.01	LGG	-22.6826371210542	-0.675019359943366	-0.505055620890602	0.174860699922526	-0.918176052547403
TCGA.CS.6670.01	LGG	-25.6195038481828	-0.373985645103186	-0.460723194673162	-0.130061677628325	-0.918176052547403
TCGA.CU.A0YR.01	BLCA	20.7490423491206	0.779976928450834	-0.121682664063419	0.479783077473376	0.301972247537633
TCGA.CU.A3KJ.01	BLCA	15.3230322377553	1.48238892974459	0.152652062093045	1.39455021012593	1.03406122758866
TCGA.CU.A3QU.01	BLCA	14.6183463423213	0.579287785224048	-0.256578564784918	-0.739906432730027	0.546001907554641
TCGA.CV.5430.01	HNSC	25.3583494038561	1.43221664393789	-0.15632288263228	1.39455021012593	1.52212054762267
TCGA.CV.5434.01	HNSC	7.75186996181821	1.43221664393789	-0.163579136582648	1.69947258767678	1.15607605759716
TCGA.CV.5436.01	HNSC	17.8852443248527	0.328426356190565	-0.289389805067779	1.08962783257508	0.301972247537633
TCGA.CV.6933.01	HNSC	16.3642364933211	1.43221664393789	-0.234440676536522	-0.739906432730027	1.76615020763968
TCGA.CV.6934.01	HNSC	-2.21296875025782	-1.02622536059024	-0.30164814640622	-0.130061677628325	0.0579425875206259
TCGA.CV.6935.01	HNSC	8.24868902577315	0.529115499417351	0.0884936232335937	1.69947258767678	0.17995741752913
TCGA.CV.6937.01	HNSC	-1.29064092079207	0.679632356837441	-0.195063032251636	-0.739906432730027	1.40010571761417
TCGA.CV.6938.01	HNSC	13.5021771978556	-0.925880788976848	-0.183219766068928	-0.434984055179176	-0.7961612225389
TCGA.CV.6939.01	HNSC	22.9374659424456	-0.624847074136669	-0.451868576769828	-0.130061677628325	-0.552131562521892
TCGA.CV.6942.01	HNSC	15.4490697031619	-0.725191645750062	0.0820868113316181	-0.130061677628325	-0.186087072496381
TCGA.CV.6950.01	HNSC	19.9311267320753	0.579287785224048	-0.392351180731046	-0.739906432730027	1.40010571761417
TCGA.CV.6960.01	HNSC	11.0804686162116	0.378598641997262	-0.0557987420066255	0.174860699922526	-0.0640722424878778
TCGA.CV.6961.01	HNSC	14.5301546424959	0.0273926413503859	1.05228728480897	0.784705455024227	-0.308101902504885
TCGA.CV.7089.01	HNSC	17.1867994458669	-0.825536217363455	-0.104899142628653	-0.130061677628325	-0.186087072496381
TCGA.CV.7090.01	HNSC	16.9502937849185	-0.0227796444563106	-0.422566976555747	-0.739906432730027	1.27809088760566
TCGA.CV.7091.01	HNSC	11.6470571590129	0.629460071030744	-0.19530003420488	-0.739906432730027	1.40010571761417
TCGA.CV.7097.01	HNSC	16.7042657888884	-0.1732965018764	-0.318402702699402	-0.739906432730027	-0.7961612225389
TCGA.CV.7099.01	HNSC	17.3271817186731	-1.12656993220363	0.264484782128158	-0.130061677628325	-0.552131562521892
TCGA.CV.7100.01	HNSC	21.5595427841696	-0.524502502523276	-0.513741888543991	-1.04482881028088	-0.186087072496381
TCGA.CV.7102.01	HNSC	23.5709697253123	0.0273926413503859	-0.163585077063401	-0.130061677628325	1.27809088760566
TCGA.CV.7103.01	HNSC	1.12798601435266	0.930493785870924	-0.433406523507127	-0.434984055179176	0.0579425875206259
TCGA.CV.7104.01	HNSC	6.1892944160462	-0.875708503170152	-0.274145247267105	-0.739906432730027	0.0579425875206259
TCGA.CV.7177.01	HNSC	6.6941019894147	-0.424157930909883	-0.274670764401309	-1.04482881028088	0.301972247537633
TCGA.CV.7178.01	HNSC	11.262070325102	0.328426356190565	-0.228505019278641	-0.739906432730027	1.88816503764818
TCGA.CV.7180.01	HNSC	14.7495230663222	-0.825536217363455	-0.409856181188324	-0.739906432730027	-0.186087072496381
TCGA.CV.7183.01	HNSC	3.51788604781298	-0.775363931556759	-0.392088464029319	-1.04482881028088	-1.16220571256441
TCGA.CV.7235.01	HNSC	6.1501700001111	0.478943213610655	-0.183375307758795	1.08962783257508	1.15607605759716
TCGA.CV.7236.01	HNSC	12.2892625809751	-0.675019359943366	-0.423132517591626	-0.434984055179176	0.17995741752913
TCGA.CV.7238.01	HNSC	8.92124714546753	-1.02622536059024	-0.405536132964633	-1.04482881028088	-0.918176052547403
TCGA.CV.7242.01	HNSC	-1.21600515481247	-1.02622536059024	0.280550351417621	-0.130061677628325	-0.0640722424878778
TCGA.CV.7245.01	HNSC	14.1851921924432	0.629460071030744	0.832111754563178	1.39455021012593	1.64413537763117
TCGA.CV.7247.01	HNSC	22.8899870304303	0.278254070383869	-0.367788395990764	-0.739906432730027	1.52212054762267
TCGA.CV.7248.01	HNSC	10.4336813481228	0.0775649271570825	0.246814406797372	-0.130061677628325	0.546001907554641
TCGA.CV.7250.01	HNSC	7.09640454393208	-0.0227796444563106	0.0609516585214242	0.479783077473376	-0.430116732513389
TCGA.CV.7252.01	HNSC	10.6639337212397	-0.223468787683097	0.0801686621298962	0.479783077473376	-0.7961612225389
TCGA.CV.7263.01	HNSC	10.8021224914312	-0.976053074783545	-0.256823276354663	-0.739906432730027	1.88816503764818
TCGA.CV.7406.01	HNSC	20.7482573934027	-0.273641073489793	0.00367696898150113	0.479783077473376	-0.0640722424878778
TCGA.CV.7407.01	HNSC	12.2573977396745	1.68307807297137	-0.210118568320826	-1.04482881028088	1.52212054762267
TCGA.CV.7411.01	HNSC	2.0795403929149	-0.976053074783545	-0.216366051313525	-0.434984055179176	-1.16220571256441
TCGA.CV.7413.01	HNSC	2.29873819567546	-0.624847074136669	-0.345838194097905	-0.434984055179176	-0.186087072496381
TCGA.CV.7415.01	HNSC	18.6273766561137	0.579287785224048	-0.322323399797547	-1.04482881028088	1.76615020763968
TCGA.CV.7416.01	HNSC	6.96297111347521	1.18135521490441	-0.357680724140595	-0.739906432730027	1.64413537763117
TCGA.CV.7421.01	HNSC	10.1365258384586	-0.273641073489793	-0.357261402368504	-0.434984055179176	1.15607605759716
TCGA.CV.7422.01	HNSC	17.4449162324328	-0.675019359943366	-0.169572747343874	-0.130061677628325	0.546001907554641
TCGA.CV.7423.01	HNSC	15.9660452706642	-0.675019359943366	-0.317980855279941	-1.04482881028088	1.15607605759716
TCGA.CV.7425.01	HNSC	10.2584837880587	-0.675019359943366	-0.216357993135416	0.479783077473376	-1.04019088255591
TCGA.CV.7427.01	HNSC	15.0648639314389	-0.574674788329973	0.749706844774186	0.784705455024227	-0.7961612225389
TCGA.CV.7429.01	HNSC	2.50056926350204	0.0775649271570825	-0.403266185400712	-0.434984055179176	-0.674146392530396
TCGA.CV.7430.01	HNSC	18.3320998993116	0.0775649271570825	-0.253848780211749	1.08962783257508	0.0579425875206259
TCGA.CV.7432.01	HNSC	26.7789837484553	-0.273641073489793	-0.115192524098149	-0.130061677628325	0.546001907554641
TCGA.CV.7433.01	HNSC	12.9047168362368	-0.524502502523276	-0.225381732906381	-0.434984055179176	0.546001907554641
TCGA.CV.7434.01	HNSC	19.432572378331	0.127737212963779	-0.291138687728949	-0.434984055179176	0.0579425875206259
TCGA.CV.7435.01	HNSC	5.92439656229713	0.378598641997262	-0.322073657649948	-1.04482881028088	1.88816503764818
TCGA.D7.5577.01	STAD	15.899124632883	-0.675019359943366	-0.228189434982773	0.784705455024227	-0.674146392530396
TCGA.D7.5578.01	STAD	19.0369683970617	-0.47433021671658	0.0757312680254614	1.08962783257508	-0.7961612225389
TCGA.D7.6520.01	STAD	1.3512584756415	-0.1732965018764	-0.385614039548521	-0.739906432730027	0.17995741752913
TCGA.D7.6521.01	STAD	0.756772753660187	-0.273641073489793	-0.359588991301353	-0.434984055179176	2.4982391876907
TCGA.D7.6525.01	STAD	10.1916284481829	-0.0729519302630072	-0.0675370725865334	-0.434984055179176	-0.186087072496381
TCGA.D7.6528.01	STAD	19.4233055452351	0.98066607167762	0.373464483538742	0.784705455024227	1.27809088760566
TCGA.D7.6815.01	STAD	11.9289756420659	0.428770927803958	-0.175805850055406	-0.434984055179176	-0.674146392530396
TCGA.D7.6817.01	STAD	19.6745247704121	0.428770927803958	-0.342964424059187	-0.434984055179176	1.15607605759716
TCGA.D7.6818.01	STAD	12.9676858900475	0.278254070383869	-0.142287558766359	-0.739906432730027	0.423987077546137
TCGA.D7.6820.01	STAD	17.9582983114482	0.98066607167762	-0.318740174212736	-0.130061677628325	0.790031567571648
TCGA.D7.8576.01	STAD	17.823018522702	0.228081784577172	-0.405084021023231	0.479783077473376	0.546001907554641
TCGA.D7.A4YU.01	STAD	18.3329143453801	-0.1732965018764	0.0853539447978918	-0.434984055179176	2.3762243576822
TCGA.D7.A4YX.01	STAD	22.0755561949034	0.579287785224048	-0.336016877693325	-0.130061677628325	-0.308101902504885
TCGA.D7.A4YY.01	STAD	6.73057806905076	1.18135521490441	0.798486345492668	0.174860699922526	-0.918176052547403
TCGA.D7.A4Z0.01	STAD	-2.80983169460319	-0.875708503170152	0.274736447816951	-0.434984055179176	-0.674146392530396
TCGA.D9.A3Z4.01	SKCM	10.1288182877915	-0.725191645750062	-0.0794232086531366	1.39455021012593	0.17995741752913
TCGA.D9.A4Z2.01	SKCM	12.9187183052142	1.2816997865178	-0.495288512117408	-0.739906432730027	0.0579425875206259
TCGA.D9.A4Z5.01	SKCM	-9.31610711284153	1.48238892974459	-0.350794756301533	1.08962783257508	1.40010571761417
TCGA.DB.5270.01	LGG	-27.8121925595397	-0.47433021671658	-0.502549001635129	-0.130061677628325	-0.918176052547403
TCGA.DB.5273.01	LGG	-16.7237181408666	-0.825536217363455	-0.515492710823617	-0.739906432730027	-1.04019088255591
TCGA.DB.5274.01	LGG	-1.48237195101166	-1.02622536059024	-0.427469856560011	-0.434984055179176	-0.918176052547403
TCGA.DB.5275.01	LGG	-21.4133571352984	-0.223468787683097	-0.460572299262913	0.784705455024227	-0.7961612225389
TCGA.DB.5276.01	LGG	-37.4911041771527	-1.07639764639694	-0.52225733010691	-0.739906432730027	-1.16220571256441
TCGA.DB.5277.01	LGG	-0.304767913890929	0.478943213610655	-0.446899079374155	-1.04482881028088	-0.0640722424878778
TCGA.DB.5279.01	LGG	-47.0434947105822	-0.373985645103186	-0.431105346877579	0.479783077473376	0.668016737563144
TCGA.DB.5280.01	LGG	-32.0794099989008	-0.775363931556759	-0.508047513779612	-0.739906432730027	-1.16220571256441
TCGA.DB.5281.01	LGG	-15.5349283125875	-1.02622536059024	-0.422011703930758	-0.739906432730027	-0.430116732513389
TCGA.DB.A4XA.01	LGG	-27.1912974871964	-0.123124216069704	-0.520741342966888	-0.130061677628325	-0.918176052547403
TCGA.DB.A4XB.01	LGG	-9.28612066128569	-0.624847074136669	-0.467271410975647	-0.130061677628325	-1.16220571256441
TCGA.DE.A0Y2.01	THCA	-20.969292618267	-0.875708503170152	-0.506006051370761	-0.739906432730027	-1.16220571256441
TCGA.DE.A4MB.01	THCA	-20.7959931958943	-0.32381335929649	-0.488073145790222	-1.34975118783173	-0.7961612225389
TCGA.DH.5140.01	LGG	9.8439367698643	-0.825536217363455	-0.486308377334512	-1.04482881028088	0.423987077546137
TCGA.DH.5141.01	LGG	-34.5658998938603	-0.223468787683097	-0.494778055900399	-0.130061677628325	-0.918176052547403
TCGA.DH.5142.01	LGG	-10.4911637262219	-0.574674788329973	-0.46655624352511	-0.739906432730027	-0.552131562521892
TCGA.DH.5143.01	LGG	-24.3089398055664	-1.07639764639694	-0.49780876791784	-0.739906432730027	-1.04019088255591
TCGA.DH.5144.01	LGG	-29.8836423093985	-0.725191645750062	-0.47183724416274	0.784705455024227	-0.918176052547403
TCGA.DJ.A13M.01	THCA	-26.5129124947447	-0.524502502523276	-0.549777952628356	-1.34975118783173	-1.04019088255591
TCGA.DJ.A13R.01	THCA	-26.9551259401056	-0.424157930909883	-0.530054000085363	-1.34975118783173	-1.16220571256441
TCGA.DJ.A1QG.01	THCA	-17.4029263124631	-0.524502502523276	-0.520597626907178	-1.04482881028088	-1.04019088255591
TCGA.DJ.A1QL.01	THCA	-14.0897524451657	-0.32381335929649	-0.525702636216726	-1.34975118783173	-1.16220571256441
TCGA.DJ.A2PO.01	THCA	-22.6268147079269	-0.675019359943366	-0.547202323699058	-1.34975118783173	-1.16220571256441
TCGA.DJ.A2PP.01	THCA	-20.0025198039699	-0.373985645103186	-0.516470759502484	-1.34975118783173	-1.16220571256441
TCGA.DJ.A2Q0.01	THCA	-15.1777514789482	-0.424157930909883	-0.490935777049876	-1.34975118783173	1.03406122758866
TCGA.DJ.A2QA.01	THCA	-28.7368895667702	-0.875708503170152	-0.531643624102028	-1.34975118783173	-1.04019088255591
TCGA.DJ.A3V0.01	THCA	-26.6829774286878	-0.725191645750062	-0.505361552498699	-0.739906432730027	-1.16220571256441
TCGA.DJ.A3V9.01	THCA	-31.9833849585174	-1.12656993220363	-0.546739055455559	-1.04482881028088	-1.16220571256441
TCGA.DJ.A3VB.01	THCA	-24.3589681012137	-1.02622536059024	-0.52782391120595	-1.04482881028088	-1.16220571256441
TCGA.DJ.A3VD.01	THCA	-12.2701070903215	-0.775363931556759	-0.547011969612841	0.174860699922526	-1.16220571256441
TCGA.DJ.A3VE.01	THCA	-28.725322239135	-0.725191645750062	-0.535286421351624	-0.434984055179176	-1.16220571256441
TCGA.DJ.A3VG.01	THCA	-32.6339370700108	-0.976053074783545	-0.52175913595579	-1.04482881028088	-1.16220571256441
TCGA.DJ.A3VL.01	THCA	-33.1969045373315	-0.725191645750062	-0.544588766553749	-1.34975118783173	-1.16220571256441
TCGA.DJ.A3VM.01	THCA	-16.6200946775469	-1.12656993220363	-0.520214436938116	-1.04482881028088	-1.04019088255591
TCGA.DJ.A4UL.01	THCA	-28.2822955348212	-0.273641073489793	-0.536066159106267	-1.04482881028088	-1.16220571256441
TCGA.DJ.A4UQ.01	THCA	-27.3503303095238	-0.775363931556759	-0.521082568379974	-1.04482881028088	-1.16220571256441
TCGA.DJ.A4UR.01	THCA	-26.8994725148634	-0.574674788329973	-0.528440084656605	-1.34975118783173	-0.918176052547403
TCGA.DJ.A4UW.01	THCA	-30.2129856775845	-0.675019359943366	-0.538286719512903	-1.04482881028088	-1.16220571256441
TCGA.DK.A1A7.01	BLCA	10.9709212342347	4.1415200774995	0.103153290772104	0.784705455024227	0.423987077546137
TCGA.DK.A1AA.01	BLCA	-7.4367728455011	-0.123124216069704	-0.337934292654077	-0.434984055179176	-0.918176052547403
TCGA.DK.A1AD.01	BLCA	14.4741749704686	0.98066607167762	0.158424399678834	0.174860699922526	0.668016737563144
TCGA.DK.A1AE.01	BLCA	14.9563503817009	-0.0729519302630072	-0.231967234510847	0.174860699922526	-1.16220571256441
TCGA.DK.A1AF.01	BLCA	2.62623115851066	-0.574674788329973	-0.261314215409092	-1.04482881028088	-0.674146392530396
TCGA.DK.A1AG.01	BLCA	-0.82544477147549	0.478943213610655	-0.205678429746913	-0.434984055179176	-0.918176052547403
TCGA.DK.A2HX.01	BLCA	5.75926858286141	0.629460071030744	-0.270425918301323	0.174860699922526	1.15607605759716
TCGA.DK.A2I2.01	BLCA	10.0875302943	0.228081784577172	-0.254424627898435	-1.04482881028088	1.15607605759716
TCGA.DK.A2I4.01	BLCA	10.6710613161	-0.524502502523276	2.31759387851455	1.69947258767678	1.27809088760566
TCGA.DK.A2I6.01	BLCA	18.6425797746226	1.63290578716468	0.291959161711379	0.784705455024227	1.40010571761417
TCGA.DK.A3IK.01	BLCA	0.574843840312889	0.328426356190565	0.0402880588964196	0.174860699922526	0.546001907554641
TCGA.DK.A3IL.01	BLCA	7.73316936610494	0.428770927803958	-0.00366439805085624	0.479783077473376	1.03406122758866
TCGA.DK.A3IQ.01	BLCA	-11.2093822492444	0.127737212963779	0.00830369220421556	0.174860699922526	0.0579425875206259
TCGA.DK.A3IS.01	BLCA	22.9817510456758	2.43566236007182	0.567854246607037	1.08962783257508	1.52212054762267
TCGA.DK.A3IU.01	BLCA	5.05905138578815	-0.624847074136669	0.663585039476638	-0.434984055179176	-0.186087072496381
TCGA.DK.A3IV.01	BLCA	17.3554770988408	0.98066607167762	-0.320867719340163	-0.130061677628325	-0.0640722424878778
TCGA.DK.A3WW.01	BLCA	12.3943737828629	-0.825536217363455	2.86047704171374	1.69947258767678	-1.16220571256441
TCGA.DK.A3WX.01	BLCA	14.7818774279736	-0.524502502523276	-0.447369005506906	-0.739906432730027	0.301972247537633
TCGA.DK.A3X1.01	BLCA	15.8274451875803	0.378598641997262	2.00068645098412	1.08962783257508	0.912046397580151
TCGA.DK.A6AV.01	BLCA	22.6586513672159	1.03083835748432	-0.195854212460364	-0.434984055179176	2.13219469766519
TCGA.DK.A6B0.01	BLCA	-7.39062050989677	-1.07639764639694	-0.493263996466624	-1.04482881028088	-1.16220571256441
TCGA.DK.A6B1.01	BLCA	4.22202207800815	-0.123124216069704	-0.168791123662038	0.479783077473376	1.03406122758866
TCGA.DK.A6B6.01	BLCA	8.47306161883141	0.278254070383869	2.29955637035515	1.69947258767678	1.03406122758866
TCGA.DO.A1K0.01	THCA	-20.120966344453	-1.02622536059024	-0.543973121124727	-1.34975118783173	-1.16220571256441
TCGA.DR.A0ZL.01	CESC	24.408441033298	0.930493785870924	-0.379386906321383	-0.434984055179176	0.17995741752913
TCGA.DR.A0ZM.01	CESC	6.84622621441618	-1.02622536059024	3.05231245088622	2.30931734277848	-1.04019088255591
TCGA.DS.A0VK.01	CESC	15.0218179323556	0.478943213610655	-0.174463269639292	-0.434984055179176	-0.308101902504885
TCGA.DS.A0VL.01	CESC	22.4952609892748	-0.0227796444563106	-0.362022631700276	-0.739906432730027	-0.7961612225389
TCGA.DS.A0VM.01	CESC	19.2236711085171	2.48583464587852	0.313841940930205	1.08962783257508	-0.7961612225389
TCGA.DS.A0VN.01	CESC	23.4670663988761	-0.373985645103186	-0.171406980640659	0.479783077473376	1.03406122758866
TCGA.DU.5847.01	LGG	-1.74067709959149	-0.424157930909883	-0.445703846860515	-0.434984055179176	-0.308101902504885
TCGA.DU.5849.01	LGG	-22.2704529256536	-0.424157930909883	-0.464225282055853	0.174860699922526	-0.7961612225389
TCGA.DU.5851.01	LGG	-38.7826383879	-0.875708503170152	-0.495984916974816	-1.04482881028088	-1.16220571256441
TCGA.DU.5852.01	LGG	3.82029752024811	0.0775649271570825	-0.349663956411028	-0.130061677628325	-0.430116732513389
TCGA.DU.5853.01	LGG	-22.9637077033336	-0.875708503170152	-0.512896338507923	-1.04482881028088	-1.16220571256441
TCGA.DU.5854.01	LGG	-10.0615590512406	-0.524502502523276	-0.433608687772156	-0.434984055179176	-0.308101902504885
TCGA.DU.5855.01	LGG	-27.4362533504971	-0.875708503170152	-0.411702469554779	0.174860699922526	-1.04019088255591
TCGA.DU.5871.01	LGG	-35.7282477771644	-0.424157930909883	-0.480582855422526	-0.434984055179176	-1.04019088255591
TCGA.DU.5872.01	LGG	-25.1328004713584	-0.624847074136669	-0.480921379871594	-0.739906432730027	-1.04019088255591
TCGA.DU.5874.01	LGG	-6.27363343995945	-0.624847074136669	-0.428729094669972	0.174860699922526	-0.918176052547403
TCGA.DU.6393.01	LGG	3.79614124886298	-0.524502502523276	-0.476955774606927	0.479783077473376	-0.186087072496381
TCGA.DU.6394.01	LGG	-24.442591002922	0.0775649271570825	-0.473432752206644	-0.130061677628325	-0.918176052547403
TCGA.DU.6395.01	LGG	-18.5309941332277	-0.976053074783545	-0.480719981872388	-0.739906432730027	-0.7961612225389
TCGA.DU.6396.01	LGG	-25.8024690554764	-0.675019359943366	-0.445582604737748	-1.04482881028088	-0.918176052547403
TCGA.DU.6397.01	LGG	-23.8592896587226	-0.223468787683097	-0.464237353526391	0.479783077473376	-0.918176052547403
TCGA.DU.6399.01	LGG	-6.31931106231953	-0.0729519302630072	-0.404187025952532	-0.739906432730027	-1.04019088255591
TCGA.DU.6400.01	LGG	-30.813547528885	-0.675019359943366	-0.424280451296414	0.479783077473376	-0.7961612225389
TCGA.DU.6401.01	LGG	-30.7249945866083	-0.0729519302630072	-0.490839628082691	-0.739906432730027	-0.918176052547403
TCGA.DU.6402.01	LGG	-8.23435407739244	-0.574674788329973	-0.421187469412422	-0.434984055179176	-0.552131562521892
TCGA.DU.6403.01	LGG	17.626361614486	-0.373985645103186	-0.398306991461993	-0.434984055179176	-0.674146392530396
TCGA.DU.6405.01	LGG	-0.732012978589691	-0.373985645103186	-0.407419330621587	-0.434984055179176	-0.674146392530396
TCGA.DU.6406.01	LGG	4.96692851155023	1.08101064329101	-0.551474145774286	-1.34975118783173	-0.186087072496381
TCGA.DU.6407.01	LGG	-4.79308521160804	-0.976053074783545	-0.488251003278135	-0.739906432730027	-0.308101902504885
TCGA.DU.6410.01	LGG	-0.9044959262015	-0.675019359943366	-0.447298060099041	0.784705455024227	-0.430116732513389
TCGA.DU.7006.01	LGG	-10.4313740284271	-0.775363931556759	-0.390518408837931	-0.434984055179176	-0.430116732513389
TCGA.DU.7007.01	LGG	-29.5760826153021	-0.825536217363455	-0.444451323870206	-1.04482881028088	-0.918176052547403
TCGA.DU.7008.01	LGG	-5.77787935838824	-0.675019359943366	-0.467907654686542	-0.739906432730027	-1.16220571256441
TCGA.DU.7009.01	LGG	-14.2756416460278	-0.574674788329973	-0.512324806321241	0.174860699922526	-0.674146392530396
TCGA.DU.7013.01	LGG	4.26141554453667	0.830149214257531	-0.444831583435736	-1.04482881028088	-0.186087072496381
TCGA.DU.7018.01	LGG	-6.05290144842774	-0.875708503170152	-0.455992247817965	1.08962783257508	-0.430116732513389
TCGA.DU.7019.01	LGG	-29.6553645205247	-0.223468787683097	-0.452985112393727	-0.739906432730027	-1.04019088255591
TCGA.DU.7292.01	LGG	-15.5936406729858	0.278254070383869	-0.433639861161151	-0.130061677628325	-0.674146392530396
TCGA.DU.7294.01	LGG	-21.9070096487949	-0.424157930909883	-0.469879240247246	-0.434984055179176	-0.674146392530396
TCGA.DU.7299.01	LGG	-27.7740306344779	-0.32381335929649	-0.479968623057773	-1.04482881028088	-0.7961612225389
TCGA.DU.7300.01	LGG	-20.9553562767373	-0.675019359943366	-0.410251351991546	-1.04482881028088	-0.674146392530396
TCGA.DU.7301.01	LGG	-11.4283815663417	-0.123124216069704	-0.48291757217266	-0.434984055179176	-1.04019088255591
TCGA.DU.7302.01	LGG	-25.7772674162909	-0.574674788329973	-0.436811054641828	0.784705455024227	-0.674146392530396
TCGA.DU.7304.01	LGG	-19.7762139312592	-0.524502502523276	-0.475417739434611	-0.739906432730027	-0.7961612225389
TCGA.DU.7306.01	LGG	-29.2842873984753	-0.123124216069704	-0.395848068779583	-0.739906432730027	-0.918176052547403
TCGA.DU.7309.01	LGG	-28.1109277665155	-0.424157930909883	-0.450312205772236	-0.739906432730027	-1.16220571256441
TCGA.DU.8158.01	LGG	-28.1704453972604	-0.624847074136669	-0.451165773933766	-0.739906432730027	0.17995741752913
TCGA.DU.8161.01	LGG	-18.808309369843	-0.624847074136669	-0.432391054607558	-0.434984055179176	-0.0640722424878778
TCGA.DU.8163.01	LGG	-18.3400005619233	-0.925880788976848	-0.515372694795222	-1.04482881028088	-0.918176052547403
TCGA.DU.8164.01	LGG	-21.9063816585594	-0.624847074136669	-0.475509941489723	0.784705455024227	-0.918176052547403
TCGA.DU.8165.01	LGG	10.5858384313063	-0.424157930909883	-0.367315944814885	-0.434984055179176	2.01017986765668
TCGA.DU.8167.01	LGG	-15.4498089507216	-0.775363931556759	-0.387768372645449	-0.434984055179176	-0.552131562521892
TCGA.DU.8168.01	LGG	-0.232379109401789	-0.373985645103186	-0.370417321957987	-0.434984055179176	-0.918176052547403
TCGA.E1.5302.01	LGG	-14.7199957982392	-0.825536217363455	-0.467328644653521	-1.04482881028088	-1.04019088255591
TCGA.E1.5303.01	LGG	-19.3463826837836	-0.825536217363455	-0.483499513817697	-0.130061677628325	-0.918176052547403
TCGA.E1.5304.01	LGG	21.430479625024	3.33876350459236	-0.478481233420929	-0.434984055179176	1.52212054762267
TCGA.E1.5305.01	LGG	-8.64757093776891	-0.524502502523276	-0.487251776589867	-0.739906432730027	-0.918176052547403
TCGA.E1.5307.01	LGG	-26.7237359369263	-0.524502502523276	-0.379167823525044	-1.04482881028088	-0.308101902504885
TCGA.E1.5311.01	LGG	-23.5426589367575	-1.07639764639694	-0.519149192439649	0.479783077473376	-0.7961612225389
TCGA.E1.5318.01	LGG	-22.212076988609	-0.675019359943366	-0.472966741737996	0.479783077473376	-0.918176052547403
TCGA.E1.5319.01	LGG	-39.8585552907045	-0.624847074136669	-0.453337690315085	-0.434984055179176	-0.918176052547403
TCGA.E1.5322.01	LGG	-9.49309282016026	-0.875708503170152	-0.495744113127702	-0.434984055179176	-0.7961612225389
TCGA.E3.A3DZ.01	THCA	-17.9349142420029	-1.02622536059024	-0.513840357284491	-1.04482881028088	-1.04019088255591
TCGA.E3.A3E5.01	THCA	-22.175602536939	-1.02622536059024	-0.531056954949916	-0.739906432730027	-1.04019088255591
TCGA.E5.A2PC.01	BLCA	11.4713628540435	0.529115499417351	0.150537243866637	-0.130061677628325	1.76615020763968
TCGA.E5.A4TZ.01	BLCA	27.507748196091	1.3318720723245	0.803177772902365	1.39455021012593	1.88816503764818
TCGA.E5.A4U1.01	BLCA	21.888011258858	3.74014179104593	1.1853376971811	0.174860699922526	0.790031567571648
TCGA.E7.A3Y1.01	BLCA	-4.19453210746613	-1.07639764639694	-0.0773538482812942	1.08962783257508	-1.04019088255591
TCGA.E7.A4XJ.01	BLCA	3.83892830503831	-0.524502502523276	-0.426350847167277	0.784705455024227	-1.16220571256441
TCGA.E7.A519.01	BLCA	-22.3875163322403	-0.574674788329973	-0.333078581373884	-0.434984055179176	-1.16220571256441
TCGA.E7.A541.01	BLCA	21.1330826799137	1.3318720723245	0.783181878083006	-0.130061677628325	2.01017986765668
TCGA.E7.A5KE.01	BLCA	23.6735422892362	1.2816997865178	0.0201176136947228	1.39455021012593	0.668016737563144
TCGA.E7.A5KF.01	BLCA	9.82647890980746	0.177909498770476	0.0419307612152202	0.479783077473376	-0.7961612225389
TCGA.E7.A677.01	BLCA	17.4392057897004	-0.574674788329973	0.112434517353235	1.08962783257508	-0.7961612225389
TCGA.E7.A678.01	BLCA	-15.7990537121545	-0.725191645750062	-0.409508146911678	-1.04482881028088	-1.16220571256441
TCGA.E7.A7DV.01	BLCA	10.4350596400337	0.98066607167762	0.388384992728152	-0.130061677628325	0.790031567571648
TCGA.E8.A417.01	THCA	-24.783423687831	-0.925880788976848	-0.492077500004869	-1.04482881028088	-1.16220571256441
TCGA.E8.A418.01	THCA	-10.4575818795688	-1.07639764639694	-0.483412599402466	-1.04482881028088	-1.16220571256441
TCGA.E8.A437.01	THCA	-19.2154115967768	-0.925880788976848	-0.520331615788967	-1.04482881028088	-1.16220571256441
TCGA.EA.A1QT.01	CESC	33.1198139220468	5.24531036524683	-0.354544995724499	-0.434984055179176	-0.186087072496381
TCGA.EB.A1NK.01	SKCM	5.45152881900246	-0.273641073489793	-0.0965093329240134	-0.130061677628325	-0.186087072496381
TCGA.EB.A24C.01	SKCM	-5.75212126902028	0.478943213610655	-0.478288714938042	0.784705455024227	0.0579425875206259
TCGA.EB.A24D.01	SKCM	9.31193631369418	-0.47433021671658	1.39334352751509	1.08962783257508	2.3762243576822
TCGA.EB.A299.01	SKCM	-5.28927207723909	-0.524502502523276	-0.0555165049053418	-0.434984055179176	-0.186087072496381
TCGA.EB.A3XB.01	SKCM	11.674493359011	-1.02622536059024	0.948189456566521	1.69947258767678	0.912046397580151
TCGA.EB.A3XC.01	SKCM	15.0181083415599	0.228081784577172	0.66018124810741	1.39455021012593	1.27809088760566
TCGA.EB.A3XD.01	SKCM	-15.9708176753356	-0.976053074783545	0.545113383808727	0.174860699922526	-0.186087072496381
TCGA.EB.A3XE.01	SKCM	-21.3469612310188	-0.123124216069704	-0.517296374024392	-0.130061677628325	-0.430116732513389
TCGA.EB.A3XF.01	SKCM	5.68130494501218	-0.32381335929649	0.690116009446062	1.69947258767678	-0.552131562521892
TCGA.EB.A3Y6.01	SKCM	6.62495308997899	-0.0227796444563106	1.25363870468686	1.08962783257508	-0.0640722424878778
TCGA.EB.A3Y7.01	SKCM	7.15593869986492	-0.624847074136669	2.88818526047227	2.00439496522763	-0.674146392530396
TCGA.EB.A41A.01	SKCM	10.0188282479735	-0.32381335929649	5.22800383642067	3.22408447543103	-0.430116732513389
TCGA.EB.A41B.01	SKCM	8.04772677486335	0.177909498770476	0.719320757699958	1.39455021012593	-0.308101902504885
TCGA.EB.A42Y.01	SKCM	18.539782324117	1.3318720723245	-0.380307889906036	-0.739906432730027	-0.430116732513389
TCGA.EB.A42Z.01	SKCM	8.05685877330322	0.579287785224048	-0.223053317974022	2.00439496522763	-0.308101902504885
TCGA.EB.A430.01	SKCM	6.24471161891986	-0.574674788329973	0.654792011753353	2.30931734277848	0.423987077546137
TCGA.EB.A431.01	SKCM	11.3520008733643	1.03083835748432	5.056905993062	3.22408447543103	0.912046397580151
TCGA.EB.A44O.01	SKCM	13.5244855932302	-0.123124216069704	1.11239795212617	2.00439496522763	-0.0640722424878778
TCGA.EB.A4IS.01	SKCM	3.78079174807618	-0.775363931556759	1.19894462061754	2.00439496522763	1.76615020763968
TCGA.EB.A4OY.01	SKCM	-1.88647558973911	1.2315275007111	-0.383239183831674	0.479783077473376	0.912046397580151
TCGA.EB.A4P0.01	SKCM	-4.029947637584	0.378598641997262	0.0793652835597033	1.39455021012593	1.64413537763117
TCGA.EB.A4XL.01	SKCM	6.55780378684446	-0.1732965018764	0.879231237703182	1.08962783257508	-0.186087072496381
TCGA.EB.A51B.01	SKCM	17.9086629104407	-0.675019359943366	0.674310076084731	1.08962783257508	1.03406122758866
TCGA.EB.A550.01	SKCM	-0.60205508793852	-0.624847074136669	-0.1219913028506	0.479783077473376	-0.552131562521892
TCGA.EB.A551.01	SKCM	-0.97338873024855	-0.624847074136669	0.514156802291166	0.174860699922526	-0.186087072496381
TCGA.EB.A553.01	SKCM	10.7239753196617	-0.0227796444563106	0.401021683276269	1.08962783257508	1.52212054762267
TCGA.EB.A57M.01	SKCM	-10.8847253173104	1.03083835748432	-0.415179088460969	-1.34975118783173	0.301972247537633
TCGA.EB.A5FP.01	SKCM	18.1676438988245	-0.47433021671658	0.670068243773742	1.39455021012593	0.912046397580151
TCGA.EB.A5SE.01	SKCM	4.36173998946243	-0.223468787683097	0.374960454368748	0.784705455024227	-0.308101902504885
TCGA.EB.A5SF.01	SKCM	-10.9386881548763	2.28514550265173	-0.458324987486607	-0.739906432730027	0.301972247537633
TCGA.EB.A5UM.01	SKCM	-7.90597589340463	0.0775649271570825	1.19948929888597	2.91916209788018	-0.430116732513389
TCGA.EB.A6QY.01	SKCM	15.0533611563939	-0.373985645103186	1.21899293330197	1.39455021012593	2.3762243576822
TCGA.EB.A6QZ.01	SKCM	12.171182589546	0.378598641997262	0.261751094752619	1.39455021012593	-0.308101902504885
TCGA.EB.A6R0.01	SKCM	16.9812391059047	-0.524502502523276	0.559288930435769	1.69947258767678	0.0579425875206259
TCGA.EJ.5494.01	PRAD	-28.8578911821221	-0.925880788976848	-0.481268745856024	-1.04482881028088	-1.16220571256441
TCGA.EJ.5496.01	PRAD	-23.3190582488174	-0.47433021671658	-0.46807365322464	-0.434984055179176	-0.918176052547403
TCGA.EJ.5497.01	PRAD	-30.0022262843625	-1.02622536059024	-0.513626188965124	-0.739906432730027	-1.16220571256441
TCGA.EJ.5501.01	PRAD	-20.4302085302338	-0.925880788976848	-0.506086410876926	-0.739906432730027	-0.918176052547403
TCGA.EJ.5504.01	PRAD	-21.4097117334406	-0.675019359943366	-0.454589843595299	-0.434984055179176	-0.918176052547403
TCGA.EJ.5505.01	PRAD	-25.4345668867696	-0.123124216069704	-0.489569330004154	-0.130061677628325	-1.16220571256441
TCGA.EJ.5507.01	PRAD	-11.6420058335561	-0.373985645103186	-0.477066707575596	-0.434984055179176	-0.674146392530396
TCGA.EJ.5508.01	PRAD	-25.332981851266	-0.875708503170152	-0.506517698808717	-0.434984055179176	-1.16220571256441
TCGA.EJ.5509.01	PRAD	-28.6604476092445	0.529115499417351	-0.509570057468785	-0.739906432730027	-0.918176052547403
TCGA.EJ.5510.01	PRAD	-31.6178246727293	-0.775363931556759	-0.498502184882358	-0.130061677628325	-0.918176052547403
TCGA.EJ.5511.01	PRAD	-31.8904173314444	-0.925880788976848	-0.446797604613489	-0.434984055179176	-0.7961612225389
TCGA.EJ.5514.01	PRAD	-10.571853479899	-0.223468787683097	-0.472665398488557	-0.434984055179176	-0.674146392530396
TCGA.EJ.5516.01	PRAD	-20.5468281339823	-0.123124216069704	-0.506807645440182	-0.739906432730027	-1.04019088255591
TCGA.EJ.5517.01	PRAD	-35.425386582852	-0.223468787683097	-0.506847602443579	-0.739906432730027	-1.16220571256441
TCGA.EJ.5518.01	PRAD	-18.6792600528843	-0.1732965018764	-0.463220488912945	-0.434984055179176	-1.04019088255591
TCGA.EJ.5519.01	PRAD	-19.5669068371375	-0.1732965018764	-0.332169126563674	-0.434984055179176	-0.674146392530396
TCGA.EJ.5524.01	PRAD	-19.283564866718	3.48928036201245	-0.46333418257932	-0.739906432730027	-1.16220571256441
TCGA.EJ.5525.01	PRAD	-4.00020468009747	0.0775649271570825	-0.409479401369086	0.479783077473376	-0.552131562521892
TCGA.EJ.5526.01	PRAD	-20.6631474950219	-0.47433021671658	-0.482921647097825	-0.739906432730027	-0.674146392530396
TCGA.EJ.5527.01	PRAD	-27.6808582680978	-0.725191645750062	-0.478211696979276	-1.04482881028088	-0.918176052547403
TCGA.EJ.5542.01	PRAD	-20.2324260691787	-0.624847074136669	-0.494843252717667	-0.739906432730027	-0.918176052547403
TCGA.EJ.7115.01	PRAD	-29.0670422198295	-0.775363931556759	-0.447375885325801	-0.739906432730027	-1.04019088255591
TCGA.EJ.7123.01	PRAD	-22.7220344034126	-0.725191645750062	-0.449057494560838	-1.04482881028088	-0.674146392530396
TCGA.EJ.7314.01	PRAD	-24.1112540962371	-0.775363931556759	-0.466424909516587	-0.739906432730027	-1.04019088255591
TCGA.EJ.7315.01	PRAD	-18.3252054976782	-0.574674788329973	-0.501930747432231	-0.739906432730027	-1.04019088255591
TCGA.EJ.7317.01	PRAD	-26.4782689800282	-1.07639764639694	-0.454742392817297	-1.04482881028088	-1.16220571256441
TCGA.EJ.7321.01	PRAD	-22.0831457762336	-0.925880788976848	-0.461225555335347	-1.34975118783173	-1.16220571256441
TCGA.EJ.7330.01	PRAD	-34.9992388804163	-0.675019359943366	-0.45051014344723	-0.739906432730027	-0.674146392530396
TCGA.EJ.7331.01	PRAD	-31.2490319717074	-0.976053074783545	-0.489365987897833	-1.04482881028088	-1.16220571256441
TCGA.EJ.7781.01	PRAD	-22.4601540308376	-0.725191645750062	-0.393754714541924	-1.04482881028088	-1.04019088255591
TCGA.EJ.7782.01	PRAD	-18.6825103589999	2.38549007426512	0.634001083902383	0.479783077473376	-0.918176052547403
TCGA.EJ.7783.01	PRAD	-27.4785091157305	-0.675019359943366	-0.455763032910584	-0.739906432730027	-0.918176052547403
TCGA.EJ.7784.01	PRAD	-19.6073647459513	-0.875708503170152	-0.456742594267414	-1.04482881028088	-0.308101902504885
TCGA.EJ.7785.01	PRAD	-25.4454287290909	-0.925880788976848	-0.508094869300938	-0.739906432730027	-1.16220571256441
TCGA.EJ.7788.01	PRAD	-12.3434423611875	-0.32381335929649	-0.466193326151209	-1.34975118783173	-1.16220571256441
TCGA.EJ.7789.01	PRAD	-6.31414549569837	7.50306322654817	-0.480612302490672	-1.04482881028088	-0.308101902504885
TCGA.EJ.7792.01	PRAD	-38.9128004389631	-1.12656993220363	-0.518550404858725	-1.04482881028088	-1.16220571256441
TCGA.EJ.7797.01	PRAD	-30.7920788275678	-0.725191645750062	-0.492952428743358	-1.34975118783173	-1.04019088255591
TCGA.EL.A3CL.01	THCA	-32.5082266976721	-1.07639764639694	-0.538697702738361	-1.04482881028088	-1.04019088255591
TCGA.EL.A3CT.01	THCA	-25.2037550401755	-0.775363931556759	-0.355043386254435	-1.04482881028088	-1.16220571256441
TCGA.EL.A3CU.01	THCA	-22.1192785431926	-0.925880788976848	-0.515156164750846	-0.739906432730027	-1.16220571256441
TCGA.EL.A3CV.01	THCA	-20.6011281189536	-0.424157930909883	-0.543766092621174	-1.04482881028088	-1.16220571256441
TCGA.EL.A3GQ.01	THCA	-34.3353431383703	-1.07639764639694	-0.524726168754185	-1.04482881028088	-1.16220571256441
TCGA.EL.A3GR.01	THCA	-28.5790843708145	-0.825536217363455	-0.532369398857181	-0.739906432730027	-1.16220571256441
TCGA.EL.A3GY.01	THCA	-28.6118627757074	-0.725191645750062	-0.527787859853495	-1.04482881028088	-1.16220571256441
TCGA.EL.A3H5.01	THCA	-29.1581396141596	-0.825536217363455	-0.497352680492326	-0.739906432730027	-0.918176052547403
TCGA.EL.A4KG.01	THCA	-15.9916215944424	-0.32381335929649	-0.424934654216861	-0.739906432730027	-1.16220571256441
TCGA.EL.A4KI.01	THCA	-7.80178455730718	-0.373985645103186	-0.50869075013011	0.174860699922526	1.15607605759716
TCGA.EM.A1CS.01	THCA	-26.8242046811439	-0.574674788329973	-0.55208150695218	-1.04482881028088	-1.04019088255591
TCGA.EM.A1CT.01	THCA	-30.1309682185151	-0.825536217363455	-0.506601762494108	-0.434984055179176	-1.16220571256441
TCGA.EM.A1YB.01	THCA	-14.7407847459706	-0.47433021671658	-0.461343930500046	-0.739906432730027	-0.918176052547403
TCGA.EM.A2P2.01	THCA	-23.942732637693	-0.925880788976848	-0.512384705312825	-1.04482881028088	-1.04019088255591
TCGA.EM.A3AP.01	THCA	-18.5483887321768	-0.574674788329973	-0.540692132722988	-1.34975118783173	-1.04019088255591
TCGA.EM.A3O3.01	THCA	-11.8225371877493	-0.47433021671658	-0.460662420652103	-1.34975118783173	-0.674146392530396
TCGA.EQ.A4SO.01	STAD	13.1264465375083	-0.223468787683097	-0.048291772560295	0.174860699922526	-0.308101902504885
TCGA.ER.A19K.01	SKCM	10.0510857448838	-0.574674788329973	0.656725499478542	-0.130061677628325	-0.552131562521892
TCGA.EU.5904.01	KIRC	-27.9021950219158	-0.875708503170152	-0.449075812258838	-0.739906432730027	-1.16220571256441
TCGA.EU.5905.01	KIRC	-27.2059212058063	-0.976053074783545	-0.406083521951279	-0.739906432730027	1.88816503764818
TCGA.EU.5906.01	KIRC	-15.7733866560014	-0.925880788976848	-0.377494188305767	-1.04482881028088	-1.04019088255591
TCGA.EU.5907.01	KIRC	-20.7637820000301	-0.373985645103186	-0.428658400195389	1.69947258767678	-0.308101902504885
TCGA.EX.A1H5.01	CESC	27.2525398671384	-0.1732965018764	-0.426966342744157	-0.739906432730027	0.546001907554641
TCGA.EZ.7264.01	LGG	-22.8689108972112	-1.02622536059024	-0.475440868284115	0.479783077473376	-0.552131562521892
TCGA.F1.6177.01	STAD	13.0726335121103	0.228081784577172	3.37214082874636	1.08962783257508	-0.674146392530396
TCGA.F1.6874.01	STAD	12.4018204554432	-0.825536217363455	2.14778109427469	1.08962783257508	-0.674146392530396
TCGA.FC.7708.01	PRAD	-37.0038506406496	-0.0729519302630072	-0.478975837594658	-1.04482881028088	-1.04019088255591
TCGA.FD.A3B3.01	BLCA	20.3775931294873	-0.373985645103186	-0.0502072470393876	-0.434984055179176	0.17995741752913
TCGA.FD.A3B4.01	BLCA	11.7703449004965	0.378598641997262	-0.325826967574387	-0.739906432730027	-0.308101902504885
TCGA.FD.A3B6.01	BLCA	16.3422495182079	1.03083835748432	0.27127886134133	0.784705455024227	0.668016737563144
TCGA.FD.A3B7.01	BLCA	15.1596860682513	-0.1732965018764	-0.368133467839026	0.479783077473376	0.301972247537633
TCGA.FD.A3N5.01	BLCA	28.2942771481944	1.78342264458476	0.480415868267875	1.69947258767678	-0.0640722424878778
TCGA.FD.A3NA.01	BLCA	22.3603154531506	0.328426356190565	-0.0558084423432348	-0.130061677628325	1.03406122758866
TCGA.FD.A3SL.01	BLCA	-2.32526662746063	-0.32381335929649	0.0843526811218028	1.08962783257508	0.546001907554641
TCGA.FD.A3SM.01	BLCA	1.98367255684853	-0.32381335929649	0.0124408726474228	0.479783077473376	-0.308101902504885
TCGA.FD.A3SO.01	BLCA	21.0293953981292	-0.624847074136669	0.541818795720823	0.479783077473376	0.301972247537633
TCGA.FD.A3SQ.01	BLCA	-16.5301282321433	-0.875708503170152	-0.335132356173393	-0.739906432730027	-0.0640722424878778
TCGA.FD.A3SR.01	BLCA	9.96333495382677	0.880321500064227	-0.168994041503797	0.174860699922526	0.546001907554641
TCGA.FD.A43N.01	BLCA	10.1299851085794	0.378598641997262	-0.0254119652327322	0.784705455024227	1.15607605759716
TCGA.FD.A43U.01	BLCA	4.22182368215186	-0.775363931556759	-0.353889034199388	-0.434984055179176	2.13219469766519
TCGA.FD.A43X.01	BLCA	3.43282212154894	0.428770927803958	0.377298345895348	1.69947258767678	0.0579425875206259
TCGA.FD.A5BT.01	BLCA	-0.591429763525402	-0.0227796444563106	-0.185824394150032	-0.739906432730027	2.13219469766519
TCGA.FD.A5BV.01	BLCA	11.6371879697589	-0.123124216069704	-0.190266935969047	0.784705455024227	-0.308101902504885
TCGA.FD.A5BX.01	BLCA	1.30536514334452	-0.524502502523276	0.551852079361948	0.784705455024227	-0.7961612225389
TCGA.FD.A5BY.01	BLCA	15.8408923009318	-0.1732965018764	-0.4335455020466	-0.130061677628325	2.25420952767369
TCGA.FD.A5C1.01	BLCA	9.73209623253763	-0.123124216069704	-0.176196397108624	-0.130061677628325	0.790031567571648
TCGA.FD.A62N.01	BLCA	8.30410160942926	-0.123124216069704	-0.286977080437007	-0.739906432730027	0.423987077546137
TCGA.FD.A62O.01	BLCA	12.1339018639627	-0.47433021671658	-0.0109371910682383	1.39455021012593	1.64413537763117
TCGA.FD.A62P.01	BLCA	19.3008006606957	-0.223468787683097	0.552472303309107	-0.434984055179176	1.88816503764818
TCGA.FG.5962.01	LGG	-31.4681865484516	-0.0729519302630072	-0.460712339283835	0.174860699922526	-0.7961612225389
TCGA.FG.5964.01	LGG	-23.569169856004	-0.424157930909883	-0.451548011443992	-0.130061677628325	-0.552131562521892
TCGA.FG.5965.01	LGG	-22.5406423751567	-0.273641073489793	-0.445401303240171	-1.04482881028088	-0.918176052547403
TCGA.FG.6688.01	LGG	-20.2710150998102	-0.775363931556759	-0.396117720976836	-0.739906432730027	-0.674146392530396
TCGA.FG.6689.01	LGG	-40.6709715230087	-0.775363931556759	-0.505268671620287	-0.739906432730027	-0.7961612225389
TCGA.FG.6690.01	LGG	-25.7800652604623	-0.32381335929649	-0.475639172475351	-0.434984055179176	-1.16220571256441
TCGA.FG.6692.01	LGG	-7.40995657262291	-0.524502502523276	-0.342147349987232	-0.434984055179176	-0.308101902504885
TCGA.FG.7634.01	LGG	-10.7016263670712	-0.524502502523276	-0.507238498058405	-0.434984055179176	-0.918176052547403
TCGA.FG.7636.01	LGG	-24.153340661938	-0.725191645750062	-0.449755526988606	-0.434984055179176	-0.7961612225389
TCGA.FG.7638.01	LGG	-24.5220524043843	-0.123124216069704	-0.505011886076714	-0.130061677628325	-0.918176052547403
TCGA.FG.7643.01	LGG	-31.9659792570632	-0.775363931556759	-0.408861707644277	-0.739906432730027	-0.308101902504885
TCGA.FG.8186.01	LGG	-31.7815820524251	-0.624847074136669	-0.483911534009622	-0.130061677628325	-0.918176052547403
TCGA.FG.8187.01	LGG	-27.4344669063885	-0.725191645750062	-0.521257742340581	-0.739906432730027	-0.918176052547403
TCGA.FG.8188.01	LGG	-17.8208464490323	-0.825536217363455	-0.463105628885885	-0.434984055179176	-0.918176052547403
TCGA.FG.8191.01	LGG	-33.7903508798306	-0.875708503170152	-0.487572965407653	-0.130061677628325	-1.16220571256441
TCGA.FG.A4MW.01	LGG	4.47508131879542	0.177909498770476	-0.322095925108594	-1.04482881028088	-0.308101902504885
TCGA.FJ.A3Z7.01	BLCA	-4.69707720719985	0.177909498770476	0.361087032449351	0.784705455024227	0.546001907554641
TCGA.FJ.A3Z9.01	BLCA	18.3773778026433	-0.373985645103186	-0.355848231493839	-1.04482881028088	-1.04019088255591
TCGA.FJ.A3ZE.01	BLCA	20.783303879534	0.478943213610655	0.656068934315164	2.91916209788018	0.0579425875206259
TCGA.FJ.A3ZF.01	BLCA	15.4604002604529	-0.373985645103186	0.138056826918708	1.08962783257508	0.546001907554641
TCGA.FP.7829.01	STAD	19.2592418743232	1.43221664393789	0.180805054181375	0.784705455024227	0.790031567571648
TCGA.FP.7916.01	STAD	11.1467009894265	-0.825536217363455	-0.290210681637848	0.174860699922526	1.40010571761417
TCGA.FP.7998.01	STAD	11.3207028752604	0.278254070383869	-0.380277840408109	-1.04482881028088	-0.430116732513389
TCGA.FP.A4BF.01	STAD	2.45933770949107	-0.0227796444563106	-0.269720357357166	-1.04482881028088	1.40010571761417
TCGA.FR.A2OS.01	SKCM	19.927584497042	0.0775649271570825	-0.521349121503716	-1.04482881028088	-0.430116732513389
TCGA.FR.A3R1.01	SKCM	13.7951814547552	-1.07639764639694	0.719553693705354	0.479783077473376	-0.7961612225389
TCGA.FS.A1ZN.01	SKCM	4.2128540215118	-0.524502502523276	-0.234727028788258	-1.04482881028088	-0.552131562521892
TCGA.FT.A61P.01	BLCA	17.5221316768659	0.529115499417351	-0.0732650589447547	-0.739906432730027	1.40010571761417
TCGA.FU.A23K.01	CESC	21.5181883025582	0.177909498770476	-0.243383339047541	-0.739906432730027	-0.430116732513389
TCGA.FU.A23L.01	CESC	17.2212395690472	-0.424157930909883	-0.0885329643307203	-0.434984055179176	1.64413537763117
TCGA.FW.A5DX.01	SKCM	21.9597344433667	2.736696074912	0.0266117362223744	2.61423972032933	2.3762243576822
TCGA.G2.A2EF.01	BLCA	6.17392101920185	0.830149214257531	0.214128144582395	1.08962783257508	0.546001907554641
TCGA.G2.A2EJ.01	BLCA	19.3392441358533	0.478943213610655	0.369036994436487	0.479783077473376	-0.186087072496381
TCGA.G2.A2EK.01	BLCA	1.67210346030526	-0.775363931556759	-0.368759698819934	-0.130061677628325	-0.430116732513389
TCGA.G2.A3IB.01	BLCA	15.5650272667152	0.529115499417351	-0.276079721461352	1.69947258767678	-0.430116732513389
TCGA.G2.A3IE.01	BLCA	1.26729638119056	0.177909498770476	0.576512173128714	1.08962783257508	-0.674146392530396
TCGA.G2.A3VY.01	BLCA	19.4944731378958	3.08790207555888	1.6189033009138	1.69947258767678	1.03406122758866
TCGA.G9.6329.01	PRAD	-30.8317632465861	-0.925880788976848	-0.497773936789972	-1.04482881028088	-0.674146392530396
TCGA.G9.6332.01	PRAD	-33.834076207662	-0.32381335929649	-0.499128381594084	-0.434984055179176	-1.16220571256441
TCGA.G9.6333.01	PRAD	-30.0696499015465	-1.02622536059024	-0.482178634771317	-1.04482881028088	-1.04019088255591
TCGA.G9.6361.01	PRAD	-32.6341055676586	-0.223468787683097	-0.470168269638581	-0.739906432730027	-1.04019088255591
TCGA.G9.6362.01	PRAD	-24.0546352240072	-0.825536217363455	-0.458861168724223	-1.04482881028088	-0.918176052547403
TCGA.G9.6363.01	PRAD	-14.3640038962677	-0.775363931556759	-0.47158491818785	-0.739906432730027	-1.04019088255591
TCGA.G9.6364.01	PRAD	-33.1866251006688	-0.775363931556759	-0.509418046885824	-0.739906432730027	-0.918176052547403
TCGA.G9.6366.01	PRAD	-29.1882581062719	-0.424157930909883	-0.480832750702442	-0.739906432730027	-1.04019088255591
TCGA.G9.6369.01	PRAD	-20.0689198296036	1.2315275007111	-0.472258297693864	-1.04482881028088	-1.04019088255591
TCGA.G9.6373.01	PRAD	-30.2418054753492	-0.875708503170152	-0.494287370239345	-0.130061677628325	-0.308101902504885
TCGA.G9.6494.01	PRAD	-29.6601301958073	-0.47433021671658	-0.476268680781311	-1.04482881028088	-0.552131562521892
TCGA.G9.7521.01	PRAD	-19.4126898854693	-0.624847074136669	-0.496321655196705	-0.739906432730027	0.546001907554641
TCGA.G9.7523.01	PRAD	-42.8005822338205	-0.47433021671658	-0.521468934333986	-1.04482881028088	-0.308101902504885
TCGA.G9.7525.01	PRAD	-21.730789229731	-0.47433021671658	-0.465540192222082	-0.739906432730027	-1.04019088255591
TCGA.GC.A3I6.01	BLCA	23.8501629819771	-0.373985645103186	0.0185503183378375	1.39455021012593	1.03406122758866
TCGA.GC.A3OO.01	BLCA	10.9546641019479	-0.725191645750062	-0.163057759631801	-0.130061677628325	0.423987077546137
TCGA.GC.A3RD.01	BLCA	20.3752775679085	-0.32381335929649	-0.295401701502153	1.08962783257508	1.27809088760566
TCGA.GC.A3WC.01	BLCA	7.67902031105112	-1.12656993220363	-0.131186423147697	-0.130061677628325	-0.308101902504885
TCGA.GC.A3YS.01	BLCA	14.7080967129129	1.03083835748432	0.129216252647142	2.91916209788018	1.52212054762267
TCGA.GD.A2C5.01	BLCA	6.08098925744789	1.83359493039146	0.22119023383432	0.479783077473376	0.912046397580151
TCGA.GD.A3OQ.01	BLCA	20.820723559889	-0.675019359943366	-0.260012482908795	-1.34975118783173	-1.16220571256441
TCGA.GD.A3OS.01	BLCA	12.1863525245037	1.93393950200485	-0.276120178863867	1.69947258767678	1.52212054762267
TCGA.GD.A6C6.01	BLCA	10.3887758335558	2.98755750394548	0.242000656102418	0.784705455024227	0.790031567571648
TCGA.GF.A2C7.01	SKCM	14.6781166691873	-0.624847074136669	-0.320901091653972	0.479783077473376	0.546001907554641
TCGA.GN.A263.01	SKCM	13.7317126117198	-1.07639764639694	0.831482434867201	2.30931734277848	-0.7961612225389
TCGA.GN.A26C.01	SKCM	2.58700765240466	-0.223468787683097	5.41787483593017	2.61423972032933	2.01017986765668
TCGA.GU.A42R.01	BLCA	13.6827401691205	0.629460071030744	-0.0827645529401176	0.479783077473376	-0.430116732513389
TCGA.GV.A3JV.01	BLCA	16.9153226694706	1.68307807297137	-0.21031119202823	-0.434984055179176	0.912046397580151
TCGA.GV.A3JW.01	BLCA	12.588293605183	1.83359493039146	-0.314295592298368	1.39455021012593	0.423987077546137
TCGA.GV.A3JX.01	BLCA	20.8942943449287	0.127737212963779	0.291844860090719	0.174860699922526	0.546001907554641
TCGA.GV.A3JZ.01	BLCA	24.2715100891087	3.33876350459236	0.864080256177728	1.69947258767678	0.790031567571648
TCGA.GV.A3QH.01	BLCA	23.6690249831486	0.629460071030744	-0.0556987119034804	0.174860699922526	2.01017986765668
TCGA.GV.A3QI.01	BLCA	20.2303450338454	3.58962493362584	0.962960617724429	1.08962783257508	0.668016737563144
TCGA.GV.A3QK.01	BLCA	13.510645771438	-0.1732965018764	-0.15031640444049	0.174860699922526	0.17995741752913
TCGA.GV.A40E.01	BLCA	20.0043659219164	1.83359493039146	-0.107533365903637	0.174860699922526	1.76615020763968
TCGA.H4.A2HO.01	BLCA	-8.34615853585917	0.679632356837441	-0.277752036324425	-0.434984055179176	-1.16220571256441
TCGA.H4.A2HQ.01	BLCA	24.0929312769422	2.23497321684503	0.739718074901864	0.174860699922526	2.01017986765668
TCGA.H9.7775.01	PRAD	-27.8936432499235	-0.825536217363455	-0.466308226576196	-1.04482881028088	-1.04019088255591
TCGA.HC.7075.01	PRAD	-26.7217013086206	-0.976053074783545	-0.492748299222727	-1.34975118783173	-1.16220571256441
TCGA.HC.7077.01	PRAD	-17.0828392351569	0.98066607167762	-0.415494697271819	-0.434984055179176	-0.918176052547403
TCGA.HC.7078.01	PRAD	-32.4101565281992	-0.825536217363455	-0.473294719910941	-1.04482881028088	-0.430116732513389
TCGA.HC.7080.01	PRAD	-26.8125063903485	2.7868683607187	-0.477061546654001	-0.739906432730027	-1.16220571256441
TCGA.HC.7209.01	PRAD	-21.9087153325731	-0.47433021671658	-0.507455540241468	-1.34975118783173	-1.16220571256441
TCGA.HC.7212.01	PRAD	-18.2131828011434	-0.925880788976848	-0.476319706644282	-0.739906432730027	-1.16220571256441
TCGA.HC.7213.01	PRAD	-3.4121736837734	-0.123124216069704	-0.45099422862207	-1.04482881028088	0.423987077546137
TCGA.HC.7230.01	PRAD	-18.2299848656345	-1.02622536059024	-0.49159925595605	-0.130061677628325	-0.918176052547403
TCGA.HC.7231.01	PRAD	-28.9570482660457	-0.273641073489793	-0.457284341269107	-1.34975118783173	-1.16220571256441
TCGA.HC.7736.01	PRAD	-20.3298301134341	-0.1732965018764	-0.508801963985225	-1.04482881028088	-1.04019088255591
TCGA.HC.7740.01	PRAD	-38.9456968858506	-0.775363931556759	-0.509852354217437	-1.04482881028088	-1.16220571256441
TCGA.HC.7742.01	PRAD	-12.6666113558576	-0.273641073489793	-0.472902775331118	-0.739906432730027	-0.552131562521892
TCGA.HC.7744.01	PRAD	-9.24115007439724	-0.524502502523276	-0.485485559764861	-1.04482881028088	-1.16220571256441
TCGA.HC.7752.01	PRAD	-40.2592553496572	-0.825536217363455	-0.467483521072385	-0.130061677628325	-1.16220571256441
TCGA.HC.7821.01	PRAD	-22.1247618930093	-0.0227796444563106	-0.483839790311081	-1.04482881028088	-0.674146392530396
TCGA.HC.8216.01	PRAD	-17.3898255817172	-0.0227796444563106	-0.273897115253154	-1.34975118783173	-0.552131562521892
TCGA.HC.8265.01	PRAD	-31.0906367193844	-0.32381335929649	-0.395742730923913	-0.739906432730027	-1.04019088255591
TCGA.HI.7168.01	PRAD	-19.9521731908514	-0.123124216069704	-0.431196700662527	-1.04482881028088	2.01017986765668
TCGA.HI.7169.01	PRAD	-53.5703922024434	-1.02622536059024	-0.47528876059075	-1.04482881028088	-1.16220571256441
TCGA.HI.7170.01	PRAD	-36.4448698710737	-1.02622536059024	-0.488934851544591	-0.434984055179176	-0.7961612225389
TCGA.HI.7171.01	PRAD	-18.5668787941062	-0.223468787683097	-0.458821916353912	-1.04482881028088	-0.918176052547403
TCGA.HJ.7597.01	STAD	14.7660573563499	-0.775363931556759	1.9624953867191	1.08962783257508	-0.0640722424878778
TCGA.HQ.A2OE.01	BLCA	25.5126981646306	1.03083835748432	-0.0968243338668985	-1.04482881028088	2.13219469766519
TCGA.HT.7467.01	LGG	-13.6693505204744	-0.373985645103186	-0.474518618207161	-0.434984055179176	-0.674146392530396
TCGA.HT.7468.01	LGG	-14.2047137925411	-0.424157930909883	-0.5231400647091	0.784705455024227	-0.7961612225389
TCGA.HT.7469.01	LGG	9.83456562281209	-0.373985645103186	-0.450991582816761	-1.04482881028088	-0.552131562521892
TCGA.HT.7470.01	LGG	-28.405479356675	0.278254070383869	-0.438163894405193	-1.04482881028088	-0.7961612225389
TCGA.HT.7471.01	LGG	-3.64364224480548	-0.725191645750062	-0.506534319793751	0.784705455024227	-0.918176052547403
TCGA.HT.7472.01	LGG	-15.7761202163972	0.278254070383869	-0.499725714331686	-1.04482881028088	-1.16220571256441
TCGA.HT.7473.01	LGG	-36.4617608071202	-0.373985645103186	-0.511833446670827	-0.739906432730027	-0.674146392530396
TCGA.HT.7474.01	LGG	-35.7915568662159	-0.624847074136669	-0.485147966885103	-0.130061677628325	-0.918176052547403
TCGA.HT.7475.01	LGG	-8.77543409052278	-0.223468787683097	-0.410468151700722	-0.739906432730027	-0.674146392530396
TCGA.HT.7480.01	LGG	-33.8911105803782	-0.875708503170152	-0.486362041924522	1.39455021012593	-0.7961612225389
TCGA.HT.7601.01	LGG	-16.8234241649751	-1.12656993220363	-0.492604348199	-1.04482881028088	-1.04019088255591
TCGA.HT.7603.01	LGG	-34.0042482298496	-0.47433021671658	-0.470114623866408	-0.739906432730027	-1.16220571256441
TCGA.HT.7604.01	LGG	0.836874139901091	-0.273641073489793	-0.429478566003626	-1.04482881028088	-1.04019088255591
TCGA.HT.7605.01	LGG	-34.9374306433883	-0.424157930909883	-0.477537126683915	-0.434984055179176	-0.918176052547403
TCGA.HT.7606.01	LGG	13.1327239462967	-0.825536217363455	-0.465621141814218	1.39455021012593	-0.918176052547403
TCGA.HT.7607.01	LGG	-40.150921552699	-0.725191645750062	-0.479668173655647	-1.04482881028088	-0.7961612225389
TCGA.HT.7608.01	LGG	-44.8317821106222	-0.47433021671658	-0.498999881655572	-0.434984055179176	-0.918176052547403
TCGA.HT.7611.01	LGG	-29.0234924464691	-0.123124216069704	-0.479626487655468	-0.130061677628325	-1.04019088255591
TCGA.HT.7616.01	LGG	-22.9006062201719	-0.574674788329973	-0.445082505668957	-0.130061677628325	-0.674146392530396
TCGA.HT.7620.01	LGG	-21.8874177316122	-0.675019359943366	-0.502066718138812	-1.04482881028088	-0.918176052547403
TCGA.HT.7677.01	LGG	-22.8642689978285	-0.825536217363455	-0.448947480645026	-0.434984055179176	-0.918176052547403
TCGA.HT.7681.01	LGG	-38.0531841094462	-0.925880788976848	-0.521317134890622	-0.434984055179176	-0.918176052547403
TCGA.HT.7684.01	LGG	-36.3879221522972	-1.02622536059024	-0.450542400070405	-0.739906432730027	-0.918176052547403
TCGA.HT.7686.01	LGG	-25.8933239447322	-0.775363931556759	-0.506918384964927	-1.04482881028088	-0.7961612225389
TCGA.HT.7687.01	LGG	-21.4268840784161	-0.875708503170152	-0.445735462209747	0.479783077473376	-0.918176052547403
TCGA.HT.7688.01	LGG	-19.0516208787311	0.0775649271570825	-0.323959766374673	-1.04482881028088	-0.186087072496381
TCGA.HT.7689.01	LGG	-25.3369849943261	-0.424157930909883	-0.410469688721026	0.479783077473376	-0.918176052547403
TCGA.HT.7690.01	LGG	-15.3108000899888	-0.624847074136669	-0.497787129734608	-0.739906432730027	-0.918176052547403
TCGA.HT.7692.01	LGG	-11.0034402246878	-0.574674788329973	-0.489572826410276	0.174860699922526	-0.674146392530396
TCGA.HT.7693.01	LGG	-26.3790285627567	-0.725191645750062	-0.454167856941099	-0.434984055179176	-0.674146392530396
TCGA.HT.7694.01	LGG	-27.5969650552051	-0.925880788976848	-0.464554895222709	-0.434984055179176	-0.918176052547403
TCGA.HT.7695.01	LGG	-26.3969870231011	-0.775363931556759	-0.500339876345347	-0.434984055179176	-0.918176052547403
TCGA.HT.7854.01	LGG	-47.3067900192022	-0.825536217363455	-0.484057575971392	-0.739906432730027	-1.16220571256441
TCGA.HT.7855.01	LGG	-23.2668457446454	-0.524502502523276	-0.452592276124601	-1.34975118783173	-1.04019088255591
TCGA.HT.7858.01	LGG	-17.768559201841	-0.925880788976848	-0.511778241176097	-1.04482881028088	-1.04019088255591
TCGA.HT.7860.01	LGG	-33.8401554964327	-0.524502502523276	-0.352127290063759	0.174860699922526	-0.0640722424878778
TCGA.HT.7873.01	LGG	-18.6997847222867	-0.0227796444563106	-0.479993211239258	-0.130061677628325	-0.918176052547403
TCGA.HT.7874.01	LGG	-40.3717873926866	-1.17674221801033	-0.490913999027663	-0.739906432730027	-0.918176052547403
TCGA.HT.7879.01	LGG	-25.778875160646	-0.424157930909883	-0.517213521240992	-1.04482881028088	-1.04019088255591
TCGA.HT.7882.01	LGG	-24.5338043713214	-0.524502502523276	-0.415896444736837	-1.04482881028088	-0.186087072496381
TCGA.HT.7884.01	LGG	-27.4670016451397	-0.925880788976848	-0.456450902842543	-1.04482881028088	-0.918176052547403
TCGA.HT.8010.01	LGG	-47.7738019283679	-0.976053074783545	-0.527138524106463	-1.04482881028088	-0.918176052547403
TCGA.HT.8011.01	LGG	14.738188698736	-0.1732965018764	-0.439497712010112	-0.739906432730027	-0.430116732513389
TCGA.HT.8018.01	LGG	-38.1438690209863	-1.12656993220363	-0.512694183392851	-0.739906432730027	-0.7961612225389
TCGA.HT.8104.01	LGG	-3.08983924524721	-0.1732965018764	-0.39083173033192	0.479783077473376	-0.308101902504885
TCGA.HT.8108.01	LGG	-17.7389244329437	-0.524502502523276	-0.505119106665724	-1.04482881028088	-1.16220571256441
TCGA.HT.8109.01	LGG	-28.1317762055277	-0.775363931556759	-0.460245700748258	0.784705455024227	-0.918176052547403
TCGA.HT.8110.01	LGG	-9.72535310218669	-0.624847074136669	-0.451001566715748	-0.434984055179176	-0.552131562521892
TCGA.HT.8564.01	LGG	-17.3869390329231	-0.624847074136669	0.949724178763477	0.479783077473376	1.88816503764818
TCGA.HU.8602.01	STAD	25.049642178136	-1.02622536059024	4.21061891492884	1.69947258767678	-0.674146392530396
TCGA.HU.8604.01	STAD	18.7417767632674	0.278254070383869	0.0444138335716941	-0.434984055179176	1.03406122758866
TCGA.HU.8608.01	STAD	18.4737232933751	-0.624847074136669	-0.31464009365538	-0.130061677628325	-0.7961612225389
TCGA.HU.A4G2.01	STAD	21.1381988691313	-0.1732965018764	-0.417208362003595	0.784705455024227	0.0579425875206259
TCGA.HU.A4G9.01	STAD	23.0502994278298	-0.47433021671658	1.82018426041792	3.52900685298188	-0.430116732513389
TCGA.HU.A4GD.01	STAD	16.3598219296336	1.08101064329101	-0.318612355514494	1.69947258767678	0.17995741752913
TCGA.HU.A4GF.01	STAD	17.2027988817913	2.736696074912	-0.153090250204822	1.39455021012593	1.40010571761417
TCGA.HU.A4GN.01	STAD	23.2916753596563	-1.02622536059024	2.83433754872675	0.479783077473376	-1.16220571256441
TCGA.HU.A4GP.01	STAD	24.0327872444533	0.0273926413503859	0.0103655764561266	0.784705455024227	-0.0640722424878778
TCGA.HU.A4GQ.01	STAD	12.2654686459412	-0.47433021671658	4.93032576925804	2.00439496522763	-0.430116732513389
TCGA.HU.A4GT.01	STAD	22.5302728506868	-0.273641073489793	3.53923700357569	1.08962783257508	-0.552131562521892
TCGA.HU.A4GX.01	STAD	14.4490613417559	-0.47433021671658	3.10564521335374	0.479783077473376	-0.430116732513389
TCGA.HU.A4H2.01	STAD	23.6170971438528	0.679632356837441	-0.0903159765942042	-0.739906432730027	0.912046397580151
TCGA.HU.A4H3.01	STAD	21.8977652694342	0.0775649271570825	2.11976874834883	0.479783077473376	-0.674146392530396
TCGA.HU.A4H6.01	STAD	18.296554500771	0.0273926413503859	-0.241194964222424	-0.739906432730027	1.76615020763968
TCGA.HU.A4H8.01	STAD	21.2329458031472	-0.32381335929649	2.88122033143053	1.39455021012593	-0.918176052547403
TCGA.HU.A4HD.01	STAD	18.1720394067301	1.68307807297137	-0.0445951077815257	-0.739906432730027	1.52212054762267
TCGA.HW.7487.01	LGG	-35.2594772140431	-0.875708503170152	-0.512583128453516	-0.434984055179176	-0.674146392530396
TCGA.HW.7489.01	LGG	-29.6709515644946	-0.775363931556759	-0.50061618798562	-1.04482881028088	-1.16220571256441
TCGA.HW.7490.01	LGG	-33.0534844406528	-0.47433021671658	-0.430368445773493	-1.04482881028088	-0.918176052547403
TCGA.HW.7491.01	LGG	-21.6662162538513	0.0273926413503859	-0.512289286443232	1.69947258767678	-0.308101902504885
TCGA.HW.7495.01	LGG	-29.7164652949452	-0.976053074783545	-0.515983796579532	-0.739906432730027	-0.918176052547403
TCGA.HW.8319.01	LGG	-19.6538344403372	-0.925880788976848	-0.474047460023932	0.174860699922526	-0.7961612225389
TCGA.HW.8321.01	LGG	-31.0583736640561	-0.524502502523276	-0.475955606077227	-1.04482881028088	-1.16220571256441
TCGA.HW.8322.01	LGG	-10.3808123196898	-0.976053074783545	-0.499727172109901	-0.434984055179176	-0.918176052547403
TCGA.IH.A3EA.01	SKCM	11.113345148133	-0.273641073489793	4.29901596432119	2.00439496522763	-0.430116732513389
TCGA.IK.7675.01	LGG	-7.12660889946365	-0.0729519302630072	-0.445536415059184	0.174860699922526	-0.918176052547403
TCGA.IK.8125.01	LGG	-19.9173768656729	-0.825536217363455	-0.399308988256887	-0.434984055179176	-0.918176052547403
TCGA.IN.8663.01	STAD	14.6827530796437	1.68307807297137	-0.0966047632742139	0.174860699922526	1.03406122758866
TCGA.IP.7968.01	STAD	11.9738925282	2.43566236007182	-0.238739862683324	0.784705455024227	-0.552131562521892
TCGA.J1.A4AH.01	LUSC	10.267280305893	2.43566236007182	-0.0200566592536018	0.479783077473376	1.64413537763117
TCGA.J4.8198.01	PRAD	-33.4673096259645	-0.524502502523276	-0.481421979425824	-0.434984055179176	-0.918176052547403
TCGA.J4.8200.01	PRAD	-40.6504787358135	-0.775363931556759	-0.514948749273127	-0.739906432730027	-1.16220571256441
TCGA.K4.A3WS.01	BLCA	0.43160330327623	-0.624847074136669	0.244468488254313	1.08962783257508	0.668016737563144
TCGA.K4.A3WU.01	BLCA	-1.87954292315805	-0.32381335929649	-0.0111056862500662	-0.130061677628325	-1.04019088255591
TCGA.K4.A3WV.01	BLCA	18.4018455200777	3.03772978975218	-0.369749318138619	1.08962783257508	0.668016737563144
TCGA.K4.A4AB.01	BLCA	-20.9890556558394	-0.32381335929649	-0.28083242683036	-0.130061677628325	0.301972247537633
TCGA.K4.A54R.01	BLCA	15.9887660632542	-0.0729519302630072	2.24214349271128	1.39455021012593	-0.552131562521892
TCGA.K4.A6FZ.01	BLCA	5.69797213906654	0.428770927803958	0.551929840884283	0.784705455024227	1.64413537763117
TCGA.K4.A6MB.01	BLCA	14.9042437836075	3.79031407685263	0.455418746415457	2.00439496522763	0.301972247537633
TCGA.MV.A51V.01	BLCA	5.4700718387237	0.779976928450834	3.95820050906132	2.00439496522763	1.76615020763968
TCGA.MX.A5UJ.01	STAD	11.6530450272448	-1.12656993220363	3.57334063123051	2.30931734277848	-0.918176052547403
TCGA.NC.A5HE.01	LUSC	13.278033359795	0.177909498770476	0.00935236932259166	-0.739906432730027	0.301972247537633
