# Supplementary material for: Pan-cancer association of a centrosome amplification gene expression signature with genomic alterations and clinical outcome
Source: PLoS Comput Biol. 2019 Mar 11;15(3):e1006832. doi: 10.1371/journal.pcbi.1006832 (PMC6411098; doi:10.1371/journal.pcbi.1006832)
Supplement: S7 Table — Related to Fig 4a. (TXT) [file pcbi.1006832.s024.txt]

Gene	Number of WT samples	Number of mutated samples	Regression coefficient	P-value	FDR-adjusted p-value
TP53	7783	1938	4.42	1.59e-46	2.32e-42
CDH1	9526	195	-6.54	5.95e-16	4.34e-12
RB1	9532	189	6.15	2.38e-14	1.16e-10
FAT3	9164	557	2.86	8.09e-09	2.95e-05
RYR1	9232	489	2.86	3.89e-08	0.000114
ZIC1	9610	111	5.65	6.72e-08	0.000164
ASH1L	9529	192	4.29	8.86e-08	0.000185
MLL2	9297	424	2.84	4.02e-07	0.000733
TTN	7838	1883	1.49	5.7e-07	0.000924
COL22A1	9425	296	3.18	1.14e-06	0.0016
SCN2A	9492	229	3.59	1.28e-06	0.0016
PTPRZ1	9522	199	3.81	1.32e-06	0.0016
PTPRF	9559	162	4.17	1.65e-06	0.00185
ABCC5	9617	104	5.14	1.82e-06	0.0019
ATP10D	9575	146	4.35	2.18e-06	0.00191
WDR52	9616	105	5.07	2.23e-06	0.00191
ZNF831	9431	290	3.17	2.23e-06	0.00191
PLCG1	9623	98	5.23	2.42e-06	0.00196
PKD1L1	9468	253	3.32	2.56e-06	0.00197
OBSCN	9147	574	2.27	2.77e-06	0.00202
CSMD3	9018	703	2.06	3.6e-06	0.0025
KCNMA1	9583	138	4.34	4.1e-06	0.00263
NR1D2	9677	44	7.58	4.31e-06	0.00263
COBL	9594	127	4.51	4.32e-06	0.00263
MUC16	8467	1254	1.61	4.71e-06	0.00269
TRRAP	9453	268	3.14	4.94e-06	0.00269
PDILT	9621	100	5.03	5.15e-06	0.00269
FLJ43860	9626	95	5.2	5.16e-06	0.00269
XIRP2	9218	503	2.34	7.1e-06	0.00339
KIF26B	9559	162	3.91	7.27e-06	0.00339
CTNND2	9462	259	3.14	7.35e-06	0.00339
UNC5D	9527	194	3.59	7.44e-06	0.00339
HEG1	9611	110	4.67	8.43e-06	0.00373
MACF1	9319	402	2.5	8.97e-06	0.00375
ZNF536	9367	354	2.68	9.17e-06	0.00375
FLG	9077	644	2.03	9.41e-06	0.00375
PKHD1L1	9249	472	2.36	9.52e-06	0.00375
SCN1A	9425	296	2.91	9.78e-06	0.00376
HECTD1	9597	124	4.37	1.01e-05	0.00379
ZCWPW2	9675	46	7.1	1.09e-05	0.00398
ANK3	9349	372	2.65	1.26e-05	0.00448
LRP1B	9016	705	1.92	1.74e-05	0.00602
ULK4	9636	85	5.1	1.79e-05	0.00602
IGSF10	9493	228	3.19	1.82e-05	0.00602
DNAH7	9304	417	2.46	1.86e-05	0.00602
DMXL2	9526	195	3.39	2.09e-05	0.00662
ANO4	9548	173	3.61	2.22e-05	0.00688
NPAS4	9592	129	4.14	2.32e-05	0.00693
KCNQ3	9579	142	3.97	2.33e-05	0.00693
PTPRD	9417	304	2.75	2.42e-05	0.00694
APC	9503	218	3.19	2.43e-05	0.00694
MED12L	9487	234	3.09	2.49e-05	0.00696
DYNC2H1	9479	242	3.03	2.53e-05	0.00696
BCLAF1	9538	183	3.48	2.57e-05	0.00696
CNTN1	9572	149	3.81	2.66e-05	0.00697
DNAH3	9320	401	2.43	2.69e-05	0.00697
KALRN	9454	267	2.9	2.72e-05	0.00697
NLRP13	9550	171	3.61	2.82e-05	0.00709
IL23R	9669	52	6.34	2.92e-05	0.00714
PCLO	9098	623	1.99	2.95e-05	0.00714
CXorf22	9586	135	3.98	3.07e-05	0.00714
SLCO1B3	9570	151	3.8	3.12e-05	0.00714
APOB	9186	535	2.1	3.13e-05	0.00714
CHD7	9489	232	3.04	3.13e-05	0.00714
CARD11	9538	183	3.43	3.35e-05	0.00753
CDH9	9499	222	3.11	3.42e-05	0.00757
MYCBP2	9475	246	2.95	3.49e-05	0.0076
KCNT1	9595	126	4.07	3.64e-05	0.00763
COL5A1	9465	256	2.92	3.65e-05	0.00763
NOS1	9489	232	3.08	3.66e-05	0.00763
ITSN2	9597	124	4.07	3.72e-05	0.00763
EIF4G3	9608	113	4.26	3.77e-05	0.00763
HOMER2	9685	36	7.46	4.22e-05	0.00835
KCNQ2	9610	111	4.29	4.23e-05	0.00835
CPS1	9525	196	3.25	4.3e-05	0.00837
USH2A	9087	634	1.89	4.44e-05	0.00853
DAPK1	9613	108	4.32	4.59e-05	0.00869
COL11A1	9372	349	2.47	4.84e-05	0.00896
GABBR2	9639	82	4.93	4.85e-05	0.00896
DMXL1	9555	166	3.48	5.03e-05	0.00902
BAI3	9448	273	2.78	5.03e-05	0.00902
ZDBF2	9505	216	3.1	5.07e-05	0.00902
ASPM	9446	275	2.73	5.13e-05	0.00902
C9orf131	9639	82	4.9	5.41e-05	0.00929
SLC12A5	9565	156	3.59	5.41e-05	0.00929
ZFHX4	9201	520	2.04	6.25e-05	0.0103
MYT1L	9498	223	2.99	6.27e-05	0.0103
TRPS1	9539	182	3.31	6.28e-05	0.0103
CKB	9695	26	8.72	6.31e-05	0.0103
KIAA0802	9658	63	5.56	6.38e-05	0.0103
SAGE1	9599	122	3.99	6.67e-05	0.0107
WFS1	9650	71	5.2	6.75e-05	0.0107
ZFPM2	9502	219	3.04	6.87e-05	0.0108
EPHA5	9547	174	3.34	7.1e-05	0.011
GCN1L1	9549	172	3.37	7.24e-05	0.0111
PPFIA1	9623	98	4.4	7.32e-05	0.0111
EPPK1	9418	303	2.6	7.41e-05	0.0112
NEBL	9568	153	3.61	7.57e-05	0.0113
SLC15A2	9624	97	4.49	7.73e-05	0.0114
POLQ	9511	210	3.03	7.94e-05	0.0116
VCAN	9430	291	2.59	8.08e-05	0.0116
TOX2	9632	89	4.64	8.11e-05	0.0116
COL6A6	9450	271	2.68	8.29e-05	0.0117
PLD1	9617	104	4.24	8.36e-05	0.0117
SYNE2	9348	373	2.29	8.44e-05	0.0117
ABCA12	9453	268	2.7	8.64e-05	0.0119
SLITRK5	9561	160	3.45	8.84e-05	0.012
ZNF609	9636	85	4.67	8.87e-05	0.012
TMEM200A	9618	103	4.3	9.13e-05	0.0122
SERPINB2	9647	74	5.07	9.32e-05	0.0124
ATP6V1B1	9659	62	5.43	0.000101	0.0133
PTK2	9641	80	4.76	0.000103	0.0134
FBN1	9481	240	2.8	0.000104	0.0134
ADAMTS18	9495	226	2.92	0.000108	0.0136
ZNF470	9660	61	5.44	0.000108	0.0136
ZNF512B	9652	69	5.11	0.000108	0.0136
P2RY12	9694	27	8.14	0.00011	0.0136
LRRTM1	9609	112	4.02	0.000111	0.0136
SPEG	9469	252	2.73	0.000111	0.0136
PCDHGB4	9638	83	4.65	0.000115	0.014
LAMA5	9478	243	2.77	0.000118	0.0142
BCORL1	9565	156	3.4	0.000119	0.0142
C15orf39	9662	59	5.48	0.00012	0.0142
TNIK	9586	135	3.67	0.000121	0.0142
TACC2	9492	229	2.86	0.000123	0.0142
PLEC	9350	371	2.31	0.000123	0.0142
AHNAK	9366	355	2.3	0.000124	0.0142
LEPR	9578	143	3.56	0.000125	0.0143
KIF26A	9616	105	4.16	0.000128	0.0145
OR6Y1	9647	74	4.9	0.000129	0.0145
SGMS1	9671	50	5.96	0.000133	0.0148
BAI2	9608	113	3.96	0.000135	0.0149
MX2	9663	58	5.47	0.000139	0.0149
DGKI	9558	163	3.33	0.00014	0.0149
KCTD18	9693	28	7.86	0.000141	0.0149
HSPG2	9463	258	2.65	0.000142	0.0149
ABCA13	9308	413	2.12	0.000143	0.0149
ANKRD52	9663	58	5.46	0.000143	0.0149
ZNF462	9556	165	3.27	0.000145	0.0149
FRYL	9556	165	3.27	0.000146	0.0149
WDFY3	9478	243	2.71	0.000146	0.0149
MYO5A	9610	111	3.96	0.000146	0.0149
FRAS1	9439	282	2.55	0.000148	0.0149
AFF3	9548	173	3.2	0.000149	0.0149
HIVEP3	9538	183	3.14	0.000149	0.0149
GPR98	9208	513	1.95	0.00015	0.0149
KIAA0319	9607	114	3.95	0.000154	0.0152
FOXD2	9697	24	8.43	0.000155	0.0153
SPTBN4	9525	196	3	0.000159	0.0154
TEX10	9662	59	5.38	0.00016	0.0154
PIK3CA	9019	702	-1.72	0.000161	0.0154
GTF3C1	9533	188	3.06	0.000161	0.0154
TMEM131	9608	113	3.9	0.000164	0.0157
ODZ3	9508	213	2.98	0.000167	0.0158
MYH11	9515	206	2.92	0.00017	0.016
DBF4	9683	38	6.67	0.000173	0.0161
UNC93A	9645	76	4.73	0.000174	0.0162
DNAH8	9305	416	2.13	0.000176	0.0162
PREX1	9560	161	3.26	0.000178	0.0164
FAM135B	9388	333	2.35	0.000181	0.0165
OR7A17	9687	34	6.99	0.000187	0.0169
CTTNBP2	9573	148	3.37	2e-04	0.0178
SLC6A15	9659	62	5.17	0.000201	0.0178
CUBN	9373	348	2.24	0.000202	0.0178
KCNC2	9629	92	4.27	0.000203	0.0178
C10orf137	9638	83	4.48	0.000203	0.0178
PCDHGB5	9669	52	5.67	0.000205	0.0178
TLL2	9625	96	4.17	0.000205	0.0178
PXDNL	9436	285	2.49	0.000214	0.0185
RBL2	9652	69	4.87	0.000216	0.0185
ADCY8	9473	248	2.67	0.000221	0.0189
ODZ4	9538	183	3.08	0.000224	0.0189
MYH1	9428	293	2.49	0.000225	0.0189
ANKRD30A	9442	279	2.53	0.000226	0.0189
SLC9A4	9588	133	3.56	0.00023	0.0192
ZFAT	9587	134	3.52	0.000232	0.0193
SUV420H1	9643	78	4.56	0.000236	0.0194
WDR49	9593	128	3.62	0.00024	0.0196
MYO10	9586	135	3.48	0.000241	0.0196
ITSN1	9594	127	3.58	0.000245	0.0198
CCDC18	9648	73	4.69	0.000249	0.02
ABCB10	9675	46	5.9	0.000252	0.02
ADCY10	9569	152	3.31	0.000252	0.02
MARCO	9594	127	3.69	0.000252	0.02
CYP2C19	9574	147	3.53	0.000255	0.02
GPR112	9419	302	2.4	0.000255	0.02
PCDH8	9619	102	4	0.000256	0.02
CNTNAP1	9611	110	3.84	0.000259	0.02
ZBTB38	9629	92	4.18	0.000259	0.02
GRM8	9513	208	2.85	0.000263	0.0202
RANBP17	9633	88	4.29	0.000264	0.0202
EPHB2	9592	129	3.58	0.000268	0.0203
DLC1	9543	178	3.04	0.000268	0.0203
PTPN22	9647	74	4.65	0.00028	0.021
DOK1	9693	28	7.49	0.000282	0.0211
COL6A3	9368	353	2.19	0.000284	0.0212
ADAMTSL3	9542	179	3.02	0.000287	0.0213
RFWD2	9664	57	5.25	0.000293	0.0215
GBA3	9645	76	4.58	0.000295	0.0215
PASK	9615	106	3.88	0.000296	0.0215
SORL1	9524	197	2.91	0.000296	0.0215
SP100	9628	93	4.12	0.000303	0.0218
ZNF221	9668	53	5.43	0.000303	0.0218
JARID2	9600	121	3.63	0.000305	0.0218
PNPT1	9672	49	5.64	0.000307	0.0218
UTP20	9568	153	3.23	0.000307	0.0218
CHST3	9684	37	6.49	0.00031	0.0219
RORA	9683	38	6.4	0.000317	0.0222
TMEM132A	9616	105	3.89	0.000319	0.0222
ZNF565	9694	27	7.55	0.000319	0.0222
PTPRB	9485	236	2.65	0.000325	0.0225
NNT	9638	83	4.32	0.000332	0.0229
DCC	9448	273	2.47	0.000334	0.0229
USP19	9630	91	4.14	0.000337	0.0229
PCDHA11	9601	120	3.62	0.000338	0.0229
NCKAP5	9484	237	2.61	0.000339	0.0229
CD4	9662	59	5.12	0.000341	0.023
ZEB2	9574	147	3.26	0.000348	0.0233
ATG2A	9581	140	3.34	0.000354	0.0236
PIK3CB	9638	83	4.31	0.000357	0.0237
DYNC1H1	9457	264	2.45	0.00036	0.0237
CASR	9537	184	3	0.00036	0.0237
BCL11B	9620	101	3.93	0.000366	0.0239
F2	9659	62	4.98	0.000368	0.0239
SLC2A10	9653	68	4.77	0.000369	0.0239
KSR2	9562	159	3.17	0.000372	0.024
SI	9383	338	2.2	0.000375	0.0241
TAS1R2	9598	123	3.55	0.000381	0.0244
PHF21B	9658	63	4.92	0.000384	0.0245
SUPT5H	9633	88	4.15	0.000388	0.0246
SCN8A	9574	147	3.23	0.000396	0.025
GPR115	9630	91	4.12	0.000397	0.025
TPTE	9443	278	2.44	0.000404	0.0252
KCNC1	9654	67	4.74	0.000404	0.0252
DOCK8	9583	138	3.32	0.000406	0.0252
VPS13A	9539	182	2.9	0.000409	0.0253
ABCA8	9566	155	3.16	0.000411	0.0253
OR52R1	9642	79	4.4	0.000413	0.0253
AXIN2	9652	69	4.66	0.000417	0.0254
ZMPSTE24	9681	40	6.09	0.000422	0.0257
UPK1A	9697	24	7.86	0.000424	0.0257
NOTCH3	9539	182	2.9	0.000427	0.0257
CSMD2	9281	440	1.96	0.00043	0.0258
MYT1	9592	129	3.42	0.000437	0.0261
OVCH1	9612	109	3.7	0.000442	0.0262
FSCB	9596	125	3.46	0.000446	0.0262
NR4A2	9662	59	5.01	0.000448	0.0262
LAMA3	9477	244	2.52	0.000449	0.0262
USO1	9684	37	6.29	0.00045	0.0262
MYLK	9518	203	2.76	0.000453	0.0262
NRXN3	9525	196	2.8	0.000454	0.0262
AQP4	9695	26	7.51	0.000455	0.0262
COL4A4	9512	209	2.76	0.000456	0.0262
FBLN1	9635	86	4.16	0.00046	0.0262
HUWE1	9433	288	2.3	0.00046	0.0262
STAB1	9515	206	2.74	0.000462	0.0262
TRIM71	9636	85	4.19	0.000462	0.0262
AGBL2	9656	65	4.77	0.000463	0.0262
MYH7	9467	254	2.46	0.000464	0.0262
DAB1	9608	113	3.68	0.000475	0.0266
SIGLEC6	9629	92	4.03	0.000478	0.0266
DOCK9	9596	125	3.44	0.000478	0.0266
WDR37	9687	34	6.53	0.000495	0.0273
EPS15L1	9655	66	4.7	0.000496	0.0273
C1orf9	9675	46	5.63	0.000496	0.0273
FER1L6	9477	244	2.51	5e-04	0.0274
MORC1	9550	171	3	0.000505	0.0276
ZNF569	9646	75	4.41	0.000511	0.0278
SMG1	9535	186	2.82	0.000513	0.0278
KIAA1244	9564	157	3.07	0.000514	0.0278
IGSF3	9606	115	3.57	0.000523	0.0282
MYO15A	9463	258	2.43	0.000528	0.0283
CFTR	9535	186	2.86	0.000541	0.0289
FN1	9531	190	2.79	0.000543	0.0289
ANKRD11	9534	187	2.81	0.000547	0.0289
WHSC1	9618	103	3.75	0.000548	0.0289
IDE	9644	77	4.33	0.000549	0.0289
PPP2R3B	9666	55	5.13	0.000556	0.0289
SVIL	9555	166	2.96	0.000556	0.0289
RPL10L	9663	58	4.97	0.000557	0.0289
FARP2	9637	84	4.13	0.000557	0.0289
SORCS1	9551	170	2.93	0.000563	0.0291
ELTD1	9571	150	3.13	0.000566	0.0292
C4orf21	9613	108	3.64	0.000568	0.0292
IGFN1	9597	124	3.42	0.00057	0.0292
LRRC4B	9608	113	3.59	0.00058	0.0295
BRCA2	9517	204	2.67	0.000582	0.0295
MYH8	9455	266	2.4	0.000584	0.0295
QSER1	9610	111	3.58	0.000585	0.0295
COL4A2	9575	146	3.15	0.000587	0.0295
MIA3	9595	126	3.37	0.000591	0.0295
URGCP	9646	75	4.35	0.000592	0.0295
CYP8B1	9673	48	5.43	0.000594	0.0295
ABHD8	9677	44	5.66	0.000594	0.0295
TSSK1B	9669	52	5.24	0.000596	0.0295
AIM1	9588	133	3.28	0.000598	0.0295
CSPP1	9614	107	3.64	0.000601	0.0295
EMR3	9630	91	3.96	0.000611	0.0298
FAT2	9379	342	2.09	0.000611	0.0298
FILIP1L	9648	73	4.41	0.000612	0.0298
KPNA5	9689	32	6.6	0.000616	0.0299
RASSF9	9667	54	5.12	0.000619	0.0299
ASTN2	9523	198	2.72	0.000623	0.03
STAB2	9453	268	2.38	0.000624	0.03
ADAMTS5	9597	124	3.39	0.000629	0.03
TEP1	9537	184	2.8	0.00063	0.03
SHE	9684	37	6.16	0.000634	0.03
DEK	9687	34	6.41	0.000636	0.03
C1orf173	9414	307	2.23	0.000637	0.03
SPAG17	9496	225	2.56	0.000641	0.03
NLRP14	9577	144	3.17	0.000644	0.03
PIK3R4	9635	86	4.03	0.000645	0.03
UBN1	9635	86	4.04	0.000647	0.03
PCSK5	9546	175	2.93	0.000647	0.03
GNPTAB	9649	72	4.4	0.000652	0.03
ALMS1	9454	267	2.33	0.000653	0.03
FHOD3	9592	129	3.32	0.000655	0.03
PTPRT	9392	329	2.19	0.000657	0.03
PCDHGA6	9627	94	3.87	0.000659	0.03
ZNF608	9615	106	3.64	0.00066	0.03
PCDHA7	9584	137	3.22	0.000663	0.03
APOA1	9694	27	7.17	0.000663	0.03
C12orf26	9699	22	7.93	0.000664	0.03
HAUS6	9667	54	5.06	0.000671	0.0301
OR10J3	9631	90	3.98	0.000673	0.0301
ST18	9543	178	2.87	0.000674	0.0301
DNMT1	9605	116	3.47	0.000677	0.0301
ROBO1	9554	167	2.92	0.000677	0.0301
CHRD	9628	93	3.88	0.000683	0.0303
EFCAB5	9623	98	3.76	0.00069	0.0305
TNFAIP2	9692	29	6.87	0.000698	0.0308
NTNG2	9658	63	4.68	0.000708	0.0311
MUC17	9149	572	1.64	0.000712	0.0312
ZFR	9637	84	4.06	0.000713	0.0312
TNPO2	9660	61	4.75	0.000719	0.0313
ADAMTSL1	9541	180	2.8	0.000721	0.0313
NEK6	9693	28	6.97	0.000728	0.0315
EPHA10	9612	109	3.58	0.000733	0.0316
GPR32	9653	68	4.49	0.000743	0.0317
SEZ6L	9564	157	3.02	0.000743	0.0317
MLC1	9680	41	5.76	0.000743	0.0317
KIAA1324L	9619	102	3.69	0.000747	0.0317
KIAA1549	9546	175	2.84	0.00075	0.0317
PKHD1	9359	362	1.99	0.000751	0.0317
SEMA5A	9553	168	2.89	0.000753	0.0317
HGSNAT	9676	45	5.49	0.000753	0.0317
BMS1	9620	101	3.69	0.000755	0.0317
HM13	9685	36	6.14	0.000759	0.0318
IRX4	9668	53	5.09	0.00077	0.032
FRMPD1	9581	140	3.15	0.00077	0.032
NAV3	9393	328	2.1	0.000771	0.032
NPAS3	9625	96	3.78	0.000771	0.032
PRDM16	9582	139	3.16	0.000776	0.0321
OR11H4	9680	41	5.75	0.000781	0.0322
GPRC5B	9663	58	4.83	0.000785	0.0323
ZNF624	9671	50	5.2	0.00079	0.0323
EPHB6	9582	139	3.16	0.000792	0.0323
EP300	9532	189	2.71	0.000793	0.0323
PCDHB8	9541	180	2.8	0.000796	0.0323
OR7E24	9658	63	4.68	0.000798	0.0323
FUT6	9689	32	6.48	0.000802	0.0324
ZC3H7B	9640	81	4.1	0.000803	0.0324
CLSTN2	9560	161	2.93	0.000807	0.0324
WNK2	9594	127	3.29	0.00081	0.0325
RNF43	9606	115	3.49	0.000819	0.0326
FBXW4	9686	35	6.18	0.000823	0.0326
PKNOX2	9665	56	4.88	0.000824	0.0326
HCRTR2	9614	107	3.6	0.000824	0.0326
EPHA8	9585	136	3.17	0.000825	0.0326
ERGIC3	9694	27	7.03	0.000826	0.0326
EPHA2	9608	113	3.48	0.000831	0.0327
KCNC4	9660	61	4.69	0.000836	0.0328
SEMA6B	9660	61	4.7	0.00084	0.0328
PHTF2	9663	58	4.79	0.000842	0.0328
TGM1	9638	83	4.03	0.000843	0.0328
AP2A2	9669	52	5.07	0.000848	0.0328
ASTN1	9460	261	2.33	0.000849	0.0328
OLFM4	9659	62	4.64	0.000849	0.0328
TAF2	9642	79	4.12	0.000853	0.0328
NGF	9673	48	5.27	0.000858	0.0329
WDR64	9645	76	4.18	0.000872	0.0334
ZNF175	9681	40	5.74	0.000879	0.0336
CD163	9507	214	2.61	0.000887	0.0338
CEP192	9598	123	3.3	0.000894	0.034
HSPA13	9691	30	6.61	0.000912	0.0343
DBC1	9563	158	2.98	0.000916	0.0343
PCNX	9567	154	2.95	0.000925	0.0343
MARCH10	9640	81	4.07	0.000927	0.0343
DNHD1	9587	134	3.16	0.000928	0.0343
FAM193B	9679	42	5.59	0.00093	0.0343
EDAR	9660	61	4.66	0.000935	0.0343
CHPT1	9698	23	7.52	0.000939	0.0343
SGSM1	9607	114	3.45	0.000939	0.0343
SLC12A9	9648	73	4.25	0.000942	0.0343
GOLGA4	9613	108	3.5	0.000943	0.0343
NUP153	9626	95	3.73	0.000943	0.0343
CASC5	9613	108	3.5	0.000944	0.0343
CACNA1E	9363	358	2	0.000949	0.0343
RBM14	9671	50	5.11	0.000949	0.0343
SLC25A32	9697	24	7.36	0.00095	0.0343
DAGLB	9673	48	5.22	0.00095	0.0343
RICTOR	9611	110	3.47	0.000953	0.0343
PFKP	9660	61	4.64	0.000954	0.0343
DIDO1	9480	241	2.38	0.000956	0.0343
CYC1	9692	29	6.69	0.000957	0.0343
MAST2	9638	83	3.98	0.000958	0.0343
AJAP1	9640	81	4.03	0.000959	0.0343
MTOR	9517	204	2.57	0.000962	0.0343
BCL9	9601	120	3.33	0.000963	0.0343
EDEM2	9680	41	5.63	0.000964	0.0343
FREM3	9676	45	5.44	0.000967	0.0343
SYNE1	9071	650	1.51	0.000971	0.0343
SCN7A	9538	183	2.72	0.000974	0.0343
TRPA1	9564	157	2.92	0.000975	0.0343
OR2T4	9603	118	3.35	0.000979	0.0343
ABCA10	9581	140	3.08	0.000979	0.0343
TRAPPC9	9621	100	3.63	0.000981	0.0343
ACAN	9485	236	2.41	0.000987	0.0344
HDAC9	9555	166	2.86	0.000994	0.0346
LRRC4	9662	59	4.7	0.000997	0.0346
TACR1	9676	45	5.36	0.00101	0.0348
MYH2	9394	327	2.11	0.00101	0.0348
PAX2	9676	45	5.37	0.00101	0.0348
PC	9619	102	3.58	0.00101	0.0348
KIF13A	9591	130	3.19	0.00102	0.0348
CDH10	9488	233	2.42	0.00102	0.0348
PAPPA2	9367	354	2.02	0.00102	0.0348
UNC13A	9558	163	2.86	0.00102	0.0349
CDH18	9528	193	2.66	0.00103	0.0351
MMRN1	9610	111	3.44	0.00103	0.0351
ANK1	9489	232	2.43	0.00104	0.0351
OR13C2	9667	54	4.91	0.00104	0.0352
OR5D16	9648	73	4.21	0.00105	0.0354
GALNT11	9675	46	5.3	0.00106	0.0355
TMEM209	9688	33	6.22	0.00106	0.0355
ANKRD6	9677	44	5.39	0.00107	0.0357
FOXC2	9680	41	5.59	0.00107	0.0357
KCNJ3	9626	95	3.72	0.00108	0.0358
VPS13D	9446	275	2.21	0.00108	0.0358
PLXND1	9588	133	3.13	0.00108	0.0358
C12orf51	9567	154	2.96	0.00109	0.0358
ABCA4	9509	212	2.51	0.00109	0.0358
ZBTB20	9609	112	3.42	0.00109	0.0359
PITPNM3	9637	84	3.92	0.00111	0.0364
DIP2A	9597	124	3.22	0.00112	0.0366
ACACB	9524	197	2.58	0.00113	0.0369
SND1	9632	89	3.8	0.00113	0.0369
PSME4	9586	135	3.11	0.00114	0.0369
PCDH20	9593	128	3.19	0.00114	0.0369
CD1C	9630	91	3.78	0.00115	0.0369
ITGAD	9594	127	3.2	0.00115	0.0369
SIPA1L1	9548	173	2.75	0.00115	0.0369
CUX2	9564	157	2.9	0.00115	0.0369
REG3G	9664	57	4.71	0.00116	0.0369
SLC5A7	9624	97	3.66	0.00116	0.0369
COL19A1	9543	178	2.71	0.00117	0.0369
ODZ2	9535	186	2.68	0.00117	0.0369
TG	9432	289	2.15	0.00117	0.0369
NPR1	9631	90	3.77	0.00117	0.0369
CPXCR1	9661	60	4.59	0.00117	0.0369
IMPG2	9601	120	3.27	0.00117	0.0369
TRPC7	9595	126	3.23	0.00117	0.0369
LRRC32	9630	91	3.76	0.00117	0.0369
PCDHB7	9502	219	2.46	0.00118	0.0369
NLRP3	9510	211	2.52	0.00118	0.0369
BRIP1	9632	89	3.78	0.00119	0.0369
JMJD4	9693	28	6.72	0.00119	0.0369
HECW1	9488	233	2.38	0.00119	0.0369
CPEB1	9670	51	4.97	0.00119	0.0369
DCHS2	9411	310	2.07	0.00119	0.0369
IL18RAP	9640	81	3.97	0.00119	0.0369
CDH26	9623	98	3.61	0.0012	0.0371
FLNB	9536	185	2.67	0.0012	0.0371
NOM1	9660	61	4.56	0.00121	0.0372
KRT2	9635	86	3.84	0.00122	0.0373
HSPA12A	9653	68	4.31	0.00122	0.0373
STEAP2	9684	37	5.81	0.00122	0.0373
DSEL	9593	128	3.17	0.00123	0.0373
MDN1	9399	322	2.02	0.00123	0.0373
SLC39A12	9604	117	3.3	0.00123	0.0373
MOS	9677	44	5.34	0.00123	0.0373
PCDH17	9520	201	2.55	0.00124	0.0373
SLC8A1	9547	174	2.73	0.00124	0.0373
MAPK8IP3	9620	101	3.54	0.00124	0.0373
ITGAV	9634	87	3.8	0.00125	0.0374
TNKS1BP1	9588	133	3.09	0.00125	0.0374
NISCH	9625	96	3.62	0.00125	0.0374
ATP8B4	9573	148	2.97	0.00126	0.0374
PREPL	9656	65	4.4	0.00126	0.0374
SORCS2	9642	79	3.99	0.00126	0.0374
PLEKHG6	9666	55	4.78	0.00127	0.0374
NALCN	9474	247	2.3	0.00127	0.0374
ACP1	9699	22	7.5	0.00127	0.0374
ZNF324	9679	42	5.44	0.00127	0.0374
KIF18A	9663	58	4.63	0.00127	0.0374
CCNT1	9663	58	4.63	0.00128	0.0376
SYT10	9613	108	3.45	0.00128	0.0376
EPHA3	9535	186	2.63	0.00128	0.0376
SIGLEC5	9640	81	3.95	0.00128	0.0376
NUDCD1	9688	33	6.11	0.00129	0.0377
COL3A1	9526	195	2.61	0.0013	0.0377
DNAH9	9276	445	1.76	0.00131	0.0379
DNAH10	9363	358	1.94	0.00131	0.0379
ALPK2	9509	212	2.48	0.00131	0.0379
SLCO4C1	9621	100	3.55	0.00132	0.0379
MLL4	9598	123	3.2	0.00132	0.0379
PGM2L1	9687	34	6.01	0.00132	0.0379
AK5	9660	61	4.51	0.00133	0.0381
GRIK1	9603	118	3.26	0.00133	0.0381
LRRC27	9673	48	5.07	0.00133	0.0381
CORIN	9614	107	3.44	0.00134	0.0383
RIF1	9575	146	2.93	0.00136	0.0387
AFAP1L2	9663	58	4.61	0.00136	0.0388
C11orf80	9687	34	6	0.00137	0.0388
KLK5	9676	45	5.24	0.00137	0.0389
HIPK3	9655	66	4.31	0.00138	0.0391
WDR63	9655	66	4.31	0.00138	0.0391
NUSAP1	9691	30	6.37	0.00139	0.0391
C9orf102	9688	33	6.11	0.00139	0.0391
LARP1	9630	91	3.68	0.0014	0.0392
EYS	9529	192	2.57	0.0014	0.0392
DPYD	9561	160	2.85	0.00141	0.0392
RYR2	9049	672	1.43	0.00141	0.0392
SIN3B	9649	72	4.13	0.00141	0.0392
PDE10A	9604	117	3.25	0.00141	0.0392
OR2A25	9654	67	4.35	0.00141	0.0392
FBN2	9416	305	2.05	0.00142	0.0392
DSCAM	9370	351	2	0.00142	0.0393
CCDC41	9679	42	5.38	0.00142	0.0393
C9	9638	83	3.86	0.00143	0.0393
NDST3	9619	102	3.49	0.00143	0.0393
KIF1B	9556	165	2.74	0.00144	0.0394
PSD2	9622	99	3.52	0.00144	0.0394
MPO	9626	95	3.59	0.00145	0.0396
SCN11A	9467	254	2.31	0.00146	0.0397
RELN	9333	388	1.85	0.00146	0.0397
IGSF1	9547	174	2.71	0.00146	0.0397
DUSP9	9691	30	6.34	0.00147	0.0397
BAT2L1	9668	53	4.81	0.00148	0.04
KNDC1	9561	160	2.81	0.00148	0.04
KIAA1274	9667	54	4.77	0.00149	0.04
ZNF71	9635	86	3.77	0.00149	0.04
TCHH	9493	228	2.35	0.00149	0.0401
LINGO2	9614	107	3.38	0.00151	0.0403
IPO8	9658	63	4.38	0.00151	0.0403
GPR125	9616	105	3.4	0.00151	0.0403
CHRM3	9597	124	3.17	0.00152	0.0404
BNC1	9612	109	3.35	0.00152	0.0405
TCF4	9632	89	3.71	0.00153	0.0407
C3orf15	9654	67	4.28	0.00154	0.0409
KCTD8	9624	97	3.54	0.00155	0.0411
PRIC285	9614	107	3.4	0.00156	0.0411
PHYH	9687	34	5.94	0.00156	0.0411
TRIM72	9685	36	5.76	0.00156	0.0412
SCUBE1	9635	86	3.76	0.00157	0.0412
BSN	9484	237	2.32	0.00157	0.0413
SPATA2	9677	44	5.21	0.00158	0.0413
COPA	9622	99	3.5	0.00158	0.0413
CELSR1	9499	222	2.37	0.00158	0.0413
ERLEC1	9687	34	5.92	0.00159	0.0413
RTN4	9660	61	4.42	0.00159	0.0413
SCARA5	9665	56	4.63	0.0016	0.0414
TLE2	9656	65	4.32	0.0016	0.0414
SPEF2	9502	219	2.41	0.00161	0.0414
ZBTB6	9694	27	6.63	0.00161	0.0414
DPY19L4	9664	57	4.59	0.00161	0.0414
PRKDC	9456	265	2.16	0.00161	0.0414
TPR	9548	173	2.65	0.00161	0.0414
RIMS1	9529	192	2.54	0.00162	0.0414
EPS8L1	9667	54	4.7	0.00162	0.0414
PLCL2	9617	104	3.45	0.00162	0.0414
RC3H2	9652	69	4.16	0.00162	0.0414
ADRBK1	9657	64	4.31	0.00163	0.0414
KY	9666	55	4.66	0.00164	0.0416
SRCAP	9459	262	2.17	0.00164	0.0416
PROM1	9670	51	4.82	0.00164	0.0416
EDNRB	9650	71	4.13	0.00165	0.0416
PGM5	9636	85	3.76	0.00165	0.0416
HS3ST6	9692	29	6.38	0.00166	0.0417
ATXN1	9606	115	3.27	0.00166	0.0417
ZNF445	9644	77	3.94	0.00167	0.0419
NYNRIN	9565	156	2.79	0.00168	0.0421
C9orf93	9685	36	5.74	0.00169	0.0422
CYBB	9664	57	4.55	0.0017	0.0425
OR4X2	9655	66	4.27	0.0017	0.0425
NBEAL2	9574	147	2.86	0.00171	0.0425
MYO18B	9428	293	2.1	0.00171	0.0425
DTX4	9679	42	5.29	0.00173	0.0429
CACNA1C	9419	302	2.05	0.00174	0.043
LRP5	9582	139	2.94	0.00174	0.043
DMBT1	9470	251	2.25	0.00175	0.043
TGM2	9656	65	4.27	0.00175	0.043
DIP2C	9601	120	3.15	0.00175	0.043
SEMA3C	9649	72	4.05	0.00176	0.0432
SZT2	9619	102	3.45	0.00176	0.0432
KCTD9	9696	25	6.85	0.00177	0.0433
ABI3	9695	26	6.73	0.00177	0.0433
CNTNAP2	9419	302	2.05	0.00179	0.0436
PAPPA	9513	208	2.45	0.00179	0.0437
SHANK2	9547	174	2.64	0.0018	0.0437
CASKIN1	9648	73	4.01	0.0018	0.0437
ALDH3A1	9671	50	4.84	0.00182	0.0439
RP1	9344	377	1.87	0.00182	0.0439
CACNB4	9671	50	4.84	0.00182	0.0439
NEURL	9675	46	5.04	0.00182	0.0439
UBR4	9432	289	2.05	0.00182	0.0439
ABCB1	9535	186	2.54	0.00183	0.0439
DDI1	9621	100	3.44	0.00183	0.0439
PIK3CD	9651	70	4.08	0.00184	0.0439
NDST4	9556	165	2.72	0.00184	0.0439
NEK10	9626	95	3.52	0.00184	0.044
ZNF253	9678	43	5.19	0.00185	0.044
DAGLA	9609	112	3.25	0.00185	0.0441
NRXN2	9556	165	2.68	0.00186	0.0442
C7orf60	9676	45	5.07	0.00187	0.0443
OR2AG2	9670	51	4.77	0.00187	0.0444
RYR3	9247	474	1.63	0.00188	0.0444
CACNA2D4	9604	117	3.18	0.00188	0.0444
VCPIP1	9632	89	3.62	0.00189	0.0444
RANBP2	9524	197	2.46	0.00189	0.0444
ERCC2	9637	84	3.82	0.00189	0.0444
OR4D11	9663	58	4.47	0.00189	0.0444
PGR	9615	106	3.33	0.0019	0.0444
ASTL	9662	59	4.44	0.0019	0.0445
FLJ10357	9688	33	5.94	0.00191	0.0446
SLC6A4	9655	66	4.2	0.00191	0.0446
HRAS	9637	84	-3.76	0.00192	0.0447
MDGA2	9580	141	2.89	0.00192	0.0447
OR5B12	9646	75	3.96	0.00193	0.0447
ATP4A	9612	109	3.27	0.00194	0.0447
NTRK3	9573	148	2.83	0.00194	0.0447
DSC1	9607	114	3.29	0.00194	0.0447
ADCY5	9603	118	3.15	0.00194	0.0447
ZNF704	9670	51	4.74	0.00198	0.0454
PPM1H	9676	45	5.05	0.00198	0.0454
KRT6A	9653	68	4.13	0.00198	0.0454
SPIRE1	9683	38	5.48	0.00198	0.0454
VILL	9660	61	4.35	0.00199	0.0455
CSF2RB	9619	102	3.39	0.002	0.0455
GIPR	9687	34	5.79	0.002	0.0455
CHRM2	9582	139	2.91	0.002	0.0455
FAM5B	9566	155	2.78	0.00202	0.0459
ARAP1	9619	102	3.37	0.00202	0.0459
AP1M2	9695	26	6.61	0.00203	0.0459
ZNF23	9677	44	5.09	0.00203	0.0459
PCBP3	9678	43	5.15	0.00203	0.0459
FBXO32	9695	26	6.61	0.00204	0.0459
ZBTB16	9638	83	3.73	0.00204	0.0459
UPF3A	9657	64	4.34	0.00205	0.0459
RCOR3	9681	40	5.34	0.00205	0.0459
WDR33	9597	124	3.05	0.00205	0.0459
NOSTRIN	9683	38	5.47	0.00205	0.0459
PHLPP1	9647	74	3.93	0.00206	0.0459
KIAA1429	9585	136	2.92	0.00206	0.0459
PXDN	9513	208	2.38	0.00207	0.0459
C7orf49	9698	23	7.04	0.00207	0.0459
PHC1	9684	37	5.54	0.00207	0.0459
CTIF	9687	34	5.8	0.00209	0.0461
ATP6V1C1	9694	27	6.46	0.00209	0.0461
ABCB5	9539	182	2.55	0.0021	0.0461
RAPGEFL1	9691	30	6.14	0.0021	0.0461
DST	9331	390	1.76	0.0021	0.0461
RABGAP1	9648	73	3.96	0.00211	0.0461
ARID4B	9631	90	3.56	0.00211	0.0461
SVEP1	9425	296	2.02	0.00211	0.0461
TRIP10	9664	57	4.46	0.00211	0.0461
TRAPPC10	9640	81	3.76	0.00212	0.0461
COL5A2	9527	194	2.46	0.00212	0.0461
C20orf26	9566	155	2.74	0.00213	0.0461
THSD7B	9405	316	2	0.00213	0.0461
LSM14B	9685	36	5.59	0.00213	0.0461
SF3B2	9640	81	3.75	0.00213	0.0461
GPR158	9509	212	2.37	0.00213	0.0461
GYG2	9680	41	5.24	0.00213	0.0461
CAMSAP1	9612	109	3.24	0.00213	0.0461
ARAP2	9574	147	2.82	0.00214	0.0461
OR52E6	9652	69	4.1	0.00214	0.0462
ST3GAL3	9684	37	5.51	0.00215	0.0463
ZNF423	9545	176	2.57	0.00217	0.0465
CDH23	9473	248	2.19	0.00217	0.0467
DAB2	9630	91	3.53	0.00218	0.0467
NOVA1	9626	95	3.48	0.00218	0.0467
LZTS1	9657	64	4.2	0.00219	0.0467
PROM2	9627	94	3.49	0.0022	0.0467
CCDC19	9646	75	3.89	0.0022	0.0467
SLC4A3	9611	110	3.22	0.0022	0.0467
AQR	9623	98	3.4	0.0022	0.0467
GTF2I	9631	90	-3.92	0.00221	0.0468
GRM5	9577	144	2.82	0.00222	0.0469
MSL2	9676	45	5.01	0.00222	0.0469
MINA	9700	21	7.29	0.00222	0.0469
PDGFRA	9556	165	2.65	0.00223	0.0469
FASTKD5	9661	60	4.35	0.00223	0.0469
ZFP28	9653	68	4.06	0.00224	0.0469
DGKD	9629	92	3.5	0.00225	0.0469
ELAVL4	9657	64	4.19	0.00225	0.0469
CLTCL1	9610	111	3.2	0.00225	0.0469
CCDC138	9676	45	4.99	0.00225	0.0469
NR4A3	9669	52	4.64	0.00226	0.0469
FANCA	9632	89	3.55	0.00226	0.0469
NCKAP5L	9652	69	4.04	0.00226	0.0469
PLIN3	9683	38	5.42	0.00226	0.0469
LCA5L	9681	40	5.28	0.00226	0.0469
ESRP1	9628	93	3.49	0.00227	0.0469
DNA2	9649	72	3.94	0.00227	0.0469
TANC2	9606	115	3.14	0.00227	0.0469
MBTPS1	9648	73	3.91	0.00228	0.047
REV3L	9560	161	2.67	0.00229	0.0472
BCAS1	9643	78	3.8	0.0023	0.0473
FLT4	9553	168	2.61	0.00232	0.0477
EDA2R	9694	27	6.39	0.00233	0.0478
ARHGEF1	9651	70	3.98	0.00234	0.048
SPPL3	9689	32	5.87	0.00235	0.048
ITPRIPL1	9687	34	5.69	0.00235	0.048
PDCD11	9587	134	2.9	0.00236	0.048
SLC2A3	9661	60	4.3	0.00236	0.048
T	9652	69	4.02	0.00236	0.048
RHOBTB2	9670	51	4.67	0.00236	0.048
SLITRK6	9595	126	3.01	0.00238	0.0482
AP3B2	9624	97	3.4	0.00238	0.0482
MAGEA11	9648	73	3.9	0.00239	0.0482
KATNAL1	9697	24	6.76	0.00239	0.0482
CHORDC1	9696	25	6.62	0.00239	0.0482
PGK2	9619	102	3.37	0.00239	0.0482
SLITRK3	9541	180	2.52	0.0024	0.0482
CPT1C	9641	80	3.74	0.0024	0.0482
ARHGEF19	9674	47	4.85	0.0024	0.0482
CELSR3	9484	237	2.21	0.00241	0.0482
HTR3A	9651	70	3.98	0.00241	0.0482
C7orf51	9690	31	5.97	0.00241	0.0483
PVRL2	9666	55	4.48	0.00242	0.0483
CEP250	9592	129	2.94	0.00243	0.0483
HOOK1	9657	64	4.15	0.00243	0.0483
MC3R	9641	80	3.73	0.00244	0.0484
IL18R1	9663	58	4.38	0.00244	0.0484
OR5B17	9671	50	4.7	0.00244	0.0484
MYO3B	9599	122	3.04	0.00245	0.0486
HRNR	9349	372	1.78	0.00246	0.0486
PLA2G4A	9637	84	3.63	0.00246	0.0486
BIRC6	9445	276	2.03	0.00249	0.0491
MYH4	9424	297	2.01	0.00251	0.0494
FMO2	9651	70	3.97	0.00251	0.0494
UNC13C	9408	313	1.95	0.00252	0.0494
CACNA1B	9512	209	2.34	0.00252	0.0494
LRRN2	9637	84	3.63	0.00252	0.0494
SEC16B	9636	85	3.6	0.00253	0.0494
KCNJ11	9681	40	5.22	0.00254	0.0495
ATM	9464	257	2.1	0.00255	0.0497
PTPRK	9579	142	2.84	0.00257	0.0499
MUC7	9622	99	3.34	0.00257	0.0499
EIF5B	9647	74	3.86	0.00257	0.0499
PDE11A	9624	97	3.37	0.00258	0.05
LMOD3	9673	48	4.76	0.00259	0.0502
CRTAC1	9649	72	3.89	0.00259	0.0502
FGD5	9588	133	2.89	0.00262	0.0506
BAIAP3	9634	87	3.54	0.00264	0.0509
KCNT2	9517	204	2.35	0.00264	0.0509
NPTX2	9657	64	4.13	0.00266	0.0511
PLCE1	9512	209	2.32	0.00266	0.0511
PGLYRP3	9671	50	4.66	0.00267	0.0512
MN1	9596	125	2.98	0.00269	0.0516
ZNF236	9580	141	2.79	0.0027	0.0517
SETDB1	9627	94	3.4	0.0027	0.0517
CATSPERB	9612	109	3.23	0.00271	0.0518
DUOX1	9606	115	3.08	0.00272	0.0518
TLR4	9534	187	2.45	0.00272	0.0518
ARPP21	9569	152	2.73	0.00272	0.0518
IGLON5	9700	21	7.14	0.00273	0.0518
NUMA1	9609	112	3.11	0.00274	0.0518
PLCB4	9533	188	2.48	0.00274	0.0518
SMARCA4	9515	206	2.31	0.00274	0.0518
VPS18	9658	63	4.15	0.00274	0.0518
AZI1	9651	70	3.93	0.00275	0.0518
CA1	9690	31	5.9	0.00275	0.0518
FBXL18	9661	60	4.23	0.00276	0.0518
DIAPH3	9616	105	3.21	0.00276	0.0518
RPRD2	9623	98	3.33	0.00276	0.0518
CCDC135	9627	94	3.4	0.00277	0.0518
ALDH1L1	9619	102	3.26	0.00277	0.0518
SF4	9700	21	7.13	0.00277	0.0518
EIF4G1	9587	134	2.85	0.00278	0.0519
ADAMTS20	9459	262	2.08	0.00278	0.0519
PTGS2	9660	61	4.19	0.00278	0.0519
SLC17A7	9663	58	4.31	0.0028	0.052
OPLAH	9623	98	3.33	0.00281	0.0523
KIAA1407	9629	92	3.43	0.00283	0.0525
ATXN2L	9636	85	3.56	0.00284	0.0525
KCND2	9586	135	2.85	0.00284	0.0525
PARK2	9637	84	3.59	0.00284	0.0525
MUC2	9346	375	1.8	0.00285	0.0525
PRDM2	9593	128	2.91	0.00286	0.0528
AKAP9	9472	249	2.11	0.00287	0.0528
FAM55D	9666	55	4.43	0.00288	0.0528
USP31	9615	106	3.19	0.00288	0.0528
HPS3	9650	71	3.87	0.00288	0.0528
PZP	9560	161	2.6	0.00289	0.053
SBSN	9681	40	5.16	0.0029	0.053
JPH2	9650	71	3.88	0.0029	0.053
MCPH1	9655	66	4.02	0.00291	0.053
CRYBA4	9682	39	5.22	0.00291	0.053
PLXNA1	9549	172	2.53	0.00291	0.053
CDH2	9610	111	3.12	0.00291	0.053
FBXW10	9649	72	3.85	0.00292	0.053
TBC1D15	9677	44	4.9	0.00293	0.053
USP8	9640	81	3.63	0.00293	0.053
MYOM3	9571	150	2.71	0.00293	0.053
PRPF6	9643	78	3.69	0.00293	0.053
PRSS12	9666	55	4.4	0.00294	0.053
ZNF560	9601	120	3.03	0.00294	0.053
ZNF721	9660	61	4.17	0.00295	0.053
TTK	9654	67	3.99	0.00295	0.053
KIF15	9644	77	3.72	0.00295	0.053
DNAH5	9131	590	1.5	0.00295	0.053
CMYA5	9452	269	2.05	0.00296	0.053
TMEM48	9691	30	5.93	0.00297	0.053
ITGB6	9656	65	4.04	0.00297	0.053
LCK	9670	51	4.56	0.00298	0.053
GLT25D2	9677	44	4.91	0.00298	0.053
KIAA1377	9633	88	3.49	0.00298	0.053
COL16A1	9612	109	3.13	0.00299	0.0531
PID1	9674	47	4.78	0.00301	0.0534
ZNF878	9672	49	4.64	0.00301	0.0534
MTMR7	9663	58	4.28	0.00302	0.0534
CCT8L2	9597	124	2.95	0.00302	0.0534
TTC21A	9624	97	3.31	0.00302	0.0534
DOCK5	9602	119	3	0.00303	0.0534
SLC22A15	9693	28	6.12	0.00303	0.0534
ITGA3	9649	72	3.83	0.00303	0.0534
NCOA1	9612	109	3.12	0.00305	0.0535
EVPL	9532	189	2.43	0.00305	0.0535
KLK1	9692	29	6.01	0.00305	0.0535
LARP4B	9629	92	3.41	0.00306	0.0536
DCHS1	9509	212	2.25	0.00307	0.0537
LRRC16B	9617	104	3.21	0.00307	0.0537
LHFPL5	9680	41	5.07	0.00307	0.0537
OTOA	9624	97	3.32	0.00308	0.0538
LGALS9B	9692	29	6.01	0.00309	0.0538
BMP7	9679	42	4.99	0.0031	0.0538
TSC1	9634	87	3.49	0.0031	0.0538
OR8I2	9636	85	3.53	0.0031	0.0538
GRIN2B	9482	239	2.15	0.00311	0.0538
NLRC5	9565	156	2.62	0.00311	0.0538
XPNPEP2	9656	65	4.01	0.00311	0.0538
PCDHGA3	9614	107	3.15	0.00311	0.0538
ME3	9671	50	4.57	0.00312	0.0539
GSS	9691	30	5.89	0.00313	0.0539
SACS	9420	301	1.92	0.00313	0.0539
RIMS2	9428	293	1.96	0.00314	0.0539
NOS2	9616	105	3.17	0.00314	0.0539
JAK3	9615	106	3.15	0.00314	0.0539
FBXL7	9615	106	3.17	0.00315	0.0539
KIF17	9608	113	3.06	0.00316	0.0539
EXO1	9636	85	3.52	0.00316	0.0539
SLC4A1	9622	99	3.28	0.00316	0.0539
CCDC73	9620	101	3.24	0.00316	0.0539
MAGEL2	9601	120	2.97	0.00317	0.0539
SYCP2	9614	107	3.14	0.00317	0.0539
RHPN1	9669	52	4.48	0.00318	0.0541
KIAA1468	9645	76	3.71	0.00318	0.0541
NUP205	9593	128	2.87	0.00319	0.0541
KCNQ5	9576	145	2.73	0.00321	0.0543
LMTK3	9640	81	3.6	0.00321	0.0543
MYH7B	9573	148	2.68	0.00321	0.0543
DNAI2	9643	78	3.67	0.00322	0.0543
EP400	9455	266	2.03	0.00323	0.0544
ZNF234	9659	62	4.1	0.00324	0.0546
KCNB1	9601	120	3	0.00324	0.0546
HERC2	9391	330	1.82	0.00326	0.0548
IL2RA	9684	37	5.29	0.00327	0.0548
SEMA3F	9657	64	4.04	0.00327	0.0548
IL7R	9610	111	3.13	0.00328	0.0549
OR4Q3	9613	108	3.13	0.00329	0.055
FGFR4	9635	86	3.48	0.00329	0.055
ANKAR	9642	79	3.64	0.0033	0.055
NBPF7	9681	40	5.1	0.0033	0.055
INPP5B	9652	69	3.88	0.0033	0.055
RNF216	9654	67	3.94	0.00331	0.055
IL6R	9687	34	5.5	0.00331	0.055
FPGT-TNNI3K	9661	60	4.22	0.00331	0.055
SLC38A9	9685	36	5.34	0.00332	0.055
TOP1MT	9667	54	4.38	0.00333	0.055
GRHL2	9655	66	3.97	0.00333	0.055
ARFGEF1	9588	133	2.81	0.00333	0.055
THADA	9592	129	2.85	0.00334	0.0551
HLF	9689	32	5.66	0.00335	0.0551
GPSM3	9700	21	7.03	0.00335	0.0551
PYHIN1	9634	87	3.46	0.00335	0.0551
ELL	9675	46	4.73	0.00335	0.0551
CADM2	9622	99	3.25	0.00337	0.0552
TRO	9599	122	2.92	0.00338	0.0553
PGBD1	9632	89	3.42	0.00338	0.0553
BAP1	9578	143	2.81	0.00338	0.0553
KIF20B	9612	109	3.09	0.00339	0.0553
ACSM2B	9583	138	2.79	0.00339	0.0553
SLITRK2	9596	125	2.9	0.00339	0.0553
CSMD1	9160	561	1.45	0.0034	0.0554
CD19	9673	48	4.62	0.00341	0.0554
GPRIN2	9622	99	3.28	0.00341	0.0554
IVL	9623	98	3.27	0.00342	0.0554
CSN3	9696	25	6.39	0.00342	0.0554
GPR4	9675	46	4.72	0.00343	0.0554
SYNRG	9650	71	3.81	0.00343	0.0554
OR10J5	9660	61	4.13	0.00343	0.0554
ANKRD13C	9684	37	5.26	0.00343	0.0554
ZNF562	9690	31	5.75	0.00344	0.0555
PAMR1	9627	94	3.33	0.00345	0.0555
OR8B2	9663	58	4.24	0.00345	0.0555
USP25	9651	70	3.83	0.00345	0.0555
CACNA1H	9540	181	2.44	0.00347	0.0555
C20orf112	9683	38	5.19	0.00347	0.0555
LAMC3	9577	144	2.69	0.00347	0.0555
OR2A14	9657	64	4.02	0.00347	0.0555
KANK4	9613	108	3.11	0.00347	0.0555
TRANK1	9503	218	2.26	0.00348	0.0555
ADAMTS1	9648	73	3.76	0.00348	0.0555
CYP19A1	9656	65	4	0.00349	0.0556
KCNH3	9626	95	3.29	0.0035	0.0556
GPR156	9657	64	4	0.0035	0.0556
SLC24A4	9647	74	3.72	0.00355	0.0564
ZNF507	9662	59	4.15	0.00356	0.0565
NPHP3	9634	87	3.44	0.00356	0.0565
INSM2	9687	34	5.48	0.00357	0.0565
NTN4	9673	48	4.62	0.00357	0.0565
TRIM9	9646	75	3.7	0.00358	0.0565
TNRC18	9542	179	2.42	0.00358	0.0565
TRPM7	9637	84	3.5	0.00359	0.0565
DYNC1LI1	9694	27	6.12	0.0036	0.0566
ETV1	9661	60	4.11	0.00361	0.0567
RBM33	9649	72	3.77	0.00361	0.0567
FSIP2	9585	136	2.81	0.00362	0.0568
IL21R	9639	82	3.53	0.00364	0.0569
OR4K1	9607	114	3.07	0.00364	0.0569
NIN	9590	131	2.81	0.00364	0.0569
NAV2	9550	171	2.47	0.00365	0.057
A2ML1	9581	140	2.72	0.00366	0.0571
GOLGA5	9681	40	5.02	0.00366	0.0571
DZIP3	9622	99	3.21	0.00367	0.0571
OR4M2	9600	121	2.95	0.00368	0.0573
ATP6V0A1	9655	66	3.92	0.00369	0.0573
GUCY1A3	9603	118	2.97	0.00371	0.0576
SLC29A4	9659	62	4.04	0.00371	0.0576
KCND3	9620	101	3.21	0.00372	0.0576
SLC25A27	9699	22	6.75	0.00372	0.0576
AVPR1A	9667	54	4.33	0.00374	0.0578
SMTNL2	9695	26	6.21	0.00374	0.0578
AHNAK2	9224	497	1.49	0.00375	0.0578
C2orf16	9565	156	2.58	0.00375	0.0578
FAM83F	9672	49	4.55	0.00376	0.0578
ATP1A4	9597	124	2.87	0.00376	0.0578
DRD1	9671	50	4.51	0.00379	0.0582
CDK12	9594	127	2.83	0.0038	0.0582
SIX2	9689	32	5.59	0.0038	0.0582
ATP2B3	9588	133	2.78	0.0038	0.0582
PTEN	9452	269	2.01	0.00381	0.0582
SLC12A7	9608	113	3.01	0.00381	0.0582
SGCD	9677	44	4.77	0.00381	0.0582
NPY5R	9640	81	3.56	0.00382	0.0582
MUC5B	9210	511	1.48	0.00382	0.0582
CLCN2	9648	73	3.72	0.00383	0.0582
QDPR	9701	20	7.05	0.00384	0.0583
PSG8	9612	109	3.07	0.00384	0.0583
PCDHB4	9561	160	2.57	0.00386	0.0585
OR4K5	9618	103	3.19	0.00387	0.0586
KCNA1	9628	93	3.29	0.00387	0.0586
RHBG	9670	51	4.43	0.00388	0.0586
LRPPRC	9628	93	3.29	0.0039	0.0589
SAMD9	9553	168	2.5	0.00391	0.0589
ABCG2	9667	54	4.31	0.00391	0.0589
ATRNL1	9546	175	2.42	0.00391	0.0589
ANK2	9367	354	1.73	0.00392	0.059
NHSL2	9657	64	3.96	0.00393	0.0591
C9orf64	9697	24	6.42	0.00396	0.0595
GAL3ST1	9658	63	3.99	0.00397	0.0595
MPHOSPH8	9659	62	4.01	0.00397	0.0595
UBN2	9641	80	3.53	0.00399	0.0596
CREBBP	9483	238	2.08	0.004	0.0596
SMARCC2	9616	105	3.09	0.00401	0.0596
APOL3	9684	37	5.2	0.00401	0.0596
KIAA1715	9685	36	5.24	0.00401	0.0596
FILIP1	9583	138	2.74	0.00402	0.0596
CSRNP3	9647	74	3.68	0.00402	0.0596
SLCO6A1	9571	150	2.63	0.00402	0.0596
TUBE1	9693	28	5.94	0.00402	0.0596
PLA2G4D	9646	75	3.66	0.00402	0.0596
EFHB	9651	70	3.79	0.00403	0.0596
NOP14	9657	64	3.94	0.00403	0.0596
ANKRD45	9684	37	5.23	0.00403	0.0596
TCF7	9689	32	5.56	0.00405	0.0597
FAM5C	9484	237	2.12	0.00405	0.0597
USP34	9519	202	2.24	0.00405	0.0597
C12orf4	9693	28	5.93	0.00406	0.0597
SIDT1	9646	75	3.65	0.00406	0.0597
DDB1	9635	86	3.4	0.00408	0.0599
TCF7L2	9655	66	3.88	0.00409	0.06
CYP27B1	9688	33	5.45	0.00409	0.06
CD38	9687	34	5.37	0.0041	0.06
GLRA1	9661	60	4.08	0.0041	0.06
VPS13B	9404	317	1.81	0.00411	0.06
KLK8	9680	41	4.91	0.00411	0.06
C5	9627	94	3.26	0.00413	0.0601
NCOR2	9512	209	2.23	0.00413	0.0601
RTL1	9620	101	3.14	0.00413	0.0601
NEDD4L	9658	63	3.96	0.00414	0.0602
PDE3A	9550	171	2.43	0.00417	0.0606
SYDE2	9661	60	4.05	0.00418	0.0606
COL9A3	9654	67	3.84	0.0042	0.0609
CCR8	9682	39	5.04	0.00421	0.0609
SMYD4	9667	54	4.27	0.00421	0.0609
XRN1	9612	109	3.01	0.00425	0.0615
PHF20L1	9637	84	3.42	0.00427	0.0616
SLC14A2	9612	109	3.04	0.00427	0.0616
ZNF675	9659	62	3.97	0.00429	0.0618
MAST4	9578	143	2.64	0.0043	0.0619
NKTR	9637	84	3.42	0.0043	0.0619
BCL11A	9577	144	2.65	0.00431	0.0619
ITPR3	9567	154	2.55	0.00432	0.062
LRFN2	9584	137	2.71	0.00432	0.062
ASXL3	9424	297	1.9	0.00433	0.062
ARSE	9676	45	4.66	0.00433	0.062
ZNF687	9630	91	3.28	0.00434	0.062
PTCH2	9618	103	3.1	0.00434	0.062
OR4C6	9609	112	2.98	0.00435	0.0621
GABRD	9683	38	5.06	0.00435	0.0621
AGPAT6	9693	28	5.88	0.00436	0.0621
ZC3H7A	9661	60	4.03	0.00436	0.0621
MTA2	9669	52	4.32	0.00437	0.0621
JPH4	9667	54	4.24	0.00439	0.0623
COG5	9650	71	3.71	0.00439	0.0623
SNRNP200	9587	134	2.71	0.00439	0.0623
DYSF	9465	256	2.01	0.0044	0.0623
SENP2	9674	47	4.55	0.0044	0.0623
ACLY	9646	75	3.6	0.00441	0.0623
UBR5	9534	187	2.31	0.00441	0.0623
MEN1	9664	57	4.16	0.00442	0.0623
ELAVL3	9672	49	4.46	0.00443	0.0624
USP9Y	9676	45	4.66	0.00443	0.0624
GREB1	9556	165	2.45	0.00444	0.0624
LOC150776	9701	20	6.96	0.00445	0.0624
C1orf51	9686	35	5.26	0.00445	0.0624
KIRREL2	9638	83	3.43	0.00445	0.0624
TEX2	9642	79	3.51	0.00446	0.0625
EGFLAM	9560	161	2.5	0.00446	0.0625
ASB17	9672	49	4.45	0.00447	0.0625
PCDHB5	9571	150	2.61	0.00447	0.0625
C20orf194	9645	76	3.59	0.00447	0.0625
SRP68	9673	48	4.49	0.00448	0.0625
ZC3H4	9624	97	3.19	0.00448	0.0625
TNPO1	9664	57	4.12	0.00449	0.0625
LAMB3	9597	124	2.83	0.00449	0.0625
KIAA1033	9651	70	3.72	0.00451	0.0626
KCNJ18	9672	49	4.52	0.00452	0.0627
CHRNA4	9635	86	3.38	0.00453	0.0628
FAM45A	9686	35	5.24	0.00454	0.0628
SPTLC3	9650	71	3.72	0.00454	0.0628
TMCO6	9695	26	6.08	0.00454	0.0628
DLX6	9685	36	5.17	0.00455	0.0629
MTIF2	9665	56	4.16	0.00457	0.063
SETD5	9630	91	3.26	0.00457	0.063
NBEAL1	9586	135	2.71	0.00458	0.063
LUC7L2	9690	31	5.56	0.00458	0.063
TECTA	9481	240	2.06	0.00458	0.063
BLNK	9671	50	4.4	0.00459	0.0631
PTPN5	9656	65	3.86	0.00461	0.0632
ANO6	9659	62	3.94	0.00461	0.0632
ZIK1	9676	45	4.62	0.00461	0.0632
PTPN9	9666	55	4.19	0.00462	0.0632
PLA1A	9669	52	4.3	0.00464	0.0634
TNRC6C	9611	110	2.97	0.00464	0.0634
RLF	9615	106	3.02	0.00465	0.0634
TSHZ2	9533	188	2.33	0.00465	0.0634
NTRK2	9644	77	3.54	0.00466	0.0635
NCAPH2	9678	43	4.72	0.00467	0.0635
CRYGS	9701	20	6.9	0.00467	0.0635
SHROOM3	9551	170	2.41	0.00467	0.0635
PROC	9682	39	4.97	0.00469	0.0636
SYNPO2L	9669	52	4.3	0.00469	0.0636
PPP2R2C	9667	54	4.22	0.0047	0.0637
PTPRR	9627	94	3.22	0.00471	0.0637
ARSA	9687	34	5.3	0.00472	0.0639
LRP1	9432	289	1.86	0.00474	0.064
PRF1	9652	69	3.73	0.00477	0.0643
AASDH	9645	76	3.55	0.00477	0.0643
PROL1	9664	57	4.15	0.00478	0.0643
PARP8	9638	83	3.4	0.00479	0.0644
PDGFC	9670	51	4.34	0.00482	0.0648
SLC6A13	9625	96	3.19	0.00483	0.0648
PLCD3	9678	43	4.71	0.00483	0.0648
FBXO41	9673	48	4.45	0.00485	0.065
GLI3	9515	206	2.2	0.00486	0.0651
NR2F1	9676	45	4.61	0.00486	0.0651
CD163L1	9519	202	2.24	0.00487	0.0651
FAM169A	9679	42	4.75	0.00487	0.0651
BAT2	9665	56	4.15	0.00488	0.0651
RNF157	9676	45	4.59	0.00488	0.0651
MCF2L	9631	90	3.26	0.0049	0.0653
CYTIP	9655	66	3.84	0.00491	0.0654
BTBD12	9667	54	4.23	0.00494	0.0655
NLRP2	9560	161	2.48	0.00494	0.0655
RANBP6	9647	74	3.58	0.00494	0.0655
MMRN2	9654	67	3.78	0.00494	0.0655
NFASC	9576	145	2.58	0.00494	0.0655
GMIP	9644	77	3.52	0.00495	0.0655
ASIC4	9692	29	5.72	0.00497	0.0657
PKP2	9616	105	3.05	0.00497	0.0657
INSC	9649	72	3.63	0.00499	0.0659
ATXN10	9692	29	5.7	0.00501	0.0662
COL27A1	9560	161	2.44	0.00502	0.0662
NUPL2	9687	34	5.26	0.00503	0.0662
FAM26E	9695	26	6.03	0.00503	0.0662
ZNF548	9671	50	4.33	0.00504	0.0662
DSC3	9617	104	3.08	0.00505	0.0663
AKAP10	9693	28	5.78	0.00505	0.0663
GJA5	9667	54	4.19	0.00508	0.0665
AKR1B10	9675	46	4.53	0.00509	0.0667
ZNF773	9680	41	4.78	0.00509	0.0667
PAQR6	9701	20	6.83	0.00511	0.0667
FAM135A	9649	72	3.62	0.00511	0.0667
ACSBG2	9655	66	3.8	0.00511	0.0667
TM9SF1	9683	38	4.96	0.00514	0.0669
RXRG	9661	60	3.95	0.00514	0.0669
OR9A4	9653	68	3.77	0.00515	0.0669
GPR37L1	9681	40	4.84	0.00515	0.0669
CYP24A1	9670	51	4.29	0.00515	0.0669
TSGA13	9686	35	5.17	0.00516	0.067
GLB1L	9684	37	5.02	0.00518	0.0672
CACNA1A	9489	232	2.07	0.00519	0.0672
KIF14	9613	108	2.96	0.00519	0.0672
ADSSL1	9671	50	4.33	0.00519	0.0672
CNGA3	9604	117	2.85	0.0052	0.0672
APPBP2	9672	49	4.36	0.00521	0.0673
RAG2	9660	61	3.94	0.00522	0.0673
NRXN1	9385	336	1.72	0.00522	0.0673
FBN3	9443	278	1.88	0.00524	0.0674
ACOT11	9667	54	4.17	0.00524	0.0674
CHRDL1	9671	50	4.33	0.00526	0.0675
CACNG7	9667	54	4.16	0.00526	0.0675
LYN	9666	55	4.12	0.00527	0.0675
SHROOM1	9676	45	4.55	0.00527	0.0675
KIAA2026	9606	115	2.86	0.00528	0.0676
NLGN1	9599	122	2.79	0.00529	0.0677
IMPDH1	9678	43	4.65	0.0053	0.0677
ZSWIM4	9643	78	3.47	0.00532	0.0679
TTC3	9590	131	2.69	0.00532	0.0679
COL2A1	9588	133	2.69	0.00534	0.0681
CSPG4	9568	153	2.49	0.00534	0.0681
KIAA0196	9644	77	3.49	0.00535	0.0681
GRXCR2	9690	31	5.5	0.00536	0.0681
CRHR1	9663	58	4.01	0.00536	0.0681
PADI3	9633	88	3.28	0.00536	0.0681
HERC4	9653	68	3.71	0.00537	0.0682
RFC1	9648	73	3.57	0.00538	0.0682
SNX25	9661	60	3.93	0.00539	0.0682
ALS2	9615	106	2.98	0.0054	0.0683
ABCC11	9583	138	2.62	0.0054	0.0683
CAND2	9644	77	3.48	0.00543	0.0686
DNAJC13	9588	133	2.66	0.00544	0.0686
SEMA6A	9623	98	3.09	0.00545	0.0687
NIPBL	9526	195	2.2	0.00546	0.0688
SLCO5A1	9597	124	2.76	0.00546	0.0688
UTRN	9501	220	2.08	0.00547	0.0688
GREM2	9684	37	4.99	0.00548	0.0689
CBFA2T3	9660	61	3.9	0.0055	0.0691
AKAP6	9518	203	2.17	0.00551	0.0691
TM9SF3	9681	40	4.8	0.00552	0.0691
KCNA4	9595	126	2.73	0.00552	0.0691
NEU4	9676	45	4.54	0.00553	0.0691
ZNF419	9677	44	4.58	0.00553	0.0691
GZF1	9660	61	3.9	0.00555	0.0693
HSD3B1	9661	60	3.93	0.00557	0.0695
HIC2	9667	54	4.14	0.00559	0.0696
DENND2C	9627	94	3.17	0.00559	0.0696
KANK2	9649	72	3.59	0.0056	0.0696
STRN	9655	66	3.74	0.0056	0.0696
ACP5	9695	26	5.93	0.0056	0.0696
GALNT5	9639	82	3.36	0.00564	0.0701
SERPINI2	9644	77	3.5	0.00566	0.0703
MYO9A	9569	152	2.49	0.00567	0.0703
TYW3	9697	24	6.15	0.00569	0.0704
C17orf74	9667	54	4.14	0.00569	0.0704
FAM47C	9488	233	2.03	0.00572	0.0705
INPP5F	9638	83	3.34	0.00572	0.0705
PRPF4B	9655	66	3.72	0.00572	0.0705
PEG3	9404	317	1.77	0.00573	0.0705
NOXA1	9700	21	6.6	0.00573	0.0705
ATRX	9362	359	1.68	0.00573	0.0705
JMJD6	9695	26	5.91	0.00574	0.0706
LGR6	9618	103	3.01	0.00577	0.0708
NUF2	9672	49	4.32	0.00577	0.0708
IFT74	9694	27	5.81	0.00577	0.0708
TFAP2D	9632	89	3.21	0.00578	0.0708
HYAL4	9659	62	3.86	0.00578	0.0708
OR52A5	9657	64	3.79	0.0058	0.071
COL14A1	9498	223	2.07	0.00582	0.0711
SH2D3C	9656	65	3.75	0.00582	0.0711
MBD5	9576	145	2.56	0.00583	0.0711
BOD1L	9634	87	3.27	0.00583	0.0711
KSR1	9661	60	3.9	0.00584	0.0711
ARMC6	9685	36	5.02	0.00584	0.0711
ATP9A	9598	123	2.75	0.00585	0.0711
ATP2B2	9555	166	2.38	0.00586	0.0712
ESAM	9695	26	5.89	0.00586	0.0712
SLC10A6	9677	44	4.55	0.00587	0.0713
LRRC36	9677	44	4.55	0.00588	0.0713
KIAA0776	9701	20	6.74	0.00589	0.0714
ERCC6	9605	116	2.82	0.0059	0.0714
CD22	9621	100	3.04	0.00592	0.0715
MPP2	9674	47	4.39	0.00592	0.0715
PLD4	9692	29	5.58	0.00592	0.0715
FLNC	9450	271	1.89	0.00594	0.0716
CR1	9532	189	2.24	0.00595	0.0717
SGSM2	9666	55	4.07	0.00595	0.0717
STK36	9640	81	3.36	0.00597	0.0717
OR11G2	9657	64	3.79	0.00597	0.0717
KIAA1522	9653	68	3.65	0.00597	0.0717
MYO1E	9656	65	3.73	0.00598	0.0717
FAM38B	9693	28	5.7	0.00598	0.0717
PUF60	9687	34	5.14	0.00598	0.0717
PRKCI	9668	53	4.14	0.00599	0.0717
BBS12	9668	53	4.13	0.00601	0.0718
SNTG2	9600	121	2.77	0.00601	0.0718
CYP2S1	9668	53	4.14	0.00602	0.072
FNIP2	9654	67	3.68	0.00605	0.0721
UBE3B	9625	96	3.08	0.00605	0.0721
AMZ1	9669	52	4.17	0.00605	0.0721
MICAL2	9611	110	2.89	0.00606	0.0721
INTS1	9584	137	2.59	0.00606	0.0721
NR5A2	9644	77	3.45	0.00607	0.0721
ABCG1	9651	70	3.62	0.00608	0.0722
PDE4B	9646	75	3.47	0.00609	0.0723
FBXO10	9649	72	3.55	0.00609	0.0723
ABHD3	9696	25	5.99	0.00612	0.0725
NBEA	9456	265	1.9	0.00614	0.0727
SHANK3	9639	82	3.32	0.00616	0.0729
RAE1	9694	27	5.75	0.0062	0.0733
DDX41	9661	60	3.87	0.00621	0.0733
TTC12	9671	50	4.24	0.00621	0.0733
AGL	9608	113	2.83	0.00622	0.0733
EML5	9598	123	2.72	0.00622	0.0733
FLT3	9556	165	2.46	0.00623	0.0733
TMEM8C	9692	29	5.56	0.00624	0.0733
DSP	9466	255	1.96	0.00624	0.0733
CKAP2L	9668	53	4.11	0.00624	0.0733
KIAA0947	9543	178	2.27	0.00625	0.0733
OGDHL	9573	148	2.51	0.00626	0.0733
SPOCD1	9638	83	3.32	0.00626	0.0733
P4HB	9679	42	4.61	0.00626	0.0733
MFSD4	9677	44	4.53	0.00627	0.0733
GJA1	9660	61	3.84	0.00628	0.0733
CEP170	9626	95	3.08	0.00628	0.0733
ZNF616	9645	76	3.44	0.00628	0.0733
ITPR2	9526	195	2.16	0.00629	0.0734
RTP2	9686	35	5.05	0.0063	0.0734
OR4A16	9616	105	2.94	0.00631	0.0735
FAM160B1	9672	49	4.27	0.00633	0.0736
RAB3GAP1	9655	66	3.68	0.00633	0.0736
ADAMTS8	9637	84	3.27	0.00634	0.0736
DEPDC5	9580	141	2.54	0.00634	0.0736
ZNF730	9691	30	5.48	0.00635	0.0736
LCT	9487	234	2	0.00635	0.0736
TEX15	9509	212	2.09	0.00636	0.0736
TTLL3	9659	62	3.79	0.00637	0.0737
SCCPDH	9686	35	5.03	0.0064	0.074
STK38L	9690	31	5.35	0.00641	0.0741
PIK3C2A	9627	94	3.09	0.00643	0.0741
CFHR5	9622	99	3.04	0.00643	0.0741
BRD8	9635	86	3.23	0.00643	0.0741
PCDHB16	9591	130	2.65	0.00645	0.0742
DNAAF2	9693	28	5.88	0.00645	0.0742
FZD7	9674	47	4.34	0.00646	0.0742
RGS3	9625	96	3.06	0.00646	0.0742
EIF4ENIF1	9666	55	4.02	0.00647	0.0742
RAP1GDS1	9681	40	4.7	0.00647	0.0742
SYBU	9641	80	3.35	0.00648	0.0743
UBAP2L	9643	78	3.38	0.00651	0.0746
SDS	9699	22	6.33	0.00652	0.0746
SLC22A16	9646	75	3.46	0.00653	0.0747
PTGER3	9672	49	4.25	0.00655	0.0748
GRIP1	9620	101	2.98	0.00656	0.0748
ITIH5	9588	133	2.61	0.00657	0.0748
ACHE	9666	55	4.02	0.00657	0.0748
MOGAT3	9671	50	4.22	0.00658	0.0748
ADAMTS10	9602	119	2.78	0.00658	0.0748
OR2Z1	9651	70	3.6	0.00658	0.0748
ZFP64	9607	114	2.81	0.00659	0.0748
TTC23	9689	32	5.24	0.00659	0.0748
SLC6A5	9620	101	2.99	0.00659	0.0748
CCNL2	9675	46	4.38	0.00661	0.0749
TNS1	9572	149	2.46	0.00662	0.0749
TEX11	9649	72	3.51	0.00662	0.0749
NCAM1	9605	116	2.78	0.00663	0.0749
SEPT5	9688	33	5.16	0.00664	0.0749
FADS2	9686	35	5.01	0.00665	0.0749
POGZ	9636	85	3.25	0.00665	0.0749
GNAL	9688	33	5.16	0.00666	0.0749
SYDE1	9678	43	4.53	0.00666	0.0749
CPZ	9623	98	3.03	0.00666	0.0749
NDST2	9667	54	4.05	0.00667	0.0749
PRSS50	9690	31	5.32	0.00668	0.0749
DLGAP1	9622	99	3	0.00668	0.0749
SPG20	9663	58	3.93	0.00668	0.0749
PMEPA1	9670	51	4.17	0.00668	0.0749
LMAN1	9660	61	3.83	0.00668	0.0749
SLC4A10	9577	144	2.51	0.0067	0.075
WDR76	9686	35	5	0.00671	0.075
TNNI3K	9670	51	4.18	0.00671	0.075
ATP13A4	9577	144	2.53	0.00672	0.075
LIPG	9674	47	4.33	0.00674	0.0752
CASZ1	9561	160	2.37	0.00675	0.0752
C1orf114	9669	52	4.13	0.00675	0.0752
DAB2IP	9644	77	3.4	0.00676	0.0753
PI3	9697	24	6.05	0.00678	0.0753
SIM1	9582	139	2.54	0.00678	0.0753
LTBP2	9564	157	2.4	0.00679	0.0753
MGRN1	9670	51	4.15	0.0068	0.0753
PIK3R2	9663	58	3.89	0.00681	0.0753
BAZ2B	9546	175	2.26	0.00682	0.0753
OR6K3	9643	78	3.38	0.00682	0.0753
FGD6	9633	88	3.17	0.00683	0.0753
SEZ6L2	9614	107	2.88	0.00683	0.0753
KIDINS220	9598	123	2.69	0.00683	0.0753
ZG16B	9692	29	5.51	0.00683	0.0753
C14orf102	9668	53	4.08	0.00683	0.0753
TOPBP1	9631	90	3.13	0.00684	0.0753
CAGE1	9674	47	4.33	0.00684	0.0753
FZD8	9672	49	4.24	0.00685	0.0753
PRX	9595	126	2.66	0.00685	0.0753
SR140	9696	25	5.93	0.00685	0.0753
ARHGEF11	9589	132	2.6	0.00687	0.0755
SLCO3A1	9640	81	3.31	0.00689	0.0756
COL12A1	9463	258	1.89	0.0069	0.0757
EIF2C3	9674	47	4.31	0.00692	0.0759
CNGB3	9572	149	2.49	0.00694	0.076
ELL2	9671	50	4.18	0.00694	0.076
C7orf58	9608	113	2.84	0.00696	0.076
PYGB	9653	68	3.59	0.00696	0.076
CASP1	9674	47	4.31	0.00697	0.0761
TRIM46	9643	78	3.35	0.00697	0.0761
FOLR4	9692	29	5.47	0.007	0.0762
JMJD1C	9574	147	2.46	0.007	0.0762
PDE8A	9667	54	4.02	0.007	0.0762
MYH13	9483	238	1.96	0.00702	0.0763
TP53BP2	9641	80	3.31	0.00702	0.0763
KLK10	9695	26	5.77	0.00703	0.0764
LTBP1	9528	193	2.16	0.00705	0.0766
ROR1	9646	75	3.42	0.00706	0.0766
DICER1	9588	133	2.58	0.00707	0.0766
SMARCA2	9576	145	2.47	0.0071	0.0768
ZC3H12C	9654	67	3.6	0.0071	0.0768
TULP4	9607	114	2.79	0.00711	0.0768
PLEKHA4	9660	61	3.79	0.00711	0.0768
GPR87	9677	44	4.44	0.00711	0.0768
EPN3	9675	46	4.34	0.00711	0.0768
PRKD2	9637	84	3.22	0.00715	0.0771
ZNF711	9623	98	3.01	0.00715	0.0771
NFATC2	9609	112	2.8	0.00717	0.0772
CNTNAP5	9455	266	1.86	0.00718	0.0772
APBA1	9622	99	2.98	0.00719	0.0772
NGFR	9677	44	4.44	0.0072	0.0772
DLGAP5	9663	58	3.86	0.0072	0.0772
SPTA1	9209	512	1.37	0.00721	0.0772
CASD1	9656	65	3.66	0.00722	0.0772
KRT33A	9673	48	4.25	0.00722	0.0772
ITGB1	9653	68	3.57	0.00723	0.0772
CNR1	9636	85	3.21	0.00723	0.0772
XKR4	9600	121	2.7	0.00723	0.0772
DHRS9	9680	41	4.6	0.00724	0.0772
GSPT1	9693	28	5.54	0.00725	0.0772
KIAA1467	9660	61	3.77	0.00725	0.0772
FREM1	9507	214	2.06	0.00725	0.0772
PTBP1	9678	43	4.48	0.00726	0.0772
TACR3	9622	99	2.99	0.00726	0.0772
OR4C15	9584	137	2.55	0.00727	0.0772
CCPG1	9661	60	3.79	0.00727	0.0772
DCAF4L2	9583	138	2.53	0.00727	0.0772
ZNF215	9659	62	3.75	0.00727	0.0772
TRPM6	9497	224	2.01	0.00729	0.0773
IGF1R	9608	113	2.78	0.0073	0.0773
COPB2	9673	48	4.24	0.0073	0.0773
CNOT3	9647	74	3.42	0.00731	0.0773
IRAK2	9669	52	4.08	0.00732	0.0774
BECN1	9692	29	5.44	0.00734	0.0775
CHD3	9569	152	2.4	0.00735	0.0775
FAT4	9222	499	1.41	0.00736	0.0776
CDH11	9566	155	2.39	0.00737	0.0776
FASLG	9670	51	4.11	0.00739	0.0776
LRP2	9276	445	1.44	0.00739	0.0776
SDAD1	9679	42	4.51	0.0074	0.0776
QRICH2	9609	112	2.79	0.0074	0.0776
MLL3	9284	437	1.46	0.0074	0.0776
C3orf70	9691	30	5.34	0.00741	0.0776
KDM3A	9646	75	3.39	0.00741	0.0776
ZZEF1	9555	166	2.3	0.00742	0.0776
PRKACG	9669	52	4.09	0.00742	0.0776
VCL	9653	68	3.56	0.00742	0.0776
TNN	9503	218	2.04	0.00742	0.0776
IFIT2	9683	38	4.74	0.00743	0.0777
CCDC108	9542	179	2.22	0.00744	0.0777
ZFP36L2	9662	59	3.81	0.00746	0.0778
KIAA0427	9695	26	5.75	0.00746	0.0778
KLHL3	9678	43	4.46	0.00747	0.0779
AADAC	9671	50	4.16	0.00749	0.078
THOC1	9689	32	5.16	0.00749	0.078
OR8B12	9660	61	3.76	0.0075	0.078
ZNF235	9663	58	3.86	0.00752	0.0782
FGD2	9653	68	3.58	0.00754	0.0783
SLC6A2	9644	77	3.35	0.00755	0.0783
RRBP1	9632	89	3.12	0.00755	0.0783
DCUN1D1	9694	27	5.61	0.00756	0.0783
MAP1S	9633	88	3.15	0.00756	0.0783
TRIOBP	9498	223	2.01	0.0076	0.0785
LHX4	9683	38	4.74	0.00761	0.0785
ARID1B	9531	190	2.15	0.00761	0.0785
SORCS3	9501	220	2.02	0.00761	0.0785
TLR8	9620	101	2.92	0.00762	0.0785
LYST	9473	248	1.89	0.00762	0.0785
HFM1	9577	144	2.45	0.00763	0.0785
EPX	9649	72	3.44	0.00763	0.0785
CYLD	9644	77	3.34	0.00763	0.0785
TECPR1	9644	77	3.34	0.00766	0.0788
MFSD6	9670	51	4.09	0.00767	0.0788
DEF8	9684	37	4.79	0.00768	0.0788
DAAM2	9631	90	3.09	0.00769	0.0788
ARHGEF15	9615	106	2.85	0.00769	0.0788
TCP11L2	9679	42	4.49	0.0077	0.0788
SDK1	9442	279	1.8	0.0077	0.0788
C17orf57	9679	42	4.51	0.00773	0.0791
ACTN2	9576	145	2.45	0.00774	0.0791
GRIA4	9590	131	2.57	0.00775	0.0791
ITGAL	9589	132	2.57	0.00776	0.0791
CAPN10	9668	53	4.01	0.00776	0.0791
SRCRB4D	9687	34	4.98	0.00776	0.0791
TET3	9610	111	2.79	0.00779	0.0794
GDF6	9668	53	4.01	0.00781	0.0795
PADI6	9656	65	3.63	0.00782	0.0796
NLGN3	9636	85	3.17	0.00784	0.0797
FAM131B	9670	51	4.09	0.00785	0.0797
ESYT1	9646	75	3.37	0.00785	0.0797
PCMTD2	9682	39	4.66	0.00785	0.0797
ROCK1	9625	96	2.98	0.00786	0.0797
CCDC39	9619	102	2.9	0.00786	0.0797
TYK2	9618	103	2.88	0.00788	0.0797
LOXL2	9646	75	3.39	0.00788	0.0798
PNMA5	9667	54	3.96	0.0079	0.0798
CHST5	9654	67	3.57	0.0079	0.0798
DLEC1	9584	137	2.51	0.00791	0.0799
NRK	9543	178	2.23	0.00794	0.08
LHCGR	9613	108	2.83	0.00796	0.08
ZNF549	9672	49	4.14	0.00797	0.08
MLLT4	9591	130	2.56	0.00798	0.08
OR5AP2	9673	48	4.2	0.00798	0.08
MYH10	9565	156	2.36	0.00798	0.08
BZRAP1	9560	161	2.35	0.00799	0.08
HTR5A	9635	86	3.16	0.00799	0.08
AP4E1	9649	72	3.43	0.00799	0.08
LIPH	9673	48	4.22	0.00799	0.08
MAPK4	9643	78	3.32	0.00799	0.08
AZIN1	9701	20	6.47	0.00799	0.08
PRDM5	9653	68	3.52	0.00802	0.0802
GALNTL4	9675	46	4.29	0.00803	0.0802
SLC30A5	9678	43	4.42	0.00803	0.0802
RCC1	9680	41	4.52	0.00804	0.0802
SALL4	9603	118	2.7	0.00804	0.0802
FAM113B	9646	75	3.44	0.00805	0.0802
PREX2	9426	295	1.77	0.00805	0.0802
ZNF681	9640	81	3.24	0.00806	0.0802
CDAN1	9650	71	3.46	0.00807	0.0803
PLEKHA5	9624	97	2.95	0.00807	0.0803
UACA	9633	88	3.11	0.00809	0.0804
SLC30A8	9639	82	3.24	0.0081	0.0804
CR2	9574	147	2.43	0.0081	0.0804
GRIN3A	9561	160	2.34	0.00812	0.0806
ZNF638	9588	133	2.54	0.00813	0.0806
NOBOX	9648	73	3.42	0.00814	0.0806
LRRK2	9476	245	1.89	0.00815	0.0807
COL1A2	9535	186	2.16	0.00815	0.0807
ABCA9	9585	136	2.5	0.00817	0.0807
ZFYVE28	9640	81	3.23	0.00818	0.0807
ZNF142	9626	95	2.99	0.00818	0.0807
GABRA4	9620	101	2.89	0.00819	0.0807
PABPC3	9596	125	2.61	0.00819	0.0808
GDF2	9640	81	3.25	0.00822	0.0809
ACVR1B	9664	57	3.83	0.00822	0.0809
TAOK1	9650	71	3.44	0.00823	0.0809
ZNF606	9648	73	3.4	0.00823	0.0809
PCDH18	9534	187	2.19	0.00824	0.0809
HNRNPF	9685	36	4.81	0.00824	0.0809
NKRF	9683	38	4.68	0.00825	0.0809
ACACA	9552	169	2.25	0.00825	0.0809
TRHDE	9528	193	2.14	0.00827	0.0809
JPH1	9648	73	3.4	0.00827	0.0809
AADACL2	9674	47	4.23	0.00828	0.0809
ITGB2	9629	92	3.02	0.00828	0.0809
LRRC40	9681	40	4.56	0.00829	0.081
RUNDC3B	9665	56	3.88	0.00829	0.081
SYN3	9661	60	3.74	0.0083	0.081
DHRSX	9686	35	4.87	0.00832	0.081
PM20D2	9700	21	6.28	0.00832	0.081
HAVCR1	9653	68	3.52	0.00832	0.081
DNAH2	9399	322	1.67	0.00832	0.081
RASSF5	9688	33	5.02	0.00833	0.081
L1CAM	9583	138	2.48	0.00835	0.0811
ATAD5	9610	111	2.75	0.0084	0.0815
CCDC159	9697	24	5.87	0.0084	0.0815
EMILIN2	9627	94	2.99	0.00843	0.0816
SH3GL2	9681	40	4.56	0.00843	0.0816
SFTPB	9685	36	4.81	0.00843	0.0816
ABCC1	9608	113	2.74	0.00843	0.0816
CYLC1	9593	128	2.58	0.00843	0.0816
GRM7	9549	172	2.27	0.00844	0.0816
LHX1	9686	35	4.86	0.00845	0.0816
OR51F1	9656	65	3.6	0.00845	0.0816
ADRA1B	9691	30	5.25	0.00846	0.0816
LRRC42	9684	37	4.72	0.00847	0.0817
ST6GAL2	9561	160	2.35	0.0085	0.0819
IFFO1	9682	39	4.6	0.00851	0.082
BEST4	9692	29	5.33	0.00853	0.082
HERC1	9490	231	1.92	0.00854	0.0821
VPS13C	9502	219	1.97	0.00854	0.0821
KIAA1529	9672	49	4.13	0.00855	0.0821
ASAP3	9661	60	3.73	0.00857	0.0822
OAS1	9672	49	4.11	0.00859	0.0824
MAPT	9645	76	3.31	0.0086	0.0824
NRCAM	9604	117	2.67	0.0086	0.0824
FES	9660	61	3.69	0.00862	0.0825
OR51G1	9650	71	3.43	0.00863	0.0825
TMPRSS6	9638	83	3.17	0.00864	0.0826
PODN	9658	63	3.63	0.00867	0.0828
MCM5	9668	53	3.94	0.00867	0.0828
OR13D1	9677	44	4.34	0.00868	0.0829
RGL3	9670	51	4.02	0.00869	0.0829
NEB	9253	468	1.39	0.00871	0.083
SESTD1	9667	54	3.91	0.00871	0.083
OR2L8	9611	110	2.76	0.00872	0.083
ITGA10	9604	117	2.67	0.00874	0.083
ALDH18A1	9674	47	4.18	0.00874	0.083
C1orf172	9685	36	4.79	0.00875	0.083
NDC80	9675	46	4.22	0.00875	0.083
PPP3CB	9690	31	5.15	0.00875	0.083
OSMR	9614	107	2.84	0.00876	0.083
PKD1L2	9525	196	2.09	0.00877	0.083
MAP1B	9540	181	2.16	0.00877	0.083
SMU1	9693	28	5.42	0.00877	0.083
LPIN3	9662	59	3.75	0.00878	0.083
TBCK	9656	65	3.56	0.0088	0.0831
LHX2	9693	28	5.41	0.0088	0.0831
DLX3	9689	32	5.06	0.00882	0.0832
FTSJD1	9668	53	3.94	0.00883	0.0833
CPSF6	9675	46	4.22	0.00884	0.0833
AKD1	9637	84	3.14	0.00885	0.0834
TACC3	9651	70	3.44	0.00886	0.0834
ADAMTS14	9607	114	2.7	0.00889	0.0834
VWF	9481	240	1.89	0.00889	0.0834
FBXO39	9683	38	4.67	0.00889	0.0834
SLC8A3	9568	153	2.38	0.00889	0.0834
SPHK1	9696	25	5.71	0.0089	0.0834
MAP2K2	9681	40	4.52	0.00891	0.0834
BRD2	9654	67	3.51	0.00891	0.0834
ZNF786	9646	75	3.32	0.00892	0.0834
GPR12	9681	40	4.52	0.00892	0.0834
SPAG1	9666	55	3.86	0.00892	0.0834
GPR123	9635	86	3.11	0.00893	0.0834
SUOX	9682	39	4.57	0.00895	0.0834
USP45	9681	40	4.51	0.00895	0.0834
DOCK2	9474	247	1.86	0.00895	0.0834
RNASEH2A	9697	24	5.82	0.00895	0.0834
EI24	9695	26	5.59	0.00896	0.0835
PPP1R3A	9510	211	2.02	0.00898	0.0835
STRADA	9682	39	4.57	0.00898	0.0835
ZBED4	9641	80	3.21	0.00898	0.0835
FLG2	9407	314	1.68	0.009	0.0835
VIM	9662	59	3.73	0.009	0.0835
OTUD4	9617	104	2.82	0.009	0.0835
SEC24C	9659	62	3.64	0.00901	0.0836
TRPC5	9585	136	2.5	0.00902	0.0836
SLC26A7	9615	106	2.8	0.00902	0.0836
DGKK	9603	118	2.65	0.00903	0.0836
HEXIM1	9684	37	4.7	0.00903	0.0836
ZNF804B	9490	231	1.92	0.00904	0.0836
ATP12A	9592	129	2.54	0.00906	0.0837
WBSCR17	9528	193	2.11	0.00909	0.0839
CAD	9563	158	2.3	0.00909	0.0839
ZMYM1	9650	71	3.39	0.0091	0.084
AIFM3	9687	34	4.89	0.00911	0.084
KIAA0564	9638	83	3.17	0.00912	0.084
NUP98	9606	115	2.68	0.00916	0.0842
NANOG	9692	29	5.29	0.00916	0.0842
KCNS1	9683	38	4.63	0.00917	0.0842
SPERT	9663	58	3.78	0.00917	0.0842
AP5Z1	9686	35	4.84	0.00917	0.0842
GLIPR1L1	9701	20	6.36	0.00918	0.0842
ZNF454	9648	73	3.37	0.00919	0.0843
FAM123C	9605	116	2.69	0.0092	0.0843
ACADM	9690	31	5.11	0.0092	0.0843
UBE4B	9617	104	2.81	0.00923	0.0845
WFDC8	9688	33	4.97	0.00924	0.0845
ZFYVE9	9636	85	3.1	0.00924	0.0845
KCNH8	9586	135	2.47	0.00925	0.0845
FAM47B	9582	139	2.44	0.00926	0.0845
SCN4A	9541	180	2.16	0.00927	0.0845
JMJD7-PLA2G4B	9661	60	3.69	0.00927	0.0845
ZNF526	9674	47	4.15	0.00928	0.0846
DNAJC22	9691	30	5.18	0.00931	0.0848
MEX3B	9674	47	4.17	0.00933	0.0849
MYO18A	9592	129	2.52	0.00936	0.0851
USP1	9681	40	4.49	0.00938	0.0852
COL18A1	9577	144	2.4	0.0094	0.0854
FAM171B	9624	97	2.91	0.0094	0.0854
LCA5	9665	56	3.8	0.00941	0.0854
GABRA5	9648	73	3.33	0.00942	0.0854
TBRG4	9695	26	5.57	0.00944	0.0855
ASXL1	9579	142	2.4	0.00945	0.0855
NUP188	9590	131	2.5	0.00945	0.0855
MME	9609	112	2.71	0.00945	0.0855
KIAA1009	9630	91	2.99	0.00948	0.0857
CASQ2	9688	33	4.93	0.0095	0.0858
ZNF615	9646	75	3.28	0.00951	0.0858
ABCC9	9504	217	1.98	0.00952	0.0858
C21orf29	9690	31	5.1	0.00952	0.0858
TSTA3	9689	32	5.01	0.00952	0.0858
RASGRP2	9666	55	3.83	0.00953	0.0859
IFNG	9699	22	6.03	0.00956	0.086
DDR2	9631	90	2.99	0.00957	0.086
EVI5	9651	70	3.39	0.00958	0.086
MUT	9671	50	4.02	0.00958	0.086
ENC1	9672	49	4.06	0.0096	0.0862
SMARCAL1	9636	85	3.08	0.00962	0.0863
WNT6	9697	24	5.76	0.00963	0.0863
DSE	9641	80	3.18	0.00964	0.0863
AGAP1	9621	100	2.86	0.00964	0.0863
ASAP2	9639	82	3.14	0.00966	0.0864
MED14	9639	82	3.13	0.00966	0.0864
SPRY1	9692	29	5.25	0.00967	0.0864
C6orf165	9645	76	3.26	0.00968	0.0864
OPHN1	9664	57	3.75	0.00969	0.0864
POTEG	9590	131	2.51	0.00969	0.0864
C15orf2	9498	223	2.01	0.00972	0.0866
CADM3	9644	77	3.25	0.00972	0.0866
RASA3	9648	73	3.32	0.00973	0.0866
MAG	9640	81	3.16	0.00973	0.0866
PLCL1	9578	143	2.4	0.00975	0.0867
CRB1	9468	253	1.85	0.00976	0.0868
C14orf105	9696	25	5.64	0.00977	0.0868
KIF5A	9619	102	2.82	0.00978	0.0868
COG6	9683	38	4.59	0.00979	0.0868
INPP5E	9691	30	5.15	0.00979	0.0868
C4BPB	9699	22	6.02	0.0098	0.0868
FAM193A	9623	98	2.87	0.00982	0.0868
APBA2	9614	107	2.75	0.00982	0.0868
PPP1R12A	9668	53	3.88	0.00982	0.0868
FYCO1	9637	84	3.1	0.00982	0.0868
PDIA2	9679	42	4.36	0.00983	0.0869
MAST1	9597	124	2.56	0.00984	0.0869
CCDC150	9646	75	3.27	0.00985	0.0869
C1orf26	9693	28	5.33	0.00988	0.0871
IL17RB	9697	24	5.75	0.0099	0.0873
KRTAP5-5	9629	92	2.99	0.00992	0.0874
SLC12A2	9656	65	3.5	0.00993	0.0875
CHD6	9498	223	1.92	0.00997	0.0876
CRYBG3	9648	73	3.31	0.00997	0.0876
EGF	9617	104	2.78	0.00998	0.0876
PHTF1	9674	47	4.11	0.00998	0.0876
EP400NL	9695	26	5.52	0.00999	0.0876
RCBTB1	9681	40	4.45	0.00999	0.0876
CDH6	9561	160	2.29	0.00999	0.0876
F13A1	9609	112	2.69	0.01	0.0876
EPHA7	9578	143	2.4	0.01	0.0877
STAT5B	9664	57	3.73	0.01	0.0877
SCEL	9648	73	3.31	0.0101	0.0877
IFI44L	9676	45	4.2	0.0101	0.0877
GTF2H1	9694	27	5.4	0.0101	0.0877
C9orf96	9661	60	3.64	0.0101	0.0877
CPXM1	9646	75	3.26	0.0101	0.0877
GPC5	9588	133	2.48	0.0101	0.0877
SLC26A2	9684	37	4.63	0.0101	0.0877
HOXA3	9659	62	3.59	0.0101	0.0877
ATP1A1	9658	63	3.55	0.0101	0.0877
GRIN3B	9663	58	3.71	0.0101	0.0877
RPS6KA5	9674	47	4.1	0.0101	0.0877
AXIN1	9644	77	3.22	0.0101	0.0877
ZBTB7C	9651	70	3.41	0.0101	0.0877
PCDHB15	9606	115	2.66	0.0101	0.0877
PROX1	9610	111	2.69	0.0101	0.0877
IRS4	9579	142	2.38	0.0101	0.0877
MTF2	9683	38	4.56	0.0101	0.0877
ZYX	9679	42	4.34	0.0101	0.0877
OR3A2	9688	33	4.9	0.0102	0.0877
ASIC3	9687	34	4.85	0.0102	0.0877
EPS15	9669	52	3.9	0.0102	0.0877
CDH4	9567	154	2.31	0.0102	0.0877
RAI1	9592	129	2.51	0.0102	0.0877
SENP7	9644	77	3.21	0.0102	0.0877
OTUD7B	9651	70	3.37	0.0102	0.0879
MYO1F	9592	129	2.51	0.0102	0.088
LRRIQ4	9642	79	3.2	0.0102	0.0881
ZNF197	9665	56	3.77	0.0103	0.0883
TMEM245	9701	20	6.27	0.0103	0.0883
SH2D7	9689	32	4.96	0.0103	0.0884
CREBZF	9692	29	5.2	0.0103	0.0885
LPA	9524	197	2.05	0.0103	0.0885
CAMK2G	9681	40	4.44	0.0103	0.0886
PAX7	9669	52	3.9	0.0103	0.0886
CELSR2	9507	214	1.95	0.0104	0.0887
TNFSF8	9697	24	5.72	0.0104	0.0887
BCR	9622	99	2.85	0.0104	0.0887
SCUBE3	9641	80	3.16	0.0104	0.0887
RND1	9694	27	5.39	0.0104	0.0887
HNF4A	9640	81	3.14	0.0104	0.0887
CBX4	9673	48	4.04	0.0104	0.0887
KLF17	9677	44	4.24	0.0104	0.0887
GLI1	9616	105	2.76	0.0104	0.0887
FBXW7	9546	175	2.2	0.0104	0.0887
ABCC6	9599	122	2.59	0.0104	0.0887
HTR6	9681	40	4.42	0.0104	0.0887
ITCH	9669	52	3.89	0.0104	0.0887
ABCC2	9625	96	2.87	0.0104	0.0888
ZNF43	9613	108	2.73	0.0105	0.0889
SPAG16	9621	100	2.82	0.0105	0.0889
ADCK4	9674	47	4.09	0.0105	0.0889
ESF1	9668	53	3.85	0.0105	0.0889
KIAA1109	9436	285	1.7	0.0105	0.0889
CD5	9679	42	4.32	0.0105	0.0889
SLC12A4	9655	66	3.45	0.0105	0.0889
NT5C3	9695	26	5.47	0.0105	0.0889
TRIM26	9678	43	4.27	0.0105	0.0889
TRIM55	9636	85	3.07	0.0105	0.0889
DUOX2	9580	141	2.4	0.0105	0.0889
CDKN1B	9693	28	5.28	0.0106	0.0889
RAB6B	9700	21	6.09	0.0106	0.0889
IL1RAPL2	9622	99	2.83	0.0106	0.0889
NASP	9668	53	3.85	0.0106	0.0889
PIGG	9650	71	3.33	0.0106	0.0889
SLC28A3	9669	52	3.88	0.0106	0.0889
GMPS	9674	47	4.08	0.0106	0.0889
GABRB3	9603	118	2.6	0.0106	0.089
OR56A1	9659	62	3.55	0.0106	0.089
TLN1	9570	151	2.3	0.0106	0.089
ARID3A	9669	52	4.05	0.0106	0.089
CPSF1	9607	114	2.64	0.0106	0.089
CA2	9683	38	4.55	0.0106	0.089
LPHN3	9520	201	2	0.0106	0.0891
TRIM54	9689	32	4.94	0.0106	0.0891
CAMKK2	9670	51	3.93	0.0106	0.0891
NUAK1	9641	80	3.14	0.0107	0.0892
OR2V2	9680	41	4.37	0.0107	0.0892
IRS1	9616	105	2.75	0.0107	0.0895
APOBEC2	9696	25	5.58	0.0107	0.0897
PNPLA1	9667	54	3.82	0.0107	0.0897
TMEM39A	9689	32	4.93	0.0107	0.0897
KIF19	9616	105	2.74	0.0108	0.0898
PLIN4	9593	128	2.5	0.0108	0.0898
ELFN2	9614	107	2.73	0.0108	0.0898
GIMAP4	9664	57	3.75	0.0108	0.0898
ZNF354A	9678	43	4.26	0.0108	0.0898
KIAA1383	9669	52	3.88	0.0108	0.0898
MRPS2	9694	27	5.36	0.0108	0.0898
SARS	9675	46	4.12	0.0108	0.0898
ABR	9644	77	3.18	0.0108	0.0898
PCDHB3	9544	177	2.15	0.0108	0.0898
TTC29	9664	57	3.7	0.0109	0.0901
NPR2	9636	85	3.04	0.0109	0.0901
HIST1H1T	9697	24	5.67	0.0109	0.0901
ULBP1	9698	23	5.79	0.0109	0.0901
FNDC3B	9628	93	2.9	0.0109	0.0902
CD248	9661	60	3.6	0.0109	0.0903
IFT122	9619	102	2.78	0.0109	0.0903
ZNF12	9667	54	3.79	0.0109	0.0903
C19orf29	9688	33	4.86	0.0109	0.0903
FADS1	9698	23	-5.79	0.0109	0.0903
TYRO3	9640	81	3.11	0.011	0.0903
ZNF501	9700	21	6.06	0.011	0.0903
PPP1R9A	9610	111	2.66	0.011	0.0903
PUM1	9640	81	3.11	0.011	0.0903
MAP4K1	9645	76	3.2	0.011	0.0903
CCDC14	9665	56	3.72	0.011	0.0904
TMEM74	9672	49	3.99	0.011	0.0904
ZNF623	9663	58	3.66	0.011	0.0904
HCN1	9488	233	1.87	0.011	0.0907
AFF2	9519	202	1.99	0.0111	0.0907
CADPS	9569	152	2.28	0.0111	0.0909
DOPEY2	9578	143	2.36	0.0111	0.0909
CDH20	9599	122	2.55	0.0111	0.091
RIPK2	9693	28	5.23	0.0111	0.091
PAK1	9687	34	4.75	0.0111	0.091
PRKD3	9654	67	3.39	0.0111	0.091
HSP90AA1	9652	69	3.35	0.0111	0.0911
DOCK4	9558	163	2.2	0.0111	0.0911
ZBBX	9562	159	2.24	0.0112	0.0912
KCNH7	9545	176	2.14	0.0112	0.0913
CBLN2	9667	54	3.81	0.0112	0.0913
LTBP3	9631	90	2.94	0.0112	0.0913
C2orf71	9582	139	2.39	0.0112	0.0914
C1orf94	9631	90	2.95	0.0112	0.0914
ZNF749	9670	51	3.89	0.0113	0.0916
RADIL	9630	91	2.92	0.0113	0.0916
ZNF571	9685	36	4.62	0.0113	0.0916
ADAMTSL4	9621	100	2.79	0.0113	0.0916
ITGAX	9561	160	2.22	0.0113	0.0917
TRPV5	9599	122	2.55	0.0113	0.0918
MAEL	9642	79	3.15	0.0113	0.0918
MYCT1	9668	53	3.83	0.0113	0.0918
THSD7A	9515	206	1.97	0.0113	0.0919
TNK2	9635	86	3.01	0.0114	0.0921
TTLL2	9645	76	3.19	0.0114	0.0921
MYOM2	9531	190	2.05	0.0114	0.0921
KIAA1370	9700	21	6.04	0.0114	0.0921
ZMIZ1	9627	94	2.87	0.0114	0.0921
ITPRIP	9677	44	4.18	0.0114	0.0921
VPS41	9648	73	3.25	0.0114	0.0921
SEPT3	9689	32	4.88	0.0114	0.0921
PAPOLA	9678	43	4.22	0.0114	0.0921
FAM40A	9691	30	5.04	0.0115	0.0921
RSPO2	9672	49	3.96	0.0115	0.0921
ZNF350	9691	30	5.04	0.0115	0.0921
TBC1D22A	9673	48	4	0.0115	0.0921
ENOX2	9671	50	3.91	0.0115	0.0921
UNC13B	9614	107	2.69	0.0115	0.0921
DCLK3	9630	91	2.94	0.0115	0.0921
SNAP91	9615	106	2.72	0.0115	0.0921
RNF219	9664	57	3.67	0.0115	0.0921
ARID3B	9677	44	4.17	0.0115	0.0921
ELN	9617	104	2.74	0.0115	0.0921
ITGB4	9568	153	2.27	0.0115	0.0921
PROCR	9682	39	4.42	0.0115	0.0921
MYPN	9596	125	2.5	0.0115	0.0922
LTK	9664	57	3.66	0.0115	0.0922
PLOD3	9653	68	3.36	0.0115	0.0922
LZTR1	9615	106	2.71	0.0116	0.0924
SCN3A	9488	233	1.86	0.0116	0.0924
KIF4B	9567	154	2.27	0.0116	0.0924
TECRL	9632	89	2.95	0.0116	0.0924
UGT2B28	9631	90	2.96	0.0116	0.0924
GAS2L2	9612	109	2.67	0.0116	0.0925
CD209	9669	52	3.84	0.0116	0.0926
OR5H6	9643	78	3.15	0.0116	0.0926
SPATA31E1	9696	25	5.54	0.0117	0.0928
MAGEA12	9638	83	3.06	0.0117	0.0929
CUL1	9638	83	3.04	0.0117	0.093
RECQL5	9639	82	3.06	0.0117	0.093
TCOF1	9639	82	3.06	0.0118	0.0932
ZNF700	9651	70	3.3	0.0118	0.0932
HEATR2	9668	53	3.8	0.0118	0.0932
E2F8	9648	73	3.25	0.0118	0.0933
BANK1	9639	82	3.07	0.0118	0.0933
FTCD	9676	45	4.11	0.0118	0.0933
TUBA3C	9587	134	2.41	0.0118	0.0933
ZNF224	9681	40	4.36	0.0118	0.0933
C12orf71	9695	26	5.38	0.0118	0.0933
SHOX2	9679	42	4.25	0.0118	0.0933
ROPN1L	9691	30	5.02	0.0118	0.0933
SAMD9L	9556	165	2.21	0.0118	0.0933
CPD	9644	77	3.15	0.0118	0.0933
CES4A	9695	26	5.41	0.0119	0.0933
ZNF804A	9480	241	1.84	0.0119	0.0933
ARID5B	9626	95	2.84	0.0119	0.0935
TSG101	9689	32	4.86	0.0119	0.0935
KPRP	9596	125	2.5	0.0119	0.0935
OR5I1	9632	89	2.93	0.0119	0.0935
OR8H3	9621	100	2.78	0.0119	0.0935
ZNF662	9686	35	4.67	0.0119	0.0935
SPAM1	9620	101	2.78	0.012	0.0937
CPSF7	9687	34	4.7	0.012	0.0937
RINT1	9673	48	3.97	0.012	0.0937
GNAT3	9690	31	4.94	0.012	0.0937
CCDC151	9672	49	3.93	0.012	0.0938
ZNF761	9624	97	2.8	0.012	0.0938
CEACAM5	9623	98	2.8	0.012	0.0938
DACH2	9628	93	2.86	0.012	0.0939
PCDH7	9598	123	2.5	0.012	0.0939
ANLN	9645	76	3.16	0.012	0.0939
KLHL31	9674	47	4.01	0.012	0.094
DENND1C	9661	60	3.56	0.0121	0.094
GPR137	9675	46	4.06	0.0121	0.094
CDH13	9622	99	2.81	0.0121	0.094
ARHGAP31	9599	122	2.5	0.0121	0.094
RTF1	9673	48	3.96	0.0121	0.094
MLL5	9620	101	2.75	0.0121	0.094
C20orf195	9697	24	5.59	0.0121	0.094
ABCB6	9673	48	3.96	0.0121	0.094
VWA3B	9570	151	2.26	0.0121	0.0941
TBR1	9662	59	3.58	0.0121	0.0941
C1orf87	9661	60	3.56	0.0122	0.0944
ADAM22	9623	98	2.79	0.0122	0.0945
BDNF	9674	47	4.02	0.0122	0.0945
HMCN1	9217	504	1.27	0.0122	0.0945
UNC80	9618	103	2.73	0.0122	0.0945
PI4KA	9582	139	2.35	0.0122	0.0945
ACBD5	9678	43	4.17	0.0122	0.0945
TGFBR3	9642	79	3.09	0.0122	0.0945
KIAA1958	9665	56	3.67	0.0123	0.0945
FRMD3	9662	59	3.57	0.0123	0.0945
GSDMA	9680	41	4.31	0.0123	0.0945
LATS1	9641	80	3.08	0.0123	0.0945
NBPF1	9532	189	2.04	0.0123	0.0945
PIWIL4	9659	62	3.49	0.0123	0.0945
OR13C9	9669	52	3.81	0.0123	0.0945
GP6	9679	42	4.22	0.0123	0.0945
CDC25C	9679	42	4.23	0.0123	0.0945
RIPK3	9680	41	4.28	0.0123	0.0945
MECOM	9543	178	2.13	0.0123	0.0945
SERPINA10	9640	81	3.1	0.0123	0.0945
FAM178A	9652	69	3.3	0.0123	0.0945
DMBX1	9671	50	3.89	0.0123	0.0945
CD5L	9626	95	2.83	0.0123	0.0945
OR51Q1	9657	64	3.46	0.0124	0.0947
FOXRED1	9687	34	4.69	0.0124	0.0947
PRDM15	9619	102	2.72	0.0124	0.0948
PDS5B	9628	93	2.85	0.0124	0.0948
SLC9C2	9629	92	2.94	0.0124	0.0949
OR12D3	9679	42	4.23	0.0124	0.0949
LRIT2	9652	69	3.31	0.0124	0.0949
WDR93	9663	58	3.61	0.0125	0.0952
PRDM8	9676	45	4.08	0.0125	0.0952
F5	9503	218	1.88	0.0125	0.0952
LAMB2	9603	118	2.54	0.0125	0.0952
BEND2	9642	79	3.09	0.0125	0.0953
TAPT1	9700	21	5.95	0.0125	0.0953
CELA3B	9680	41	4.27	0.0125	0.0953
FAM117A	9691	30	4.98	0.0125	0.0954
SPEN	9448	273	1.69	0.0125	0.0954
BCL2L13	9692	29	5.06	0.0126	0.0954
CMPK2	9671	50	4.04	0.0126	0.0954
GRTP1	9698	23	5.68	0.0126	0.0954
LARS	9666	55	3.68	0.0126	0.0956
GPR77	9692	29	5.07	0.0126	0.0956
ILDR2	9642	79	3.1	0.0126	0.0957
FGFRL1	9668	53	3.75	0.0126	0.0957
ZFC3H1	9588	133	2.38	0.0127	0.0959
HGS	9665	56	3.65	0.0127	0.0959
KLHL26	9670	51	3.82	0.0127	0.0959
UMPS	9689	32	4.81	0.0127	0.096
ZNF577	9673	48	3.93	0.0127	0.0962
PLEKHH2	9595	126	2.46	0.0128	0.0963
TRPM3	9547	174	2.09	0.0128	0.0964
FZD4	9680	41	4.25	0.0128	0.0964
TMEM132E	9618	103	2.7	0.0128	0.0964
PAK6	9670	51	3.81	0.0128	0.0964
PRUNE2	9447	274	1.7	0.0128	0.0964
OR4S2	9632	89	2.91	0.0128	0.0964
DNMT3B	9638	83	3.01	0.0128	0.0964
SLC33A1	9679	42	4.2	0.0128	0.0965
C1orf85	9693	28	5.14	0.0129	0.0966
TSPAN2	9701	20	6.08	0.0129	0.0966
DDX1	9672	49	3.89	0.0129	0.0966
SIPA1L3	9555	166	2.14	0.0129	0.0966
HK3	9624	97	2.78	0.0129	0.0967
ARHGEF10	9632	89	2.91	0.0129	0.0967
SEPT4	9686	35	4.59	0.0129	0.0967
F8	9501	220	1.88	0.0129	0.0967
MAGI1	9586	135	2.38	0.0129	0.0967
ACADVL	9686	35	4.59	0.0129	0.0967
S1PR4	9685	36	4.52	0.0129	0.0967
TAX1BP1	9674	47	3.97	0.0129	0.0967
LILRB5	9602	119	2.52	0.0129	0.0967
FSIP1	9668	53	3.75	0.013	0.0967
UGT2B10	9603	118	2.56	0.013	0.0968
ACOT12	9661	60	3.52	0.013	0.0968
SLC30A7	9701	20	6.06	0.013	0.0968
SLC1A6	9622	99	2.76	0.013	0.0968
COL21A1	9583	138	2.39	0.013	0.0968
CENPE	9568	153	2.21	0.013	0.0968
PCDH9	9572	149	2.25	0.013	0.0968
TBC1D9	9610	111	2.6	0.013	0.0968
OR8K5	9640	81	3.04	0.013	0.0968
WBSCR22	9698	23	5.65	0.013	0.0968
ZNF398	9676	45	4.05	0.013	0.0968
TRIM56	9667	54	3.7	0.013	0.0968
ZADH2	9694	27	5.22	0.0131	0.0968
TSC2	9588	133	2.38	0.0131	0.0968
UBAP2	9640	81	3.03	0.0131	0.0968
SLC46A2	9685	36	4.52	0.0131	0.0969
PGAM5	9700	21	5.9	0.0131	0.0969
DNTTIP1	9682	39	4.4	0.0131	0.0969
LUZP2	9641	80	3.07	0.0131	0.0969
SALL3	9543	178	2.1	0.0131	0.0969
AKNAD1	9644	77	3.1	0.0131	0.0969
FCER1A	9660	61	3.51	0.0131	0.0969
PNLIP	9655	66	3.35	0.0131	0.0969
PIK3AP1	9627	94	2.83	0.0131	0.0969
SASS6	9678	43	4.13	0.0131	0.0969
ZBTB5	9687	34	4.65	0.0131	0.0969
KRT28	9659	62	3.47	0.0132	0.0969
MUC4	9100	621	1.2	0.0132	0.0969
SCN9A	9490	231	1.85	0.0132	0.0969
LPPR4	9619	102	2.7	0.0132	0.0969
B3GALT2	9695	26	5.3	0.0132	0.0969
KLHL22	9664	57	3.61	0.0132	0.0969
LRRC50	9693	28	5.12	0.0132	0.0969
ZHX2	9629	92	2.85	0.0132	0.0969
TMX4	9685	36	4.52	0.0132	0.0969
FCGBP	9330	391	1.43	0.0132	0.0969
FAM46A	9679	42	4.2	0.0132	0.0969
ZNF658	9654	67	3.31	0.0132	0.097
AP2M1	9684	37	4.44	0.0133	0.0971
ZNF835	9608	113	2.58	0.0133	0.0971
RALGAPA1	9611	110	2.6	0.0133	0.0972
KLC1	9679	42	4.18	0.0133	0.0973
ZNF394	9675	46	3.99	0.0133	0.0973
PCDHGA10	9651	70	3.25	0.0133	0.0973
RGL2	9663	58	3.55	0.0133	0.0974
[truncated: 12,590 more rows]
