# Supplementary material for: Pan-cancer association of a centrosome amplification gene expression signature with genomic alterations and clinical outcome
Source: PLoS Comput Biol. 2019 Mar 11;15(3):e1006832. doi: 10.1371/journal.pcbi.1006832 (PMC6411098; doi:10.1371/journal.pcbi.1006832)
Supplement: S8 Table — Related to S10b Fig. (TXT) [file pcbi.1006832.s025.txt]

Gene	Number of WT samples	Number of driver mutated samples	Regression coefficient	P-value	FDR-adjusted p-value
TP53	7783	831	3.96	2.02e-18	6.68e-17
PIK3CA	9019	514	-2.33	1.1e-05	0.000182
EGFR	9478	17	10.9	3.62e-05	0.000398
HRAS	9637	31	-5.38	0.00646	0.0533
IDH1	9416	237	-2.38	0.00861	0.0568
RB1	9532	18	5.45	0.0344	0.182
PTEN	9452	44	3.47	0.0385	0.182
FGFR3	9645	17	5.16	0.0537	0.221
CTNNB1	9559	68	2.47	0.0702	0.257
AKT1	9674	11	5.56	0.0906	0.299
ERBB3	9583	15	4.51	0.111	0.328
GNAS	9546	21	-3.65	0.127	0.328
SF3B1	9583	35	-2.95	0.129	0.328
SPOP	9645	19	3.71	0.143	0.337
NFE2L2	9597	35	-2.57	0.167	0.348
MTOR	9517	25	2.99	0.174	0.348
IDH2	9669	13	-4.08	0.179	0.348
U2AF1	9680	15	3.48	0.219	0.401
FBXW7	9546	33	2.1	0.288	0.501
RHOA	9669	13	-3.07	0.312	0.514
KRAS	9393	277	-0.824	0.33	0.519
KIT	9589	25	-2.12	0.366	0.549
VHL	9495	24	1.81	0.432	0.62
MAPK1	9683	10	-2.41	0.487	0.669
SMAD4	9599	21	-1.48	0.538	0.709
PPP2R1A	9632	16	1.7	0.559	0.709
NRAS	9547	17	1.25	0.638	0.754
ERBB2	9585	38	-0.833	0.64	0.754
GNAQ	9644	29	1.06	0.69	0.786
CHEK2	9626	18	-0.431	0.868	0.955
CDKN2A	9482	58	-0.127	0.931	0.961
GNA11	9654	35	-0.211	0.932	0.961
BRAF	9201	23	-0.0421	0.985	0.985
