# Supplementary material for: Pan-cancer association of a centrosome amplification gene expression signature with genomic alterations and clinical outcome
Source: PLoS Comput Biol. 2019 Mar 11;15(3):e1006832. doi: 10.1371/journal.pcbi.1006832 (PMC6411098; doi:10.1371/journal.pcbi.1006832)
Supplement: S9 Table — Related to Fig 4d. (TXT) [file pcbi.1006832.s026.txt]

Gene	Description	Broad Id	PC3	VCAP	A375	A549	HA1E	HCC515	HT29	MCF7	HEPG2	Knock−down score
ASS1	argininosuccinate synthase 1	CGS001-445	99.94	NA	94.06	99.83	NA	NA	97.48	99.83	NA	98.228
BACH1	BTB/POZ domain containing, BTB and CNC homology 1, basic leucine zipper transcription factor 1	CGS001-571	99.51	87.42	99.85	99.96	99.94	99.93	97.94	95.03	99.85	97.7144444444444
ITSN1	Rho guanine nucleotide exchange factors, intersectin 1 (SH3 domain protein)	CGS001-6453	96.57	NA	99.08	NA	NA	NA	98.94	88.84	90	94.686
PGF	placental growth factor	CGS001-5228	99.33	89.2	NA	76.01	97	NA	NA	99.92	99.78	93.54
MAN2B1	mannosidase, alpha, class 2B, member 1	CGS001-4125	93.11	NA	99.78	98.67	97.61	80.59	76.31	99.15	94.44	92.4575
DYRK1A	Dyrk1 subfamily, dual-specificity tyrosine-(Y)-phosphorylation regulated kinase 1A	CGS001-1859	99.98	98.75	54.88	98.67	88.32	NA	99.94	98.45	99.96	92.36875
IRF7	interferon regulatory factor 7	CGS001-3665	94.7	79.96	99.85	83.32	94.68	NA	99.87	99.38	80.14	91.4875
KBTBD2	BTB/POZ domain containing, kelch repeat and BTB (POZ) domain containing 2	CGS001-25948	NA	68.9	99.66	99.02	99.94	NA	NA	78.82	93.73	90.0116666666667
BATF3	basic leucine zipper proteins, basic leucine zipper transcription factor, ATF-like 3	CGS001-55509	91.49	98.79	NA	92.92	NA	NA	97.63	56.2	98.45	89.2466666666667
GMEB2	glucocorticoid modulatory element binding protein 2	CGS001-26205	NA	NA	49.28	97.81	99.16	NA	NA	99.87	99.96	89.216
GPR83	GPCR / Class A : Orphans, G protein-coupled receptor 83	CGS001-10888	94.3	NA	99.98	70.12	99.31	NA	95.54	81.52	81.31	88.8685714285714
MYLK2	Myosin Light Chain Kinase (MLCK) family, myosin light chain kinase 2	CGS001-85366	99.96	99.69	79.54	NA	47.81	99.97	92.47	NA	99.6	88.4342857142857
PITPNA	phosphatidylinositol transfer protein, alpha	CGS001-5306	94.95	37.15	91.71	99.98	75.1	98.44	99.42	99.94	NA	87.08625
ATG16L1	WD repeat domain containing, ATG16 autophagy related 16-like 1 (S. cerevisiae)	CGS001-55054	98.83	NA	82.73	88.21	86.29	NA	NA	99.48	64.73	86.7116666666667
HBE1	hemoglobin, epsilon 1	CGS001-3046	93.62	88.16	99.98	99.5	74.06	60.76	79.24	99.18	85.39	86.6544444444445
GAS6	growth arrest-specific 6	CGS001-2621	99.98	99.98	99.98	70.73	99.94	48.61	63.24	99.75	90.4	85.8455555555556
EEF1D	eukaryotic translation elongation factor 1 delta (guanine nucleotide exchange protein)	CGS001-1936	79.85	NA	99.98	NA	91.59	NA	44.96	99.17	97.08	85.4383333333333
SNAI3	Snail homologs, snail homolog 3 (Drosophila)	CGS001-333929	99.7	91.43	51.2	96.27	46.25	NA	99.93	99.65	97.59	85.2525
HSD17B8	Short chain dehydrogenase/reductase superfamily / Classical SDR fold cluster 1, hydroxysteroid (17-beta) dehydrogenase 8	CGS001-7923	99.06	100	88.78	99.85	99.03	91.85	32.77	80.69	74.35	85.1533333333333
MYCBP2	MYC binding protein 2	CGS001-23077	99.94	99.43	-19.06	99.98	99.93	99.44	NA	97.05	99.96	84.58375
EED	Neutral sphingomyelinase coupling factors, embryonic ectoderm development	CGS001-8726	89.18	NA	93.47	NA	NA	NA	70.13	87.09	83.04	84.582
PSMB10	Proteasome (prosome, macropain) subunits, proteasome (prosome, macropain) subunit, beta type, 10	CGS001-5699	89.71	25.03	91.61	93.19	84.08	NA	99.98	99.17	92.48	84.40625
PHF15	PHD finger protein 15	CGS001-23338	99.58	NA	95.58	69.96	96.01	NA	69.86	55.76	99.81	83.7942857142857
SIAH2	seven in absentia homolog 2 (Drosophila)	CGS001-6478	73.61	NA	99.07	95.49	94.43	NA	31.05	92.93	99.97	83.7928571428571
CXCR7	chemokine (C-X-C motif) receptor 7	CGS001-57007	99.62	82.91	99.93	98.58	35.28	NA	NA	80.02	88.14	83.4971428571429
P2RY12	GPCR / Class A : Purinergic receptors, P2Y, purinergic receptor P2Y, G-protein coupled, 12	CGS001-64805	64.87	86.65	NA	99.16	NA	94.06	NA	65.09	90.39	83.37
CCND2	cyclin D2	CGS001-894	98.33	62.05	93.82	98.41	95.28	NA	90.09	35.43	90.24	82.95625
NAT10	N-acetyltransferase 10 (GCN5-related)	CGS001-55226	43.88	88.96	67.21	97.1	98.23	NA	97.93	66.8	99.89	82.5
PLCB1	Phosphoinositide-specific phospholipase C, phospholipase C, beta 1 (phosphoinositide-specific)	CGS001-23236	98.02	30.68	83.88	86.28	99.96	75.62	NA	99.43	NA	81.9814285714286
RB1	Endogenous ligands, retinoblastoma 1	CGS001-5925	91.9	20.54	99.98	74.8	50.89	99.97	99.98	99.98	99.58	81.9577777777778
ATP5H	ATPases / F-type, ATP synthase, H+ transporting, mitochondrial Fo complex, subunit d	CGS001-10476	93.61	41.83	99.96	96.03	92.02	99.97	99.96	90.75	22.3	81.8255555555556
HDAC7	Histone deacetylases, histone deacetylase 7	CGS001-51564	88.94	63.18	33.63	88.33	93.01	99.97	99.9	99.51	63.2	81.0744444444445
ZNF74	Zinc fingers, C2H2-type, zinc finger protein 74	CGS001-7625	41.45	99.96	90.66	90.27	99.98	NA	33.52	97.46	94.41	80.96375
NDUFA8	Mitochondrial respiratory chain complex / Complex I, NADH dehydrogenase (ubiquinone) 1 alpha subcomplex, 8, 19kDa	CGS001-4702	90.93	99.12	85.53	99.61	76.91	79.64	96.24	28.3	65.48	80.1955555555556
MCCC1	methylcrotonoyl-CoA carboxylase 1 (alpha)	CGS001-56922	-27.19	NA	97.76	99.85	97.76	99.37	92.55	99.33	NA	79.9185714285714
KLHL21	BTB/POZ domain containing, kelch-like 21 (Drosophila)	CGS001-9903	75.93	24.33	99.98	NA	80.84	NA	NA	97.37	99.55	79.6666666666667
ALDH3A2	Aldehyde dehydrogenases, aldehyde dehydrogenase 3 family, member A2	CGS001-224	NA	NA	NA	73.48	62.77	NA	NA	99.51	82.65	79.6025
CHRM3	Cholinergic receptors, cholinergic receptor, muscarinic 3	CGS001-1131	91.2	NA	98.5	99.79	89.18	-23.26	NA	99.76	99.97	79.3057142857143
TFF2	trefoil factor 2	CGS001-7032	94.25	24.94	97.42	99.68	99.81	NA	24.47	92.12	99.11	78.975
RASSF5	Ras association (RalGDS/AF-6) domain family member 5	CGS001-83593	97.96	99.98	NA	98.03	95.8	98.61	97.16	99.96	-57.56	78.7425
ITGB4	Integrins, integrin, beta 4	CGS001-3691	95	NA	97.14	NA	48.22	NA	97.52	99.08	34.88	78.64
CDKN2B	cyclin-dependent kinase inhibitor 2B (p15, inhibits CDK4)	CGS001-1030	97.43	45.11	97.92	75.36	80.6	NA	99.98	97.25	35.18	78.60375
SRGAP2	Rho GTPase activating proteins, SLIT-ROBO Rho GTPase activating protein 2	CGS001-23380	67.15	98.67	95.8	NA	27.22	99.49	92.94	96.9	50.62	78.59875
RASD1	RAS, dexamethasone-induced 1	CGS001-51655	49.16	27.58	99.92	54.79	99.98	98.57	98.39	NA	99.14	78.44125
ZNF521	Zinc fingers, C2H2-type, zinc finger protein 521	CGS001-25925	96.69	96.56	91.38	96.11	76.46	NA	96.94	33.36	39.41	78.36375
NDUFB1	Mitochondrial respiratory chain complex / Complex I, NADH dehydrogenase (ubiquinone) 1 beta subcomplex, 1, 7kDa	CGS001-4707	57.75	100	79.5	26.42	NA	NA	99.98	89.52	95.36	78.3614285714286
FRAT2	frequently rearranged in advanced T-cell lymphomas 2	CGS001-23401	90.58	NA	91.83	62.73	99.94	NA	46.49	69.76	85.94	78.1814285714286
PSMB9	Proteasome (prosome, macropain) subunits, proteasome (prosome, macropain) subunit, beta type, 9 (large multifunctional peptidase 2)	CGS001-5698	83.33	-20.7	99.98	96.02	69.44	99.26	NA	97.99	99.97	78.16125
RTCD1	RNA terminal phosphate cyclase domain 1	CGS001-8634	49.35	99.61	97.48	99.91	99.08	99.97	-43.79	97.78	99.7	77.6766666666667
STK36	Unc-51-like kinase (ULK) family, serine/threonine kinase 36	CGS001-27148	95.26	97.33	85.17	99.89	98.14	NA	99.1	-53.72	98.54	77.46375
TRIM24	TIF1 family, tripartite motif containing 24	CGS001-8805	99.93	43.64	98.06	89.5	90.42	27.54	62.01	90.34	95.59	77.4477777777778
ZAP70	Syk family, zeta-chain (TCR) associated protein kinase 70kDa	CGS001-7535	-43.46	92.11	99.82	99.93	94.1	NA	NA	99.82	99.8	77.4457142857143
POLR3B	RNA polymerase subunits, polymerase (RNA) III (DNA directed) polypeptide B	CGS001-55703	53.67	NA	99.98	91.77	99.49	58.33	96.79	63.26	55.22	77.31375
ZW10	ZW10, kinetochore associated, homolog (Drosophila)	CGS001-9183	NA	NA	99.98	48.33	92.01	46.03	85.86	64.49	98.14	76.4057142857143
WASF3	WAS protein family, member 3	CGS001-10810	NA	93.15	94.35	98.09	65.67	54.05	74.5	99.92	31.17	76.3625
VN1R2	GPCR / Unclassified : Vomeronasal receptors, type 1, vomeronasal 1 receptor 2	CGS001-317701	95.48	86.63	19.22	NA	NA	64.27	87.46	80.32	99.97	76.1928571428571
IL13RA1	IL-2 receptor family, interleukin 13 receptor, alpha 1	CGS001-3597	22.97	89.92	95.8	99.9	93.9	99.75	26.75	99.93	52.37	75.6988888888889
KLF7	Kruppel-like transcription factors, Kruppel-like factor 7 (ubiquitous)	CGS001-8609	63.6	95.08	96.62	-43.72	95.07	99.97	97.5	99.94	NA	75.5075
PLOD2	procollagen-lysine, 2-oxoglutarate 5-dioxygenase 2	CGS001-5352	92.15	36.27	77.75	99.9	61.26	NA	96.97	99.75	39.62	75.45875
KIAA0317	KIAA0317	CGS001-9870	85.44	91.6	96.91	83.98	99.98	89.66	99.55	9.82	21.85	75.4211111111111
PRPF4	WD repeat domain containing, PRP4 pre-mRNA processing factor 4 homolog (yeast)	CGS001-9128	70.38	NA	92.91	62.74	35.98	58.73	99.96	95.8	83.19	74.96125
HSPA2	Heat shock proteins / HSP70, heat shock 70kDa protein 2	CGS001-3306	97.62	38.22	90.1	81.73	67.37	95.77	27.31	98.5	NA	74.5775
QDPR	Short chain dehydrogenase/reductase superfamily / Atypical members, quinoid dihydropteridine reductase	CGS001-5860	78.89	43.04	NA	26.97	99.64	NA	74.23	99.96	98.31	74.4342857142857
BUB1	Bub family, budding uninhibited by benzimidazoles 1 homolog (yeast)	CGS001-699	97.73	-25.33	98.84	NA	58.98	NA	98.95	99.98	91.26	74.3442857142857
S100A1	EF-hand domain containing, S100 calcium binding protein A1	CGS001-6271	99.95	21.11	99.76	99.98	89.98	NA	-16.53	99.78	99.9	74.24125
OTX1	Homeoboxes / PRD class, orthodenticle homeobox 1	CGS001-5013	98.04	21.52	94.45	98.74	99.56	99.17	NA	53.7	27.86	74.13
DGCR14	DiGeorge syndrome critical region gene 14	CGS001-8220	94.33	85.24	81.66	95.5	NA	96.52	-19.38	83.73	NA	73.9428571428571
DKC1	dyskeratosis congenita 1, dyskerin	CGS001-1736	84.19	81.13	47.29	99.7	99.95	-22.1	99.88	99.62	NA	73.7075
ARHGEF2	Rho guanine nucleotide exchange factors, Rho/Rac guanine nucleotide exchange factor (GEF) 2	CGS001-9181	99.76	100	43.43	99.77	44.14	NA	81.29	99.77	20.44	73.575
PIM3	PIM family, pim-3 oncogene	CGS001-415116	99.96	99.93	99.78	99.14	92.46	NA	-25.57	51.71	69.6	73.37625
PIP4K2B	1-phosphatidylinositol-5-phosphate 4-kinase family, phosphatidylinositol-5-phosphate 4-kinase, type II, beta	CGS001-8396	98.01	NA	96.69	89.31	87.02	73.13	27.56	91.87	23.19	73.3475
DHX16	DEAH-boxes, DEAH (Asp-Glu-Ala-His) box polypeptide 16	CGS001-8449	26.06	46.86	99.98	99.59	46.07	NA	NA	97.74	96.91	73.3157142857143
CALML6	EF-hand domain containing, calmodulin-like 6	CGS001-163688	46.96	64.61	99.82	NA	97.77	NA	92.58	81.32	29.41	73.21
ICAM3	CD molecules, intercellular adhesion molecule 3	CGS001-3385	NA	NA	21	95.4	84.44	NA	93.99	56.06	87.48	73.0616666666667
EGR2	Zinc fingers, C2H2-type, early growth response 2	CGS001-1959	90.11	58.45	94.69	43.37	-26.68	99.38	96.58	99.95	99.97	72.8688888888889
RXRB	Retinoid X receptors, retinoid X receptor, beta	CGS001-6257	48.9	98.38	87.31	97.85	53.35	NA	74.22	55.88	65.77	72.7075
MRPL19	Mitochondrial ribosomal proteins / large subunits, mitochondrial ribosomal protein L19	CGS001-9801	69.61	NA	67.91	98.48	41.08	49.16	68.31	98.79	82.03	71.92125
GPR19	GPCR / Class A : Orphans, G protein-coupled receptor 19	CGS001-2842	76.47	97.83	91.13	62.08	99.96	99.93	81.43	76.3	-40.03	71.6777777777778
LPAR2	GPCR / Class A : Lysophospholipid receptors : Lysophosphatidic acid, lysophosphatidic acid receptor 2	CGS001-9170	-24.68	NA	65.63	92.5	99.74	74.64	NA	98.93	94.37	71.59
ZNF296	Zinc fingers, C2H2-type, zinc finger protein 296	CGS001-162979	93.37	28.15	81.84	85.73	89.06	34.02	92.4	68.1	NA	71.58375
ST3GAL5	Sialyltransferases, ST3 beta-galactoside alpha-2,3-sialyltransferase 5	CGS001-8869	88.31	81.6	90.97	93.83	53.28	92.31	-20.14	99.9	64	71.5622222222222
SRF	serum response factor (c-fos serum response element-binding transcription factor)	CGS001-6722	58.27	100	99.86	56.6	74.7	95.14	80.59	99.94	-22.31	71.4211111111111
IGSF8	CD molecules, immunoglobulin superfamily, member 8	CGS001-93185	96.39	20.26	98.35	29.42	97.43	97.55	72.17	30.92	97.26	71.0833333333333
PWP1	WD repeat domain containing, PWP1 homolog (S. cerevisiae)	CGS001-11137	NA	NA	99.33	99.98	31.6	NA	NA	88.43	35.51	70.97
SLC25A10	Mitochondrial di- and tri-carboxylic acid transporter subfamily, solute carrier family 25 (mitochondrial carrier; dicarboxylate transporter), member 10	CGS001-1468	32.31	81.02	99.86	NA	89.42	NA	42.57	82.09	68.26	70.79
F5	Blood coagulation components, coagulation factor V (proaccelerin, labile factor)	CGS001-2153	44.22	99.37	99.88	99.72	35.08	NA	29.03	58.97	99.86	70.76625
LGALS3	Endogenous ligands, lectin, galactoside-binding, soluble, 3	CGS001-3958	65.52	90.31	81.73	99.72	24.18	NA	77.29	91.17	35.62	70.6925
PAX6	Paired boxes, paired box 6	CGS001-5080	94.89	NA	81.81	98.32	62.66	NA	-39.78	98.7	98.14	70.6771428571429
RSU1	Ras suppressor protein 1	CGS001-6251	45.08	86.21	99.98	99.98	53.78	NA	30.22	97.72	46.07	69.88
SEPX1	selenoprotein X, 1	CGS001-51734	-30.36	74.16	94.76	74.98	65.55	99.44	51.38	98.39	99.96	69.8066666666667
DHX8	DEAH-boxes, DEAH (Asp-Glu-Ala-His) box polypeptide 8	CGS001-1659	99.81	98.56	99.67	70.65	85.75	-42.79	94.51	81.19	40.41	69.7511111111111
ATP1A1	ATPases / P-type, ATPase, Na+/K+ transporting, alpha 1 polypeptide	CGS001-476	73.65	NA	NA	97.68	38.68	NA	NA	99.98	38.53	69.704
LDLR	Low density lipoprotein receptors, low density lipoprotein receptor	CGS001-3949	29.34	NA	99.01	40.72	87.07	62.44	99	NA	NA	69.5966666666667
NDUFB8	Mitochondrial respiratory chain complex / Complex I, NADH dehydrogenase (ubiquinone) 1 beta subcomplex, 8, 19kDa	CGS001-4714	NA	38.5	77.89	76.58	55.01	94.6	NA	92.43	51.42	69.49
FEN1	flap structure-specific endonuclease 1	CGS001-2237	56.44	26.56	99.8	NA	95.78	NA	78.07	99.47	28.59	69.2442857142857
IL1RAP	Immunoglobulin superfamily / Immunoglobulin-like domain containing, interleukin 1 receptor accessory protein	CGS001-3556	99.03	100	-96.81	99.91	62.98	97.74	74.55	99.68	86.07	69.2388888888889
CRCP	CGRP receptor component	CGS001-27297	36.37	63.67	NA	98.91	NA	99.97	74.06	83.51	27.79	69.1828571428571
GNGT2	guanine nucleotide binding protein (G protein), gamma transducing activity polypeptide 2	CGS001-2793	71.69	99.72	91.21	44.42	-32	NA	77.11	99.88	99.96	68.99875
BRD2	Bromodomain kinase (BRDK) family, bromodomain containing 2	CGS001-6046	97.07	98.89	68.46	NA	-33.93	NA	52.64	99.83	99.97	68.99
IGFBP7	insulin-like growth factor (IGF) binding proteins, insulin-like growth factor binding protein 7	CGS001-3490	62.73	78.08	99.58	94.74	58.14	56.5	-17.71	90.36	97.16	68.8422222222222
XPR1	xenotropic and polytropic retrovirus receptor 1	CGS001-9213	34.24	93.29	69.94	39.83	99.67	NA	99.03	22.18	92.21	68.79875
LCMT1	leucine carboxyl methyltransferase 1	CGS001-51451	77.13	58.42	54.33	99.94	36.02	NA	23.31	99.81	99.97	68.61625
NSFL1C	UBX domain containing, NSFL1 (p97) cofactor (p47)	CGS001-55968	77.32	NA	71.97	98.77	-40.51	78.31	NA	93.08	99.21	68.3071428571428
DR1	down-regulator of transcription 1, TBP-binding (negative cofactor 2)	CGS001-1810	72.43	89.45	87.43	84.89	-28.24	NA	99.94	39.42	99.97	68.16125
CORO1A	Coronins, coronin, actin binding protein, 1A	CGS001-11151	100	99.15	-53.55	63.65	81.35	56.12	NA	97.17	99.97	67.9825
GJA1	Ion channels / Gap junction proteins (connexins), gap junction protein, alpha 1, 43kDa	CGS001-2697	-28.69	NA	NA	94.44	64.41	98.24	NA	99.12	79.51	67.8383333333333
RAB5B	RAB, member RAS oncogene, RAB5B, member RAS oncogene family	CGS001-5869	99	NA	89.44	99.3	99.56	NA	NA	97.41	-78.66	67.675
INTS3	integrator complex subunit 3	CGS001-65123	-26.44	69.75	99.98	99.88	99.91	-22.99	94.54	94.28	99.97	67.6533333333333
PTP4A3	Protein tyrosine phosphatases, protein tyrosine phosphatase type IVA, member 3	CGS001-11156	79.51	NA	NA	NA	-32.25	99.97	99.12	90.83	NA	67.436
TIMM17B	translocase of inner mitochondrial membrane 17 homolog B (yeast)	CGS001-10245	71.49	NA	55.22	94.98	70.67	NA	NA	86.53	24.78	67.2783333333333
DMTF1	cyclin D binding myb-like transcription factor 1	CGS001-9988	-96.32	93.4	57.95	99.82	98.04	97.41	80.01	99.66	74.78	67.1944444444444
HMOX1	Haem oxygenase, heme oxygenase (decycling) 1	CGS001-3162	99.52	NA	86.54	-33.35	73.24	NA	81.43	97.44	57.67	66.07
HSPA1B	Heat shock proteins / HSP70, heat shock 70kDa protein 1B	CGS001-3304	98.95	42.67	99.35	96.81	69.7	-50.4	96.89	71.71	NA	65.71
ZNF548	Zinc fingers, C2H2-type, zinc finger protein 548	CGS001-147694	48.94	61.68	63.26	93.04	-24.55	85.63	72.53	98.64	92.03	65.6888888888889
PTPN12	Protein tyrosine phosphatases / Class I Cys-based PTPs : Non-receptor, protein tyrosine phosphatase, non-receptor type 12	CGS001-5782	29.76	87.58	98.03	98.54	73.76	93.7	64.13	75.33	-31.44	65.4877777777778
CD44	CD molecules, CD44 molecule (Indian blood group)	CGS001-960	93.04	99.25	61.52	66.06	99.72	NA	67.15	99.84	-63.48	65.3875
ZBED1	Pseudoautosomal regions / PAR1, zinc finger, BED-type containing 1	CGS001-9189	65.74	NA	29.32	28.34	99.89	NA	99.17	81.37	53.65	65.3542857142857
GNB2	WD repeat domain containing, guanine nucleotide binding protein (G protein), beta polypeptide 2	CGS001-2783	80.2	87	-23.75	50.34	99.05	60.23	NA	99.44	69.46	65.24625
NR2F1	COUP-TF-like receptors, nuclear receptor subfamily 2, group F, member 1	CGS001-7025	98.88	-32.12	81.02	40.36	99.93	NA	84.46	96.32	52.06	65.11375
CD99	CD molecules, CD99 molecule	CGS001-4267	38.85	NA	86.27	NA	99.96	56.27	99.9	97.12	-25.45	64.7028571428571
CRELD2	cysteine-rich with EGF-like domains 2	CGS001-79174	-64.84	98.84	99.7	93.7	89.32	NA	NA	87.14	49	64.6942857142857
NDUFA13	Mitochondrial respiratory chain complex / Complex I, NADH dehydrogenase (ubiquinone) 1 alpha subcomplex, 13	CGS001-51079	73.8	30.83	77.76	99.8	-24.76	NA	95.88	99.08	NA	64.6271428571429
CDC20	WD repeat domain containing, cell division cycle 20 homolog (S. cerevisiae)	CGS001-991	96.15	22.69	98.45	33.59	77.1	NA	42.7	66.19	79.95	64.6025
PTGER4	GPCR / Class A : Prostanoid receptors, prostaglandin E receptor 4 (subtype EP4)	CGS001-5734	33.58	63.65	-30	96.34	92.04	NA	NA	96.26	99.17	64.4342857142857
APOO	Apolipoproteins, apolipoprotein O	CGS001-79135	-31.1	33.16	91.63	99.9	61.28	NA	NA	95.57	99.4	64.2628571428571
HSD17B2	Short chain dehydrogenase/reductase superfamily / Classical SDR fold cluster 2, hydroxysteroid (17-beta) dehydrogenase 2	CGS001-3294	91.51	26.41	47.22	99.16	98.48	99.47	-30.51	NA	81.71	64.18125
PSMB8	Proteasome (prosome, macropain) subunits, proteasome (prosome, macropain) subunit, beta type, 8 (large multifunctional peptidase 7)	CGS001-5696	96.11	25.07	93.08	99.93	64	NA	59.48	89.05	-14.87	63.98125
WNT9B	Wingless-type MMTV integration sites, wingless-type MMTV integration site family, member 9B	CGS001-7484	34.79	99.96	48.47	79.04	63.24	NA	48.05	38.39	98.95	63.86125
NDUFA9	Short chain dehydrogenase/reductase superfamily / Extended SDR fold, NADH dehydrogenase (ubiquinone) 1 alpha subcomplex, 9, 39kDa	CGS001-4704	85.21	99.06	59.19	83.88	-34.76	NA	18.63	99.77	99.64	63.8275
P2RY8	GPCR / Class A : Purinergic receptors, P2Y, purinergic receptor P2Y, G-protein coupled, 8	CGS001-286530	59.67	58.15	90.59	32.12	99.81	NA	97.35	-27.07	99.96	63.8225
STK17A	Death-associated kinase (DAPK) family, serine/threonine kinase 17a	CGS001-9263	72.72	50.92	41.51	44.32	99.85	NA	60.89	86.32	52.77	63.6625
FGFR4	Type V RTKs: FGF (fibroblast growth factor) receptor family, fibroblast growth factor receptor 4	CGS001-2264	93.24	-58.31	99.68	98.12	NA	NA	96.81	90.31	25.24	63.5842857142857
GPX4	glutathione peroxidase 4 (phospholipid hydroperoxidase)	CGS001-2879	98.18	33.21	NA	74.39	NA	42.54	NA	32.92	99.97	63.535
MAP3K1	MAPKKK:STE11 family, mitogen-activated protein kinase kinase kinase 1	CGS001-4214	56.17	54.07	-17.15	96.78	92.07	42.95	80.18	73.14	91.74	63.3277777777778
ATOX1	ATX1 antioxidant protein 1 homolog (yeast)	CGS001-475	54.75	33.76	99.23	31.15	84.74	78.89	57.7	65.28	63.96	63.2733333333333
BUD13	BUD13 homolog (S. cerevisiae)	CGS001-84811	22.48	95.66	49.88	99.98	57.46	NA	54.21	99.11	26.25	63.12875
FAM3C	family with sequence similarity 3, member C	CGS001-10447	43.24	96.92	84.72	99.73	90.89	77.14	-87.63	89.25	73.29	63.0611111111111
GPR179	GPCR / Class C : Orphans, G protein-coupled receptor 179	CGS001-440435	82.73	94.06	44.98	30.81	97.44	-37.26	NA	99.98	91.25	62.99875
FUS	RNA binding motif (RRM) containing, fused in sarcoma	CGS001-2521	74.38	99.69	15.46	99.79	23.31	55.03	35.03	99.98	NA	62.83375
LPGAT1	lysophosphatidylglycerol acyltransferase 1	CGS001-9926	87.82	NA	92.03	99.84	-51.6	74.12	NA	99.07	38.45	62.8185714285714
ZNF133	Zinc fingers, C2H2-type, zinc finger protein 133	CGS001-7692	82.55	98.5	27.93	42.62	26.4	49.33	96.36	78.84	NA	62.81625
CYB561	Cytochrome b genes, cytochrome b-561	CGS001-1534	99.98	-28.52	99.86	88.48	98.74	-34.66	99.98	41.26	99.95	62.7855555555556
RPS6KA3	RSK subfamily, ribosomal protein S6 kinase, 90kDa, polypeptide 3	CGS001-6197	-16.82	99.5	29.37	87.56	73.22	39.29	NA	97.69	91.38	62.64875
NPFFR2	GPCR / Class A : Neuropeptide receptors : FF/AF, neuropeptide FF receptor 2	CGS001-10886	-28.42	-24.78	72.71	99.75	99.98	99.97	99.89	81.82	NA	62.615
DDAH1	Dimethylarginine dimethylaminohydrolases, dimethylarginine dimethylaminohydrolase 1	CGS001-23576	40.82	100	23.94	30.67	90.45	NA	97.26	NA	54.38	62.5028571428571
ABCA5	ATP binding cassette transporters / subfamily A, ATP-binding cassette, sub-family A (ABC1), member 5	CGS001-23461	58.46	NA	93	38.54	38.36	NA	97.83	63.79	46.97	62.4214285714286
CRYAA	Heat shock proteins / HSPB, crystallin, alpha A	CGS001-1409	72.79	29.6	57.43	91.97	38.61	75.41	NA	99.09	33.49	62.29875
GABRB3	GABA receptors, gamma-aminobutyric acid (GABA) A receptor, beta 3	CGS001-2562	89.71	NA	99.17	83.83	-85.01	NA	99.15	86.9	NA	62.2916666666667
IGFBP6	insulin-like growth factor (IGF) binding proteins, insulin-like growth factor binding protein 6	CGS001-3489	97.48	-22.42	99.94	97.85	-24.77	63.26	85.96	85.57	77.28	62.2388888888889
ZNF395	Zinc fingers, C2H2-type, zinc finger protein 395	CGS001-55893	-50.39	NA	87.07	91.31	99.94	45.07	NA	68.16	94.34	62.2142857142857
ATP5G1	ATPases / F-type, ATP synthase, H+ transporting, mitochondrial Fo complex, subunit C1 (subunit 9)	CGS001-516	99.98	54.04	NA	64.98	86.96	NA	-27.34	94.93	60.93	62.0685714285714
C2	Complement system, complement component 2	CGS001-717	88.68	-37.07	95.28	66.56	31.89	98.53	98.24	82.93	33.43	62.0522222222222
ZNF354B	Zinc fingers, C2H2-type, zinc finger protein 354B	CGS001-117608	99.1	47.18	33.67	36.4	79.86	59.54	48.01	92.35	NA	62.01375
EPDR1	ependymin related protein 1 (zebrafish)	CGS001-54749	75.47	52.96	NA	99.95	NA	NA	26.5	28.7	88.22	61.9666666666667
DDAH2	Dimethylarginine dimethylaminohydrolases, dimethylarginine dimethylaminohydrolase 2	CGS001-23564	55.24	99.3	99.75	NA	71.58	19.92	14.8	47.08	86.81	61.81
BMP2	Bone morphogenetic proteins, bone morphogenetic protein 2	CGS001-650	54.97	99.23	71.49	55.6	21.19	NA	91.68	73.41	26.87	61.805
HOXB13	Homeoboxes / ANTP class : HOXL subclass, homeobox B13	CGS001-10481	99.75	-22.78	89.32	47.93	56.98	NA	64.16	97.05	NA	61.7728571428571
KIN	KIN, antigenic determinant of recA protein homolog (mouse)	CGS001-22944	60.16	100	NA	-26.91	95.37	NA	44.63	97.24	NA	61.7483333333333
NKIRAS1	NFKB inhibitor interacting Ras-like 1	CGS001-28512	NA	NA	48.82	39.95	58.01	NA	61.54	74.94	86.78	61.6733333333333
RNLS	renalase, FAD-dependent amine oxidase	CGS001-55328	94.84	NA	21.97	75.04	45.52	NA	NA	99.79	32.5	61.61
SSX3	synovial sarcoma, X breakpoint 3	CGS001-10214	27.17	98.38	NA	53.82	42.03	50.13	NA	97.91	NA	61.5733333333333
CAPSL	EF-hand domain containing, calcyphosine-like	CGS001-133690	85.4	35.39	65.97	42.91	NA	97.98	22.71	80.15	NA	61.5014285714286
HDAC4	Histone deacetylases, histone deacetylase 4	CGS001-9759	47.9	99.89	87.19	41	21.98	38.63	99.98	99.93	16.66	61.4622222222222
DUSP3	Protein tyrosine phosphatases / Class I Cys-based PTPs : Atypical dual specificity phosphatases, dual specificity phosphatase 3	CGS001-1845	17.86	94.96	24.02	75.8	96.62	98.45	98.69	-14.76	NA	61.455
DAPK3	Death-associated kinase (DAPK) family, death-associated protein kinase 3	CGS001-1613	86.82	30.37	99.35	79.86	-76.14	99.97	71.38	99.98	NA	61.44875
YEATS4	YEATS domain containing 4	CGS001-8089	77.75	39.78	NA	53.8	79.75	28.91	63.17	99.92	47.47	61.31875
PURA	purine-rich element binding protein A	CGS001-5813	46.24	NA	99.68	90.41	30.79	NA	-31.63	98.25	95.49	61.3185714285714
IL12B	Interleukins and interleukin receptors, interleukin 12B (natural killer cell stimulatory factor 2, cytotoxic lymphocyte maturation factor 2, p40)	CGS001-3593	99.96	100	-68.3	34.27	96.55	NA	99.59	28.14	99.22	61.17875
GPX7	glutathione peroxidase 7	CGS001-2882	92.63	56.29	-34.09	43.98	77.58	99.96	84.75	29.13	98.33	60.9511111111111
EIF2AK1	Other PEK family kinases, eukaryotic translation initiation factor 2-alpha kinase 1	CGS001-27102	-72.75	99.85	99.95	NA	89.22	NA	21.67	98.79	89.61	60.9057142857143
GNAI2	guanine nucleotide binding protein (G protein), alpha inhibiting activity polypeptide 2	CGS001-2771	96.99	100	52.73	39.06	91.59	99.97	24.6	-57.91	99.8	60.7588888888889
TP53TG1	TP53 target 1 (non-protein coding)	CGS001-11257	NA	53.1	92.57	99.44	99.86	NA	62.05	81.05	-62.92	60.7357142857143
PLCB3	Phosphoinositide-specific phospholipase C, phospholipase C, beta 3 (phosphatidylinositol-specific)	CGS001-5331	69.57	95.39	86.2	69.36	30.92	86.83	-32.23	99.81	39.1	60.55
ESYT1	Synaptotagmins, extended synaptotagmin-like protein 1	CGS001-23344	95.72	NA	87.37	53.92	99.98	60.65	82.72	29.71	-25.89	60.5225
GPRC6A	GPCR / Class C : Calcium-sensing receptors, G protein-coupled receptor, family C, group 6, member A	CGS001-222545	68.29	97.44	93.4	58.24	NA	-37.13	69.62	66.32	67.75	60.49125
ARL4C	ADP-ribosylation factors, ADP-ribosylation factor-like 4C	CGS001-10123	-18.19	90.91	97.6	99.98	-46.08	NA	NA	99.44	99.63	60.47
FAM120A	family with sequence similarity 120A	CGS001-23196	33.39	96.79	93.39	88.23	99.17	31.5	-30.81	72.05	NA	60.46375
CDX1	Homeoboxes / ANTP class : HOXL subclass, caudal type homeobox 1	CGS001-1044	86.98	60.43	52.01	97.29	94.77	-30.35	99.7	-18.46	99.92	60.2544444444444
RRAGD	Ras-related GTP binding D	CGS001-58528	51.1	-35.82	99.88	79.86	95.22	81.73	26.33	44.59	98.33	60.1355555555556
FADS3	Fatty acid desaturases, fatty acid desaturase 3	CGS001-3995	28.74	62.61	37.99	NA	45.08	93.21	72.52	37.04	99.8	59.62375
OAZ1	ornithine decarboxylase antizyme 1	CGS001-4946	48.72	60.76	95.98	79.29	30.76	94.84	87.9	-28.59	66.95	59.6233333333333
CBX7	chromobox homolog 7	CGS001-23492	50.35	64.4	99.73	33.04	NA	72.4	99.84	93.63	-37.01	59.5475
NASP	Tetratricopeptide (TTC) repeat domain containing, nuclear autoantigenic sperm protein (histone-binding)	CGS001-4678	29.39	99.96	18.51	99.3	-30.94	97.78	64.26	97.07	NA	59.41625
TNIK	MSN subfamily, TRAF2 and NCK interacting kinase	CGS001-23043	99.41	47.56	-25.33	65.46	36.66	NA	76.52	97.45	76.67	59.3
ABCB6	ATP binding cassette transporters / subfamily B, ATP-binding cassette, sub-family B (MDR/TAP), member 6	CGS001-10058	33.12	28.99	96.68	85.05	-69.92	NA	99.98	99.89	99.97	59.22
DCXR	Short chain dehydrogenase/reductase superfamily / Classical SDR fold cluster 1, dicarbonyl/L-xylulose reductase	CGS001-51181	25.42	66.48	91.06	97.11	58.37	NA	NA	98.5	-22.51	59.2042857142857
EGLN2	2-oxoglutarate oxygenases, egl nine homolog 2 (C. elegans)	CGS001-112398	61.33	87.72	21.1	-27.45	NA	99.47	73.46	98.68	NA	59.1871428571429
CERS4	Homeoboxes / CERS class, ceramide synthase 4	CGS001-79603	57.25	96.56	53.93	94.93	32.88	82.03	93.16	84.82	-64.02	59.06
SLC2A1	Solute carriers, solute carrier family 2 (facilitated glucose transporter), member 1	CGS001-6513	99.46	67.72	-18.51	59.87	25.71	91.09	98.55	40.49	66.58	58.9955555555556
KIF9	Kinesins, kinesin family member 9	CGS001-64147	33.82	-19.64	99.18	98.4	89.64	NA	42.16	28.1	99.82	58.935
PANK2	pantothenate kinase 2	CGS001-80025	-56.99	39.64	92.4	99.84	70.45	NA	26.98	97.86	99.88	58.7575
KITLG	KIT ligand	CGS001-4254	94.19	72.08	96.41	98.5	27.54	NA	NA	86.36	-64.11	58.71
BNIPL	BCL2/adenovirus E1B 19kD interacting protein like	CGS001-149428	25.3	99.54	88.63	37.7	23.46	76.08	NA	NA	NA	58.4516666666667
TNFRSF1A	Tumour necrosis factor (TNF) receptor family, tumor necrosis factor receptor superfamily, member 1A	CGS001-7132	43.04	NA	-38.49	99.28	64.52	NA	70.18	88.41	81.71	58.3785714285714
BAMBI	BMP and activin membrane-bound inhibitor homolog (Xenopus laevis)	CGS001-25805	89.75	NA	89.6	70.21	58.3	NA	NA	-41.22	82.9	58.2566666666667
TAF15	RNA binding motif (RRM) containing, TAF15 RNA polymerase II, TATA box binding protein (TBP)-associated factor, 68kDa	CGS001-8148	83.94	39.51	10.44	96.73	-49.8	NA	99.87	85.37	99.81	58.23375
ZNF169	Zinc fingers, C2H2-type, zinc finger protein 169	CGS001-169841	84.48	NA	NA	99.93	80.13	-31.75	NA	NA	NA	58.1975
SLC25A13	Mitochondrial amino acid transporter subfamily, solute carrier family 25, member 13 (citrin)	CGS001-10165	39.16	56.24	-26.58	90.98	98.93	NA	71.9	34.11	99.97	58.08875
HSF1	heat shock transcription factor 1	CGS001-3297	97.25	45.85	99.6	97.01	99.43	NA	83.99	-34.54	-25.03	57.945
ZNF764	Zinc fingers, C2H2-type, zinc finger protein 764	CGS001-92595	90.69	23.19	91.96	62.59	-24.08	99.23	41.8	99.77	35.58	57.8588888888889
OXCT1	3-oxoacid CoA transferase 1	CGS001-5019	90.73	41.54	-51.58	98.91	95.99	95.66	68.57	51.04	27.96	57.6466666666667
ZNF519	Zinc fingers, C2H2-type, zinc finger protein 519	CGS001-162655	84.99	99.34	56.89	58.23	94.96	NA	NA	-44.44	53.49	57.6371428571429
UNG	uracil-DNA glycosylase	CGS001-7374	31.77	83.92	60.17	27.96	87.4	49.22	19.94	99.33	NA	57.46375
GPR137	GPCR / Unclassified : 7TM orphan receptors, G protein-coupled receptor 137	CGS001-56834	-74.76	NA	49.05	99.98	96.19	NA	NA	99.55	74.49	57.4166666666667
PPIB	peptidylprolyl isomerase B (cyclophilin B)	CGS001-5479	36.67	97.39	58.18	74.15	91.05	-38.11	39.27	99.98	NA	57.3225
ABCF2	ATP binding cassette transporters / subfamily F, ATP-binding cassette, sub-family F (GCN20), member 2	CGS001-10061	90.56	63.59	82.64	79.64	-71.21	61.49	NA	51.01	99.2	57.115
PCGF1	Polycomb group ring fingers, polycomb group ring finger 1	CGS001-84759	77.22	99.83	-87.35	31.18	99.93	NA	99.93	99.51	36.63	57.11
CAPN1	EF-hand domain containing, calpain 1, (mu/I) large subunit	CGS001-823	51.15	16.43	88.03	97.88	38.15	34.95	96.79	63.69	26.58	57.0722222222222
CRAT	carnitine O-acetyltransferase	CGS001-1384	43.92	22.61	99.98	43.12	-26.91	96	96.6	99.95	38.26	57.0588888888889
ZNF585A	Zinc fingers, C2H2-type, zinc finger protein 585A	CGS001-199704	78.43	64.61	32.54	56.44	56.16	NA	97.75	37.16	31.64	56.84125
DFFA	DNA fragmentation factor, 45kDa, alpha polypeptide	CGS001-1676	96.39	66.9	-59.46	-40.66	99.93	98.9	NA	92.53	99.93	56.8075
VPS72	vacuolar protein sorting 72 homolog (S. cerevisiae)	CGS001-6944	-61.47	99.96	98.57	72.31	33.67	99.97	NA	56.48	54.5	56.74875
ITGB5	Integrins, integrin, beta 5	CGS001-3693	-32.75	-40.99	99.89	98.55	51.76	NA	91.93	98.61	85.57	56.57125
KCNN4	Calcium-activated potassium channels, potassium intermediate/small conductance calcium-activated channel, subfamily N, member 4	CGS001-3783	99.95	28.44	99.98	94.88	-35.82	NA	99.98	99.84	-34.92	56.54125
ITPK1	inositol-tetrakisphosphate 1-kinase	CGS001-3705	98.49	-27.71	89.77	88.12	95.4	NA	24.71	46.53	36.8	56.51375
NFKBIE	Ankyrin repeat domain containing, nuclear factor of kappa light polypeptide gene enhancer in B-cells inhibitor, epsilon	CGS001-4794	-36.74	36.14	77.53	77.42	99.96	84.85	-30.66	99.94	99.34	56.42
CIAPIN1	cytokine induced apoptosis inhibitor 1	CGS001-57019	NA	NA	96	43.11	82.79	48.46	NA	92.54	-24.99	56.3183333333333
ASPH	aspartate beta-hydroxylase	CGS001-444	41.2	100	18.09	99.91	32.3	NA	-37.11	95.45	99.97	56.22625
EHMT2	Histone methyltransferases, euchromatic histone-lysine N-methyltransferase 2	CGS001-10919	-95.07	NA	98.07	99.98	41.06	NA	NA	94.29	97.58	55.985
HAX1	HCLS1 associated protein X-1	CGS001-10456	90.22	98.83	-23.54	39.3	42.17	NA	NA	98.98	45.87	55.9757142857143
RSPH1	radial spoke head 1 homolog (Chlamydomonas)	CGS001-89765	73.66	-23.91	99.6	46.36	81.86	NA	57.98	NA	NA	55.925
DUSP7	Protein tyrosine phosphatases / Class I Cys-based PTPs : MAP kinase phosphatases, dual specificity phosphatase 7	CGS001-1849	67.82	44.68	42.01	94.73	82.66	98.31	44.39	-29.02	NA	55.6975
F10	Chymotrypsin, coagulation factor X	CGS001-2159	92.97	79.16	97.32	69.58	-83.1	99.88	91.11	84.68	-30.36	55.6933333333333
ANXA3	Annexins, annexin A3	CGS001-306	35.24	92.84	43.31	99.98	NA	43.07	24.37	51.03	NA	55.6914285714286
RAB4A	RAB, member RAS oncogene, RAB4A, member RAS oncogene family	CGS001-5867	89.53	50.11	99.98	77.72	-23.32	-42.7	NA	93.87	99.95	55.6425
EIF6	eukaryotic translation initiation factor 6	CGS001-3692	75.23	99.63	99.98	40.04	-29.15	NA	-24.25	84.24	99.4	55.64
TAOK2	TAO subfamily, TAO kinase 2	CGS001-9344	NA	27.59	-38.74	98.96	97.8	NA	52.25	80.73	69.84	55.49
CNPY3	Trinucleotide (CAG) repeat containing, canopy 3 homolog (zebrafish)	CGS001-10695	54.86	25.99	98.4	-28.31	99.98	NA	NA	94.15	43.15	55.46
PAM	peptidylglycine alpha-amidating monooxygenase	CGS001-5066	62.25	NA	82.55	52.81	69.82	NA	98.84	-28.89	50.55	55.4185714285714
C1S	Complement system, complement component 1, s subcomponent	CGS001-716	84.69	29.47	30.86	-27.72	99.96	NA	76.57	98.92	50.39	55.3925
NLK	nmo subfamily, nemo-like kinase	CGS001-51701	97.02	100	-56.94	81.26	-27.09	NA	NA	98.26	94.45	55.28
GNA13	guanine nucleotide binding protein (G protein), alpha 13	CGS001-10672	22.78	99.72	27.96	90.29	NA	99.79	21.31	24.42	NA	55.1814285714286
RCCD1	RCC1 domain containing 1	CGS001-91433	96.48	28.97	35.49	45.82	44.12	99.87	36.56	75.17	33.62	55.1222222222222
SLC1A1	Glutamate transporter subfamily, solute carrier family 1 (neuronal/epithelial high affinity glutamate transporter, system Xag), member 1	CGS001-6505	41.28	99.91	NA	29.8	40.11	56.54	NA	84.02	33.59	55.0357142857143
SERPINA6	Serine (or cysteine) peptidase inhibitors, serpin peptidase inhibitor, clade A (alpha-1 antiproteinase, antitrypsin), member 6	CGS001-866	87.12	96.15	94.29	-24.65	51.67	42.19	NA	38.45	NA	55.0314285714286
TXNRD3	thioredoxin reductase 3	CGS001-114112	-36.14	100	99.59	95.56	-33.21	NA	55.93	96.34	60.77	54.855
IRF3	interferon regulatory factor 3	CGS001-3661	95.57	NA	97.87	NA	90.03	NA	-67.75	74.1	39.29	54.8516666666667
F3	CD molecules, coagulation factor III (thromboplastin, tissue factor)	CGS001-2152	81.4	28.74	14.64	99.94	93.15	55.86	-76.5	99.98	95.47	54.7422222222222
CTSK	Cathepsins, cathepsin K	CGS001-1513	95.57	-26.19	30.17	97.09	31.92	NA	NA	99.68	NA	54.7066666666667
IL7R	IL-2 receptor family, interleukin 7 receptor	CGS001-3575	23.59	40.77	65.94	99.67	21.52	-25.97	93.07	91.94	80.61	54.5711111111111
STAT2	SH2 domain containing, signal transducer and activator of transcription 2, 113kDa	CGS001-6773	80.71	29.98	23.72	52.24	99.98	NA	NA	40.39	NA	54.5033333333333
FEZ1	fasciculation and elongation protein zeta 1 (zygin I)	CGS001-9638	92.38	35.96	28.21	96.59	99.98	99.97	NA	34.12	-51.8	54.42625
PAICS	phosphoribosylaminoimidazole carboxylase, phosphoribosylaminoimidazole succinocarboxamide synthetase	CGS001-10606	99.59	49.34	29.67	92.92	97.58	72.88	NA	74.28	-80.9	54.42
PVRL2	Immunoglobulin superfamily / C2-set domain containing, poliovirus receptor-related 2 (herpesvirus entry mediator B)	CGS001-5819	70.31	58.47	56.68	-26.7	71.75	98.52	27.25	77.3	NA	54.1975
RARB	Retinoic acid receptors, retinoic acid receptor, beta	CGS001-5915	-37.8	28.13	97.36	45.16	32.87	NA	95.33	84.52	87.57	54.1425
CBLC	RING-type (C3HC4) zinc fingers, Cas-Br-M (murine) ecotropic retroviral transforming sequence c	CGS001-23624	94.27	-25.06	88.05	54.11	61.55	37.94	NA	25.52	96.53	54.11375
SMAD5	SMADs, SMAD family member 5	CGS001-4090	55.83	94.06	54.29	NA	99.98	-29.27	76.03	27.65	NA	54.0814285714286
POLG	DNA polymerases, polymerase (DNA directed), gamma	CGS001-5428	77.99	62.47	91.69	26.14	34.67	87.15	99.89	-29.29	35.88	54.0655555555556
POLR1E	RNA polymerase subunits, polymerase (RNA) I polypeptide E, 53kDa	CGS001-64425	97.89	99.32	-49.08	NA	92.68	NA	99.54	59.05	-21.04	54.0514285714286
CTCFL	Zinc fingers, C2H2-type, CCCTC-binding factor (zinc finger protein)-like	CGS001-140690	25.37	99.91	-91.8	58.56	82.91	NA	90.7	90.96	75.7	54.03875
FKBP14	EF-hand domain containing, FK506 binding protein 14, 22 kDa	CGS001-55033	-84.06	96	27.84	99.91	99.85	NA	NA	48.41	89.63	53.94
SULT1A2	Sulfotransferases, cytosolic, sulfotransferase family, cytosolic, 1A, phenol-preferring, member 2	CGS001-6799	-43.7	50.77	37.38	98.96	34.17	NA	NA	99.98	99.95	53.93
APOC3	Apolipoproteins, apolipoprotein C-III	CGS001-345	98.39	28.01	79.23	NA	52.57	32.52	88.15	25.12	27.24	53.90375
TBC1D9B	EF-hand domain containing, TBC1 domain family, member 9B (with GRAM domain)	CGS001-23061	9.15	95.04	95.21	98.38	44.44	98.89	22.32	44.16	-22.54	53.8944444444444
NID1	nidogen 1	CGS001-4811	91.09	71.57	-34.16	NA	83.02	58.25	-24.05	99.17	86.13	53.8775
CASP9	Caspases, caspase 9, apoptosis-related cysteine peptidase	CGS001-842	NA	NA	29.96	99.79	-58.21	53.14	NA	99.05	99.39	53.8533333333333
TCF4	Basic helix-loop-helix proteins, transcription factor 4	CGS001-6925	74.11	78.37	33.66	96.5	27.96	NA	-20.32	86.56	NA	53.8342857142857
MLLT3	myeloid/lymphoid or mixed-lineage leukemia (trithorax homolog, Drosophila); translocated to, 3	CGS001-4300	49.78	40.16	70.9	37.05	-56.92	98.36	99.96	91.25	NA	53.8175
ZNF490	Zinc fingers, C2H2-type, zinc finger protein 490	CGS001-57474	74.58	64.85	93.01	22.51	50.15	85.94	99.55	22.26	-28.9	53.7722222222222
PRUNE	prune homolog (Drosophila)	CGS001-58497	NA	-26.56	39.19	NA	78.47	NA	82.28	78.78	69.2	53.56
HSD17B7	Short chain dehydrogenase/reductase superfamily / Classical SDR fold cluster 2, hydroxysteroid (17-beta) dehydrogenase 7	CGS001-51478	-82.26	79.43	31.09	99.94	54.24	82.13	NA	99.67	63.9	53.5175
COQ3	coenzyme Q3 homolog, methyltransferase (S. cerevisiae)	CGS001-51805	-16.48	NA	99.81	98.63	54.27	29.34	NA	72.56	35.58	53.3871428571429
NOL3	nucleolar protein 3 (apoptosis repressor with CARD domain)	CGS001-8996	NA	17.98	31.14	98.28	26.04	45.7	98.33	80.28	28.5	53.28125
HARS	Aminoacyl tRNA synthetases / Class II, histidyl-tRNA synthetase	CGS001-3035	84.05	NA	63.74	-38.38	98.58	92.28	NA	41.22	29.98	53.0671428571429
ZNF611	Zinc fingers, C2H2-type, zinc finger protein 611	CGS001-81856	33.31	-22.23	55.54	99.91	28.52	33.11	99.57	49.96	99.84	53.0588888888889
VCAN	Immunoglobulin superfamily / V-set domain containing, versican	CGS001-1462	35.75	-19.16	79.41	97.95	67.53	-29.17	99.98	45.46	99.31	53.0066666666667
UGT1A6	UDP glucuronosyltransferases, UDP glucuronosyltransferase 1 family, polypeptide A6	CGS001-54578	50.13	87.3	NA	99.98	-24.5	96.69	88.59	52.26	-26.79	52.9575
GTF2B	General transcription factors, general transcription factor IIB	CGS001-2959	14.92	-28.5	NA	78.47	99.52	NA	38.83	90.01	77.08	52.9042857142857
MXD4	Basic helix-loop-helix proteins, MAX dimerization protein 4	CGS001-10608	38.88	56.21	76.35	99.72	97.45	NA	22.58	96.12	-64.38	52.86625
TNFSF13	CD molecules, tumor necrosis factor (ligand) superfamily, member 13	CGS001-8741	38.3	98.99	53.89	99.86	-29.55	-29.6	91.03	99.92	NA	52.855
USP15	Ubiquitin-specific peptidases, ubiquitin specific peptidase 15	CGS001-9958	-42.38	88.36	22.78	99.62	95.7	NA	17.85	40.93	99.86	52.84
PROKR1	GPCR / Class A : Prokineticin receptors, prokineticin receptor 1	CGS001-10887	84.12	94.07	78.52	34.68	-32.43	NA	98.77	92.83	-28.16	52.8
TRAF7	RING-type (C3HC4) zinc fingers, TNF receptor-associated factor 7	CGS001-84231	97.29	-36.11	45.51	99.98	94.02	-55.76	90.59	39.67	99.23	52.7133333333333
PPP3CA	Serine/threonine phosphatases / Protein phosphatase, catalytic subunits, protein phosphatase 3, catalytic subunit, alpha isozyme	CGS001-5530	-88.95	89.23	99.89	98.57	89.57	36.76	-49.43	97.79	99.97	52.6
EYA1	Protein tyrosine phosphatases / Asp-based PTPs, eyes absent homolog 1 (Drosophila)	CGS001-2138	93.96	84.16	-26.95	46.12	NA	NA	96.44	-25.43	99.35	52.5214285714286
ATP5C1	ATPases / F-type, ATP synthase, H+ transporting, mitochondrial F1 complex, gamma polypeptide 1	CGS001-509	38.36	24.5	99.84	38.83	59.68	NA	99.96	-35.43	93.85	52.44875
CHEK2	CHK1 subfamily, CHK2 checkpoint homolog (S. pombe)	CGS001-11200	30.39	99.89	-13.01	68.13	76.07	-25.25	36.4	99.98	98.89	52.3877777777778
GPSM2	Tetratricopeptide (TTC) repeat domain containing, G-protein signaling modulator 2	CGS001-29899	-71.3	27.01	99.52	98.84	45.35	NA	NA	90.92	76.35	52.3842857142857
UBE2L3	Ubiquitin-conjugating enzymes E2, ubiquitin-conjugating enzyme E2L 3	CGS001-7332	54.92	88.87	NA	64.55	25.65	65.32	99.34	-32.23	NA	52.3457142857143
GPR82	GPCR / Class A : Orphans, G protein-coupled receptor 82	CGS001-27197	34.16	28.46	NA	87.94	-50.86	99.68	81.9	84.83	NA	52.3014285714286
DUSP14	Protein tyrosine phosphatases / Class I Cys-based PTPs : Atypical dual specificity phosphatases, dual specificity phosphatase 14	CGS001-11072	-17.39	97.85	85.34	39.58	53.83	24.6	38.91	48.72	98.9	52.26
PGM1	phosphoglucomutase 1	CGS001-5236	99.98	NA	88.01	92.47	-92.87	79.19	29.37	22.31	99.55	52.25125
MMP1	Matrix metallopeptidase, matrix metallopeptidase 1 (interstitial collagenase)	CGS001-4312	84.56	NA	55.33	93.68	-24.89	52.16	NA	51.31	NA	52.025
UBTF	upstream binding transcription factor, RNA polymerase I	CGS001-7343	-36.73	100	99.98	48.05	99.78	NA	-30.09	99.09	35.85	51.99125
FKBP4	Tetratricopeptide (TTC) repeat domain containing, FK506 binding protein 4, 59kDa	CGS001-2288	65	NA	90.82	97.81	-68.68	10.14	NA	68.75	99.88	51.96
ABCD3	ATP binding cassette transporters / subfamily D, ATP-binding cassette, sub-family D (ALD), member 3	CGS001-5825	99.9	NA	99.95	65.49	-98.99	NA	NA	91.96	51.99	51.7166666666667
ZNF563	Zinc fingers, C2H2-type, zinc finger protein 563	CGS001-147837	-24.15	-22.93	92.37	99.98	60.12	NA	59.03	97.53	NA	51.7071428571429
S100B	EF-hand domain containing, S100 calcium binding protein B	CGS001-6285	93.38	99.56	44.64	90.68	34.89	-94.36	NA	85.26	58.94	51.62375
MAST4	MAST family, microtubule associated serine/threonine kinase family member 4	CGS001-375449	31.86	51.99	78.62	83.58	44.32	-33.34	NA	94.51	61.38	51.615
PRKAB2	AMPK subfamily, protein kinase, AMP-activated, beta 2 non-catalytic subunit	CGS001-5565	98.41	79.22	56.1	65.91	-48.29	21.94	47.55	91.7	NA	51.5675
CDT1	chromatin licensing and DNA replication factor 1	CGS001-81620	92.3	37.88	NA	53.7	-42.59	NA	98.53	86.26	34.72	51.5428571428571
GNAQ	guanine nucleotide binding protein (G protein), q polypeptide	CGS001-2776	90.55	92.04	-45.15	-30.91	90.5	NA	NA	93.25	70.24	51.5028571428571
FGA	Endogenous ligands, fibrinogen alpha chain	CGS001-2243	80.5	-27.01	96.88	75.7	86.7	NA	99.98	-29.57	28.33	51.43875
MTR	5-methyltetrahydrofolate-homocysteine methyltransferase	CGS001-4548	-72.78	69.72	96.35	-35.71	76.55	NA	99.73	95.66	81.54	51.3825
AK4	Adenylate kinases, adenylate kinase 4	CGS001-205	35	66.15	21.87	41.99	96.08	83.98	-30.34	94.81	NA	51.1925
FLT3	Type III RTKs: PDGFR, CSFR, Kit, FLT3 receptor family, fms-related tyrosine kinase 3	CGS001-2322	-31.04	32.21	64.02	43.92	99.91	75.11	55.6	93.18	25.57	50.9422222222222
RIPK4	Receptor interacting protein kinase (RIPK) family, receptor-interacting serine-threonine kinase 4	CGS001-54101	52.66	98.2	68.93	62.35	-38.9	47.77	33	83.51	NA	50.94
PRKACA	Protein kinase A, protein kinase, cAMP-dependent, catalytic, alpha	CGS001-5566	70.82	66.8	94.06	25.22	-29.4	88.5	-43.11	87.52	96.89	50.8111111111111
DNA2	DNA replication helicase 2 homolog (yeast)	CGS001-1763	80.87	33.51	49.26	40.67	86.86	25.35	37.53	52.28	NA	50.79125
AHRR	Basic helix-loop-helix proteins, aryl-hydrocarbon receptor repressor	CGS001-57491	-18.59	97.34	44.23	40.82	90.85	99.96	-30.44	81.8	NA	50.74625
UBE2E3	Ubiquitin-conjugating enzymes E2, ubiquitin-conjugating enzyme E2E 3	CGS001-10477	99.96	99.87	-28.37	96.4	89.17	NA	-95.66	46.32	98.19	50.735
CISH	SH2 domain containing, cytokine inducible SH2-containing protein	CGS001-1154	46.04	-32.48	99.12	79.14	-37.23	99.97	30.48	87.5	84.04	50.7311111111111
TPM1	Tropomyosins, tropomyosin 1 (alpha)	CGS001-7168	NA	NA	27.13	76.91	28.22	NA	NA	98.18	23.15	50.718
NUDCD3	NudC domain containing 3	CGS001-23386	NA	50.65	98.88	83.26	79.87	-24.97	56.12	17.18	44.63	50.7025
NKX2-1	Homeoboxes / ANTP class : NKL subclass, NK2 homeobox 1	CGS001-7080	92.74	21.3	24.32	65.57	99.15	-28.67	-18.56	99.89	99.97	50.6344444444444
SKP1	S-phase kinase-associated protein 1	CGS001-6500	-33.23	51.78	99.98	99.98	51.29	99.15	95.2	-25.21	16.15	50.5655555555556
RUNX1	runt-related transcription factor 1	CGS001-861	-24.06	99.84	94.26	99.98	70.91	-38.05	99.98	99.89	-48.33	50.4911111111111
CSNK2A1	Casein kinase 2 (CK2) family, casein kinase 2, alpha 1 polypeptide	CGS001-1457	73.11	99.61	-20.2	99.94	-99.77	NA	NA	99.93	99.97	50.37
MAPK9	MAPK:JNK subfamily, mitogen-activated protein kinase 9	CGS001-5601	7.4	95.16	73.4	17.52	37.28	87.99	98.82	56.52	-21.03	50.34
MVP	major vault protein	CGS001-9961	92.48	24.11	96.69	84.8	51.27	NA	62.15	-38.48	29.29	50.28875
GTF3C2	General transcription factors, general transcription factor IIIC, polypeptide 2, beta 110kDa	CGS001-2976	67.7	96.19	99.55	91.98	31.93	NA	-19.84	98.01	-63.34	50.2725
GPR128	Adhesion Class GPCRs, G protein-coupled receptor 128	CGS001-84873	28.42	99.89	-52.91	97.47	99.44	42.51	63.24	-26.12	99.96	50.2111111111111
ID3	Basic helix-loop-helix proteins, inhibitor of DNA binding 3, dominant negative helix-loop-helix protein	CGS001-3399	99.06	23.62	63.86	52.35	92.59	19.13	32.64	90.22	-21.89	50.1755555555556
AGPAT1	1-acylglycerol-3-phosphate O-acyltransferases, 1-acylglycerol-3-phosphate O-acyltransferase 1 (lysophosphatidic acid acyltransferase, alpha)	CGS001-10554	55.79	85.22	98.96	83.45	58.26	NA	99.19	-27.88	-52.14	50.10625
RET	Type XIV RTKs: RET, ret proto-oncogene	CGS001-5979	19.34	17.24	-14.06	74.79	98.89	95.97	51.61	65.47	41.43	50.0755555555556
DNAJB6	Heat shock proteins / DNAJ (HSP40), DnaJ (Hsp40) homolog, subfamily B, member 6	CGS001-10049	94.13	26.51	99.81	97.77	59.04	35.47	-30.45	41.47	26.79	50.06
ECD	ecdysoneless homolog (Drosophila)	CGS001-11319	93.66	87.99	-21.04	99.58	21.37	81.15	62.04	-16.86	42.63	50.0577777777778
CD320	CD molecules, CD320 molecule	CGS001-51293	20.75	NA	73.5	72.56	44.56	61.1	-30.6	59.1	99.41	50.0475
SIK1	QIK subfamily, salt-inducible kinase 1	CGS001-150094	99.43	40.87	95.29	59.4	14.56	32.62	-87.54	96.6	99.04	50.03
MAP3K5	MAPKKK:STE11 family, mitogen-activated protein kinase kinase kinase 5	CGS001-4217	97.98	-37.43	82.85	59.5	88.8	71.26	19.55	88.72	-21.88	49.9277777777778
CCNB1	cyclin B1	CGS001-891	23.27	26.54	93.89	93.38	99.98	NA	NA	-22.28	34.27	49.8642857142857
NRBP2	NRBP family, nuclear receptor binding protein 2	CGS001-340371	86.31	-44.84	80.72	63.29	65.47	99.73	19.91	-21.12	99.17	49.8488888888889
PTPN6	Protein tyrosine phosphatases, protein tyrosine phosphatase, non-receptor type 6	CGS001-5777	-38.73	52.61	65.16	99.31	94.44	NA	-74.07	99.98	99.97	49.83375
SLC16A6	SLC16 family of monocarboxylate transporters, solute carrier family 16, member 6 (monocarboxylic acid transporter 7)	CGS001-9120	58.93	NA	98.55	93.78	52.09	25.46	-30.25	56.34	43.7	49.825
SOCS2	SH2 domain containing, suppressor of cytokine signaling 2	CGS001-8835	34.56	NA	23.59	31.75	67.99	64.86	-20.31	99.78	95.81	49.75375
CALU	EF-hand domain containing, calumenin	CGS001-813	-37.47	-89.78	98.17	53.25	74.95	76.78	72.02	98.53	99.78	49.5811111111111
FZD6	GPCR / Class F : Frizzled receptors, frizzled family receptor 6	CGS001-8323	47.45	NA	43.15	59.91	71.68	37.89	36.9	NA	NA	49.4966666666667
PON2	Paraoxonases, paraoxonase 2	CGS001-5445	93.31	76.9	NA	99.47	99.93	NA	99.98	-24.81	-99.85	49.2757142857143
AKR1C2	Aldo-keto reductases, aldo-keto reductase family 1, member C2 (dihydrodiol dehydrogenase 2; bile acid binding protein; 3-alpha hydroxysteroid dehydrogenase, type III)	CGS001-1646	42.74	-19.34	93.79	95.83	54.15	60.5	80.08	78	-42.5	49.25
F7	Chymotrypsin, coagulation factor VII (serum prothrombin conversion accelerator)	CGS001-2155	27.41	100	-16.58	76.97	25.32	71.88	84.19	-26.91	99.92	49.1333333333333
LRRC40	leucine rich repeat containing 40	CGS001-55631	83.99	99.96	46.26	92.29	32.51	NA	25.97	-28.88	40.07	49.02125
SOX4	SRY (sex determining region Y)-boxes, SRY (sex determining region Y)-box 4	CGS001-6659	-78.18	-66.56	79.25	95.55	83.31	50.31	99.98	95.05	82.04	48.9722222222222
SERPINH1	Serine (or cysteine) peptidase inhibitors, serpin peptidase inhibitor, clade H (heat shock protein 47), member 1, (collagen binding protein 1)	CGS001-871	99.92	37.34	NA	97.28	-29.44	95.64	31.39	25.71	33.92	48.97
CLOCK	Histone acetyltransferases, clock homolog (mouse)	CGS001-9575	35.86	41.85	49.83	99.24	81.52	62.7	40.94	-22.54	NA	48.675
ZNF576	Zinc fingers, C2H2-type, zinc finger protein 576	CGS001-79177	91.87	-26.08	83.9	78.36	-89.21	19.52	99.96	97.12	82.25	48.6322222222222
CSK	Csk family, c-src tyrosine kinase	CGS001-1445	-33.94	45.9	85.67	71.96	29.18	94.73	99.71	90.44	-45.98	48.63
FOXO1	Forkhead boxes, forkhead box O1	CGS001-2308	-59.63	NA	69.57	83.28	38.94	NA	84.94	51.29	71.4	48.5414285714286
PSME2	Proteasome (prosome, macropain) subunits, proteasome (prosome, macropain) activator subunit 2 (PA28 beta)	CGS001-5721	-40.27	99.19	NA	69.32	99.82	-36.75	NA	99.79	NA	48.5166666666667
DHH	desert hedgehog	CGS001-50846	89.3	91.29	98.87	98.91	-32.41	-64.33	88.68	97.57	-31.26	48.5133333333333
OTUD3	OTU domain containing, OTU domain containing 3	CGS001-23252	-95.73	NA	98.07	73.31	32.72	NA	NA	99.26	83.43	48.51
SDHB	Mitochondrial respiratory chain complex / Complex II, succinate dehydrogenase complex, subunit B, iron sulfur (Ip)	CGS001-6390	99.34	100	-50.32	99.89	99.94	87.88	99.66	-11.85	-88.05	48.4988888888889
ARF6	ADP-ribosylation factors, ADP-ribosylation factor 6	CGS001-382	-43.95	71.84	95.86	99.73	-58.65	26.05	89.91	93.47	61.21	48.3855555555556
IMPDH1	Oxidoreductases, IMP (inosine 5'-monophosphate) dehydrogenase 1	CGS001-3614	-12.27	-27.06	52.17	65.85	79.36	NA	NA	97.56	82.93	48.3628571428571
PLA2G2C	phospholipase A2, group IIC	CGS001-391013	-97.66	26.87	-31.4	99.91	99.11	99.6	93.95	96.32	NA	48.3375
TLR4	Toll-like receptor family, toll-like receptor 4	CGS001-7099	22.37	-24.98	51.16	99.52	99.72	83.36	64.35	-49.64	88.85	48.3011111111111
UFD1L	ubiquitin fusion degradation 1 like (yeast)	CGS001-7353	99.95	28.98	-31.94	34.51	99.98	99.53	27.4	27.82	NA	48.27875
SMO	GPCR / Class F : Frizzled receptors, smoothened, frizzled family receptor	CGS001-6608	48.43	78.47	92.89	31.92	NA	NA	54.54	90.93	-59.3	48.2685714285714
GABRG1	GABA receptors, gamma-aminobutyric acid (GABA) A receptor, gamma 1	CGS001-2565	-28.71	99.89	32.17	57.1	-66.47	NA	92.59	99.71	99.56	48.23
ZNF502	Zinc fingers, C2H2-type, zinc finger protein 502	CGS001-91392	85.49	-24.06	99.94	99.85	88.26	NA	-51.98	62.75	25.46	48.21375
MED7	mediator complex subunit 7	CGS001-9443	99.93	27.61	-39.95	97.27	26.69	36.57	60.68	25.46	99.22	48.1644444444444
STK24	YSK subfamily, serine/threonine kinase 24	CGS001-8428	-19.23	94.85	NA	-25.71	59.65	98.59	30.93	58.74	87.45	48.15875
DTX2	RING-type (C3HC4) zinc fingers, deltex homolog 2 (Drosophila)	CGS001-113878	-52.17	73.49	75.04	NA	86.45	NA	65.21	NA	40.91	48.155
GPR158	GPCR / Class C : Orphans, G protein-coupled receptor 158	CGS001-57512	36.81	45.29	-35.49	NA	99.95	98.84	19.01	44.6	76.18	48.14875
NGFR	Tumour necrosis factor (TNF) receptor family, nerve growth factor receptor	CGS001-4804	46.56	NA	29.41	23.26	95.83	-36.92	93.67	99.68	33.18	48.08375
EBNA1BP2	EBNA1 binding protein 2	CGS001-10969	89.3	72.74	46.62	78.95	93.57	97.5	-22.82	-83.74	59.87	47.9988888888889
PLEKHM1	Pleckstrin homology (PH) domain containing, pleckstrin homology domain containing, family M (with RUN domain) member 1	CGS001-9842	-63.78	NA	98.67	50.4	87.04	NA	NA	86.41	29.25	47.9983333333333
LAMA3	Laminins, laminin, alpha 3	CGS001-3909	98.53	98.2	58.51	99.89	-42.81	32.26	62.36	98.68	-73.98	47.96
FTCD	formiminotransferase cyclodeaminase	CGS001-10841	48.07	99.91	NA	52.28	78.02	96.3	99.91	-30.79	-60.29	47.92625
MAF	v-maf musculoaponeurotic fibrosarcoma oncogene homolog (avian)	CGS001-4094	-11.42	75.72	55.04	94.87	60.62	NA	-79.85	94.77	93.51	47.9075
KIAA0922	KIAA0922	CGS001-23240	NA	NA	72.32	97.75	38.6	NA	NA	-32.27	63.07	47.894
GAPDH	glyceraldehyde-3-phosphate dehydrogenase	CGS001-2597	74.26	99.5	-99.38	31.02	40.36	32.19	69.6	83.57	99.92	47.8933333333333
ZNF551	Zinc fingers, C2H2-type, zinc finger protein 551	CGS001-90233	94.76	98.97	75.96	98.46	-89.49	97.98	NA	27.97	-21.94	47.83375
PHTF1	putative homeodomain transcription factor 1	CGS001-10745	79.79	21.4	59.98	29.33	54.84	NA	87.14	99.31	-49.76	47.75375
POU5F1	Homeoboxes / POU class, POU class 5 homeobox 1	CGS001-5460	33.13	42.76	99.39	95.28	-25.74	NA	40.67	34.58	60.7	47.59625
MPHOSPH9	M-phase phosphoprotein 9	CGS001-10198	88.87	25.96	97.82	83.72	98.14	-90.47	99.98	84.11	-60.06	47.5633333333333
MICALL1	MICAL-like 1	CGS001-85377	NA	NA	97.62	97.76	41.22	NA	NA	59.96	-58.78	47.556
TARBP1	TAR (HIV-1) RNA binding protein 1	CGS001-6894	27.69	98.81	99.17	99.95	56.84	NA	-58.63	98.37	-42	47.525
TNFRSF19	Tumour necrosis factor (TNF) receptor family, tumor necrosis factor receptor superfamily, member 19	CGS001-55504	-25.4	82.48	97.28	42.62	79.74	40.3	39.87	NA	23.19	47.51
CLN3	ceroid-lipofuscinosis, neuronal 3	CGS001-1201	77.46	92.83	99.98	81.91	28.92	-61.37	99.3	93.21	-84.83	47.49
GPR101	GPCR / Class A : Orphans, G protein-coupled receptor 101	CGS001-83550	86.94	27.45	21.59	35.22	93.46	77.36	20.21	37.91	26.52	47.4066666666667
GMPR2	guanosine monophosphate reductase 2	CGS001-51292	17.75	47.9	85.94	46.15	68.73	-55.8	NA	67.12	99.66	47.18125
CDC7	CDC7 family, cell division cycle 7 homolog (S. cerevisiae)	CGS001-8317	-14.74	81	49.6	NA	NA	NA	94.6	99.02	-27.36	47.02
ZBTB5	BTB/POZ domain containing, zinc finger and BTB domain containing 5	CGS001-9925	67.17	100	-22.48	99.58	84.93	NA	NA	99.24	-99.33	47.0157142857143
CREB3L1	basic leucine zipper proteins, cAMP responsive element binding protein 3-like 1	CGS001-90993	-56.96	64.82	65.7	95.12	72.63	83.45	-49.83	99.6	NA	46.81625
OPN5	GPCR / Class A : Opsin receptors, opsin 5	CGS001-221391	40.37	57.51	-39.64	99.82	-29.98	NA	99.91	70.89	75.38	46.7825
EFNB2	Ephrins, ephrin-B2	CGS001-1948	19.92	75.18	97.35	98.58	49.6	21.17	NA	-25.19	37.48	46.76125
CDKN1A	cyclin-dependent kinase inhibitor 1A (p21, Cip1)	CGS001-1026	91.85	-24.22	99.87	77.94	65.86	-27.51	-62.42	99.68	99.28	46.7033333333333
XRCC4	XRCC DNA Repair, X-ray repair complementing defective repair in Chinese hamster cells 4	CGS001-7518	50.84	53.42	72.9	-61.23	94.46	53.35	19.7	89.77	NA	46.65125
AIFM1	apoptosis-inducing factor, mitochondrion-associated, 1	CGS001-9131	80.3	99.98	-96.44	65.37	67.29	21.49	26.84	75.32	78.98	46.57
PAPSS1	3'-phosphoadenosine 5'-phosphosulfate synthase 1	CGS001-9061	-30.56	100	99.83	48.64	61.38	NA	34.66	99.86	-42.3	46.43875
SP140L	Zinc fingers, PHD-type, SP140 nuclear body protein-like	CGS001-93349	50.53	93.83	15.9	36.62	97.68	NA	89.28	-97.82	85.18	46.4
PHF19	Zinc fingers, PHD-type, PHD finger protein 19	CGS001-26147	-23.83	77.04	NA	40.36	38.17	99.69	30.48	62.49	NA	46.3428571428571
LMAN1	lectin, mannose-binding, 1	CGS001-3998	35.25	96.65	-46.21	34.67	74.51	53.82	22	NA	99.97	46.3325
HSD17B10	Short chain dehydrogenase/reductase superfamily / Classical SDR fold cluster 1, hydroxysteroid (17-beta) dehydrogenase 10	CGS001-3028	-46.92	57.73	82.12	77.87	62.01	48.83	-54.7	93.03	96.94	46.3233333333333
HLA-DRA	Immunoglobulin superfamily / C1-set domain containing, major histocompatibility complex, class II, DR alpha	CGS001-3122	29.25	47.2	79.04	41.59	40.27	67.99	99.62	-34.76	NA	46.275
ZAK	MLK subfamily, sterile alpha motif and leucine zipper containing kinase AZK	CGS001-51776	94.17	-22.16	99.83	99.02	99.98	NA	-60.27	34.02	25.58	46.27125
KCNG1	Voltage-gated potassium channels, potassium voltage-gated channel, subfamily G, member 1	CGS001-3755	-12.55	64.43	90.63	98.02	-22.1	NA	96.62	-45.31	99.96	46.2125
TP53BP1	tumor protein p53 binding protein 1	CGS001-7158	-78.95	NA	55.13	99.45	-36.89	98.28	32.27	99.42	99.97	46.085
GPATCH8	G patch domain containing, G patch domain containing 8	CGS001-23131	NA	NA	67.96	-32.52	69.6	-39.92	59.32	99.15	98.98	46.0814285714286
PIGA	Glycosyltransferase group 1 domain containing, phosphatidylinositol glycan anchor biosynthesis, class A	CGS001-5277	83.64	61.86	NA	90.5	81.5	NA	66.57	-28.5	-33.1	46.0671428571429
UBR7	Ubiquitin protein ligase E3 component n-recognins, ubiquitin protein ligase E3 component n-recognin 7 (putative)	CGS001-55148	70.58	99.39	29.54	99.98	-39.85	46.57	99.61	71.95	-63.69	46.0088888888889
ARFRP1	ADP-ribosylation factors, ADP-ribosylation factor related protein 1	CGS001-10139	48.35	62.3	58.62	36	-37.25	86.79	29.08	30.31	99.67	45.9855555555556
FAM20B	family with sequence similarity 20, member B	CGS001-9917	99.1	65.9	-39.58	67.54	97.45	NA	NA	-31.27	62.51	45.95
SIX4	Homeoboxes / SINE class, SIX homeobox 4	CGS001-51804	52.63	72.09	38.29	93.29	-99.01	99.96	55.04	55.18	NA	45.93375
CDIPT	CDP-diacylglycerol--inositol 3-phosphatidyltransferase	CGS001-10423	99.51	NA	74.31	-39.09	49.65	46.35	-57.03	93.48	99.97	45.89375
RARRES1	retinoic acid receptor responder (tazarotene induced) 1	CGS001-5918	48.66	NA	-21.58	98.99	80.42	NA	-35.12	71.2	77.7	45.7528571428571
SLC25A46	Miscellaneous SLC25 mitochondrial transporters, solute carrier family 25, member 46	CGS001-91137	NA	NA	98.84	94.98	99.04	NA	NA	-37.13	-27.01	45.744
KHDRBS1	KH domain containing, RNA binding, signal transduction associated 1	CGS001-10657	99.96	-28.42	97.01	-39.93	33.57	58.83	27.36	79.47	83.84	45.7433333333333
MAGED1	melanoma antigen family D, 1	CGS001-9500	82.68	NA	65.5	92.96	38.23	-34.55	-24.89	99.98	NA	45.7014285714286
IRS2	Pleckstrin homology (PH) domain containing, insulin receptor substrate 2	CGS001-8660	36.46	NA	88.7	99.86	99.92	NA	NA	-83.27	32.43	45.6833333333333
HMGCS2	Lanosterol biosynthesis pathway, 3-hydroxy-3-methylglutaryl-CoA synthase 2 (mitochondrial)	CGS001-3158	85.45	-18.97	51.53	99.98	36.89	-30.63	NA	91.21	49.98	45.68
CCBL1	Hydrogen sulphide synthesis, cysteine conjugate-beta lyase, cytoplasmic	CGS001-883	60.78	23.45	99.72	84.38	37.62	NA	45.26	99.69	-85.79	45.63875
RNF5	RING-type (C3HC4) zinc fingers, ring finger protein 5	CGS001-6048	27.64	99.96	55.21	43.17	-23.62	66.96	30.94	37.93	71.27	45.4955555555556
EWSR1	RNA binding motif (RRM) containing, Ewing sarcoma breakpoint region 1	CGS001-2130	-89.35	NA	55.88	97.32	35.62	NA	98.87	94.01	26	45.4785714285714
FAM63A	family with sequence similarity 63, member A	CGS001-55793	84.91	NA	97.49	99.93	60.03	26.24	NA	-88.87	38.42	45.45
GPR61	GPCR / Class A : Orphans, G protein-coupled receptor 61	CGS001-83873	49.81	72.09	70.38	NA	NA	99.97	-22.51	-42.99	91.08	45.4042857142857
CDKN2C	Ankyrin repeat domain containing, cyclin-dependent kinase inhibitor 2C (p18, inhibits CDK4)	CGS001-1031	97.61	NA	69.5	-88.29	38.81	NA	NA	99.96	54.37	45.3266666666667
HERC6	hect domain and RLD 6	CGS001-55008	NA	NA	50.13	98.1	57.11	NA	NA	63.56	-42.74	45.232
E2F6	E2F transcription factor 6	CGS001-1876	-40.18	NA	95.85	43.38	-27.09	NA	NA	99.49	99.93	45.23
STXBP1	syntaxin binding protein 1	CGS001-6812	NA	99.93	99.94	84.62	71.92	NA	-37.33	30.87	-33.52	45.2042857142857
UCK2	uridine-cytidine kinase 2	CGS001-7371	57.77	98.44	93.06	80.29	-37.56	NA	NA	-28.76	52.44	45.0971428571429
MCHR2	GPCR / Class A : MCH receptors, melanin-concentrating hormone receptor 2	CGS001-84539	72.54	65.68	65.33	NA	NA	NA	53.62	50.76	-37.41	45.0866666666667
SLC25A22	Mitochondrial amino acid transporter subfamily, solute carrier family 25 (mitochondrial carrier: glutamate), member 22	CGS001-79751	-36.98	71.94	93.78	76.39	NA	99.31	NA	NA	-34.84	44.9333333333333
IRF5	interferon regulatory factor 5	CGS001-3663	99.97	-22.05	-33.2	-69.8	99.98	94.1	44.08	92.26	98.96	44.9222222222222
CREBBP	Chromatin-modifying enzymes / K-acetyltransferases, CREB binding protein	CGS001-1387	-99.45	NA	-23.99	84.31	68.65	NA	98.51	94.45	91.86	44.9057142857143
TXNIP	thioredoxin interacting protein	CGS001-10628	74.73	52.15	28.47	-47.18	76.46	NA	99.57	23.33	51.34	44.85875
NR1H4	Liver X receptor-like receptors, nuclear receptor subfamily 1, group H, member 4	CGS001-9971	-80.63	52.24	NA	74.4	99.04	49.82	71.84	NA	46.97	44.8114285714286
POLR2K	RNA polymerase subunits, polymerase (RNA) II (DNA directed) polypeptide K, 7.0kDa	CGS001-5440	91.47	99.93	41.54	98.27	99.49	-28.45	-59.91	14.37	45.92	44.7366666666667
ARHGEF12	Rho guanine nucleotide exchange factors, Rho guanine nucleotide exchange factor (GEF) 12	CGS001-23365	-84.31	75.53	-31.68	96.22	99.92	NA	35.58	66.42	99.93	44.70125
PLA2G4A	Phospholipase A2, phospholipase A2, group IVA (cytosolic, calcium-dependent)	CGS001-5321	-17.41	82.23	28.96	60.23	82.83	47.71	NA	-25.86	98.5	44.64875
ZNF586	Zinc fingers, C2H2-type, zinc finger protein 586	CGS001-54807	-43.6	77.78	99.76	99.89	-21.15	NA	-47.06	94.48	96.66	44.595
S1PR3	GPCR / Class A : Lysophospholipid receptors : Sphingosine 1-phosphate, sphingosine-1-phosphate receptor 3	CGS001-1903	99.98	99.91	35.09	-37.42	96.68	NA	NA	-25.04	42.65	44.55
ORM1	Lipocalins, orosomucoid 1	CGS001-5004	39.95	51.92	-41.57	31.43	97.3	30.75	67.1	48.71	74.19	44.42
SLC25A15	Mitochondrial amino acid transporter subfamily, solute carrier family 25 (mitochondrial carrier; ornithine transporter) member 15	CGS001-10166	91.34	26.84	20.33	31.57	NA	90.32	-19.6	91.95	22.38	44.39125
PLP2	proteolipid protein 2 (colonic epithelium-enriched)	CGS001-5355	97.1	78.72	95.36	-26.4	98.44	98.26	-50.51	-92.27	99.92	44.2911111111111
HLA-DRB5	Immunoglobulin superfamily / C1-set domain containing, major histocompatibility complex, class II, DR beta 5	CGS001-3127	53.66	93.15	68.96	27.33	-49.83	NA	21.02	67.39	72.25	44.24125
ETV4	ETS Transcription Factors, ets variant 4	CGS001-2118	99.94	99.58	-17.86	24.49	-51.25	NA	98.41	33.26	66.96	44.19125
ADH5	Alcohol dehydrogenases, alcohol dehydrogenase 5 (class III), chi polypeptide	CGS001-128	99.68	94.5	-60.29	-68.86	90.58	84.3	98.81	-38.55	97.29	44.1622222222222
LSR	Immunoglobulin superfamily / Immunoglobulin-like domain containing, lipolysis stimulated lipoprotein receptor	CGS001-51599	-41.85	NA	35.55	63.59	84.65	44.61	35.37	99.31	31.61	44.105
HOXA2	Homeoboxes / ANTP class : HOXL subclass, homeobox A2	CGS001-3199	98.37	-95.95	93.8	95.78	-31.49	NA	NA	55.89	91.98	44.0542857142857
HDAC8	Histone deacetylases, histone deacetylase 8	CGS001-55869	50.86	93.71	65.78	70.75	-33.05	NA	99.11	57.91	-52.66	44.05125
EPN2	epsin 2	CGS001-22905	-46.42	NA	99.87	55.69	27.53	NA	NA	88.32	38.43	43.9033333333333
TFAP4	Basic helix-loop-helix proteins, transcription factor AP-4 (activating enhancer binding protein 4)	CGS001-7023	39.66	37.13	92.3	41.05	43.44	-67.94	68.68	39.75	99.53	43.7333333333333
MET	Type X RTKs: HGF (hepatocyte growth factor) receptor family, met proto-oncogene (hepatocyte growth factor receptor)	CGS001-4233	95.23	26.54	35.35	97.38	52.1	-41.06	-72.42	99.87	99.9	43.6544444444444
ALDH3A1	Aldehyde dehydrogenases, aldehyde dehydrogenase 3 family, member A1	CGS001-218	76.01	98.91	93.26	45.43	25.26	NA	40.99	34.44	-65.22	43.635
EPHA3	Type XIII RTKs: Ephrin receptor family, EPH receptor A3	CGS001-2042	60.76	-51.46	95.57	98.88	-51.49	39.31	57.46	99.9	NA	43.61625
HAGH	hydroxyacylglutathione hydrolase	CGS001-3029	30.45	-19.27	92.31	97.99	70.26	-66.31	99.79	NA	NA	43.6028571428571
SCUBE1	signal peptide, CUB domain, EGF-like 1	CGS001-80274	72.48	85.95	-40.19	55.64	-94.01	96.23	74.46	98.14	NA	43.5875
SERPINA1	Serine (or cysteine) peptidase inhibitors, serpin peptidase inhibitor, clade A (alpha-1 antiproteinase, antitrypsin), member 1	CGS001-5265	96.29	54.76	80.1	79.91	53.47	-56.93	85.95	-45.03	NA	43.565
GPR150	GPCR / Class A : Orphans, G protein-coupled receptor 150	CGS001-285601	90	19.73	99.98	94.96	-39.91	94.42	NA	33.07	-44.28	43.49625
PEX19	peroxisomal biogenesis factor 19	CGS001-5824	-29.92	NA	20.25	83.15	34.63	63.69	NA	99.79	32.45	43.4342857142857
POLR3F	RNA polymerase subunits, polymerase (RNA) III (DNA directed) polypeptide F, 39 kDa	CGS001-10621	70.47	76.82	-17.69	49.93	-66.52	97.52	46.09	34.04	99.97	43.4033333333333
BCL7B	B-cell CLL/lymphoma 7B	CGS001-9275	98.26	-39.97	99.2	-19.45	75.73	23.17	-37.12	99.77	90.8	43.3766666666667
DLAT	dihydrolipoamide S-acetyltransferase	CGS001-1737	66.56	54.07	-13.83	42.63	78.43	-21.9	NA	79.21	61.26	43.30375
CANT1	calcium activated nucleotidase 1	CGS001-124583	76.16	65.95	92.65	88.18	39.91	-61.52	99.2	-49.29	38.18	43.2688888888889
HOXA9	Homeoboxes / ANTP class : HOXL subclass, homeobox A9	CGS001-3205	99.76	NA	99.42	-32.92	89.22	NA	47.16	32.32	-32.29	43.2385714285714
GPR146	GPCR / Class A : Orphans, G protein-coupled receptor 146	CGS001-115330	87.44	76.71	-20.5	32.9	-59.44	99.93	21.07	52.1	97.92	43.1255555555556
UBE2D3	Ubiquitin-conjugating enzymes E2, ubiquitin-conjugating enzyme E2D 3	CGS001-7323	51.72	NA	90.05	95.38	37.75	NA	67.36	-99.83	59.38	43.1157142857143
TIRAP	toll-interleukin 1 receptor (TIR) domain containing adaptor protein	CGS001-114609	-34.39	25.02	98.66	-27.2	28.89	93.18	69.7	77.01	57.08	43.1055555555556
SPARC	secreted protein, acidic, cysteine-rich (osteonectin)	CGS001-6678	83.09	77.06	-29.47	98.34	-58.71	NA	88.09	NA	NA	43.0666666666667
CNOT4	RNA binding motif (RRM) containing, CCR4-NOT transcription complex, subunit 4	CGS001-4850	80.97	69.33	-45.62	99.98	-32.21	58.88	35.74	87.23	30.51	42.7566666666667
UGT2B28	UDP glucuronosyltransferases, UDP glucuronosyltransferase 2 family, polypeptide B28	CGS001-54490	-32.75	29.09	99.98	86.71	-70.36	NA	28.43	99.43	99.97	42.5625
TCF7L1	transcription factor 7-like 1 (T-cell specific, HMG-box)	CGS001-83439	31.99	-22.39	91.75	22.65	25.12	NA	97.04	49.39	44.39	42.4925
FOXO4	Forkhead boxes, forkhead box O4	CGS001-4303	51.35	NA	-44.94	96.53	99.98	47.84	93.81	-88.1	82.5	42.37125
KRT19	Intermediate filaments type I, keratins (acidic), keratin 19	CGS001-3880	78.83	21.02	87.93	51.52	41.56	NA	-18.27	-23.93	99.93	42.32375
SSBP4	single stranded DNA binding protein 4	CGS001-170463	96.09	-38.02	31.78	96.54	29.57	99.97	-64.89	87.16	NA	42.275
SOCS5	SH2 domain containing, suppressor of cytokine signaling 5	CGS001-9655	-36.25	98.38	41.31	24.3	-47.02	83.36	78.17	95.94	NA	42.27375
PRKRIR	THAP (C2CH-type zinc finger) domain containing, protein-kinase, interferon-inducible double stranded RNA dependent inhibitor, repressor of (P58 repressor)	CGS001-5612	-25.44	77.97	88.92	99.98	81.42	NA	-43.5	-29.62	88.37	42.2625
HES5	Basic helix-loop-helix proteins, hairy and enhancer of split 5 (Drosophila)	CGS001-388585	99.94	35.13	73.48	-33.75	36.4	-37.01	63.9	99.96	NA	42.25625
RPL22	L ribosomal proteins, ribosomal protein L22	CGS001-6146	-96.38	NA	70.95	58.57	NA	NA	22.15	97.75	99.97	42.1683333333333
ADK	Adenosine turnover, adenosine kinase	CGS001-132	64.11	-96.54	97.36	71.77	98.12	NA	24.19	45.33	32.99	42.16625
ELF4	ETS Transcription Factors, E74-like factor 4 (ets domain transcription factor)	CGS001-2000	19.13	16.3	35.88	33.67	-24.57	70.82	32.29	96.64	99.33	42.1655555555556
SETD7	Histone methyltransferases (HMTs), SET domain containing (lysine methyltransferase) 7	CGS001-80854	39.35	27.39	57.62	84.44	-37.25	65.48	98.05	-20.76	64.9	42.1355555555556
TES	testis derived transcript (3 LIM domains)	CGS001-26136	-90.78	NA	-38.89	99.72	99.38	NA	NA	84.11	99.1	42.1066666666667
ZNF786	Zinc fingers, C2H2-type, zinc finger protein 786	CGS001-136051	-17.23	-40.53	38.83	73.13	43.03	30.15	99.95	54.85	95.3	41.9422222222222
JUNB	basic leucine zipper proteins, jun B proto-oncogene	CGS001-3726	30.58	100	98.88	40.3	-99.63	93.11	35.05	43.18	35.68	41.9055555555556
WNT9A	Wingless-type MMTV integration sites, wingless-type MMTV integration site family, member 9A	CGS001-7483	97.87	34.58	97.08	-25.1	-51.15	96.05	96.09	99.78	-68.75	41.8277777777778
SP3	Specificity protein transcription factors, Sp3 transcription factor	CGS001-6670	-96.38	20.97	97.96	33.74	95.17	NA	48.52	99.92	34.23	41.76625
CIR1	corepressor interacting with RBPJ, 1	CGS001-9541	97.45	90.72	NA	-36.47	32.18	17.21	93.39	-23.36	62.87	41.74875
IL11	Endogenous ligands, interleukin 11	CGS001-3589	97.42	64.98	29.88	32.51	97.56	NA	98.45	-64.03	-23.34	41.67875
SH3GL1	SH3-domain GRB2-like 1	CGS001-6455	26.74	NA	85.6	73.49	90.39	NA	96.9	-62.69	-18.69	41.6771428571429
ATF1	basic leucine zipper proteins, activating transcription factor 1	CGS001-466	NA	52.03	38.22	93.68	-93.92	NA	71.09	97.31	32.68	41.5842857142857
KDM1A	Histone demethylase, lysine (K)-specific demethylase 1A	CGS001-23028	12.28	95.9	45.84	NA	99.46	36.18	96.96	-95.59	NA	41.5757142857143
SLC25A12	Mitochondrial amino acid transporter subfamily, solute carrier family 25 (mitochondrial carrier, Aralar), member 12	CGS001-8604	-12.66	-22.26	-52.47	99.55	96.19	79.58	NA	44.45	99.92	41.5375
PPP2R5E	Serine/threonine phosphatases / Protein phosphatase 2, regulatory subunits, protein phosphatase 2, regulatory subunit B', epsilon isoform	CGS001-5529	50.12	NA	99.61	72.32	-24.44	35.31	32.4	27.01	39.19	41.44
GRB7	Pleckstrin homology (PH) domain containing, growth factor receptor-bound protein 7	CGS001-2886	NA	85.87	-20.54	33.92	25.16	-54.55	99.98	99.98	61.53	41.41875
ZSWIM2	Zinc fingers, SWIM-type, zinc finger, SWIM-type containing 2	CGS001-151112	33.74	89.46	67.36	-42.76	28.38	92.11	48.83	28.33	26.92	41.3744444444444
IER3	immediate early response 3	CGS001-8870	NA	33.15	99.53	96.89	77.87	25.21	-32.85	84.26	-53.42	41.33
FOXN3	Forkhead boxes, forkhead box N3	CGS001-1112	71.37	100	99.53	70.79	-72.85	NA	49.09	80.82	-68.73	41.2525
GRB10	Pleckstrin homology (PH) domain containing, growth factor receptor-bound protein 10	CGS001-2887	51.63	NA	97.41	96.34	-37.86	NA	NA	91.49	-51.53	41.2466666666667
CABIN1	calcineurin binding protein 1	CGS001-23523	-16.16	80.99	99.79	99.78	79.52	NA	57.72	-28.67	-43.25	41.215
NAA50	N(alpha)-acetyltransferase subunits, N(alpha)-acetyltransferase 50, NatE catalytic subunit	CGS001-80218	63.32	99.02	76.09	97.81	-25.73	76.24	99.5	-28.48	-87.46	41.1455555555556
CCNL1	cyclin L1	CGS001-57018	24.08	43.48	23.23	89.4	92.9	97.18	-18.68	-22.54	NA	41.13125
MLL3	myeloid/lymphoid or mixed-lineage leukemia 3	CGS001-58508	91.27	-23.9	53.79	92.53	19.93	NA	-30.76	58.87	67.04	41.09625
HOXA5	Homeoboxes / ANTP class : HOXL subclass, homeobox A5	CGS001-3202	71.49	51.79	52.36	32.29	21.57	-20.76	89.55	48.35	23.09	41.0811111111111
CNNM2	cyclin M2	CGS001-54805	-73.3	87.21	NA	91.3	44.55	-22.15	60.15	99.72	NA	41.0685714285714
ARX	Homeoboxes / PRD class, aristaless related homeobox	CGS001-170302	85.73	NA	74.32	-59.82	29.17	98.15	30.22	28.69	NA	40.9228571428571
BMI1	Polycomb group ring fingers, BMI1 polycomb ring finger oncogene	CGS001-648	92.79	NA	23.16	92.22	94.63	NA	33.28	50.05	-99.74	40.9128571428571
BAG1	BCL2-associated athanogene	CGS001-573	45.84	21.58	87.34	84.06	-27.69	NA	27.28	62.27	25.89	40.82125
NIPSNAP1	nipsnap homolog 1 (C. elegans)	CGS001-8508	NA	-62.19	81.96	99.64	95.98	28.52	25.43	-17.13	73.69	40.7375
RBBP7	WD repeat domain containing, retinoblastoma binding protein 7	CGS001-5931	-23.5	NA	52.87	70.05	47.65	NA	-36.85	74.97	99.97	40.7371428571429
PDX1	Homeoboxes / ANTP class : HOXL subclass, pancreatic and duodenal homeobox 1	CGS001-3651	37.25	84.1	76.6	70.29	-89.05	NA	88.51	31.74	26.35	40.72375
GPR152	GPCR / Class A : Orphans, G protein-coupled receptor 152	CGS001-390212	23.63	60.66	-23.71	27.53	69.58	NA	82.6	31.35	54.01	40.70625
GNG8	guanine nucleotide binding protein (G protein), gamma 8	CGS001-94235	48.87	-66.55	39.06	92.74	63.02	NA	15.3	32.28	99.9	40.5775
ZNF454	Zinc fingers, C2H2-type, zinc finger protein 454	CGS001-285676	99.5	76.95	68.35	53.27	-93.55	NA	-24.24	99.75	44.49	40.565
ADORA2B	GPCR / Class A : Adenosine receptors, adenosine A2b receptor	CGS001-136	-31.95	80.04	34.1	99.61	-35.62	NA	-18.75	99.85	97.21	40.56125
CDCA7L	cell division cycle associated 7-like	CGS001-55536	-25.88	25.72	14.82	92.88	85.67	22.95	85.2	22.52	NA	40.485
SPRY4	sprouty homolog 4 (Drosophila)	CGS001-81848	67.33	76.13	73.87	36.24	-90.56	90.29	65.81	98.59	-53.61	40.4544444444444
ACOT9	Acyl CoA thioesterases, acyl-CoA thioesterase 9	CGS001-23597	72.26	54.77	-34.04	86.66	-39.6	NA	NA	76.57	66.02	40.3771428571429
HLA-A	Immunoglobulin superfamily / C1-set domain containing, major histocompatibility complex, class I, A	CGS001-3105	84.67	88.88	-16.13	96.43	80.72	-17.44	-70.82	99.65	17.24	40.3555555555556
SLC1A6	Glutamate transporter subfamily, solute carrier family 1 (high affinity aspartate/glutamate transporter), member 6	CGS001-6511	62.44	NA	35.46	80.94	99.98	-59.65	22.74	NA	NA	40.3183333333333
PPM1B	Serine/threonine phosphatases / Protein phosphatases, Mg2+/Mn2+ dependent, protein phosphatase, Mg2+/Mn2+ dependent, 1B	CGS001-5495	34.26	70.18	11.96	24.83	-36.52	89.04	NA	33.63	95.06	40.305
TRIB3	Trbl family, tribbles homolog 3 (Drosophila)	CGS001-57761	97.69	22.58	99.7	25.61	57.54	NA	61.56	-95.05	52.79	40.3025
SORD	sorbitol dehydrogenase	CGS001-6652	35.96	71.12	NA	-53.75	99.64	59.42	-16.66	64.79	61.6	40.265
ZGPAT	G patch domain containing, zinc finger, CCCH-type with G patch domain	CGS001-84619	NA	99.67	-21.76	59.63	91.66	32.78	-23.55	-16.38	99.97	40.2525
GPR34	GPCR / Class A : Orphans, G protein-coupled receptor 34	CGS001-2857	91.18	NA	96.72	44.15	-61.67	NA	-36.38	83.72	63.8	40.2171428571429
SNX7	Sorting nexins, sorting nexin 7	CGS001-51375	NA	23.98	-20.13	99.6	-60.91	NA	NA	99.73	98.98	40.2083333333333
TSSC4	tumor suppressing subtransferable candidate 4	CGS001-10078	-37.66	31.41	28.78	36.78	55.66	45.91	14.39	91	95.49	40.1955555555556
DAP	death-associated protein	CGS001-1611	63.35	-33.44	59.09	98.91	38.05	33.84	65.55	-63.72	99.97	40.1777777777778
ZNF175	Zinc fingers, C2H2-type, zinc finger protein 175	CGS001-7728	60.53	NA	24.49	40.07	-43.56	87.64	NA	NA	71.71	40.1466666666667
CDC45	cell division cycle 45 homolog (S. cerevisiae)	CGS001-8318	99.98	NA	62.74	64.72	61.91	NA	NA	48.06	-96.73	40.1133333333333
IL1R2	Immunoglobulin-like family of IL-1 receptors, interleukin 1 receptor, type II	CGS001-7850	53.39	27.49	99.83	-29.87	-20.86	-21.17	74.4	79.31	98.41	40.1033333333333
DAG1	dystroglycan 1 (dystrophin-associated glycoprotein 1)	CGS001-1605	33.32	88.16	32.76	99.94	-49.45	99.62	-23.69	NA	NA	40.0942857142857
ZNF195	Zinc fingers, C2H2-type, zinc finger protein 195	CGS001-7748	23.94	80.38	27.51	99.43	-22.31	31.55	NA	NA	NA	40.0833333333333
CYP1B1	Cytochrome P450s, cytochrome P450, family 1, subfamily B, polypeptide 1	CGS001-1545	-96.49	81.51	54.21	18.91	22.58	NA	NA	99.92	99.88	40.0742857142857
HSPB1	Heat shock proteins / HSPB, heat shock 27kDa protein 1	CGS001-3315	80.34	NA	97.37	-26.8	93.33	NA	-77.04	77.86	34.48	39.9342857142857
LSM2	LSM2 homolog, U6 small nuclear RNA associated (S. cerevisiae)	CGS001-57819	-62.74	97.88	91.45	72.11	99.36	-45.52	NA	26.82	NA	39.9085714285714
ATG12	ATG12 autophagy related 12 homolog (S. cerevisiae)	CGS001-9140	56.35	97.75	43.44	36.5	63.02	-34.39	94.64	42.35	-40.69	39.8855555555556
ZNF24	Zinc fingers, C2H2-type, zinc finger protein 24	CGS001-7572	74.22	71.32	-58.18	41.41	28.75	NA	99.98	23.05	37.72	39.78375
CASK	CASK family, calcium/calmodulin-dependent serine protein kinase (MAGUK family)	CGS001-8573	-93.26	58.75	97.19	99.36	45.62	NA	37.87	98.93	-26.32	39.7675
MCL1	myeloid cell leukemia sequence 1 (BCL2-related)	CGS001-4170	26.99	97.23	71.5	26.46	NA	38.64	-25.74	60.74	21.94	39.72
STAM	signal transducing adaptor molecule (SH3 domain and ITAM motif) 1	CGS001-8027	97.64	-54.94	-14.32	NA	49.09	NA	92.89	84.4	23.24	39.7142857142857
POLQ	DNA polymerases, polymerase (DNA directed), theta	CGS001-10721	75.17	NA	56.22	47.38	-68.16	NA	67.3	75.39	24.62	39.7028571428571
ZBTB24	BTB/POZ domain containing, zinc finger and BTB domain containing 24	CGS001-9841	32.19	NA	-28.29	46.16	39.02	51.23	53.99	23.22	99.97	39.68625
ALDH2	Aldehyde dehydrogenases, aldehyde dehydrogenase 2 family (mitochondrial)	CGS001-217	91.32	99.98	22.95	34.39	-38.36	57.48	90.07	-95.73	95.05	39.6833333333333
HPRT1	hypoxanthine phosphoribosyltransferase 1	CGS001-3251	93.97	98.47	16.51	71.25	88.86	96.21	21.09	-45.88	-83.4	39.6755555555556
NDUFAB1	Mitochondrial respiratory chain complex / Complex I, NADH dehydrogenase (ubiquinone) 1, alpha/beta subcomplex, 1, 8kDa	CGS001-4706	26.13	100	-26.1	84.23	-89.19	NA	NA	99.95	82.61	39.6614285714286
ZMPSTE24	zinc metallopeptidase (STE24 homolog, S. cerevisiae)	CGS001-10269	87.56	NA	-34.08	95.35	49.77	NA	-56.36	76.33	58.78	39.6214285714286
LGALS8	Lectins, galactoside-binding, lectin, galactoside-binding, soluble, 8	CGS001-3964	50.04	-61.53	13.35	95.21	25.07	96.79	31.71	67.28	38.43	39.5944444444444
NFRKB	INO80 complex subunits, nuclear factor related to kappaB binding protein	CGS001-4798	59.65	-45.76	-47.56	24.63	62.88	NA	99.96	99.88	62.82	39.5625
PVR	Immunoglobulin superfamily / C2-set domain containing, poliovirus receptor	CGS001-5817	-30.51	-20.51	-29.13	90.06	NA	NA	67.12	99.76	99.92	39.53
SRSF2	RNA binding motif (RRM) containing, serine/arginine-rich splicing factor 2	CGS001-6427	12.13	29.55	-27.33	22.02	63.69	99.97	99.64	16	39.7	39.4855555555556
LIPA	lipase A, lysosomal acid, cholesterol esterase	CGS001-3988	-48.23	-25.84	99.84	99.91	-30.65	84.13	-23.91	99.5	99.97	39.4133333333333
ATF3	basic leucine zipper proteins, activating transcription factor 3	CGS001-467	62.79	88	75.68	79.45	-82.54	NA	97.3	61.37	-66.75	39.4125
ITGA1	Integrins, integrin, alpha 1	CGS001-3672	-40.3	94.93	96.96	76.41	NA	33.18	-21.23	98.52	-23.17	39.4125
IL10	Interleukins and interleukin receptors, interleukin 10	CGS001-3586	29.67	34.9	-67.69	46.62	65.36	NA	99.98	77.3	29.11	39.40625
HLA-DRB1	Immunoglobulin superfamily / C1-set domain containing, major histocompatibility complex, class II, DR beta 1	CGS001-3123	-23.79	-98.42	92.21	93.35	35.05	NA	58.21	75.07	83.45	39.39125
AMPD2	adenosine monophosphate deaminase 2	CGS001-271	92.73	17.78	-31.73	24.88	92.07	72.27	70.04	68.87	-52.46	39.3833333333333
FOXA3	Forkhead boxes, forkhead box A3	CGS001-3171	84.56	22.25	-61.44	54.71	96.09	64.5	48.47	-30.07	74.39	39.2733333333333
ZNF625	Zinc fingers, C2H2-type, zinc finger protein 625	CGS001-90589	93.04	-23.63	77.73	82.04	53.56	-26	30	47.36	19.06	39.24
PRDM7	Zinc fingers, C2H2-type, PR domain containing 7	CGS001-11105	-22.63	94.68	38.76	28.36	32.72	32.62	81.9	NA	27.28	39.21125
SERPINB6	Serine (or cysteine) peptidase inhibitors, serpin peptidase inhibitor, clade B (ovalbumin), member 6	CGS001-5269	64.63	-40.48	NA	50.77	67.68	NA	NA	53.43	NA	39.206
ECH1	enoyl CoA hydratase 1, peroxisomal	CGS001-1891	-91.09	NA	49.64	97.19	27.49	NA	56.04	99.51	34.95	39.1042857142857
POR	P450 (cytochrome) oxidoreductase	CGS001-5447	70.3	NA	38.65	52.2	-99.98	NA	29.56	90.53	92.17	39.0614285714286
C1QBP	complement component 1, q subcomponent binding protein	CGS001-708	20.79	26.56	42.02	27.53	-99.91	99.97	99.98	35.74	98.5	39.02
ANP32E	ANP32 acidic nuclear phosphoproteins, acidic (leucine-rich) nuclear phosphoprotein 32 family, member E	CGS001-81611	72.82	42.84	25.85	67.91	28.15	NA	49.7	-32.54	57.23	38.995
NADSYN1	NAD synthetase 1	CGS001-55191	-17.66	22.7	53.59	64.2	81.3	-59.3	74.87	NA	91.61	38.91375
GAMT	guanidinoacetate N-methyltransferase	CGS001-2593	99.98	32.66	96.25	-22.45	64.7	NA	21.73	73.07	-54.66	38.91
OSR2	Zinc fingers, C2H2-type, odd-skipped related 2 (Drosophila)	CGS001-116039	41.38	48.36	NA	99.98	46.43	-49.21	-28.79	91.09	61.92	38.895
ANAPC5	Anaphase promoting complex subunits, anaphase promoting complex subunit 5	CGS001-51433	48.04	20.7	-29.51	42.64	52.84	98.81	-22.32	99.95	NA	38.89375
TCEAL4	transcription elongation factor A (SII)-like 4	CGS001-79921	NA	NA	19.75	67.55	79.97	NA	82.04	34.31	-50.27	38.8916666666667
PLCG1	Phosphoinositide-specific phospholipase C, phospholipase C, gamma 1	CGS001-5335	79.56	30.89	99.36	99.96	99.64	NA	-74.31	-54.17	29.85	38.8475
ZNF426	Zinc fingers, C2H2-type, zinc finger protein 426	CGS001-79088	67.24	38.48	71.92	-27.89	96.13	77.86	-75.86	62.56	NA	38.805
CTNNA1	Catenins, catenin (cadherin-associated protein), alpha 1, 102kDa	CGS001-1495	16.81	100	56.96	47.58	-49.1	99.94	99.96	-62.07	NA	38.76
GUSB	glucuronidase, beta	CGS001-2990	49.27	44.71	96.89	22.43	41.47	NA	35.54	NA	-19.61	38.6714285714286
RPS6KA5	MSK subfamily, ribosomal protein S6 kinase, 90kDa, polypeptide 5	CGS001-9252	19.13	-99.93	NA	91.88	98	NA	67.4	55.51	NA	38.665
SLC2A4RG	SLC2A4 regulator	CGS001-56731	37.34	94.91	NA	53.72	-21.13	88.24	9.72	92.79	-46.28	38.66375
ATP5A1	ATPases / F-type, ATP synthase, H+ transporting, mitochondrial F1 complex, alpha subunit 1, cardiac muscle	CGS001-498	36.2	48.26	82.99	87.72	58.48	37.82	-45.18	92.95	-51.9	38.5933333333333
ALDH9A1	Aldehyde dehydrogenases, aldehyde dehydrogenase 9 family, member A1	CGS001-223	-42.13	15.18	18.16	65.57	33.4	32	92.91	99.24	32.88	38.5788888888889
SMARCA4	Non-enzymatic BRD containing proteins, SWI/SNF related, matrix associated, actin dependent regulator of chromatin, subfamily a, member 4	CGS001-6597	-15.95	100	61.68	86.78	84.63	-22.52	90.42	55.48	-93.56	38.5511111111111
HOOK2	hook homolog 2 (Drosophila)	CGS001-29911	99.11	NA	-98.18	98.36	43.36	94.83	98.87	51.08	-79.68	38.46875
BCL6B	BTB/POZ domain containing, B-cell CLL/lymphoma 6, member B	CGS001-255877	78.07	NA	21.51	32.38	35.86	27.77	NA	35.13	NA	38.4533333333333
CHUK	IKK family, conserved helix-loop-helix ubiquitous kinase	CGS001-1147	NA	67.12	98.75	99.34	91.49	NA	25.36	-85.09	-28.11	38.4085714285714
ECHS1	enoyl CoA hydratase, short chain, 1, mitochondrial	CGS001-1892	94.44	-23.1	-85.89	80.44	57.25	67.45	NA	82.91	33.49	38.37375
TIMM50	Serine/threonine phosphatases / CTD aspartate-based phosphatases, translocase of inner mitochondrial membrane 50 homolog (S. cerevisiae)	CGS001-92609	39.04	33.22	91.47	72.38	-33.1	78.46	94.85	-69.84	NA	38.31
GAS7	growth arrest-specific 7	CGS001-8522	-31.88	68.87	39.39	NA	96.22	NA	-38.33	98.68	34.67	38.2314285714286
ZNF213	Zinc fingers, C2H2-type, zinc finger protein 213	CGS001-7760	70.99	51.12	85.44	41.46	57.93	-77.72	NA	NA	NA	38.2033333333333
HOPX	Homeoboxes / PRD class, HOP homeobox	CGS001-84525	-26.17	35.42	56.96	45.77	48.84	-24.34	NA	73.54	95.02	38.13
MAPK3	MAPK:ERK subfamily, mitogen-activated protein kinase 3	CGS001-5595	-45.61	29.68	35.18	NA	87.57	NA	88.91	35.21	35.95	38.1271428571429
EPRS	Aminoacyl tRNA synthetases / Class I, glutamyl-prolyl-tRNA synthetase	CGS001-2058	15.64	30.24	12.56	94.12	98.33	33.28	61.37	25.28	-28.42	38.0444444444444
FIS1	fission 1 (mitochondrial outer membrane) homolog (S. cerevisiae)	CGS001-51024	NA	NA	80.65	40.88	91.55	NA	-59.46	NA	36.47	38.018
HBP1	HMG-box transcription factor 1	CGS001-26959	99.45	29.48	89.27	-33.15	-38.52	NA	98.4	20.94	NA	37.9814285714286
UGT1A1	UDP glucuronosyltransferases, UDP glucuronosyltransferase 1 family, polypeptide A1	CGS001-54658	72.83	20.34	71.62	91.76	-22.5	NA	79.09	39.91	-49.61	37.93
DOK4	Pleckstrin homology (PH) domain containing, docking protein 4	CGS001-55715	-83.09	NA	98.11	99.7	70.97	88.09	NA	-42.78	34.3	37.9
GATAD2B	GATA zinc finger domain containing, GATA zinc finger domain containing 2B	CGS001-57459	30.26	-28.52	70.33	89.29	-99.8	NA	99.95	41.59	99.81	37.86375
CES1	Carboxylesterases, carboxylesterase 1	CGS001-1066	-21.69	23.59	18.76	-34.98	97.28	56.38	59.65	91.64	50.14	37.8633333333333
RPF1	ribosome production factor 1 homolog (S. cerevisiae)	CGS001-80135	NA	81.95	99.02	73.47	99.41	38.47	55.87	-68	-77.67	37.815
HOXA6	Homeoboxes / ANTP class : HOXL subclass, homeobox A6	CGS001-3203	93.6	-99.76	99.98	98.49	-34.93	NA	30.16	87.54	27.37	37.80625
IRF1	interferon regulatory factor 1	CGS001-3659	16.84	40.66	99.94	-28.96	76.42	97.52	NA	-25.77	25.72	37.79625
FAAH	Endocannabinoid turnover, fatty acid amide hydrolase	CGS001-2166	53.05	-97.92	63.69	99.5	-75.66	59.97	99.94	99.13	NA	37.7125
IRF6	interferon regulatory factor 6	CGS001-3664	85.6	64.64	-38.13	81.98	98.88	-32.42	60.28	-21.16	38.87	37.6155555555556
OSMR	IL-6 receptor family, oncostatin M receptor	CGS001-9180	-33.34	88.01	15.28	25.76	74.17	93.88	15.64	21.21	NA	37.57625
SMU1	WD repeat domain containing, smu-1 suppressor of mec-8 and unc-52 homolog (C. elegans)	CGS001-55234	-61.04	100	-25.09	99.83	26.88	NA	79.88	-20.38	99.78	37.4825
ZNF451	Zinc fingers, C2H2-type, zinc finger protein 451	CGS001-26036	NA	-23.39	-96.3	94.32	28.64	NA	76.6	85.59	96.83	37.47
KRT26	Intermediate filaments type I, keratins (acidic), keratin 26	CGS001-353288	89.45	-25.68	50.94	56.7	-55.74	55.4	99.61	28.68	NA	37.42
AK1	Adenylate kinases, adenylate kinase 1	CGS001-203	-31.44	-27.96	97.76	34.13	53.41	NA	83.81	96.8	-7.91	37.325
F11	Chymotrypsin, coagulation factor XI	CGS001-2160	-16.26	23.43	NA	97.86	40.04	45.1	96.2	-25.74	NA	37.2328571428571
GPR148	GPCR / Class A : Orphans, G protein-coupled receptor 148	CGS001-344561	78.13	45.94	NA	32.76	99.84	-31.2	-24.13	58.56	NA	37.1285714285714
IFNGR2	Interferon receptor family, interferon gamma receptor 2 (interferon gamma transducer 1)	CGS001-3460	-24.58	-93.84	31.22	98.16	99.98	-22.04	98.83	90.62	55.62	37.1077777777778
SERTAD3	SERTA domain containing 3	CGS001-29946	98.73	97.05	63.14	28.85	99.98	-52.43	-27.83	88.4	-62.98	36.99
OPN3	GPCR / Class A : Opsin receptors, opsin 3	CGS001-23596	67.4	38.63	89.66	NA	-84.42	84.81	NA	94.47	-31.63	36.9885714285714
VN1R5	GPCR / Unclassified : Vomeronasal receptors, type 1, vomeronasal 1 receptor 5 (gene/pseudogene)	CGS001-317705	NA	NA	41.68	52.72	52.65	-67.95	NA	47.16	94.94	36.8666666666667
POU5F2	Homeoboxes / POU class, POU domain class 5, transcription factor 2	CGS001-134187	80.57	NA	-99.92	70.33	36	NA	98.99	46.32	25.41	36.8142857142857
PCGF3	Polycomb group ring fingers, polycomb group ring finger 3	CGS001-10336	99.23	22.53	28.56	39.65	-42.08	29.74	98.87	-34.17	88.92	36.8055555555556
CDK5	Cyclin-dependent kinases, CDK5 subfamily, cyclin-dependent kinase 5	CGS001-1020	75.81	-25.92	86.04	-29.71	26.09	NA	-37.44	98.78	99.97	36.7025
HTATSF1	RNA binding motif (RRM) containing, HIV-1 Tat specific factor 1	CGS001-27336	-55.68	55.48	60.72	95.66	-21.46	NA	36.55	77.08	45.06	36.67625
RNF145	RING-type (C3HC4) zinc fingers, ring finger protein 145	CGS001-153830	15.74	84.09	96.73	26.26	-40.3	-52.64	99.54	79.9	20.64	36.6622222222222
NONO	RNA binding motif (RRM) containing, non-POU domain containing, octamer-binding	CGS001-4841	99.89	NA	67.32	NA	87.96	NA	-35.89	59.35	-58.67	36.66
QPCT	Aminopeptidase Y, glutaminyl-peptide cyclotransferase	CGS001-25797	12.41	87.87	-39.61	91.4	26.04	26.72	NA	51.67	NA	36.6428571428571
ENO1	enolase 1, (alpha)	CGS001-2023	-47.49	62.23	-29.5	-36.85	49.93	89.26	42.03	99.06	99.97	36.5155555555556
ZNF267	Zinc fingers, C2H2-type, zinc finger protein 267	CGS001-10308	-24.33	73.98	82.96	41.63	48.12	NA	82.55	85.3	-98.52	36.46125
PSMA8	Proteasome (prosome, macropain) subunits, proteasome (prosome, macropain) subunit, alpha type, 8	CGS001-143471	78.9	64.91	26.16	99.44	-49.55	56.66	-15.85	30.92	NA	36.44875
POLRMT	polymerase (RNA) mitochondrial (DNA directed)	CGS001-5442	51.4	33.52	99.75	23.72	42.02	NA	NA	43.16	-39.07	36.3571428571429
ZNF207	Zinc fingers, C2H2-type, zinc finger protein 207	CGS001-7756	-70.89	NA	60.18	81.13	24.07	NA	NA	90.67	32.78	36.3233333333333
PRKAR2A	Protein kinase A, protein kinase, cAMP-dependent, regulatory, type II, alpha	CGS001-5576	63.27	27.17	-28.86	99.72	99.29	NA	39.05	88.77	-98.02	36.29875
O3FAR1	omega-3 fatty acid receptor 1	CGS001-338557	96.78	-23.56	97.45	44.19	50.69	NA	-20.63	96.82	-53.33	36.05125
SIRT1	Histone deacetylases, sirtuin 1	CGS001-23411	-99.89	NA	75.45	99.9	96.89	NA	NA	99.98	-56.39	35.99
NSD1	Histone methyltransferases (HMTs), nuclear receptor binding SET domain protein 1	CGS001-64324	99.98	NA	88.94	-68.85	-23.29	-41.85	96.66	99.51	36.37	35.93375
INPP4B	Inositol polyphosphate phosphatases, inositol polyphosphate-4-phosphatase, type II, 105kDa	CGS001-8821	43.69	27.3	19.35	25.81	-91.73	27.79	86.27	85.08	99.68	35.9155555555556
SPRED2	sprouty-related, EVH1 domain containing 2	CGS001-200734	-71.84	NA	99.92	86.72	-51.87	91.45	-39.67	96.81	75.51	35.87875
TAAR1	GPCR / Class A : Trace amine associated receptors, trace amine associated receptor 1	CGS001-134864	-36.55	56.43	99.88	44.18	44.27	-46.46	76.94	41.24	42.85	35.8644444444444
PNRC1	proline-rich nuclear receptor coactivator 1	CGS001-10957	31.57	-27.25	66.34	-94.1	91.29	NA	65.45	80.98	72.61	35.86125
CDH1	CD molecules, cadherin 1, type 1, E-cadherin (epithelial)	CGS001-999	-53.77	NA	95.28	56.43	-71.99	NA	92.71	86.2	46.04	35.8428571428571
UBP1	upstream binding protein 1 (LBP-1a)	CGS001-7342	21.73	33.39	96.9	83.01	-89.73	NA	58.91	42.5	40.02	35.84125
DUSP1	Protein tyrosine phosphatases / Class I Cys-based PTPs : MAP kinase phosphatases, dual specificity phosphatase 1	CGS001-1843	32.67	-100	99.19	71.76	-79.78	NA	96.24	90.4	75.09	35.69625
OR52B2	GPCR / Class A : Olfactory receptors, olfactory receptor, family 52, subfamily B, member 2	CGS001-255725	-30.15	29.95	22.53	28.62	29.93	87.44	80.38	36.66	NA	35.67
DCUN1D4	DCN1, defective in cullin neddylation 1, domain containing 4 (S. cerevisiae)	CGS001-23142	NA	92.93	22.06	NA	44.5	99.54	-80.09	43.37	27.35	35.6657142857143
PI4K2B	Phosphatidylinositol kinases, phosphatidylinositol 4-kinase type 2 beta	CGS001-55300	60.75	34.59	-24.66	56.81	58.37	92.05	NA	NA	-28.26	35.6642857142857
SP110	Non-enzymatic BRD containing proteins, SP110 nuclear body protein	CGS001-3431	-22.38	-30.96	64.07	99.78	99.26	NA	-49.76	99.73	25.31	35.63125
DPH2	DPH2 homolog (S. cerevisiae)	CGS001-1802	NA	NA	20.73	99.98	-58.68	NA	NA	NA	80.47	35.625
DTX1	deltex homolog 1 (Drosophila)	CGS001-1840	81.13	-47.99	71.05	49.35	96.89	-56.54	NA	24.65	66.42	35.62
AIM2	absent in melanoma 2	CGS001-9447	-27.01	48.25	81.9	86.95	41.39	25.99	65.4	22.86	-26.26	35.4966666666667
DVL1	Dishevelled homologs, dishevelled, dsh homolog 1 (Drosophila)	CGS001-1855	NA	NA	83.82	91.98	-48.93	NA	51.96	81.92	-48.34	35.4016666666667
TXNDC9	thioredoxin domain containing 9	CGS001-10190	-69.22	NA	79.87	-57.06	97.98	44.05	29.46	96.99	60.69	35.345
LBR	Tudor domain containing, lamin B receptor	CGS001-3930	-30.56	NA	99.96	NA	53.02	27.48	47.11	98.97	-49.24	35.2485714285714
ABCC3	ATP binding cassette transporters / subfamily C, ATP-binding cassette, sub-family C (CFTR/MRP), member 3	CGS001-8714	-73.48	NA	70.48	57.17	52.68	NA	48.73	63.48	27.67	35.2471428571429
UBE2K	Ubiquitin-conjugating enzymes E2, ubiquitin-conjugating enzyme E2K	CGS001-3093	-28.05	89.51	NA	61.54	NA	-96.29	21.42	99.95	98.26	35.1914285714286
CALM2	EF-hand domain containing, calmodulin 2 (phosphorylase kinase, delta)	CGS001-805	-78.63	84.26	NA	54.53	97.27	NA	-89.53	88.98	89.45	35.19
XPNPEP1	Methionyl aminopeptidase, X-prolyl aminopeptidase (aminopeptidase P) 1, soluble	CGS001-7511	53.51	-19.43	25.09	53.29	99.98	NA	76.04	26.47	-33.72	35.15375
MPI	mannose phosphate isomerase	CGS001-4351	89.57	26.95	90.78	22.66	17.69	-22.13	30.13	25.32	NA	35.12125
UBE2N	Ubiquitin-conjugating enzymes E2, ubiquitin-conjugating enzyme E2N	CGS001-7334	36.58	40.36	44.48	22.1	24.25	63.52	49.22	80.13	-44.57	35.1188888888889
LHX9	Homeoboxes / LIM class, LIM homeobox 9	CGS001-56956	50.22	37.63	43.96	90.1	28.17	-40.61	-23.66	92.69	37.07	35.0633333333333
PLXNA2	Plexins, plexin A2	CGS001-5362	-99.72	-26.11	97.41	98.5	-65.14	84.18	NA	90.8	99.92	34.98
SCAND1	SCAN domain containing 1	CGS001-51282	40.31	NA	99.92	73.37	-32.56	NA	-23.16	55.98	30.87	34.9614285714286
TCF12	Basic helix-loop-helix proteins, transcription factor 12	CGS001-6938	94.57	NA	99.78	99.57	51.8	26.46	-26.53	-38.66	-27.33	34.9575
HSPA4	Heat shock proteins / HSP70, heat shock 70kDa protein 4	CGS001-3308	-22.64	23.3	71.37	-58.28	50.77	42.09	72.93	47.22	87.75	34.9455555555556
CYP24A1	Cytochrome P450s, cytochrome P450, family 24, subfamily A, polypeptide 1	CGS001-1591	83.72	30.14	-27.09	96.4	-30.96	43.44	45.23	99.32	-25.83	34.93
PRDM1	Zinc fingers, C2H2-type, PR domain containing 1, with ZNF domain	CGS001-639	-65.34	41.59	80.7	35.26	21.8	30.88	NA	84.29	49.16	34.7925
ITGB2	Integrins, integrin, beta 2 (complement component 3 receptor 3 and 4 subunit)	CGS001-3689	-75.83	22.08	99.75	89.83	NA	91.95	-79.96	95.59	NA	34.7728571428571
PSMD10	Ankyrin repeat domain containing, proteasome (prosome, macropain) 26S subunit, non-ATPase, 10	CGS001-5716	57.52	29.7	25.61	-54.02	40.21	69.01	89.62	-42.35	97.09	34.71
FBXO21	F-boxes / other, F-box protein 21	CGS001-23014	51.1	NA	-59.2	93.64	-39.06	68.72	-15.28	94.87	82.72	34.68875
NRBF2	nuclear receptor binding factor 2	CGS001-29982	-50.31	71.19	26.43	99.8	-27	99.97	49.09	-50.28	91.8	34.5211111111111
PROX1	Homeoboxes / PROS class, prospero homeobox 1	CGS001-5629	-19.05	28.53	99.82	26.1	28.79	92.98	84.04	NA	-65.62	34.44875
NR4A2	Nerve growth factor IB-like receptors, nuclear receptor subfamily 4, group A, member 2	CGS001-4929	-22.64	99.61	47.31	-28.59	34	NA	15.36	95.89	NA	34.42
NDUFS6	Mitochondrial respiratory chain complex / Complex I, NADH dehydrogenase (ubiquinone) Fe-S protein 6, 13kDa (NADH-coenzyme Q reductase)	CGS001-4726	83.11	71.67	99.87	-47.67	22.74	96.49	99.39	-93.91	-21.93	34.4177777777778
ZSCAN29	Zinc fingers, C2H2-type, zinc finger and SCAN domain containing 29	CGS001-146050	27.92	26.67	36.61	98.42	99.72	99.86	-26.6	-87.53	NA	34.38375
ERO1L	ERO1-like (S. cerevisiae)	CGS001-30001	82.49	58.16	98.6	-44.75	28	-64.03	74.65	30.07	46.07	34.3622222222222
ASMTL	Pseudoautosomal regions / PAR1, acetylserotonin O-methyltransferase-like	CGS001-8623	40.92	NA	76.41	99.5	-95.99	97.8	-53.6	30.93	78.75	34.34
DENND2D	DENN/MADD domain containing, DENN/MADD domain containing 2D	CGS001-79961	NA	100	-63.41	52.84	92.84	-58.42	65.98	57.58	27.19	34.325
LEF1	lymphoid enhancer-binding factor 1	CGS001-51176	97.4	-23.04	86.48	36.13	37.06	NA	NA	61.64	-55.98	34.2414285714286
CD81	CD molecules, CD81 molecule	CGS001-975	94.64	25.16	92.73	76.14	-57.81	NA	31.09	-22.85	34.55	34.20625
ZC3H4	Zinc fingers, CCCH-type domain containing, zinc finger CCCH-type containing 4	CGS001-23211	NA	-63.16	99.91	65.68	56.77	NA	44.67	66.02	-30.96	34.1328571428571
BCL2L11	BCL2-like 11 (apoptosis facilitator)	CGS001-10018	35.5	99.98	31.84	72.23	-95.8	65.16	29.57	NA	NA	34.0685714285714
SREBF1	Basic helix-loop-helix proteins, sterol regulatory element binding transcription factor 1	CGS001-6720	33.21	-76.44	99.1	22.93	32.96	NA	92.35	NA	NA	34.0183333333333
PRKX	Protein kinase A, protein kinase, X-linked	CGS001-5613	97.97	37.04	50.07	94.6	-43.61	-24.36	23.65	36.65	NA	34.00125
SUOX	sulfite oxidase	CGS001-6821	-22.25	-72.79	37.69	93.19	66.69	NA	99.9	95.76	-26.67	33.94
ALDH4A1	Aldehyde dehydrogenases, aldehyde dehydrogenase 4 family, member A1	CGS001-8659	77.47	45.1	99.7	46.7	33.4	NA	-93.82	35.09	27.39	33.87875
ARNTL2	Basic helix-loop-helix proteins, aryl hydrocarbon receptor nuclear translocator-like 2	CGS001-56938	95.79	-29.52	-42.04	99.41	-92.77	30.44	47.55	96.95	98.8	33.8455555555556
WTAP	Wilms tumor 1 associated protein	CGS001-9589	67.07	59.47	-13.09	-29.81	73.62	NA	-34.1	49.83	97.74	33.84125
PSME1	Proteasome (prosome, macropain) subunits, proteasome (prosome, macropain) activator subunit 1 (PA28 alpha)	CGS001-5720	24.27	-21.19	-53.24	50.15	97.78	34.22	21.01	51.68	99.33	33.7788888888889
VEGFC	vascular endothelial growth factor C	CGS001-7424	55.89	42.84	29.2	97.43	30.84	NA	93.11	-36.34	-43.06	33.73875
IL13	Interleukins and interleukin receptors, interleukin 13	CGS001-3596	30.99	47.66	-53.97	43.73	31.5	NA	95.59	43.77	30.63	33.7375
NAT1	N-acetyltransferase 1 (arylamine N-acetyltransferase)	CGS001-9	80.22	-33.1	99.66	-33.93	98.63	75.27	71.07	-99.28	44.71	33.6944444444444
STUB1	Tetratricopeptide (TTC) repeat domain containing, STIP1 homology and U-box containing protein 1, E3 ubiquitin protein ligase	CGS001-10273	45.78	28.93	-22.52	87.59	37.37	-26.34	NA	68.22	50.51	33.6925
PDAP1	PDGFA associated protein 1	CGS001-11333	26.8	-31.71	99.09	98.2	31.72	NA	99.63	-78.68	24.05	33.6375
KLF4	Kruppel-like transcription factors, Kruppel-like factor 4 (gut)	CGS001-9314	64.55	-40.56	32.33	30.15	38.77	26.15	30.08	NA	87.58	33.63125
CLTA	clathrin, light chain A	CGS001-1211	49.83	28.22	89.69	31.21	-26.26	97.22	87.47	-88.43	NA	33.61875
EPS8	epidermal growth factor receptor pathway substrate 8	CGS001-2059	59.1	NA	-86.52	NA	88.39	NA	96.85	-55.46	99.05	33.5683333333333
PIK3C3	Phosphatidylinositol 3-kinase family, phosphoinositide-3-kinase, class 3	CGS001-5289	87.31	-97.07	48.6	99.98	20	65.44	-27.25	70.96	NA	33.49625
FANCA	Fanconi anemia, complementation groups, Fanconi anemia, complementation group A	CGS001-2175	96.66	NA	-31.17	29.55	33	-93.44	91.94	44.83	96.11	33.435
CDK2	Cyclin-dependent kinases, CDK1 subfamily, cyclin-dependent kinase 2	CGS001-1017	-8.3	34.79	74.15	35.33	26.27	56.58	74.22	47.07	-39.33	33.42
TPMT	thiopurine S-methyltransferase	CGS001-7172	-93.99	46.68	57.53	58.41	-35.65	NA	99.79	68.06	65.89	33.34
MNAT1	RING-type (C3HC4) zinc fingers, menage a trois homolog 1, cyclin H assembly factor (Xenopus laevis)	CGS001-4331	96.91	97.72	67.17	91.75	41.93	NA	62.91	-96.66	-95.73	33.25
NPDC1	neural proliferation, differentiation and control, 1	CGS001-56654	NA	-35.21	33.27	-39.03	99.74	95.43	-20.83	42.19	89.74	33.1625
MLH1	mutL homolog 1, colon cancer, nonpolyposis type 2 (E. coli)	CGS001-4292	31.97	26.14	69.01	92.22	20.44	32.44	84.9	-9.95	-48.74	33.1588888888889
GK	Glycerol kinases, glycerol kinase	CGS001-2710	36.69	27.34	72.18	-30.89	97.17	NA	49.54	-29.36	42.4	33.13375
WHSC1	Zinc fingers, PHD-type, Wolf-Hirschhorn syndrome candidate 1	CGS001-7468	99.83	22.77	-38.53	-12.15	36.98	NA	NA	84.83	37.86	33.0842857142857
MRPL12	Mitochondrial ribosomal proteins / large subunits, mitochondrial ribosomal protein L12	CGS001-6182	-43.36	54.33	99.82	99.33	64.31	64.16	NA	-29.96	-44.1	33.06625
FBRS	fibrosin	CGS001-64319	NA	NA	55.55	-59.85	94.74	NA	43.29	35.95	28.67	33.0583333333333
SUPT3H	suppressor of Ty 3 homolog (S. cerevisiae)	CGS001-8464	-20.8	99.93	NA	34.78	40.95	62.34	NA	-25.75	39.86	33.0442857142857
MAPKAPK3	MAPKAPK subfamily, mitogen-activated protein kinase-activated protein kinase 3	CGS001-7867	75.19	99.89	-17.26	71.63	-55.61	87.09	-96.31	40.07	92.49	33.02
RAD50	RAD50 homolog (S. cerevisiae)	CGS001-10111	-52.58	79.41	30.88	23.37	23.83	93.19	20.6	45.25	NA	32.99375
L1CAM	CD molecules, L1 cell adhesion molecule	CGS001-3897	51.1	-21.06	-79.52	56.09	77.57	NA	NA	98.92	47.64	32.9628571428571
NDUFS8	Mitochondrial respiratory chain complex / Complex I, NADH dehydrogenase (ubiquinone) Fe-S protein 8, 23kDa (NADH-coenzyme Q reductase)	CGS001-4728	-91.86	39.34	NA	44.76	89.55	45.95	NA	78.87	24.04	32.95
GLRX	glutaredoxin (thioltransferase)	CGS001-2745	99.86	19.04	28.91	45.35	36.31	96.86	-73.67	17.8	25.52	32.8866666666667
LTBR	Tumor necrosis factor receptor superfamily, lymphotoxin beta receptor (TNFR superfamily, member 3)	CGS001-4055	37.81	-21.31	92.8	39.39	95.18	-34.53	75.53	-21.89	NA	32.8725
IL15RA	IL-2 receptor family, interleukin 15 receptor, alpha	CGS001-3601	-26.39	-23.08	66.27	52.22	99.34	NA	41.71	33.03	19.84	32.8675
RNASET2	ribonuclease T2	CGS001-8635	-97.62	87.85	-22.93	63.24	99.54	NA	98.66	75.28	-41.39	32.82875
PRKCA	Delta subfamily, protein kinase C, alpha	CGS001-5578	84.44	55.2	-20.47	99.53	96.97	NA	-26.28	-48.11	20.61	32.73625
WNT7B	Endogenous ligands, wingless-type MMTV integration site family, member 7B	CGS001-7477	81.26	-34.15	-26.55	83.76	-95.68	71.89	90.64	57.23	65.93	32.7033333333333
TAF12	TAF12 RNA polymerase II, TATA box binding protein (TBP)-associated factor, 20kDa	CGS001-6883	-31.3	99.93	23.53	24.1	60.18	NA	-38.49	25.94	97.41	32.6625
HTATIP2	Short chain dehydrogenase/reductase superfamily / Atypical members, HIV-1 Tat interactive protein 2, 30kDa	CGS001-10553	99.63	97.53	-24.81	41.94	-55	NA	71.15	97.12	-66.34	32.6525
EPHX2	epoxide hydrolase 2, cytoplasmic	CGS001-2053	88.66	45.37	59.09	99.13	-27.83	40.97	NA	-77.05	NA	32.62
SLC38A3	System N-like transporters, solute carrier family 38, member 3	CGS001-10991	-92.38	52.45	98.6	68.82	50.21	NA	-78.09	61.81	99.04	32.5575
ADSL	adenylosuccinate lyase	CGS001-158	-25.39	99.87	82.65	NA	-91.43	50.62	96.68	20.05	27.34	32.54875
PRSS23	Serine peptidases / Serine peptidases, protease, serine, 23	CGS001-11098	-32.54	97.59	-33.69	-64.14	37.42	99.76	57.95	97.77	32.45	32.5077777777778
IFI30	interferon, gamma-inducible protein 30	CGS001-10437	59.71	22.6	99.23	34.43	51.9	NA	-16.32	-25.47	33.77	32.48125
G3BP1	RNA binding motif (RRM) containing, GTPase activating protein (SH3 domain) binding protein 1	CGS001-10146	-67.4	NA	-29.93	NA	23.11	97.8	97.8	69.6	36.07	32.4357142857143
CXCL2	Endogenous ligands, chemokine (C-X-C motif) ligand 2	CGS001-2920	-97.94	NA	66.65	98.17	-81.64	NA	89.47	99.98	51.62	32.33
PRSS3	Serine peptidases / Serine peptidases, protease, serine, 3	CGS001-5646	99.96	-92.74	75.25	39.05	98.19	28.39	52.25	86.66	-96.36	32.2944444444444
WRB	tryptophan rich basic protein	CGS001-7485	NA	99.91	-26.14	47.1	42.96	85.53	NA	-46.64	23.34	32.2942857142857
M6PR	mannose-6-phosphate receptor (cation dependent)	CGS001-4074	78.14	NA	55.57	99.98	97.76	-55.34	-14.9	NA	-35.19	32.2885714285714
DTYMK	deoxythymidylate kinase (thymidylate kinase)	CGS001-1841	99.52	-32.62	-38.53	96.93	35.61	78.44	-13.42	NA	NA	32.2757142857143
SIRPG	Immunoglobulin superfamily / C1-set domain containing, signal-regulatory protein gamma	CGS001-55423	45.85	NA	73.3	48.78	47.12	NA	54.96	54.56	-99.39	32.1685714285714
PDK2	PDHK family, pyruvate dehydrogenase kinase, isozyme 2	CGS001-5164	99.29	-91.93	-38.98	-31.69	44.76	77.64	80.63	70.74	78.81	32.1411111111111
MAFG	v-maf musculoaponeurotic fibrosarcoma oncogene homolog G (avian)	CGS001-4097	31.99	-81.38	99.39	42.73	70.04	NA	-43.62	45.72	92.02	32.11125
PHF10	Zinc fingers, PHD-type, PHD finger protein 10	CGS001-55274	-37.06	17.27	-54.65	35.56	64.07	54.13	NA	77.28	99.97	32.07125
HOMEZ	Homeoboxes / ZF class, homeobox and leucine zipper encoding	CGS001-57594	31.29	28.39	93.95	-22.62	99.93	99.49	-23.06	28.11	-46.84	32.0711111111111
PRR7	proline rich 7 (synaptic)	CGS001-80758	-47.58	NA	23.74	67.65	80.42	NA	38	37.14	24.63	32
LYPLA1	lysophospholipase I	CGS001-10434	-77.42	36.88	75.51	24.2	56.93	77.67	26.32	99.39	-32.54	31.8822222222222
P2RY6	GPCR / Class A : Purinergic receptors, P2Y, pyrimidinergic receptor P2Y, G-protein coupled, 6	CGS001-5031	33.88	-38.24	95.49	52.79	86.26	33.73	39.19	-55.99	39.52	31.8477777777778
MFSD10	major facilitator superfamily domain containing 10	CGS001-10227	-37.25	NA	-60.14	97.07	99.65	NA	-39.49	63.29	99.67	31.8285714285714
BRF2	BRF2, subunit of RNA polymerase III transcription initiation factor, BRF1-like	CGS001-55290	-45.95	NA	64.48	51.39	57.32	NA	NA	NA	NA	31.81
SLC25A20	Mitochondrial amino acid transporter subfamily, solute carrier family 25 (carnitine/acylcarnitine translocase), member 20	CGS001-788	-21.15	79.32	-99.66	98.73	52.17	36.14	-53.75	94.43	99.75	31.7755555555556
ABCB7	ATP binding cassette transporters / subfamily B, ATP-binding cassette, sub-family B (MDR/TAP), member 7	CGS001-22	-93.96	NA	NA	98.77	99.98	NA	-97.12	82.55	99.97	31.6983333333333
VHL	von Hippel-Lindau tumor suppressor	CGS001-7428	90.51	99.46	-29.72	-51.64	20.61	NA	-51.88	88.52	86.92	31.5975
IARS	Aminoacyl tRNA synthetases / Class I, isoleucyl-tRNA synthetase	CGS001-3376	34.83	99.96	29.69	45.19	-38.13	NA	33.8	38.97	8.43	31.5925
HLA-DPB1	Immunoglobulin superfamily / C1-set domain containing, major histocompatibility complex, class II, DP beta 1	CGS001-3115	-24.5	95.16	39.51	22.26	20.86	28.08	99.73	-28.4	NA	31.5875
IFNB1	Interferons, interferon, beta 1, fibroblast	CGS001-3456	99.15	-69.74	-29.5	84.67	99.82	-32.27	99.21	87.35	-54.57	31.5688888888889
CLPTM1	cleft lip and palate associated transmembrane protein 1	CGS001-1209	-60.52	65.42	-68.11	88.15	43.4	NA	NA	98.82	53.38	31.5057142857143
PRKACB	Protein kinase A, protein kinase, cAMP-dependent, catalytic, beta	CGS001-5567	-55.15	84.28	-99.35	84.81	94.97	NA	NA	16.68	94.23	31.4957142857143
TAL2	Basic helix-loop-helix proteins, T-cell acute lymphocytic leukemia 2	CGS001-6887	31.44	99.7	-59.75	50.38	80.79	NA	64.6	-58.07	42.78	31.48375
ABCC2	ATP binding cassette transporters / subfamily C, ATP-binding cassette, sub-family C (CFTR/MRP), member 2	CGS001-1244	58.5	-77.43	27.75	33.59	99.54	23.06	80.41	-53.04	90.68	31.4511111111111
PTPRK	Receptor tyrosine phosphatases (RTP), protein tyrosine phosphatase, receptor type, K	CGS001-5796	-98.81	NA	74.15	26.1	99.74	NA	-31.3	50.26	99.77	31.4157142857143
HS3ST3A1	Sulfotransferases, membrane-bound, heparan sulfate (glucosamine) 3-O-sulfotransferase 3A1	CGS001-9955	-94.19	NA	47.48	92.65	86.14	NA	-37.84	96.98	28.52	31.3914285714286
SCYL3	SCY1-like 3 (S. cerevisiae)	CGS001-57147	96.11	-100	14.13	-23.94	70.3	-35.97	94.9	99.28	67.64	31.3833333333333
PCGF6	Polycomb group ring fingers, polycomb group ring finger 6	CGS001-84108	32.28	38.6	NA	-27.15	50.01	NA	NA	44.06	50.2	31.3333333333333
RNGTT	Protein tyrosine phosphatases / Class I Cys-based PTPs : Atypical dual specificity phosphatases, RNA guanylyltransferase and 5'-phosphatase	CGS001-8732	28.24	-20.89	86.81	54.03	-62.4	90.86	-18.84	45.04	79.09	31.3266666666667
SLC35B1	SLC35 family of nucleotide sugar transporters, solute carrier family 35, member B1	CGS001-10237	95.49	60.43	-24.63	32.25	93.08	NA	38.87	48.84	-93.77	31.32
TOP2B	DNA Topoisomerases, topoisomerase (DNA) II beta 180kDa	CGS001-7155	-40.36	99.09	NA	44.95	90.16	NA	NA	93.81	-99.75	31.3166666666667
STK19	G11 family, serine/threonine kinase 19	CGS001-8859	-40.32	96.03	51.98	40.95	-44.82	NA	NA	15.86	99.23	31.2728571428571
CP	ceruloplasmin (ferroxidase)	CGS001-1356	30.05	100	-95.79	35.21	-52.15	94.62	88.09	31.83	49.54	31.2666666666667
WDTC1	DDB1 and CUL4 associated factors, WD and tetratricopeptide repeats 1	CGS001-23038	NA	NA	-23.85	72.56	51.02	NA	-30.84	61.41	57.08	31.23
CARD10	caspase recruitment domain family, member 10	CGS001-29775	32.48	-90.99	99.96	48.67	-99.56	38.52	76.73	95.66	78.94	31.1566666666667
NUP62	nucleoporin 62kDa	CGS001-23636	-10.72	-100	76.7	99.48	-98.42	93.31	NA	88.95	99.95	31.15625
AARS	Aminoacyl tRNA synthetases / Class II, alanyl-tRNA synthetase	CGS001-16	99.52	-25.97	98.78	99.94	-99.56	35.66	18.71	90.62	-37.31	31.1544444444444
EGLN1	2-oxoglutarate oxygenases, egl nine homolog 1 (C. elegans)	CGS001-54583	49.78	-38.52	98.76	96.49	85.61	-44.04	-23.61	23.17	32.54	31.1311111111111
CCNF	F-boxes / other, cyclin F	CGS001-899	-58.76	38.81	28.19	99.96	24.16	NA	99.88	-83.69	99.9	31.05625
EGF	epidermal growth factor	CGS001-1950	73.82	48.26	58.06	-34.15	47.61	27.47	33.35	50.49	-25.65	31.0288888888889
NR1D2	Rev-Erb receptors, nuclear receptor subfamily 1, group D, member 2	CGS001-9975	-85.35	NA	-44.46	25.54	99.67	NA	NA	92.57	98.08	31.0083333333333
C1ORF106	chromosome 1 open reading frame 106	CGS001-55765	95.98	-95.5	94.44	91.07	38.46	NA	-57.42	-19.03	99.97	30.99625
TBP	General transcription factors, TATA box binding protein	CGS001-6908	-99.96	97.9	40.77	62.72	-21.27	NA	NA	92.6	44.07	30.9757142857143
TRIM32	tripartite motif containing 32	CGS001-22954	74.17	63.62	-31.38	-33.1	94.69	97.64	NA	66.63	-84.86	30.92625
CDKL4	Cyclin-dependent kinases, cyclin-dependent kinase-like 4	CGS001-344387	28.85	-20.69	91.49	-59.44	65.09	-37.21	NA	89.94	88.89	30.865
MAST2	MAST family, microtubule associated serine/threonine kinase 2	CGS001-23139	-16.63	-98.23	74.16	98.29	29.42	28.54	-36.82	99.9	99.01	30.8488888888889
KLF6	Kruppel-like transcription factors, Kruppel-like factor 6	CGS001-1316	NA	24.46	79.94	58.55	-47.89	90.42	-36.69	-22.81	99.97	30.74375
PTF1A	Basic helix-loop-helix proteins, pancreas specific transcription factor, 1a	CGS001-256297	99.95	-91.76	NA	70.34	-83.88	91.92	NA	97.61	NA	30.6966666666667
OSGEP	O-sialoglycoprotein endopeptidase	CGS001-55644	48.57	73.04	69.74	26.64	-18.61	-23.97	NA	98.51	-28.45	30.68375
FHL2	four and a half LIM domains 2	CGS001-2274	16.07	99.96	-17.57	-33.97	99.53	26.98	-38.44	88.96	34.54	30.6733333333333
TNFSF10	CD molecules, tumor necrosis factor (ligand) superfamily, member 10	CGS001-8743	47.15	-56.76	96.93	94.48	23.98	27.87	-22.92	95.41	-30.22	30.6577777777778
SLC22A4	Organic zwitterions/cation transporters (OCTN), solute carrier family 22 (organic cation/ergothioneine transporter), member 4	CGS001-6583	76.54	100	35.06	-88.68	88.75	34.45	72.72	32.02	-75.93	30.5477777777778
METTL4	methyltransferase like 4	CGS001-64863	88.48	-15.61	15.23	33.09	-31.3	-29.27	96.62	63.18	54.27	30.5211111111111
PER2	period homolog 2 (Drosophila)	CGS001-8864	-78.96	-76.64	95.65	95.26	-39.61	58.07	84.76	97.5	38.17	30.4666666666667
ZNF200	Zinc fingers, C2H2-type, zinc finger protein 200	CGS001-7752	87.94	57.61	65.02	46.98	-53.01	-22.01	NA	NA	NA	30.4216666666667
MBD6	methyl-CpG binding domain protein 6	CGS001-114785	-43.23	97.81	-42.95	25.34	70.67	76.84	39.21	97.59	-47.73	30.3944444444444
GM2A	GM2 ganglioside activator	CGS001-2760	-61.59	95.06	-65.28	95.75	66.6	99.57	-28.24	19.83	51.81	30.39
INHBE	inhibin, beta E	CGS001-83729	26.37	32.79	86.29	98.69	-62.63	-22.93	-84.23	99.87	99.06	30.3644444444444
ZFP28	Zinc fingers, C2H2-type, zinc finger protein 28 homolog (mouse)	CGS001-140612	38.82	96.78	NA	-36.98	87.17	NA	-38.14	34.22	NA	30.3116666666667
PRDX2	peroxiredoxin 2	CGS001-7001	99.08	40.33	NA	67.82	-99.24	78.79	-48.03	67.96	35.45	30.27
SLC29A2	SLC29 family, solute carrier family 29 (nucleoside transporters), member 2	CGS001-3177	-29.45	19.22	38.74	-30.31	90.62	NA	82.32	29.76	41.19	30.26125
PKN1	Protein kinase N (PKN) family, protein kinase N1	CGS001-5585	65.19	-88.68	28.45	22.36	99.66	99.97	26.1	-30.89	49.79	30.2166666666667
STK10	SLK subfamily, serine/threonine kinase 10	CGS001-6793	49.37	-99.87	92.47	62.39	50.43	35.11	97.56	-73.3	57.73	30.21
NDUFB6	Mitochondrial respiratory chain complex / Complex I, NADH dehydrogenase (ubiquinone) 1 beta subcomplex, 6, 17kDa	CGS001-4712	-33.27	NA	98.3	99.26	-30.22	NA	-32.01	9.23	99.92	30.1728571428571
PTK2B	Serine/threonine phosphatases / Protein phosphatase 1, regulatory subunits, PTK2B protein tyrosine kinase 2 beta	CGS001-2185	35.59	100	72.41	NA	NA	26.78	30.73	36.44	-91.41	30.0771428571429
PAK3	PAKA subfamily, p21 protein (Cdc42/Rac)-activated kinase 3	CGS001-5063	99.57	67.58	80.41	26.21	-74.24	NA	-19.16	NA	NA	30.0616666666667
NOTCH2	Ankyrin repeat domain containing, notch 2	CGS001-4853	98.83	NA	-14.59	NA	97.55	-26.76	99.95	-80.24	35.33	30.01
MAPKAPK2	MAPKAPK subfamily, mitogen-activated protein kinase-activated protein kinase 2	CGS001-9261	-22.94	-70.71	97.26	89.13	44.27	NA	72.05	99.94	-68.99	30.00125
ITFG1	integrin alpha FG-GAP repeat containing 1	CGS001-81533	NA	-93.58	22.92	NA	35.71	26.26	93.63	92.93	31.68	29.9357142857143
IDH3G	isocitrate dehydrogenase 3 (NAD+) gamma	CGS001-3421	99.96	-24.97	99.74	-26.63	95.17	44.81	92.76	-65.45	-46	29.9322222222222
YBX1	Y box binding protein 1	CGS001-4904	-76.07	26.66	71.23	27.68	-39.96	NA	34.09	94.82	99.97	29.8025
STK11	LKB subfamily, serine/threonine kinase 11	CGS001-6794	90.28	24.01	33.86	97.16	-61.63	NA	-81.32	92.32	43.45	29.76625
PRKRA	protein kinase, interferon-inducible double stranded RNA dependent activator	CGS001-8575	28.79	-91.23	55.29	82.24	10.52	76.89	99.98	-24.54	NA	29.7425
TRAF3	TNF receptor-associated factor 3	CGS001-7187	19.24	-68.37	53.46	NA	82.54	19.89	-17.29	99.52	48.82	29.72625
KLK6	Chymotrypsin, kallikrein-related peptidase 6	CGS001-5653	-65.25	NA	28.99	28.81	59.21	99.97	99.98	-43.87	NA	29.6914285714286
RFXANK	Ankyrin repeat domain containing, regulatory factor X-associated ankyrin-containing protein	CGS001-8625	-26.27	-33.97	24.86	30.38	60.71	68.54	-38.98	99.87	81.89	29.67
LANCL1	LanC lantibiotic synthetase component C-like 1 (bacterial)	CGS001-10314	-42.59	98.6	80.23	37.04	-53.57	-17.39	99.19	29.23	35.99	29.6366666666667
IFRD2	interferon-related developmental regulator 2	CGS001-7866	-11.32	NA	93.23	99.96	-88.01	NA	-71.69	85.57	99.44	29.5971428571429
ALDH1B1	Aldehyde dehydrogenases, aldehyde dehydrogenase 1 family, member B1	CGS001-219	41.32	87.76	NA	47.44	-29.96	99.5	-50.95	-12.28	53.89	29.59
NSDHL	Short chain dehydrogenase/reductase superfamily / Extended SDR fold, NAD(P) dependent steroid dehydrogenase-like	CGS001-50814	25.84	30.2	94.92	99.09	42.04	NA	-26.32	-13.92	-15.23	29.5775
ATP5F1	ATPases / F-type, ATP synthase, H+ transporting, mitochondrial Fo complex, subunit B1	CGS001-515	-22.37	49.72	-17.34	13.78	69.67	NA	94.64	18.9	29.46	29.5575
TBX3	T-boxes, T-box 3	CGS001-6926	72.15	NA	-45.54	63.23	-39.68	NA	-35.86	98.19	94.31	29.5428571428571
PDLIM1	PDZ and LIM domain 1	CGS001-9124	NA	NA	78.33	41.52	68.6	-30	-79.24	NA	97.43	29.44
NEDD4	neural precursor cell expressed, developmentally down-regulated 4	CGS001-4734	15.57	33.88	22.87	84.74	79.55	67.18	NA	-94.14	25.7	29.41875
RPS6KA4	MSK subfamily, ribosomal protein S6 kinase, 90kDa, polypeptide 4	CGS001-8986	32.08	-98.12	99.96	40.96	76.86	NA	NA	29.27	24.86	29.41
ZRSR2	RNA binding motif (RRM) containing, zinc finger (CCCH type), RNA-binding motif and serine/arginine rich 2	CGS001-8233	-28.81	79.52	99.76	97.95	-93.32	NA	74.53	97.09	-92.09	29.32875
PHF21B	Zinc fingers, PHD-type, PHD finger protein 21B	CGS001-112885	29.54	95.56	-28.08	35.66	-20.15	-23.12	99.4	36.07	38.92	29.3111111111111
ZNF629	Zinc fingers, C2H2-type, zinc finger protein 629	CGS001-23361	NA	NA	40.29	99.74	-34.28	NA	NA	87.33	-46.89	29.238
CENPE	Kinesins, centromere protein E, 312kDa	CGS001-1062	97.91	30.25	-41.89	58.47	NA	37.02	58.08	-29.86	23.68	29.2075
MYLIP	myosin regulatory light chain interacting protein	CGS001-29116	91.32	38.61	99.5	65.13	-59.7	24.1	99.49	-35.62	-60.07	29.1955555555556
FZD2	GPCR / Class F : Frizzled receptors, frizzled family receptor 2	CGS001-2535	56.8	75.9	82.36	-37.8	99.54	99.97	-33.08	-21.63	-60.15	29.1011111111111
HOXC4	Homeoboxes / ANTP class : HOXL subclass, homeobox C4	CGS001-3221	19.36	36.84	-52.08	41.99	78.86	34.62	-77.21	99.89	79.13	29.0444444444444
VAPA	VAMP (vesicle-associated membrane protein)-associated protein A, 33kDa	CGS001-9218	16.83	58.32	NA	NA	78.34	29.66	NA	53.89	-62.8	29.04
KDM4B	Histone demethylases, lysine (K)-specific demethylase 4B	CGS001-23030	99.94	45.73	99.82	58.03	-34.4	40.9	36.75	-29.15	-56.52	29.0111111111111
ELF3	ETS Transcription Factors, E74-like factor 3 (ets domain transcription factor, epithelial-specific )	CGS001-1999	29.72	85.29	60.97	-27.34	63.68	-48.9	54.09	-54.98	98.34	28.9855555555556
PLD2	Hydrolases, phospholipase D2	CGS001-5338	-39.13	100	91.87	NA	54.43	75.68	47.32	-22.44	-76.15	28.9475
PIPOX	pipecolic acid oxidase	CGS001-51268	24.51	13.93	-30.71	51.26	41.07	98.67	86.96	-54.11	NA	28.9475
FBXW11	F-boxes / WD-40 domains, F-box and WD repeat domain containing 11	CGS001-23291	-22.13	82.46	96.69	-62.53	80.67	33.73	-45.3	59.19	37.35	28.9033333333333
TM7SF2	transmembrane 7 superfamily member 2	CGS001-7108	58.27	NA	50.19	-30.15	-43.81	NA	52.52	20.53	94.59	28.8771428571429
PYCR1	pyrroline-5-carboxylate reductase 1	CGS001-5831	25.5	NA	56.16	30.77	-32.14	35.23	-35.55	98.8	51.78	28.81875
RBMS1	RNA binding motif (RRM) containing, RNA binding motif, single stranded interacting protein 1	CGS001-5937	75.97	-25.55	28.12	87.93	21.9	99.73	-30	-27.64	NA	28.8075
GFPT2	glutamine-fructose-6-phosphate transaminase 2	CGS001-9945	53.03	64.78	98.48	-48.01	-32.39	NA	43.25	99.04	-48.51	28.70875
GPX1	glutathione peroxidase 1	CGS001-2876	-29.26	-30.59	91.85	35.52	90.31	NA	85.1	85.34	-98.71	28.695
ZNF273	Zinc fingers, C2H2-type, zinc finger protein 273	CGS001-10793	15.52	94.21	52.76	-69.52	-20.81	53.99	NA	NA	74.64	28.6842857142857
ZNF607	Zinc fingers, C2H2-type, zinc finger protein 607	CGS001-84775	19.24	41.64	-64.01	81.73	93.02	NA	-39.68	20.31	77.19	28.68
GLOD4	glyoxalase domain containing 4	CGS001-51031	-42.3	NA	37.04	-42.66	47.16	NA	99.93	52.41	49.16	28.6771428571429
HNF1A	Homeoboxes / HNF class, HNF1 homeobox A	CGS001-6927	-36.46	22.26	97.74	NA	NA	NA	99.98	27.28	-38.84	28.66
ERCC4	excision repair cross-complementing rodent repair deficiency, complementation group 4	CGS001-2072	95.87	NA	-91.72	27.73	36.67	-24.81	26.34	63.79	95.4	28.65875
EDEM1	ER degradation enhancer, mannosidase alpha-like 1	CGS001-9695	NA	-17.92	91.11	53.61	39.57	30.32	-88	66.57	53.71	28.62125
HMBOX1	Homeoboxes / HNF class, homeobox containing 1	CGS001-79618	39.94	62.45	-35.26	92.97	93.16	NA	16.64	-96.18	55.19	28.61375
TEAD1	TEA domain family member 1 (SV40 transcriptional enhancer factor)	CGS001-7003	-45.71	99.96	85.9	71.42	-38	-23.09	NA	49.57	NA	28.5785714285714
MRGPRX3	GPCR / Class A : Orphans, MAS-related GPR, member X3	CGS001-117195	-57.28	21.33	93.38	34.29	56.3	25.81	NA	90.36	-35.57	28.5775
BACE1	Pepsin, beta-site APP-cleaving enzyme 1	CGS001-23621	-38.08	54.28	41.82	-48.68	23.83	78.87	29.92	44.06	70.17	28.4655555555556
NFE2L1	basic leucine zipper proteins, nuclear factor (erythroid-derived 2)-like 1	CGS001-4779	83.78	32.41	99.48	56.57	28.15	NA	45.07	-32.07	-86.05	28.4175
PSMD9	Proteasome (prosome, macropain) subunits, proteasome (prosome, macropain) 26S subunit, non-ATPase, 9	CGS001-5715	27.12	-81.94	87.44	32.85	38.23	-20.22	87.69	28.41	55.93	28.39
MARS	Aminoacyl tRNA synthetases / Class I, methionyl-tRNA synthetase	CGS001-4141	59.51	-49.71	63.33	38.24	99.98	97.3	-99.96	-53.01	99.58	28.3622222222222
ERG	ETS Transcription Factors, v-ets erythroblastosis virus E26 oncogene homolog (avian)	CGS001-2078	99.94	-92.22	99.98	46.22	-23.67	43.81	-29.55	10.26	99.29	28.2288888888889
CDKN1C	cyclin-dependent kinase inhibitor 1C (p57, Kip2)	CGS001-1028	23.75	91.06	57.89	-25.78	-54.05	88.41	73.36	-28.94	NA	28.2125
PECR	Short chain dehydrogenase/reductase superfamily / Classical SDR fold cluster 1, peroxisomal trans-2-enoyl-CoA reductase	CGS001-55825	-84.52	-19.42	99.97	82.79	32.14	-32	54.84	19.85	99.97	28.18
EPHA2	Type XIII RTKs: Ephrin receptor family, EPH receptor A2	CGS001-1969	-16.23	-74.8	95.96	99.79	84.34	-61.98	99.87	67.37	-40.95	28.1522222222222
MAS1L	GPCR / Class A : Orphans, MAS1 oncogene-like	CGS001-116511	-56.48	NA	30.15	-44.57	NA	60.57	21.28	90.01	95.62	28.0828571428571
MELK	MELK subfamily, maternal embryonic leucine zipper kinase	CGS001-9833	49.26	-99.58	90.73	82.45	-97.23	83.42	-33.64	77.05	99.95	28.0455555555556
ZNF583	Zinc fingers, C2H2-type, zinc finger protein 583	CGS001-147949	-23.19	24.87	23.82	86.15	81.32	96.7	-89.75	NA	24.44	28.045
HIF1AN	hypoxia inducible factor 1, alpha subunit inhibitor	CGS001-55662	40.68	-34.99	27.73	76.81	71.19	30.23	31.42	-52.63	61.92	28.04
LHX3	Homeoboxes / LIM class, LIM homeobox 3	CGS001-8022	99.59	-27.75	73.94	36.64	91.22	NA	-54.05	-87.42	92.14	28.03875
CXADR	Immunoglobulin superfamily / Immunoglobulin-like domain containing, coxsackie virus and adenovirus receptor	CGS001-1525	66.29	-27.72	99.69	62.37	49.08	-74.34	90.63	85.85	-99.55	28.0333333333333
CALM3	EF-hand domain containing, calmodulin 3 (phosphorylase kinase, delta)	CGS001-808	28.22	-100	42.38	14.66	-53.21	NA	99.98	99.98	91.96	27.99625
CERK	Ceramide kinase, ceramide kinase	CGS001-64781	93.98	99.06	31.95	99.37	25.65	-92.99	NA	45.85	-78.98	27.98625
SF1	Zinc fingers, CCHC domain containing, splicing factor 1	CGS001-7536	-29.84	64.22	37.43	64.2	-70.71	-27.24	37.72	99.95	76.13	27.9844444444444
NFATC2	Nuclear factor of activated T-cells, nuclear factor of activated T-cells, cytoplasmic, calcineurin-dependent 2	CGS001-4773	91.73	-68.23	99.91	35.89	86.02	NA	-27.86	35.46	-29.23	27.96125
LRRC59	leucine rich repeat containing 59	CGS001-55379	81.11	-21.31	-17.01	30.1	99.98	-80.18	-19.58	80.8	97.73	27.96
MAOB	Catecholamine turnover, monoamine oxidase B	CGS001-4129	-32.37	-27.32	NA	99.98	-67.91	NA	NA	95.75	99.55	27.9466666666667
CARD11	caspase recruitment domain family, member 11	CGS001-84433	31.22	-32.32	19.46	74.82	-51.28	63.35	99.95	-30.3	76.47	27.93
TSC1	tuberous sclerosis 1	CGS001-7248	-56.49	100	99.95	-29.31	-32.07	-36.4	79.85	85.84	39.88	27.9166666666667
PTPRF	Receptor tyrosine phosphatases (RTP), protein tyrosine phosphatase, receptor type, F	CGS001-5792	45	90.98	53.25	-14.65	-34.95	28.93	58.35	-32.48	56.66	27.8988888888889
DDIT3	DNA-damage-inducible transcript 3	CGS001-1649	99.98	-24.68	-47.78	30.93	-22.83	NA	20.49	70.42	96.61	27.8925
PPP3R2	EF-hand domain containing, protein phosphatase 3, regulatory subunit B, beta	CGS001-5535	-34.94	88.04	-34.31	-39.9	49.24	NA	71.34	26.25	97.04	27.845
KRT25	Intermediate filaments type I, keratins (acidic), keratin 25	CGS001-147183	46.18	-42.62	-14.29	-40.47	-22.43	99.97	59.97	71.86	92.43	27.8444444444444
GCLM	glutamate-cysteine ligase, modifier subunit	CGS001-2730	-97.73	30.22	82.41	95.25	49.36	NA	66.2	32.75	-36.13	27.79125
FBXL19	F-boxes / Leucine-rich repeats, F-box and leucine-rich repeat protein 19	CGS001-54620	27.52	26.14	-39.48	34.98	99.87	-94.58	48.38	85.01	61.99	27.7588888888889
ASGR2	C-type lectin domain containing, asialoglycoprotein receptor 2	CGS001-433	24.18	71.24	69.31	29.93	22.62	-94.9	80.32	18.52	NA	27.6525
LIF	leukemia inhibitory factor (cholinergic differentiation factor)	CGS001-3976	96.13	NA	84.49	-32.88	-72.6	NA	45.49	-26.99	99.88	27.6457142857143
KLHL9	BTB/POZ domain containing, kelch-like 9 (Drosophila)	CGS001-55958	99.96	71.09	94.41	-79.47	-99.75	NA	34.4	70.63	29.59	27.6075
EMD	emerin	CGS001-2010	31.02	-21.63	51.53	99.67	-98.8	78.76	48.24	NA	31.97	27.595
DERL1	Der1-like domain family, member 1	CGS001-79139	97.9	-92.92	-29.18	92.54	-52.38	48.03	-16.47	99.61	99.93	27.4511111111111
ACVR1	Type I receptor serine/threonine kinases, activin A receptor, type I	CGS001-90	26.45	29.16	81.88	97.76	34.76	-28.86	NA	59.04	-80.69	27.4375
PPARD	Nuclear hormone receptors, peroxisome proliferator-activated receptor delta	CGS001-5467	46.67	NA	-42	NA	51.39	NA	56.78	99.95	-48.32	27.4116666666667
SAR1B	SAR1 homolog B (S. cerevisiae)	CGS001-51128	25.52	20.04	-22.02	98.66	32.45	47.3	32.16	31.89	-19.92	27.3422222222222
NCAPD2	non-SMC condensin I complex, subunit D2	CGS001-9918	-41.35	NA	99.46	99.83	39.57	NA	NA	40.19	-73.69	27.335
TMED7	transmembrane emp24 protein transport domain containing 7	CGS001-51014	-51.66	64.76	33.28	-34.6	99.96	58.27	-21.21	36.03	61.11	27.3266666666667
MMP7	Matrix metallopeptidase, matrix metallopeptidase 7 (matrilysin, uterine)	CGS001-4316	-58.9	53.66	-21.1	45.54	41.14	NA	32.86	37.4	87.96	27.32
SPTLC2	Serine palmitoyltransferase, serine palmitoyltransferase, long chain base subunit 2	CGS001-9517	94.02	48.78	-53.49	-30.47	22.71	99	-38.27	71.79	31.35	27.2688888888889
PLA2G2A	Hydrolases, phospholipase A2, group IIA (platelets, synovial fluid)	CGS001-5320	40.04	99.96	71.07	24.62	53.23	NA	-41.71	59.74	-88.88	27.25875
APPBP2	amyloid beta precursor protein (cytoplasmic tail) binding protein 2	CGS001-10513	-89.84	-22.73	93.01	85.93	31.54	-34.08	32.28	49.23	99.97	27.2566666666667
HMOX2	Haem oxygenase, heme oxygenase (decycling) 2	CGS001-3163	18.83	74.83	-22.69	-23.75	99.95	32.12	14.04	-46.92	98.56	27.2188888888889
IL10RB	IL-10 receptor family, interleukin 10 receptor, beta	CGS001-3588	43.16	NA	-24.6	NA	91.14	NA	-68.52	93.03	28.99	27.2
BCL2L1	Serine/threonine phosphatases / Protein phosphatase 1, regulatory subunits, BCL2-like 1	CGS001-598	99.87	94.56	49.53	87.09	57.4	NA	27.59	-99.09	-99.97	27.1225
ABCB4	ATP binding cassette transporters / subfamily B, ATP-binding cassette, sub-family B (MDR/TAP), member 4	CGS001-5244	17.13	25	24.41	99.44	-98.68	32.68	99.9	17	NA	27.11
RNF167	RING-type (C3HC4) zinc fingers, ring finger protein 167	CGS001-26001	56.4	64.33	99.98	29.56	-35.81	48.96	-21.99	-85.22	87.47	27.0755555555556
S100Z	EF-hand domain containing, S100 calcium binding protein Z	CGS001-170591	28.22	100	-87.13	37.57	40.99	NA	28.42	-21.86	90.23	27.055
ASAH1	Acid ceramidase, N-acylsphingosine amidohydrolase (acid ceramidase) 1	CGS001-427	-76.17	NA	63.59	30.79	59.11	76.32	46.77	30.79	-14.91	27.03625
GABRP	GABA receptors, gamma-aminobutyric acid (GABA) A receptor, pi	CGS001-2568	-33.84	60.96	44.52	62.6	99.93	NA	25.25	-71.42	28.25	27.03125
CCDC85B	coiled-coil domain containing 85B	CGS001-11007	99.96	99.98	-97.21	74.6	-87.81	69.58	-31.85	41.21	74.05	26.9455555555556
RAB21	RAB, member RAS oncogene, RAB21, member RAS oncogene family	CGS001-23011	-29.41	40.71	-18.93	99.9	32.99	62.93	66.72	36.62	-49.1	26.9366666666667
TRIO	Rho guanine nucleotide exchange factors, triple functional domain (PTPRF interacting)	CGS001-7204	96.93	41.09	-37.06	-24.67	38.13	-22.4	99.96	26.27	24.05	26.9222222222222
ATP11B	Phospholipid-transporting ATPases, ATPase, class VI, type 11B	CGS001-23200	99.06	74.52	20.2	-61.89	44.75	-34.5	-32.57	32.62	99.86	26.8944444444444
ARHGEF6	Rho guanine nucleotide exchange factors, Rac/Cdc42 guanine nucleotide exchange factor (GEF) 6	CGS001-9459	40.93	-23.63	94.29	-25.35	37.7	NA	26.01	-34.66	99.85	26.8925
C5ORF62	chromosome 5 open reading frame 62	CGS001-85027	82.19	83.27	38.06	-25.79	32.12	NA	69.74	34.16	-99.05	26.8375
RDH14	Short chain dehydrogenase/reductase superfamily / Classical SDR fold cluster 2, retinol dehydrogenase 14 (all-trans/9-cis/11-cis)	CGS001-57665	-21.64	98.04	-70.88	23.01	94.83	NA	-18.14	73.5	35.78	26.8125
GALE	Short chain dehydrogenase/reductase superfamily / Extended SDR fold, UDP-galactose-4-epimerase	CGS001-2582	35.03	NA	99.49	80.06	43.63	-20.77	-24.44	67.39	-66.79	26.7
OR5W2	GPCR / Class A : Olfactory receptors, olfactory receptor, family 5, subfamily W, member 2	CGS001-390148	20.29	-22.62	-15.97	43.95	29.63	92.91	-29.14	24.37	96.35	26.6411111111111
ZNF595	Zinc fingers, C2H2-type, zinc finger protein 595	CGS001-152687	24.55	33.48	NA	-23.15	40.97	94.38	29.03	48.84	-35.38	26.59
ZBTB26	BTB/POZ domain containing, zinc finger and BTB domain containing 26	CGS001-57684	98.52	89.37	96.41	-48.51	75.23	-71.93	-51.57	24.36	NA	26.485
PPT2	palmitoyl-protein thioesterase 2	CGS001-9374	20.12	88.25	99.38	-28.87	-53.72	99.69	-33.23	17.97	28.7	26.4766666666667
PSAT1	phosphoserine aminotransferase 1	CGS001-29968	63.94	14.27	NA	41.9	NA	NA	-86.41	98.53	NA	26.446
RTN2	reticulon 2	CGS001-6253	NA	-27.37	99.82	NA	24.64	NA	NA	76.87	-41.8	26.432
CEP57	centrosomal protein 57kDa	CGS001-9702	NA	NA	61.39	-33.78	88.02	NA	NA	56.16	-39.91	26.376
ATG4D	ATG4 autophagy related 4 homolog D (S. cerevisiae)	CGS001-84971	56.9	98.29	78.49	NA	32.06	-90.18	-79.23	50.24	64.08	26.33125
DVL2	Dishevelled homologs, dishevelled, dsh homolog 2 (Drosophila)	CGS001-1856	98.37	100	-91.31	28.63	24.5	NA	86.52	-62.64	NA	26.2957142857143
SORT1	sortilin 1	CGS001-6272	67.3	99.93	-51.81	99.83	NA	NA	58.29	-31.37	-58.38	26.2557142857143
COX6C	Mitochondrial respiratory chain complex, cytochrome c oxidase subunit VIc	CGS001-1345	89.24	55.78	-28.41	50.28	68.62	NA	41.65	32.65	-99.97	26.23
GOLIM4	golgi integral membrane protein 4	CGS001-27333	NA	30.55	-35.14	38.5	55.7	NA	NA	46.67	20.98	26.21
LIN28B	lin-28 homolog B (C. elegans)	CGS001-389421	-31.12	74.56	78.87	-26.54	33.09	85.32	NA	NA	-30.79	26.1985714285714
PRSS2	Serine peptidases, protease, serine, 2 (trypsin 2)	CGS001-5645	-96.76	-46.94	NA	36.23	NA	52.84	72.87	66.58	97.9	26.1028571428571
ZNF707	Zinc fingers, C2H2-type, zinc finger protein 707	CGS001-286075	-43.07	63.31	-32.14	98.63	26.74	NA	90.03	-47.75	52.67	26.0525
GPRC5A	GPCR / Class C : Orphans, G protein-coupled receptor, family C, group 5, member A	CGS001-9052	NA	NA	88.07	-29.89	98.22	NA	NA	-63	36.81	26.042
ZSCAN1	Zinc fingers, C2H2-type, zinc finger and SCAN domain containing 1	CGS001-284312	41.99	26.32	17.84	99.9	57.34	-99.97	-22.37	86.73	NA	25.9725
KLRC1	CD molecules, killer cell lectin-like receptor subfamily C, member 1	CGS001-3821	-25.9	-23.07	81.83	87.45	25.16	-62.86	66.08	58.36	NA	25.88125
RBMX	RNA binding motif (RRM) containing, RNA binding motif protein, X-linked	CGS001-27316	32.1	96.16	13.2	-23.19	98.69	-22.92	32.78	-92.34	98.42	25.8777777777778
TBK1	IKK family, TANK-binding kinase 1	CGS001-29110	71.12	21.96	15.14	26.81	-22.76	53.09	50.52	-25.02	41.51	25.8188888888889
MRGPRX1	GPCR / Class A : Orphans, MAS-related GPR, member X1	CGS001-259249	60.8	32.93	44.58	-32.08	44.8	-43.6	NA	65.83	33.1	25.795
CAND1	cullin-associated and neddylation-dissociated 1	CGS001-55832	-86.36	43.22	77.12	57.7	NA	NA	39.26	-49.83	99.4	25.7871428571429
TSC2	tuberous sclerosis 2	CGS001-7249	-85.09	NA	28.58	NA	43.36	NA	35.53	77.18	54.9	25.7433333333333
POLG2	DNA polymerases, polymerase (DNA directed), gamma 2, accessory subunit	CGS001-11232	93.28	NA	-71.61	26.58	60.38	59.94	54.08	-93.36	76.41	25.7125
HLF	hepatic leukemia factor	CGS001-3131	-68.94	NA	99.55	99.13	39.06	-29.31	78.56	-46.77	33.96	25.655
IP6K1	inositol hexakisphosphate kinase 1	CGS001-9807	31.65	-99.96	78.73	53.35	-21.28	82.21	-18.23	24.37	99.93	25.6411111111111
NBN	nibrin	CGS001-4683	-38.77	29.18	38.32	-36.17	-21.7	98.93	29.18	87.1	43.44	25.5011111111111
NSF	ATPases / AAA-type, N-ethylmaleimide-sensitive factor	CGS001-4905	-42.77	34.88	NA	99.93	-19.17	90.45	-26.78	41.86	NA	25.4857142857143
ZC3HC1	Zinc fingers, C3HC-type, zinc finger, C3HC-type containing 1	CGS001-51530	-32	NA	48.59	37.06	99.92	NA	NA	93.11	-93.88	25.4666666666667
BNIP1	BCL2/adenovirus E1B 19kDa interacting protein 1	CGS001-662	30.03	-22.38	96.03	75.77	-33.92	72.65	98.65	-40.13	-47.55	25.4611111111111
NDUFS4	Mitochondrial respiratory chain complex / Complex I, NADH dehydrogenase (ubiquinone) Fe-S protein 4, 18kDa (NADH-coenzyme Q reductase)	CGS001-4724	-72.45	53.83	25.11	59.15	-45.17	NA	24.99	70.52	87.59	25.44625
HCAR1	GPCR / Class A : Hydroxy-carboxylic acid receptors, hydroxycarboxylic acid receptor 1	CGS001-27198	66.5	26.25	49.25	-44.8	30.55	78.95	31.24	32.17	-41.13	25.4422222222222
TADA3	transcriptional adaptor 3	CGS001-10474	-42.5	23.67	48.77	70.95	53.14	-31.09	19.35	72.54	14.04	25.43
VN1R4	GPCR / Unclassified : Vomeronasal receptors, type 1, vomeronasal 1 receptor 4	CGS001-317703	40.34	33.32	20.66	-41.16	81.06	54.56	35.61	-21.14	NA	25.40625
NR2C1	Testicular receptors, nuclear receptor subfamily 2, group C, member 1	CGS001-7181	20.8	38.78	-84.83	67.24	-44.82	NA	69.74	58.73	77.09	25.34125
ABCF3	ATP binding cassette transporters / subfamily F, ATP-binding cassette, sub-family F (GCN20), member 3	CGS001-55324	94.96	NA	97.76	38.84	22.74	NA	-63.79	-57.28	43.99	25.3171428571429
RAB7A	RAB, member RAS oncogene, RAB7A, member RAS oncogene family	CGS001-7879	-23.74	99.96	98.58	83.52	33.81	NA	-96.03	-18.57	24.77	25.2875
TIMP1	TIMP metallopeptidase inhibitor 1	CGS001-7076	88.34	96.83	-44.72	99.73	-75.57	NA	-99.81	37.61	99.84	25.28125
DNAJA3	Heat shock proteins / DNAJ (HSP40), DnaJ (Hsp40) homolog, subfamily A, member 3	CGS001-9093	-95.42	65.94	-24.3	62.28	86.47	-68.22	57.4	99.92	43.01	25.2311111111111
GPR114	Adhesion Class GPCRs, G protein-coupled receptor 114	CGS001-221188	32.43	-96.22	NA	34.25	99.98	NA	-15.68	96.59	NA	25.225
KDM5B	Histone demethylases, lysine (K)-specific demethylase 5B	CGS001-10765	-77.13	35.36	76.91	59.4	-27.72	68.74	59.61	-62.95	94.8	25.2244444444444
IFNAR2	Interferon receptor family, interferon (alpha, beta and omega) receptor 2	CGS001-3455	74.09	22.78	-30.8	53.76	-54.21	NA	53.09	57.67	NA	25.1971428571429
E2F1	E2F transcription factor 1	CGS001-1869	39.71	-19.18	27.2	38.92	47.01	28.84	-61.51	97.09	28.6	25.1866666666667
TBXA2R	GPCR / Class A : Prostanoid receptors, thromboxane A2 receptor	CGS001-6915	-58.64	-96.13	99.81	44.87	99.96	56.35	53.97	90.77	-64.78	25.1311111111111
MTERFD1	MTERF domain containing 1	CGS001-51001	NA	47.87	-50.08	84.42	43.77	40.51	-28.54	-36.91	99.97	25.12625
RBL1	retinoblastoma-like 1 (p107)	CGS001-5933	99.68	35.13	77.85	-67.89	41.84	-75.15	73.71	15.81	NA	25.1225
STAT5A	SH2 domain containing, signal transducer and activator of transcription 5A	CGS001-6776	-88.29	41.32	-18.43	64.48	88.34	-17.74	20.86	48.42	86.11	25.0077777777778
GFPT1	glutamine--fructose-6-phosphate transaminase 1	CGS001-2673	35.25	-87.48	86.49	81.41	95.14	-28.97	24.29	70.59	-51.9	24.98
VARS	Aminoacyl tRNA synthetases / Class I, valyl-tRNA synthetase	CGS001-7407	28.79	36.24	31.71	30.92	63.73	-96.25	79.26	NA	NA	24.9142857142857
CYP20A1	Cytochrome P450s, cytochrome P450, family 20, subfamily A, polypeptide 1	CGS001-57404	15.39	NA	-40.4	69.4	68.74	22.17	-24.03	27.98	59.88	24.89125
PRKD2	Pleckstrin homology (PH) domain containing, protein kinase D2	CGS001-25865	41.56	99.26	NA	30.92	-30.02	78.66	-24.53	22.52	-19.25	24.89
CRK	SH2 domain containing, v-crk sarcoma virus CT10 oncogene homolog (avian)	CGS001-1398	83.59	NA	-34.93	-39.19	21.9	-98.04	78.64	90.69	96.38	24.88
VDAC1	Voltage-dependent anion channels, voltage-dependent anion channel 1	CGS001-7416	89.05	NA	37.72	-46.9	86.62	55.62	-36.23	-15.54	27.06	24.675
SBNO1	strawberry notch homolog 1 (Drosophila)	CGS001-55206	62.81	27.02	-11.43	72.04	-96.54	96.23	-34.77	82.6	24.05	24.6677777777778
CASP8	Caspases, caspase 8, apoptosis-related cysteine peptidase	CGS001-841	82.54	NA	16.96	NA	91.99	NA	25.22	-33.9	-34.85	24.66
MASTL	MAST family, microtubule associated serine/threonine kinase-like	CGS001-84930	49.48	46.61	-98.64	57.2	35.47	NA	-18.1	37.56	87.7	24.66
RFC2	ATPases / AAA-type, replication factor C (activator 1) 2, 40kDa	CGS001-5982	99.62	20.81	28.94	22.38	NA	-37.86	-35.37	54.39	44.29	24.65
ERBB4	Type I RTKs: ErbB (epidermal growth factor) receptor family, v-erb-a erythroblastic leukemia viral oncogene homolog 4 (avian)	CGS001-2066	-74.06	-62.53	49.85	-43.03	32.36	96.03	89.46	58.37	74.86	24.59
HAVCR1	Immunoglobulin superfamily / V-set domain containing, hepatitis A virus cellular receptor 1	CGS001-26762	-22.66	82.28	13.11	-56.53	34.32	37.61	42.13	66.42	NA	24.585
CLPB	Ankyrin repeat domain containing, ClpB caseinolytic peptidase B homolog (E. coli)	CGS001-81570	-23.99	-19.98	14.78	20.89	NA	36.28	49.03	28.93	90.15	24.51125
SPHK2	Sphingosine kinase, sphingosine kinase 2	CGS001-56848	98.2	97.95	-72.21	95.55	-39.92	NA	88.34	-38.13	-34.01	24.47125
SLC16A2	SLC16 family of monocarboxylate transporters, solute carrier family 16, member 2 (monocarboxylic acid transporter 8)	CGS001-6567	14.96	NA	58.92	50.35	-31.99	90.7	-95.14	82.91	NA	24.3871428571429
ZNF488	Zinc fingers, C2H2-type, zinc finger protein 488	CGS001-118738	-25.99	-44.61	96.39	42.77	57.91	NA	70.72	-26.88	NA	24.33
CERS3	Homeoboxes / CERS class, ceramide synthase 3	CGS001-204219	-23.32	62.51	30.57	-24.77	92.52	51.17	38.58	-32.82	NA	24.305
SERPINA7	Serine (or cysteine) peptidase inhibitors, serpin peptidase inhibitor, clade A (alpha-1 antiproteinase, antitrypsin), member 7	CGS001-6906	29.89	32.51	-89.88	-27.32	29.07	22.25	45.29	94.33	82.6	24.3044444444444
PCK2	phosphoenolpyruvate carboxykinase 2 (mitochondrial)	CGS001-5106	13.89	-31.47	23.85	-25.92	96.37	32.45	97.64	93.81	-82.41	24.2455555555556
NDUFA3	Mitochondrial respiratory chain complex / Complex I, NADH dehydrogenase (ubiquinone) 1 alpha subcomplex, 3, 9kDa	CGS001-4696	-34.98	NA	99.82	88.65	90.02	-84.6	40.75	-38.07	32.27	24.2325
PHF16	PHD finger protein 16	CGS001-9767	-25.45	80.6	-38.23	-43.8	-70.9	98.47	99.83	NA	93.11	24.20375
CREM	basic leucine zipper proteins, cAMP responsive element modulator	CGS001-1390	-90.52	NA	99.95	36.56	62.55	NA	63.37	-95.23	92.68	24.1942857142857
SLC1A5	Alanine/serine/cysteine transporter subfamily, solute carrier family 1 (neutral amino acid transporter), member 5	CGS001-6510	63.64	40.73	97.6	-72.96	99.98	33.2	68.87	-32.54	-82.4	24.0133333333333
PRLHR	GPCR / Class A : RF amide peptide receptors, prolactin releasing hormone receptor	CGS001-2834	34.14	90.74	92.84	33.05	43.93	NA	-61.02	NA	-65.69	23.9985714285714
GPSM1	Tetratricopeptide (TTC) repeat domain containing, G-protein signaling modulator 1	CGS001-26086	-29.26	21.52	-19.07	30.84	79.98	NA	48.04	-25.38	85.23	23.9875
GADD45A	growth arrest and DNA-damage-inducible, alpha	CGS001-1647	-90.79	82.28	-29.97	94.94	-23.32	31.51	80.14	95.8	-24.97	23.9577777777778
ABCC4	ATP binding cassette transporters / subfamily C, ATP-binding cassette, sub-family C (CFTR/MRP), member 4	CGS001-10257	-97.06	NA	-25.97	96.99	99.92	NA	NA	98.93	-29.38	23.905
SLC37A4	SLC37 family of phosphosugar/phosphate exchangers, solute carrier family 37 (glucose-6-phosphate transporter), member 4	CGS001-2542	-43.91	-50.29	99.96	41.88	-33.7	NA	NA	55.91	97.35	23.8857142857143
SIRT2	Histone deacetylases, sirtuin 2	CGS001-22933	-52.64	96.73	-41.83	28.32	67.39	-60.76	99.98	92.52	-14.81	23.8777777777778
VDR	Vitamin D receptors, vitamin D (1,25- dihydroxyvitamin D3) receptor	CGS001-7421	25.48	27.74	-30.72	-53.34	68.75	NA	99.9	75.08	-21.96	23.86625
SLC35F2	SLC35 family of nucleotide sugar transporters, solute carrier family 35, member F2	CGS001-54733	84.67	100	-23.14	-27.61	58.08	-23.68	93.89	-22.03	-25.92	23.8066666666667
EXT1	Exostosin glycosyltransferase family, exostosin 1	CGS001-2131	-99.81	74.66	97.03	35.39	36.51	93.56	-88.56	30.14	34.8	23.7466666666667
PPIC	peptidylprolyl isomerase C (cyclophilin C)	CGS001-5480	99.65	NA	-22.93	NA	99.12	36.75	-37.57	-88.81	79.79	23.7142857142857
PRLR	Prolactin receptor family, prolactin receptor	CGS001-5618	27.9	81.03	-86.51	31.05	-80.53	94.41	41.79	81.46	22.82	23.7133333333333
NAA25	N(alpha)-acetyltransferase subunits, N(alpha)-acetyltransferase 25, NatB auxiliary subunit	CGS001-80018	58.17	NA	79.37	68.7	-24.63	81.13	-24.49	-83.85	34.85	23.65625
GSK3B	GSK subfamily, glycogen synthase kinase 3 beta	CGS001-2932	98.45	-13.44	27.98	35.02	-47.13	40.34	-47.41	95.58	23.5	23.6544444444444
SMARCA5	SWI/SNF related, matrix associated, actin dependent regulator of chromatin, subfamily a, member 5	CGS001-8467	50.55	-29.3	97.65	-29.02	36.32	32.88	60.31	28.97	-35.67	23.6322222222222
S100A6	EF-hand domain containing, S100 calcium binding protein A6	CGS001-6277	24.39	-34.62	34.46	-46.26	NA	26.47	26.34	99.49	58.76	23.62875
SCP2	sterol carrier protein 2	CGS001-6342	40.02	NA	-69.65	68.19	82.87	66.49	NA	47.42	-70.22	23.5885714285714
DUSP2	Protein tyrosine phosphatases / Class I Cys-based PTPs : MAP kinase phosphatases, dual specificity phosphatase 2	CGS001-1844	56.44	99.43	19.39	37.16	66.39	NA	42.18	-33.37	-99.01	23.57625
CTTN	cortactin	CGS001-2017	-73.51	98.64	-99.54	30.44	92.23	31.33	62.06	97.5	-27.07	23.5644444444444
CELSR3	Cadherins / Major cadherins, cadherin, EGF LAG seven-pass G-type receptor 3 (flamingo homolog, Drosophila)	CGS001-1951	47.39	NA	-24.25	24.25	-47.99	43.35	NA	98.62	NA	23.5616666666667
S100P	EF-hand domain containing, S100 calcium binding protein P	CGS001-6286	19.25	86.35	24.71	80.61	-98.17	NA	29.02	-37.59	83.89	23.50875
MYL6B	EF-hand domain containing, myosin, light chain 6B, alkali, smooth muscle and non-muscle	CGS001-140465	96.56	72.22	29.09	94.05	-31.68	NA	NA	-33.6	-62.22	23.4885714285714
HIST1H2AC	Histones / Replication-dependent, histone cluster 1, H2ac	CGS001-8334	-45.99	-45.99	99.53	61.93	-97.22	NA	21.06	97.56	96.33	23.40125
TFDP2	transcription factor Dp-2 (E2F dimerization partner 2)	CGS001-7029	-55.41	-23.98	NA	50.36	NA	48.39	-26.12	73.37	97.15	23.3942857142857
DNMT3A	Methyltransferases, DNA (cytosine-5-)-methyltransferase 3 alpha	CGS001-1788	22.83	22.75	-18.88	22.81	21.92	37.02	NA	56.29	22.19	23.36625
TRPM2	Transient Receptor Potential channels, transient receptor potential cation channel, subfamily M, member 2	CGS001-7226	27.21	-26.08	-30.25	NA	32.13	86.26	NA	-24.88	99.15	23.3628571428571
SOCS1	SH2 domain containing, suppressor of cytokine signaling 1	CGS001-8651	-33.42	NA	78.19	90.95	37.32	NA	-39.96	-34.42	63.85	23.2157142857143
BCL2L2	Serine/threonine phosphatases / Protein phosphatase 1, regulatory subunits, BCL2-like 2	CGS001-599	-17.34	NA	-98.74	61.39	32.23	NA	37.56	99.96	46.31	23.0528571428571
EP300	Chromatin-modifying enzymes / K-acetyltransferases, E1A binding protein p300	CGS001-2033	52.05	52.21	37.2	48.14	-97.86	96.06	-56.97	35.71	40.41	22.9944444444444
BLZF1	basic leucine zipper nuclear factor 1	CGS001-8548	90.07	99.69	-26.04	27.3	-31.78	NA	27.7	-26	NA	22.9914285714286
OR10Z1	GPCR / Class A : Olfactory receptors, olfactory receptor, family 10, subfamily Z, member 1	CGS001-128368	57.76	36.28	76.58	-37.45	58.36	-69.76	31.66	NA	30.45	22.985
CDC37	cell division cycle 37 homolog (S. cerevisiae)	CGS001-11140	96.62	61.72	-25.24	82.57	-64.9	-27.86	-40.43	28.89	94.85	22.9133333333333
ALDH3B2	Aldehyde dehydrogenases, aldehyde dehydrogenase 3 family, member B2	CGS001-222	-75.11	NA	NA	99.98	47.98	NA	NA	98.61	-57.06	22.88
PRCC	papillary renal cell carcinoma (translocation-associated)	CGS001-5546	-15.57	64.67	30.01	-48.34	87.85	NA	99.83	-60.39	24.74	22.85
RETSAT	retinol saturase (all-trans-retinol 13,14-reductase)	CGS001-54884	-72.13	95.52	NA	27.59	NA	22.95	35.75	28.08	22.11	22.8385714285714
ILF3	interleukin enhancer binding factor 3, 90kDa	CGS001-3609	78.33	NA	-23.19	NA	32.62	NA	95.75	-87.56	40.96	22.8183333333333
MCOLN1	Voltage-gated ion channels / Transient receptor potential cation channels, mucolipin 1	CGS001-57192	-64.83	NA	68.95	93.32	31.22	NA	NA	70.1	-61.93	22.805
SOAT2	sterol O-acyltransferase 2	CGS001-8435	-46.36	89.23	16.56	NA	-40.43	62.13	86.99	-17.21	31.43	22.7925
ADRA2A	GPCR / Class A : Adrenoceptors : alpha, adrenergic, alpha-2A-, receptor	CGS001-150	50.77	38.87	20.62	-31.5	-25.29	91.62	85.7	-48.49	NA	22.7875
MTRR	5-methyltetrahydrofolate-homocysteine methyltransferase reductase	CGS001-4552	26.36	60.36	-29.19	22.71	36.65	NA	72.5	15.88	-23.1	22.77125
G3BP2	RNA binding motif (RRM) containing, GTPase activating protein (SH3 domain) binding protein 2	CGS001-9908	-19.93	33.55	98.81	47.14	-42.76	50.14	37.07	-34.47	35.1	22.7388888888889
HOXA10	Homeoboxes / ANTP class : HOXL subclass, homeobox A10	CGS001-3206	99.04	88.51	73.12	-34.05	73.05	-29.73	73.81	-84.43	-54.8	22.7244444444444
CBLB	RING-type (C3HC4) zinc fingers, Cas-Br-M (murine) ecotropic retroviral transforming sequence b	CGS001-868	28.53	44	-22.92	39.19	NA	82.87	-47.81	35.2	NA	22.7228571428571
MEIS2	Homeoboxes / TALE class, Meis homeobox 2	CGS001-4212	60.75	-22.42	NA	-58	87.38	-99.94	40.01	99.96	73.75	22.68625
SNAPC4	small nuclear RNA activating complex, polypeptide 4, 190kDa	CGS001-6621	54.07	-38.27	83.7	33.21	NA	NA	26.41	30.48	-31.06	22.6485714285714
REEP5	Receptor accessory proteins, receptor accessory protein 5	CGS001-7905	NA	NA	78.03	44.53	27.95	NA	-42.13	-27.05	54.43	22.6266666666667
ATIC	5-aminoimidazole-4-carboxamide ribonucleotide formyltransferase/IMP cyclohydrolase	CGS001-471	49.83	NA	79.87	-99.01	-63.26	NA	99.72	71.52	19.38	22.5785714285714
BAK1	BCL2-antagonist/killer 1	CGS001-578	-24.13	100	28.59	50.47	-69.1	-29.72	21.95	42.14	82.66	22.54
NUP133	nucleoporin 133kDa	CGS001-55746	NA	-47.07	-25.52	95.13	99.81	-27.48	-25.87	13.19	97.99	22.5225
RPS6KA1	RSK subfamily, ribosomal protein S6 kinase, 90kDa, polypeptide 1	CGS001-6195	33.95	44.81	39.01	77.23	38.68	-86.47	-73.71	98.67	30.5	22.5188888888889
IGFBP4	insulin-like growth factor (IGF) binding proteins, insulin-like growth factor binding protein 4	CGS001-3487	-97.2	NA	96.68	NA	99.98	NA	60.73	69.87	-95.06	22.5
ARPC4	Actin related protein 2/3 complex subunits, actin related protein 2/3 complex, subunit 4, 20kDa	CGS001-10093	78.11	85.86	61.82	29.04	-98.97	47.97	-30.71	-33.73	62.85	22.4711111111111
ZNF57	Zinc fingers, C2H2-type, zinc finger protein 57	CGS001-126295	29.5	-97.95	37.01	88.55	NA	86.34	73.91	-60.15	NA	22.4585714285714
HSD17B4	Short chain dehydrogenase/reductase superfamily / Classical SDR fold cluster 3, hydroxysteroid (17-beta) dehydrogenase 4	CGS001-3295	32.64	28.81	-49.19	-60.78	99.75	82.93	66.59	-21.11	NA	22.455
FGFRL1	Immunoglobulin superfamily / I-set domain containing, fibroblast growth factor receptor-like 1	CGS001-53834	82.39	-100	-62.44	96.91	-63.29	NA	99.98	35.07	90.85	22.43375
CFLAR	Endogenous ligands, CASP8 and FADD-like apoptosis regulator	CGS001-8837	69.18	-56.38	98.11	96.01	99.96	-40.37	-99.98	-56.3	91.45	22.4088888888889
PGRMC1	progesterone receptor membrane component 1	CGS001-10857	-58.37	46.84	99.98	99.88	51.68	NA	-23.32	49.86	-87.66	22.36125
IL18	Interleukins and interleukin receptors, interleukin 18 (interferon-gamma-inducing factor)	CGS001-3606	-25.79	NA	NA	98.71	43.53	38.01	-65.79	99.62	-32.79	22.2142857142857
PLCB4	Phosphoinositide-specific phospholipase C, phospholipase C, beta 4	CGS001-5332	-29.59	99.51	NA	-82.64	25.67	23.64	89.92	28.87	NA	22.1971428571429
E2F8	E2F transcription factor 8	CGS001-79733	99.66	-28.2	NA	95.58	-55.9	79.7	-26.38	98.65	-85.62	22.18625
HOXC9	Homeoboxes / ANTP class : HOXL subclass, homeobox C9	CGS001-3225	96.89	-27.67	-90.3	64.83	91.4	NA	99.95	-21.47	-36.15	22.185
RBBP6	retinoblastoma binding protein 6	CGS001-5930	68.67	93.42	-25.34	34.64	-34.51	NA	42.2	47.85	-49.46	22.18375
DRAP1	DR1-associated protein 1 (negative cofactor 2 alpha)	CGS001-10589	-98.86	-16.1	-28.73	59.16	51.87	NA	NA	87.85	99.95	22.1628571428571
IL6	Interferons, interleukin 6 (interferon, beta 2)	CGS001-3569	94.54	22.75	21.13	89.24	25.07	-26.74	-29.28	-31.72	34.01	22.1111111111111
PEMT	phosphatidylethanolamine N-methyltransferase	CGS001-10400	-31.63	-31.79	87.6	93.28	88.53	26.08	-23.94	-37.18	27.98	22.1033333333333
TJP1	tight junction protein 1 (zona occludens 1)	CGS001-7082	-69.96	NA	-21.72	96.04	37.15	-44.95	94.15	25.34	60.54	22.07375
KARS	Aminoacyl tRNA synthetases / Class II, lysyl-tRNA synthetase	CGS001-3735	-21.01	96.23	-99.16	-56.89	22.78	46.83	96.82	44.73	67.99	22.0355555555556
TFF1	trefoil factor 1	CGS001-7031	67.31	NA	-29.65	-33.57	-33.69	NA	95.95	58.78	28.74	21.9814285714286
MAP2K2	MAPKK:STE7 family, mitogen-activated protein kinase kinase 2	CGS001-5605	80.23	99.98	-91.17	74.54	18.46	76.72	95.89	-98.94	-59.19	21.8355555555556
RNMT	RNA (guanine-7-) methyltransferase	CGS001-8731	-97.96	NA	99.61	92.23	-25.59	56.62	-43.83	39.9	52.87	21.73125
PIK3CG	Phosphatidylinositol kinases, phosphoinositide-3-kinase, catalytic, gamma polypeptide	CGS001-5294	37.11	-60.77	NA	34.9	54.76	NA	-65.16	51.19	99.88	21.7014285714286
UAP1	UDP-N-acteylglucosamine pyrophosphorylase 1	CGS001-6675	55.65	33.94	82.6	26.35	29.09	NA	-29.49	-66.74	42.2	21.7
ZNF787	Zinc fingers, C2H2-type, zinc finger protein 787	CGS001-126208	28.9	78.46	-99.96	39.37	23.92	NA	95.39	-30.3	37.56	21.6675
FTH1	ferritin, heavy polypeptide 1	CGS001-2495	36.52	53.46	97.43	33.13	38.05	NA	31.57	-28.43	-88.78	21.61875
PLK1	Polo-like kinase (PLK) family, polo-like kinase 1	CGS001-5347	-57.65	-62.2	16.88	37.77	99.31	28.46	-41.47	94	79.27	21.5966666666667
HPN	Serine peptidases / Transmembrane, hepsin	CGS001-3249	96.05	26.05	31.8	38.83	-42.5	54.25	17.9	-49.77	NA	21.57625
PAK4	PAKB subfamily, p21 protein (Cdc42/Rac)-activated kinase 4	CGS001-10298	49.35	-99.39	50.91	93.26	58.28	35.59	-87.72	22.05	71.67	21.5555555555556
ZNF672	Zinc fingers, C2H2-type, zinc finger protein 672	CGS001-79894	-67.33	20.22	-58.79	99.9	98.85	33.27	NA	99.15	-53.27	21.5
APRT	adenine phosphoribosyltransferase	CGS001-353	20.55	62.16	22.23	-23.79	19.92	55.29	-16.8	32.12	21.01	21.41
HIBADH	3-hydroxyisobutyrate dehydrogenase	CGS001-11112	-30.35	47.87	37.1	24.58	-76.06	NA	61.42	31.16	75.17	21.36125
LPAR1	GPCR / Class A : Lysophospholipid receptors : Lysophosphatidic acid, lysophosphatidic acid receptor 1	CGS001-1902	52.2	NA	83.16	-46.59	-23.86	-19.72	64.92	34.83	25.71	21.33125
TNPO3	Importins, transportin 3	CGS001-23534	21.38	98.86	-26.25	25.24	86.05	NA	78.95	-30.75	-82.9	21.3225
DFNB31	deafness, autosomal recessive 31	CGS001-25861	23.83	22.77	67.81	36.41	60.38	NA	-34.96	38.35	-44.26	21.29125
SNX2	Sorting nexins, sorting nexin 2	CGS001-6643	72.67	84.45	74.08	-18.77	-17.76	99.29	NA	-82.73	-40.9	21.29125
PPP2R5B	Serine/threonine phosphatases / Protein phosphatase 2, regulatory subunits, protein phosphatase 2, regulatory subunit B', beta	CGS001-5526	72.9	91.9	-99.93	-32.3	62.52	-33.02	NA	54.73	53.46	21.2825
RIPK2	Receptor interacting protein kinase (RIPK) family, receptor-interacting serine-threonine kinase 2	CGS001-8767	99.96	87.54	-78.13	29.3	-44.5	NA	55.62	90.08	-69.78	21.26125
APOBEC3H	Apolipoprotein B mRNA editing enzymes, apolipoprotein B mRNA editing enzyme, catalytic polypeptide-like 3H	CGS001-164668	-9.48	99.78	-17.59	95.19	98.86	-88.37	NA	20.82	-29.35	21.2325
RGS19	Regulators of G-protein signaling, regulator of G-protein signaling 19	CGS001-10287	94.05	-76.98	96.53	-71.18	22.84	NA	35.44	-20.83	89.96	21.22875
UQCRFS1	Mitochondrial respiratory chain complex / Complex III, ubiquinol-cytochrome c reductase, Rieske iron-sulfur polypeptide 1	CGS001-7386	-95.68	NA	54.56	-37.4	98.5	68.45	-52.71	34.47	99.05	21.155
MRGPRX2	GPCR / Class A : Orphans, MAS-related GPR, member X2	CGS001-117194	22.78	93.34	-66.5	30.34	26.76	39.24	-26.05	90.39	-20.23	21.1188888888889
VEGFA	Cytokines and growth factors, vascular endothelial growth factor A	CGS001-7422	-65.64	28.92	-25.54	44.28	81.08	59.29	79.5	-45.2	33.26	21.1055555555556
LMNA	Intermediate filaments type V, lamins, lamin A/C	CGS001-4000	85.16	-96.18	46.83	26.6	99.81	-22.04	97.69	31.61	-80.12	21.04
MAMLD1	mastermind-like domain containing 1	CGS001-10046	NA	60.05	76.12	-93.48	99.8	90.74	25.46	-44.33	-46.59	20.97125
ADNP2	Zinc fingers, C2H2-type, ADNP homeobox 2	CGS001-22850	27.34	35.94	40.56	36.8	22.61	NA	NA	44.43	-60.91	20.9671428571429
CLTC	clathrin, heavy chain (Hc)	CGS001-1213	-29.56	92.22	66.45	40.95	-81.41	NA	-42.31	80.25	40.76	20.91875
AQP12A	Ion channels / Aquaporins, aquaporin 12A	CGS001-375318	22.12	-91.16	99.98	99.37	99.73	NA	59.63	-32.45	-90.22	20.875
IL12A	Interleukins and interleukin receptors, interleukin 12A (natural killer cell stimulatory factor 1, cytotoxic lymphocyte maturation factor 1, p35)	CGS001-3592	66.82	99.5	-91.96	NA	65.27	31.89	-22.44	-37.3	54.81	20.82375
PLSCR3	phospholipid scramblase 3	CGS001-57048	41.77	78.07	-76.99	-64.89	80.4	71.68	-92.1	52.68	96.69	20.8122222222222
HORMAD2	HORMA domain containing 2	CGS001-150280	99.87	100	84.91	-97.47	24.09	38.97	22.28	13.09	-98.77	20.7744444444444
DYRK3	Dyrk2 subfamily, dual-specificity tyrosine-(Y)-phosphorylation regulated kinase 3	CGS001-8444	97.79	30.46	-95.84	27.64	60.36	-31.02	52.45	-54.7	99.65	20.7544444444444
CHMP4A	Charged multivesicular body proteins, charged multivesicular body protein 4A	CGS001-29082	57.95	-41.72	-27.07	50.35	-46.95	87.38	-51.85	58.7	99.62	20.7122222222222
COL4A5	Collagens, collagen, type IV, alpha 5	CGS001-1287	40.32	78.46	-82.84	-69.51	99.56	43.06	-33.48	14.91	95.7	20.6866666666667
ATF5	basic leucine zipper proteins, activating transcription factor 5	CGS001-22809	-67.87	59.28	98.18	42.23	-34.52	-23.87	-81.69	98.28	95.06	20.5644444444444
GPR4	GPCR / Class A : Orphans, G protein-coupled receptor 4	CGS001-2828	52.35	22.69	48.59	47.93	-83.45	NA	NA	26.86	28.36	20.4757142857143
MSRB2	methionine sulfoxide reductase B2	CGS001-22921	99.98	98.99	NA	55.04	38.5	51.67	-75.2	-71.8	-33.77	20.42625
CPT2	carnitine palmitoyltransferase 2	CGS001-1376	84.91	76.52	-23.09	37.08	-31.29	68.59	-13.46	24.13	-39.67	20.4133333333333
MTAP	methylthioadenosine phosphorylase	CGS001-4507	34.26	-66.38	99.86	34.79	-65.86	36.41	40.9	86.53	-17.64	20.3188888888889
PLA2G15	phospholipase A2, group XV	CGS001-23659	-52.9	NA	-83.81	99.74	30.36	NA	NA	98.17	29.86	20.2366666666667
DNAJB12	Heat shock proteins / DNAJ (HSP40), DnaJ (Hsp40) homolog, subfamily B, member 12	CGS001-54788	86.73	-21.79	65.69	34.92	23.92	NA	47.8	-38.43	-37.11	20.21625
MEX3D	Mex-3 homologs, mex-3 homolog D (C. elegans)	CGS001-399664	-24.31	-20.87	36.8	37.72	22.71	47.02	NA	NA	42.39	20.2085714285714
CD46	CD molecules, CD46 molecule, complement regulatory protein	CGS001-4179	-23.85	41.08	-31.38	28.45	NA	71.13	30.22	25.45	NA	20.1571428571429
ZNF599	Zinc fingers, C2H2-type, zinc finger protein 599	CGS001-148103	21.65	18.17	NA	57.37	95.16	NA	20.49	19.25	-91.15	20.1342857142857
PRKCB	Alpha subfamily, protein kinase C, beta	CGS001-5579	-44.96	-56.74	-30.72	94.26	49.87	38.17	NA	62.65	48.21	20.0925
HNMT	histamine N-methyltransferase	CGS001-3176	36.92	18.17	55.73	27.14	-46.36	93.91	50.27	-26.95	-28.13	20.0777777777778
LIPT1	lipoyltransferase 1	CGS001-51601	25.2	-80.2	37.66	72.53	-27.03	NA	83.11	82.35	-33.82	19.975
GPX3	glutathione peroxidase 3 (plasma)	CGS001-2878	-47.89	76.12	-13.5	-30.79	72.6	99.73	-28.03	-30.86	82.02	19.9333333333333
BCL6	BTB/POZ domain containing, B-cell CLL/lymphoma 6	CGS001-604	-70.5	-96.02	26.12	-25.35	94.53	NA	31.25	99.73	99.31	19.88375
NDUFS3	Mitochondrial respiratory chain complex / Complex I, NADH dehydrogenase (ubiquinone) Fe-S protein 3, 30kDa (NADH-coenzyme Q reductase)	CGS001-4722	-27.58	27.38	31.93	57.73	33.4	-26.8	99.98	22.6	-40.26	19.82
COG2	Components of oligomeric golgi complex, component of oligomeric golgi complex 2	CGS001-22796	42.11	-51.05	-24.25	91.63	47.48	NA	-84.6	37.21	99.97	19.8125
MALT1	Immunoglobulin superfamily / Immunoglobulin-like domain containing, mucosa associated lymphoid tissue lymphoma translocation gene 1	CGS001-10892	-39.9	-45.27	-65.4	98.47	51.09	47.66	-58.99	95.09	95.44	19.7988888888889
NR0B2	DAX-like receptors, nuclear receptor subfamily 0, group B, member 2	CGS001-8431	-69.83	97.53	18.94	99.29	98.27	-77.05	-56.49	-22	88.87	19.7255555555556
TNFRSF10A	Tumour necrosis factor (TNF) receptor family, tumor necrosis factor receptor superfamily, member 10a	CGS001-8797	58.48	73.17	-20.56	-89.45	48.54	NA	26.34	95.89	-34.68	19.71625
PMAIP1	phorbol-12-myristate-13-acetate-induced protein 1	CGS001-5366	-61.41	NA	-64.85	78.31	44.53	94.17	63.68	90.42	-87.14	19.71375
CKB	creatine kinase, brain	CGS001-1152	49.84	99.52	-16.79	62.31	34.96	-86.7	-82.14	96.63	NA	19.70375
TAAR6	GPCR / Class A : Trace amine associated receptors, trace amine associated receptor 6	CGS001-319100	-34.15	-21.57	58.95	-30.39	77.59	NA	NA	52.65	34.77	19.6928571428571
SLC29A1	SLC29 family, solute carrier family 29 (nucleoside transporters), member 1	CGS001-2030	74.08	86.07	42.04	NA	27.58	-36.41	-31.18	-24.53	NA	19.6642857142857
ZNF562	Zinc fingers, C2H2-type, zinc finger protein 562	CGS001-54811	-23.33	33.96	-25.57	-67.94	64.14	NA	20.78	69.9	85.28	19.6525
GPR160	GPCR / Class A : Orphans, G protein-coupled receptor 160	CGS001-26996	-99.71	62.95	40.89	-27.3	-35.79	93.73	-57.76	99.34	99.84	19.5766666666667
IGHMBP2	Zinc fingers, AN1-type domain containing, immunoglobulin mu binding protein 2	CGS001-3508	-62.91	NA	87.77	94.41	-99.45	23.69	-84.02	99.21	97.67	19.54625
EML3	WD repeat domain containing, echinoderm microtubule associated protein like 3	CGS001-256364	-91.04	-23.8	68.57	33.24	57.84	NA	89.39	-70.06	91.58	19.465
LPHN1	Adhesion Class GPCRs, latrophilin 1	CGS001-22859	-66.26	99.91	-36.71	46.19	74.45	-35.64	NA	54.13	NA	19.4385714285714
PXMP2	peroxisomal membrane protein 2, 22kDa	CGS001-5827	-66.62	NA	70.28	-96.81	99.8	-21.16	NA	52.96	97.35	19.4
RRM1	Ribonucleoside-diphosphate reductases, ribonucleotide reductase M1	CGS001-6240	85.42	-25.13	-20.76	23.85	-90.53	89.11	46.67	-27.11	92.75	19.3633333333333
SKIV2L	superkiller viralicidic activity 2-like (S. cerevisiae)	CGS001-6499	99.58	37.7	-95.25	94.82	32.28	99	90.73	-95.68	-89.81	19.2633333333333
CHKB	choline kinase beta	CGS001-1120	31.21	-63.36	45.93	57.37	39.34	-40.07	45.39	38.26	NA	19.25875
CSDA	cold shock domain protein A	CGS001-8531	-99.56	100	89.54	96.84	-89.75	99.63	97.88	-95.68	-26.11	19.1988888888889
METTL1	methyltransferase like 1	CGS001-4234	57.77	48.35	33.37	-45.71	-97.44	NA	-39.76	96.87	99.97	19.1775
CDC25B	Protein tyrosine phosphatases / Class III Cys-based PTPs, cell division cycle 25 homolog B (S. pombe)	CGS001-994	59.34	-100	26.41	55.67	93.83	-36.33	74.55	28.25	-29.18	19.1711111111111
RPS6KB1	p70 subfamily, ribosomal protein S6 kinase, 70kDa, polypeptide 1	CGS001-6198	-19.52	94.37	29.59	87.75	98.5	NA	-81.2	-19.03	-37.32	19.1425
GNPDA1	glucosamine-6-phosphate deaminase 1	CGS001-10007	92.83	67.12	-83.74	-27.69	29.85	58.29	35.57	-23.86	23.19	19.0622222222222
NPBWR1	GPCR / Class A : Neuropeptide receptors : W/B, neuropeptides B/W receptor 1	CGS001-2831	-87.16	90.14	21.75	-39.39	47.04	71.67	-24.42	69.9	21.56	19.01
HCFC1	host cell factor C1 (VP16-accessory protein)	CGS001-3054	48.67	-19.95	99.96	-28.32	44.65	NA	64.68	33.88	-91.64	18.99125
KLF2	Kruppel-like transcription factors, Kruppel-like factor 2 (lung)	CGS001-10365	10	-67.16	97.53	45.6	40.52	-38.45	NA	-22.43	85.5	18.88875
RBBP8	retinoblastoma binding protein 8	CGS001-5932	-80.66	65.67	36.88	-26.9	-43.84	92.39	-68.3	99.89	94.1	18.8033333333333
CDC42SE1	CDC42 small effector 1	CGS001-56882	-21.69	59.29	46.18	82.64	29.09	-100	36.02	NA	NA	18.79
FEZ2	fasciculation and elongation protein zeta 2 (zygin II)	CGS001-9637	43.97	99.85	-50.84	99.57	-26.72	22.32	-26.05	-50.43	56.91	18.7311111111111
FOS	basic leucine zipper proteins, FBJ murine osteosarcoma viral oncogene homolog	CGS001-2353	95.24	100	-26.09	-75.79	27.01	43.01	-23.26	-25.61	53.99	18.7222222222222
CA12	Carbonic anhydrases, carbonic anhydrase XII	CGS001-771	80.18	98.07	-48.75	-32.3	46.13	-97.87	-77.4	99.92	99.97	18.6611111111111
BLOC1S1	Biogenesis of lysosomal organelles complex-1 subunits, biogenesis of lysosomal organelles complex-1, subunit 1	CGS001-2647	98.65	34.86	94.69	80.09	-63.26	-32.57	-85.55	21.9	NA	18.60125
SACM1L	SAC1 suppressor of actin mutations 1-like (yeast)	CGS001-22908	96.88	NA	-75.58	41.18	44.97	40.97	NA	45.45	-63.71	18.5942857142857
ZNF180	Zinc fingers, C2H2-type, zinc finger protein 180	CGS001-7733	40.01	25.99	NA	23.4	88.93	-27.02	NA	NA	-39.85	18.5766666666667
BCL3	Ankyrin repeat domain containing, B-cell CLL/lymphoma 3	CGS001-602	99.27	NA	95.78	81.27	42.58	NA	-48.41	-89.56	-50.91	18.5742857142857
SPRY1	sprouty homolog 1, antagonist of FGF signaling (Drosophila)	CGS001-10252	30.97	53.97	21.48	-29.38	56.3	65.89	-34.23	-97.76	99.66	18.5444444444444
TINF2	TERF1 (TRF1)-interacting nuclear factor 2	CGS001-26277	19.59	27.04	76.78	54.54	-33.91	99.94	-36.52	-72.16	31.43	18.5255555555556
PCSK7	Subtilisin, proprotein convertase subtilisin/kexin type 7	CGS001-9159	95.07	NA	57.63	NA	97.71	-60.61	-72.81	-53.61	65.9	18.4685714285714
ASH2L	Zinc fingers, PHD-type, ash2 (absent, small, or homeotic)-like (Drosophila)	CGS001-9070	-47.98	-72.17	-99.78	82.56	-30.16	78.88	78.92	79.4	95.98	18.4055555555556
P2RY2	GPCR / Class A : Purinergic receptors, P2Y, purinergic receptor P2Y, G-protein coupled, 2	CGS001-5029	-94.32	34.24	NA	65.76	86.77	-19.93	NA	-28.62	84.91	18.4014285714286
SSX2	synovial sarcoma, X breakpoint 2	CGS001-6757	99.71	92.95	-24.13	31.05	-48	53.96	77.34	-25.96	-91.32	18.4
ALK	Leukocyte tyrosine kinase (LTK) receptor family, anaplastic lymphoma receptor tyrosine kinase	CGS001-238	99.48	-40.13	-77.21	-87.08	30.34	NA	65.38	56.08	99.95	18.35125
GNB1L	WD repeat domain containing, guanine nucleotide binding protein (G protein), beta polypeptide 1-like	CGS001-54584	95.26	99.91	-72.83	NA	39.51	26.46	-37.3	NA	-22.62	18.3414285714286
PDGFRA	Type III RTKs: PDGFR, CSFR, Kit, FLT3 receptor family, platelet-derived growth factor receptor, alpha polypeptide	CGS001-5156	-56.23	-28.94	75	73.92	29.28	-32.79	-21.76	76.4	50.08	18.3288888888889
GCDH	glutaryl-CoA dehydrogenase	CGS001-2639	-42.59	-30.48	60.46	63.46	26.77	98.57	-94.22	NA	64.1	18.25875
ANKRD10	Ankyrin repeat domain containing, ankyrin repeat domain 10	CGS001-55608	75.97	NA	-99.8	-99.85	23.71	NA	92.62	36.66	98.48	18.2557142857143
SRSF4	RNA binding motif (RRM) containing, serine/arginine-rich splicing factor 4	CGS001-6429	-73.88	-26.49	94.73	74.04	23.04	NA	NA	-18.2	54.46	18.2428571428571
HMGCR	Lanosterol biosynthesis pathway, 3-hydroxy-3-methylglutaryl-CoA reductase	CGS001-3156	-86	95.74	-19.14	-54.08	98.55	78.89	-46.45	11.22	85.43	18.24
SLC38A1	System A-like transporters, solute carrier family 38, member 1	CGS001-81539	30.93	88.77	-29.59	-31.13	-43.57	-19.06	99.98	-32.25	99.97	18.2277777777778
ERCC3	General transcription factors, excision repair cross-complementing rodent repair deficiency, complementation group 3 (xeroderma pigmentosum group B complementing)	CGS001-2071	65.96	NA	-17.67	-38.08	86.13	NA	42.86	-37.88	26.25	18.2242857142857
TYK2	Janus kinase (JakA) family, tyrosine kinase 2	CGS001-7297	99.69	37.59	69.79	-60.18	-98.88	NA	NA	98.7	-19.2	18.2157142857143
ANKRD37	Ankyrin repeat domain containing, ankyrin repeat domain 37	CGS001-353322	88.21	99.96	42.44	26.82	-89.36	-51.46	73.91	38.87	-66.45	18.1044444444444
HADHA	hydroxyacyl-CoA dehydrogenase/3-ketoacyl-CoA thiolase/enoyl-CoA hydratase (trifunctional protein), alpha subunit	CGS001-3030	46.28	-20.87	62.36	-29.39	46.86	-20.49	82.8	-30.69	25.94	18.0888888888889
TOMM22	translocase of outer mitochondrial membrane 22 homolog (yeast)	CGS001-56993	-16.83	-26.27	-31.21	97.69	73.22	-99.94	33.35	38.38	94.2	18.0655555555556
TLK2	Tousled-like kinase (TLK) family, tousled-like kinase 2	CGS001-11011	82.74	25.46	92.73	-28.32	65.54	-25.68	97.21	-90	-57.22	18.0511111111111
ATP6V0A1	ATPases / V-type, ATPase, H+ transporting, lysosomal V0 subunit a1	CGS001-535	34.68	NA	-29.38	82.87	NA	83.52	-40.15	-23.39	NA	18.025
ASCC3	activating signal cointegrator 1 complex subunit 3	CGS001-10973	-96.18	NA	-34.88	99.6	28.64	-76.26	65.43	99.89	57.63	17.98375
NFE2L2	basic leucine zipper proteins, nuclear factor (erythroid-derived 2)-like 2	CGS001-4780	33.52	-31.36	-17.9	-26.8	24.4	37.39	-35.32	77.38	99.67	17.8866666666667
CASP2	Caspases, caspase 2, apoptosis-related cysteine peptidase	CGS001-835	47.5	70.4	-47.25	96.1	-64.62	79.98	-28.67	-91.41	98.91	17.8822222222222
CMAS	cytidine monophosphate N-acetylneuraminic acid synthetase	CGS001-55907	-18.73	-21.73	93.52	-29.89	35.01	NA	48.81	NA	NA	17.8316666666667
HSP90AA1	Heat shock proteins / HSPC, heat shock protein 90kDa alpha (cytosolic), class A member 1	CGS001-3320	26.76	99.8	-21.49	95.98	-47.71	86.51	47.76	-90.69	-36.52	17.8222222222222
GLUD1	glutamate dehydrogenase 1	CGS001-2746	38.72	NA	50.64	24.66	24.19	NA	58.59	-99.6	27.55	17.8214285714286
XRCC6	XRCC DNA Repair, X-ray repair complementing defective repair in Chinese hamster cells 6	CGS001-2547	-15.93	-99.61	49.34	68	98.36	99.96	NA	NA	-75.88	17.7485714285714
DUSP11	Protein tyrosine phosphatases / Class I Cys-based PTPs : Atypical dual specificity phosphatases, dual specificity phosphatase 11 (RNA/RNP complex 1-interacting)	CGS001-8446	23.85	86.63	-89.69	-70.34	26.75	NA	-22.86	91.49	95.98	17.72625
CEPT1	choline/ethanolamine phosphotransferase 1	CGS001-10390	50.82	-20.74	22.12	-87.89	25.22	99.79	37.39	-64.11	96.69	17.6988888888889
SPIC	ETS Transcription Factors, Spi-C transcription factor (Spi-1/PU.1 related)	CGS001-121599	-32.2	34.13	25.39	41.05	-21.93	-29.84	28.49	23.14	90.29	17.6133333333333
STXBP2	syntaxin binding protein 2	CGS001-6813	46.29	53.1	-34.31	99.83	-89.19	NA	60.69	27.46	-23.59	17.535
NGRN	neugrin, neurite outgrowth associated	CGS001-51335	NA	99.76	-47.82	51.26	-38.08	NA	53.83	29.63	-26.06	17.5028571428571
PLAGL1	Zinc fingers, C2H2-type, pleiomorphic adenoma gene-like 1	CGS001-5325	-24.09	23.58	NA	29.62	99.58	43.19	26.92	-30.91	-27.99	17.4875
CUL2	cullin 2	CGS001-8453	32.41	27.9	-30.02	95.27	-99.45	29.13	93.87	-47.9	56	17.4677777777778
TUBB6	Tubulins, tubulin, beta 6	CGS001-84617	NA	NA	41.99	-26.81	27.49	64.15	NA	-72.43	70.41	17.4666666666667
RDH11	Short chain dehydrogenase/reductase superfamily / Classical SDR fold cluster 2, retinol dehydrogenase 11 (all-trans/9-cis/11-cis)	CGS001-51109	92.74	74.11	99.98	-27.64	-34.64	-53.62	58.02	-87.53	35.57	17.4433333333333
CEACAM1	CD molecules, carcinoembryonic antigen-related cell adhesion molecule 1 (biliary glycoprotein)	CGS001-634	99.37	-86.66	44.56	99.83	-25.61	82.01	94.23	-55.46	-96.08	17.3544444444444
NF1	neurofibromin 1	CGS001-4763	23.51	-32.22	29.25	-30.04	95.73	NA	98.84	-87.98	41.6	17.33625
FYN	Src family, FYN oncogene related to SRC, FGR, YES	CGS001-2534	64.29	-99.63	-58.95	36.48	33.62	-34.25	92.18	87.37	34.53	17.2933333333333
SLC30A8	SLC30 zinc transporter family, solute carrier family 30 (zinc transporter), member 8	CGS001-169026	57.06	NA	-32.63	29.6	51.1	-38.31	17.63	33.89	19.92	17.2825
TARBP2	TAR (HIV-1) RNA binding protein 2	CGS001-6895	71.26	35.66	-98.37	27.28	45.92	-25	98.76	-37.02	37	17.2766666666667
POU2AF1	POU class 2 associating factor 1	CGS001-5450	-62.21	99.45	42.56	50.78	-39.24	NA	-38.01	51.96	32.87	17.27
LRRC18	leucine rich repeat containing 18	CGS001-474354	88.12	NA	99.94	19.76	40.01	NA	-39.45	-39.17	-48.33	17.2685714285714
IKBKB	IKK family, inhibitor of kappa light polypeptide gene enhancer in B-cells, kinase beta	CGS001-3551	38.49	-68.97	68.45	-21.02	24.91	99.94	28.64	-35.64	19.96	17.1955555555556
CHIC2	cysteine-rich hydrophobic domain 2	CGS001-26511	NA	NA	-40.67	-27.04	69.08	-37.81	NA	58.69	80.71	17.16
IL1R1	Interleukins and interleukin receptors, interleukin 1 receptor, type I	CGS001-3554	-81.85	94.71	95.77	-34.99	-25.85	-36.72	99.92	-20.85	64.06	17.1333333333333
RBM6	G patch domain containing, RNA binding motif protein 6	CGS001-10180	NA	39.12	22.93	98.81	-54.44	72.93	40.73	-39.41	-43.61	17.1325
PPP3CB	Serine/threonine phosphatases / Protein phosphatase, catalytic subunits, protein phosphatase 3, catalytic subunit, beta isozyme	CGS001-5532	22.21	75.35	76.7	NA	-25.41	-98.7	45.77	23.82	NA	17.1057142857143
PMM2	phosphomannomutase 2	CGS001-5373	89.89	-80.36	71.29	-37.39	73.96	98.79	32.06	-69.35	-25.35	17.06
CSNK2B	Casein kinase 2 (CK2) family, casein kinase 2, beta polypeptide	CGS001-1460	90.7	-100	-34.45	99.96	-69.17	NA	32.39	98.71	18.2	17.0425
PKD1	Voltage-gated ion channels / Transient receptor potential cation channels, polycystic kidney disease 1 (autosomal dominant)	CGS001-5310	-13.78	52.82	-23.25	32.41	68.23	-85.32	91.83	-69.8	99.65	16.9766666666667
PPP3CC	Serine/threonine phosphatases / Protein phosphatase, catalytic subunits, protein phosphatase 3, catalytic subunit, gamma isozyme	CGS001-5533	35.2	-23.85	-40.7	73.07	94.85	-29.37	24.24	70.93	-52.19	16.9088888888889
HNF4G	Hepatocyte nuclear factor-4 receptors, hepatocyte nuclear factor 4, gamma	CGS001-3174	41.54	95.62	58.53	-93.99	55.24	99.93	15.39	-93.16	-27.22	16.8755555555556
RRM2	Ribonucleoside-diphosphate reductases, ribonucleotide reductase M2	CGS001-6241	98.94	NA	69.39	NA	-98.24	NA	96.72	-37.22	-28.43	16.86
GPX2	glutathione peroxidase 2 (gastrointestinal)	CGS001-2877	70.87	-21.48	-25.46	72.19	33.94	66.6	NA	-82.77	20.8	16.83625
TF	transferrin	CGS001-7018	12.65	58.37	58.43	-28.31	89.15	-24.12	-48.67	NA	NA	16.7857142857143
VAV3	Rho guanine nucleotide exchange factors, vav 3 guanine nucleotide exchange factor	CGS001-10451	-89.95	21.21	72.96	60.17	29.38	NA	38.92	94.86	-93.66	16.73625
TNF	Tumor necrosis factor (ligand) superfamily, tumor necrosis factor	CGS001-7124	11.63	-30.17	35.39	85.21	-23.08	77.98	NA	27.91	-51.17	16.7125
ANO1	Calcium activated chloride channel, anoctamin 1, calcium activated chloride channel	CGS001-55107	-45.64	52.61	-33.06	20.78	72.1	NA	-64.96	31.8	99.95	16.6975
NAGPA	N-acetylglucosamine-1-phosphodiester alpha-N-acetylglucosaminidase	CGS001-51172	-46.74	-38.73	64.42	56.46	69.51	24.96	91.63	-88.03	NA	16.685
TMEM11	transmembrane protein 11	CGS001-8834	-31.64	-26.3	-21.59	85.83	-22.57	NA	27.69	21.93	99.81	16.645
SLC1A4	Alanine/serine/cysteine transporter subfamily, solute carrier family 1 (glutamate/neutral amino acid transporter), member 4	CGS001-6509	47.3	NA	38.51	-97.54	23.79	99.78	28.52	23.64	-31.26	16.5925
HMG20B	High mobility group / Non-canonical, high mobility group 20B	CGS001-10362	9.88	NA	-28.15	-84.32	99.85	NA	NA	34.09	68.03	16.5633333333333
VIPR1	GPCR / Class B : VIP and PACAP (ADCYAP1) receptors, vasoactive intestinal peptide receptor 1	CGS001-7433	85.31	21.31	75.39	-28.48	NA	-56.78	-72.81	41.37	67.15	16.5575
SMYD3	Chromatin-modifying enzymes / K-methyltransferases, SET and MYND domain containing 3	CGS001-64754	-44.23	NA	-41.83	79.38	32.57	NA	NA	95.13	-22.4	16.4366666666667
EGR3	Zinc fingers, C2H2-type, early growth response 3	CGS001-1960	-25.58	44.74	-70.79	98.29	42.92	-75.39	NA	17.58	99.43	16.4
RBL2	retinoblastoma-like 2 (p130)	CGS001-5934	-43.25	27.6	88.39	-37.03	-99.79	41.08	99.68	99.98	-29.53	16.3477777777778
RALB	v-ral simian leukemia viral oncogene homolog B (ras related; GTP binding protein)	CGS001-5899	98.12	NA	44.96	-84.8	-99.37	NA	93.91	-20.75	81.99	16.2942857142857
GALT	galactose-1-phosphate uridylyltransferase	CGS001-2592	-50.16	68.71	36.79	-24.05	-88.17	76.87	-40.33	99.72	67.24	16.2911111111111
RHOD	ras homolog gene family, member D	CGS001-29984	-92.62	99.89	99.92	-28.62	-93.78	71.63	-40.86	95.47	35.33	16.2622222222222
CSF3	Endogenous ligands, colony stimulating factor 3 (granulocyte)	CGS001-1440	99.87	-76.71	99.98	-24.39	24.96	72.19	-34.67	-53.34	38.42	16.2566666666667
AP2A1	adaptor-related protein complex 2, alpha 1 subunit	CGS001-160	54.95	-28.32	60.9	-26.09	93.5	NA	-45.05	48.59	-28.43	16.25625
PPAT	Phosphoribosyl pyrophosphate amidotransferase, phosphoribosyl pyrophosphate amidotransferase	CGS001-5471	66.07	-20.33	12.41	41.71	-50.43	NA	26.68	-45.95	99.61	16.22125
TLR5	Toll-like receptor family, toll-like receptor 5	CGS001-7100	41.49	-19.73	NA	25.41	68.74	-32.42	-31.47	-22.4	99.85	16.18375
MKI67IP	MKI67 (FHA domain) interacting nucleolar phosphoprotein	CGS001-84365	38.35	19.17	-96.14	57.08	68.04	-30.68	40.58	-40	88.64	16.1155555555556
THBS1	thrombospondin 1	CGS001-7057	41.63	100	26.96	-84.16	-24.24	22.56	-23.08	99.9	-15.18	16.0433333333333
PA2G4	proliferation-associated 2G4, 38kDa	CGS001-5036	-32.85	68.72	32.29	37.36	-25.31	NA	NA	NA	NA	16.042
PHF11	Zinc fingers, PHD-type, PHD finger protein 11	CGS001-51131	-91.83	99.91	-36.88	67.37	NA	-43.94	-26.35	97.17	62.73	16.0225
TWIST2	Basic helix-loop-helix proteins, twist homolog 2 (Drosophila)	CGS001-117581	45.5	-30.61	97.07	40.9	-85.52	NA	65.01	31.28	-36.12	15.93875
ITGB3	Integrins, integrin, beta 3 (platelet glycoprotein IIIa, antigen CD61)	CGS001-3690	94.02	-32.51	18.91	-38.06	NA	97.98	46.31	-34.55	-24.85	15.90625
TMEM50A	transmembrane protein 50A	CGS001-23585	NA	25.34	-96.2	99.19	-41.77	30.96	52.64	97.82	-40.86	15.89
MORF4L1	mortality factor 4 like 1	CGS001-10933	32.59	98.2	-40.57	28.11	-24.58	NA	59.19	-50.69	24.86	15.88875
BLVRB	Short chain dehydrogenase/reductase superfamily / Atypical members, biliverdin reductase B (flavin reductase (NADPH))	CGS001-645	93.06	40.27	NA	-99.53	-60.99	NA	NA	98.68	23.61	15.85
CHEK1	CHK1 subfamily, CHK1 checkpoint homolog (S. pombe)	CGS001-1111	-33.5	44.62	-14.63	-16.42	80.57	24.14	15.58	32.52	9.34	15.8022222222222
YARS	Aminoacyl tRNA synthetases / Class I, tyrosyl-tRNA synthetase	CGS001-8565	-33.31	84.53	NA	48	46.97	-82.88	-35.4	53.78	44.55	15.78
ST6GALNAC2	Sialyltransferases, ST6 (alpha-N-acetyl-neuraminyl-2,3-beta-galactosyl-1,3)-N-acetylgalactosaminide alpha-2,6-sialyltransferase 2	CGS001-10610	-87.56	99.93	75.46	-44.81	-37.64	50.42	77.61	35.09	-26.85	15.7388888888889
PGBD1	piggyBac transposable element derived 1	CGS001-84547	52.5	-46.58	-83.1	51.58	-29.3	78.61	53.26	93.27	-29.57	15.63
IL15	Interleukins and interleukin receptors, interleukin 15	CGS001-3600	-15.74	76.21	34.96	62.34	-33.24	25.98	29.37	-54.86	NA	15.6275
ZNF462	Zinc fingers, C2H2-type, zinc finger protein 462	CGS001-58499	-27.79	-89.65	98.93	70.59	-39.64	-33.69	99.77	46.48	NA	15.625
PIP4K2C	1-phosphatidylinositol-5-phosphate 4-kinase family, phosphatidylinositol-5-phosphate 4-kinase, type II, gamma	CGS001-79837	-41.11	-63.05	82.28	-34.4	-20.61	66.97	NA	35.27	99.58	15.61625
SC5DL	sterol-C5-desaturase (ERG3 delta-5-desaturase homolog, S. cerevisiae)-like	CGS001-6309	47.76	42.57	-97.41	-29.97	50.67	NA	-74.02	96.01	89.15	15.595
XPO7	Exportins, exportin 7	CGS001-23039	NA	NA	-58.73	73.77	74.5	NA	NA	-49.18	37.55	15.582
NDUFS2	Mitochondrial respiratory chain complex / Complex I, NADH dehydrogenase (ubiquinone) Fe-S protein 2, 49kDa (NADH-coenzyme Q reductase)	CGS001-4720	-25.74	-36.41	36.27	-29.22	93.8	54.15	97.99	-18.72	-31.9	15.58
MCM4	minichromosome maintenance complex component 4	CGS001-4173	33.58	24.11	-43.03	45.99	-38.89	92.17	95.44	-26.54	-42.89	15.5488888888889
SLC2A6	Solute carriers, solute carrier family 2 (facilitated glucose transporter), member 6	CGS001-11182	-40.37	99.56	21.59	-34.33	99.98	99.56	-26.38	-48.63	-31.22	15.5288888888889
SDHD	Mitochondrial respiratory chain complex / Complex II, succinate dehydrogenase complex, subunit D, integral membrane protein	CGS001-6392	75.17	98.58	37.89	-98.61	-28.46	99.97	-15.97	-58.58	29.45	15.4933333333333
CLSTN1	Cadherins / Cadherin-related, calsyntenin 1	CGS001-22883	39.28	NA	NA	58.69	35.72	NA	NA	-41.24	-15.22	15.446
OAT	ornithine aminotransferase	CGS001-4942	NA	53.24	31.06	30.04	-40.96	NA	52.29	82.07	-99.65	15.4414285714286
DNMT3L	DNA (cytosine-5-)-methyltransferase 3-like	CGS001-29947	-30.24	NA	89.62	55.38	-41.44	NA	47.48	30.41	-43.61	15.3714285714286
SERPINB5	Serine (or cysteine) peptidase inhibitors, serpin peptidase inhibitor, clade B (ovalbumin), member 5	CGS001-5268	-37.71	94.71	40.55	-44.32	-32.34	98.26	28	-30.35	21.53	15.37
ALG9	Dolichyl D-mannosyl phosphate dependent mannosyltransferases, asparagine-linked glycosylation 9, alpha-1,2-mannosyltransferase homolog (S. cerevisiae)	CGS001-79796	-99.64	NA	56.26	52.19	26.13	NA	86.94	-99.49	84.09	15.2114285714286
KLHDC2	kelch domain containing 2	CGS001-23588	NA	90.95	41.53	-94.96	-27.06	94.34	31.26	-50.44	36.04	15.2075
TFAP2A	transcription factor AP-2 alpha (activating enhancer binding protein 2 alpha)	CGS001-7020	-16.11	-100	92.54	99.45	99.95	36.61	-83	-92.17	99.21	15.1644444444444
CEBPB	basic leucine zipper proteins, CCAAT/enhancer binding protein (C/EBP), beta	CGS001-1051	-93.05	NA	99.12	NA	25.39	NA	-80.47	99.29	40.46	15.1233333333333
B2M	Immunoglobulin superfamily / C1-set domain containing, beta-2-microglobulin	CGS001-567	38.8	67.81	40.3	34.82	-17.21	-37.36	-41.9	24.79	25.6	15.0722222222222
OXSR1	FRAY subfamily, oxidative-stress responsive 1	CGS001-9943	-73.45	-66.32	-37.71	91.32	95.24	74.62	79.34	-61.68	34.25	15.0677777777778
TSC22D1	TSC22 domain family, member 1	CGS001-8848	25.65	-25.31	-33.27	21.25	99.54	32.1	61.28	-21.52	-24.39	15.0366666666667
PPP2R2C	Serine/threonine phosphatases / Protein phosphatase 2, regulatory subunits, protein phosphatase 2, regulatory subunit B, gamma	CGS001-5522	21.89	20.46	22.72	33.83	-77.46	84.2	-35.77	30.28	35.01	15.0177777777778
SLC16A4	SLC16 family of monocarboxylate transporters, solute carrier family 16, member 4 (monocarboxylic acid transporter 5)	CGS001-9122	-24.03	98.15	98.8	-40.38	80.29	NA	-94.58	47.71	-45.83	15.01625
SLC7A9	SLC7 family, solute carrier family 7 (glycoprotein-associated amino acid transporter light chain, bo,+ system), member 9	CGS001-11136	26.34	64.44	40.73	22.56	60.45	29.32	-50.15	-30.7	-28.42	14.9522222222222
JOSD1	Josephin domain containing 1	CGS001-9929	82.2	19.86	-90.85	35.32	44.99	NA	25.18	-28.85	31.15	14.875
PTDSS1	phosphatidylserine synthase 1	CGS001-9791	65.72	-52.33	28.7	-28.04	NA	54.67	74.8	-39.7	NA	14.8314285714286
LSM5	LSM5 homolog, U6 small nuclear RNA associated (S. cerevisiae)	CGS001-23658	97.22	27.85	-71.13	27.93	60.39	44.64	-51.83	-21.57	19.8	14.8111111111111
WWTR1	Hippo Signaling, WW domain containing transcription regulator 1	CGS001-25937	-32.43	68.01	21.34	63.74	-85.22	NA	-19.72	48.73	53.84	14.78625
ZNF32	Zinc fingers, C2H2-type, zinc finger protein 32	CGS001-7580	45.38	-24.17	30.53	36.48	-93.29	40.3	-25.16	27.54	95.35	14.7733333333333
PLOD3	procollagen-lysine, 2-oxoglutarate 5-dioxygenase 3	CGS001-8985	8.64	75.72	96.27	-83.07	-19.97	50.67	91.73	-62.45	-24.68	14.7622222222222
FASTKD5	FAST kinase domains 5	CGS001-60493	92.77	97.8	25.25	-35.33	-21.34	-98.42	NA	-34.43	91.73	14.75375
NISCH	nischarin	CGS001-11188	37.65	-36.21	77.59	55.88	-24.8	NA	NA	-35.12	28.17	14.7371428571429
MYNN	BTB/POZ domain containing, myoneurin	CGS001-55892	-42.56	36.43	NA	-32.76	91.59	42.63	27.69	41.05	-46.7	14.67125
TAAR9	GPCR / Class A : Trace amine associated receptors, trace amine associated receptor 9 (gene/pseudogene)	CGS001-134860	-37.45	NA	NA	27.93	-86.13	99.97	33.91	49.41	NA	14.6066666666667
DTX3L	RING-type (C3HC4) zinc fingers, deltex 3-like (Drosophila)	CGS001-151636	67.22	64.29	-97.37	-91.36	36.87	23.99	83.03	-31.45	75.87	14.5655555555556
TMED9	transmembrane emp24 protein transport domain containing 9	CGS001-54732	27.91	31.8	91.79	-96.59	54.51	NA	-23.15	78.93	-48.81	14.54875
TGFBR2	Type II receptor serine/threonine kinases, transforming growth factor, beta receptor II (70/80kDa)	CGS001-7048	-12.86	16.87	65.06	24.22	70.25	38.08	-64	-27.04	19.85	14.4922222222222
SIX2	Homeoboxes / SINE class, SIX homeobox 2	CGS001-10736	-50.13	NA	36.9	61.1	96.89	58.37	-44.77	17.69	-60.19	14.4825
RYBP	RING1 and YY1 binding protein	CGS001-23429	22.26	-27.7	25.07	-24.85	31.54	NA	-74.77	87.38	76.53	14.4325
TRA2B	RNA binding motif (RRM) containing, transformer 2 beta homolog (Drosophila)	CGS001-6434	86.7	-56.7	76.56	NA	-24.8	NA	23.54	33.76	-38.3	14.3942857142857
PIK3CA	Phosphatidylinositol kinases, phosphoinositide-3-kinase, catalytic, alpha polypeptide	CGS001-5290	-22.78	71.32	70.97	32.29	23.1	32.64	-48.04	11.43	-41.56	14.3744444444444
RARRES3	retinoic acid receptor responder (tazarotene induced) 3	CGS001-5920	-49.59	28.2	57.59	88.13	40.54	-51.8	-47.24	NA	49.12	14.36875
ITGAE	Integrins, integrin, alpha E (antigen CD103, human mucosal lymphocyte antigen 1; alpha polypeptide)	CGS001-3682	-13.66	100	-85.95	86.05	-37.47	29.82	49.86	99.44	-99.16	14.3255555555556
C16ORF5	chromosome 16 open reading frame 5	CGS001-29965	77.48	29.17	71.26	-51.05	NA	NA	27.49	31.9	-86.07	14.3114285714286
RABGGTA	Prenyltransferase alpha subunit repeat containing, Rab geranylgeranyltransferase, alpha subunit	CGS001-5875	-98.47	NA	99.61	48.97	44.62	NA	NA	87.41	-96.28	14.31
STRN4	WD repeat domain containing, striatin, calmodulin binding protein 4	CGS001-29888	98.27	25.87	NA	53.04	-82.29	-93.83	-36.86	52.16	97.79	14.26875
MCCC2	methylcrotonoyl-CoA carboxylase 2 (beta)	CGS001-64087	-24.29	49.47	-33.04	99.46	-32.52	NA	72.14	-41.64	24.47	14.25625
UCHL1	Ubiquitin C-terminal hydrolase, ubiquitin carboxyl-terminal esterase L1 (ubiquitin thiolesterase)	CGS001-7345	-73.73	56.67	42.78	70.22	-32.78	NA	43.95	42.26	-35.59	14.2225
PPP2CA	Serine/threonine phosphatases / Protein phosphatase, catalytic subunits, protein phosphatase 2, catalytic subunit, alpha isozyme	CGS001-5515	89.57	59.94	-26.67	-29.53	-55.65	NA	96.98	-44.85	23.8	14.19875
NT5DC2	5'-nucleotidase domain containing 2	CGS001-64943	-54.44	NA	-30.01	-49.75	75.02	52.42	46.63	-26.61	99.96	14.1525
NRP1	CD molecules, neuropilin 1	CGS001-8829	34.15	-25.09	66.76	-77.25	-25.64	99.22	26.71	NA	NA	14.1228571428571
IGFBP3	insulin-like growth factor (IGF) binding proteins, insulin-like growth factor binding protein 3	CGS001-3486	24.81	56.04	-34.06	99.5	-34.21	NA	-27.5	NA	NA	14.0966666666667
KIF11	Kinesins, kinesin family member 11	CGS001-3832	-41.16	71.16	-7.82	23.3	-28.99	-26.6	91.61	-21.89	66.98	14.0655555555556
TBCB	tubulin folding cofactor B	CGS001-1155	57.91	NA	-61.2	-40.87	41.42	75.42	-96.44	36.21	99.66	14.01375
MED6	mediator complex subunit 6	CGS001-10001	-35.62	74.14	40.25	50.9	26.49	-99.09	22.47	32.08	NA	13.9525
NEK2	NIMA (never in mitosis gene a)- related kinase (NEK) family, NIMA (never in mitosis gene a)-related kinase 2	CGS001-4751	-56.33	99.67	-32.15	61.44	64.42	NA	-96.87	97.2	-26.27	13.88875
C16ORF80	chromosome 16 open reading frame 80	CGS001-29105	97.86	98.4	-74.87	-78.78	47.96	99.9	-23.57	23.56	-65.51	13.8833333333333
BTG3	BTG family, member 3	CGS001-10950	NA	NA	99.74	-49.6	36.93	NA	-46.67	-32.84	75.32	13.8133333333333
MFHAS1	malignant fibrous histiocytoma amplified sequence 1	CGS001-9258	-18.54	13.67	8.57	-86.08	-22.54	NA	77.12	98.33	39.79	13.79
S100A4	EF-hand domain containing, S100 calcium binding protein A4	CGS001-6275	73.67	25.88	74.13	-65.85	-37.02	-33.29	-68.78	60.87	94.27	13.7644444444444
IGF1	Endogenous ligands, insulin-like growth factor 1 (somatomedin C)	CGS001-3479	46.31	95.18	93.74	-34.15	-44.62	-16.39	87.9	-81.62	-22.69	13.74
SDHC	Mitochondrial respiratory chain complex / Complex II, succinate dehydrogenase complex, subunit C, integral membrane protein, 15kDa	CGS001-6391	14.69	31.18	96.47	-38.16	96.98	NA	43.67	-92.26	-42.68	13.73625
KCTD5	potassium channel tetramerisation domain containing 5	CGS001-54442	-87.95	41.26	64.02	-25.27	90.56	-53.69	NA	58.84	21.48	13.65625
PASD1	PAS domain containing 1	CGS001-139135	-31.56	84.92	14.04	-62.69	99.85	55.39	62.82	-38.05	-62.49	13.5811111111111
EIF2B2	eukaryotic translation initiation factor 2B, subunit 2 beta, 39kDa	CGS001-8892	95.25	61.78	40.59	-41.07	57.53	NA	90.55	-96.76	-99.48	13.54875
TRAFD1	TRAF-type zinc finger domain containing 1	CGS001-10906	54.34	-32.68	-41.52	65.93	71.37	NA	51.3	-88.11	27.1	13.46625
EXO1	exonuclease 1	CGS001-9156	40.91	54.07	19.13	-88.57	77.45	47.68	-8.65	-34.29	NA	13.46625
COX5A	Mitochondrial respiratory chain complex, cytochrome c oxidase subunit Va	CGS001-9377	NA	76.11	30.45	-42.8	99.96	NA	-81.06	-72.26	83.15	13.3642857142857
THBD	CD molecules, thrombomodulin	CGS001-7056	-81.82	34.03	60.27	45.93	28.73	-27.27	99.22	-69.82	30.99	13.3622222222222
CASP10	Caspases, caspase 10, apoptosis-related cysteine peptidase	CGS001-843	70.94	33.93	-33.58	68.75	83.59	-35.54	-28.98	-52.37	NA	13.3425
NF2	A-kinase anchor proteins, neurofibromin 2 (merlin)	CGS001-4771	-37.45	NA	-53.35	NA	-90.81	NA	94.52	75.4	91.66	13.3283333333333
DPYD	dihydropyrimidine dehydrogenase	CGS001-1806	36.79	NA	81.8	-99.77	99.98	NA	-57.11	99.37	-68.01	13.2928571428571
GABBR2	GABA receptors, gamma-aminobutyric acid (GABA) B receptor, 2	CGS001-9568	50.7	27.28	43.48	29.99	68.85	NA	-98.66	-28.85	NA	13.2557142857143
FGB	Endogenous ligands, fibrinogen beta chain	CGS001-2244	26.91	99.89	-59.28	-61.41	NA	96.15	22.16	-76.21	57.67	13.235
PYGL	Glycogen phosphorylases, phosphorylase, glycogen, liver	CGS001-5836	-97.62	NA	28.63	-37.62	-32.14	90.48	33.18	86.24	34.6	13.21875
GLS	Ankyrin repeat domain containing, glutaminase	CGS001-2744	97.37	NA	-17.71	-20.77	99.94	NA	99.62	-81.33	-85.02	13.1571428571429
PROKR2	GPCR / Class A : Prokineticin receptors, prokineticin receptor 2	CGS001-128674	34.24	-26.6	34.48	22.62	33.09	-28.77	NA	22.76	NA	13.1171428571429
ASRGL1	asparaginase like 1	CGS001-80150	38.75	NA	-22.14	34.94	40.92	NA	-80.53	60.15	19.36	13.0642857142857
ZNF268	Zinc fingers, C2H2-type, zinc finger protein 268	CGS001-10795	32.97	30.19	-47.8	32.8	-45.3	NA	99.3	-30.15	32.44	13.05625
MAP2K4	MAPKK:STE7 family, mitogen-activated protein kinase kinase 4	CGS001-6416	52.74	4.74	-30.96	-54.9	48.86	98.61	-42.8	-18.4	59.61	13.0555555555556
LHX2	Homeoboxes / LIM class, LIM homeobox 2	CGS001-9355	22.53	99.8	-80.68	92.71	-81.08	-22.19	92.44	-34.81	28.72	13.0488888888889
BTK	Pleckstrin homology (PH) domain containing, Bruton agammaglobulinemia tyrosine kinase	CGS001-695	-30.77	63.23	15.18	27.72	-21.01	32.25	27.73	-21.62	24.61	13.0355555555556
GUK1	guanylate kinase 1	CGS001-2987	-49.02	100	91.61	-25.56	49.29	45.69	33.67	-41.73	-86.84	13.0122222222222
F2	Endogenous ligands, coagulation factor II (thrombin)	CGS001-2147	22.66	56.75	-94.83	26.45	-21.81	25.19	30.26	29.51	42.29	12.9411111111111
TNFAIP1	BTB/POZ domain containing, tumor necrosis factor, alpha-induced protein 1 (endothelial)	CGS001-7126	97.14	NA	-26.07	-30.1	62.32	88.45	-79.94	-73.86	65.57	12.93875
SLC27A3	SLC27 family of fatty acid transporters, solute carrier family 27 (fatty acid transporter), member 3	CGS001-11000	13.94	76.3	32.25	34.47	-69.61	-97.45	86.31	83.44	-43.37	12.92
GSK3A	GSK subfamily, glycogen synthase kinase 3 alpha	CGS001-2931	-33.5	9.16	-63.3	77.77	24.44	99.69	-8.27	-87.81	97.99	12.9077777777778
RPS6KA2	RSK subfamily, ribosomal protein S6 kinase, 90kDa, polypeptide 2	CGS001-6196	75.35	69.01	-24.5	-31.64	-35.61	57.36	-76.18	30.13	51.76	12.8533333333333
UBAP1	ubiquitin associated protein 1	CGS001-51271	99.98	24.61	-60.51	-46.2	-75.69	-31.35	92.52	52.01	59.96	12.8144444444444
ZNF473	Zinc fingers, C2H2-type, zinc finger protein 473	CGS001-25888	68.63	-49.87	89.71	86.49	99.98	NA	-20.26	-76.26	-96.22	12.775
CD2BP2	Serine/threonine phosphatases / Protein phosphatase 1, regulatory subunits, CD2 (cytoplasmic tail) binding protein 2	CGS001-10421	-69.4	93.57	25.9	23.93	41.93	NA	-16.93	-17.38	20.43	12.75625
LSP1	lymphocyte-specific protein 1	CGS001-4046	70.62	NA	27.34	-61.17	45.88	18.63	-34.64	-64.9	99.97	12.71625
AR	Nuclear hormone receptors, androgen receptor	CGS001-367	89.33	-99.91	-10.93	24.55	26.37	-28.24	-53.89	67.22	99.81	12.7011111111111
FBXO11	Protein arginine N-methyltransferases, F-box protein 11	CGS001-80204	38.67	NA	-42.13	-37.62	90.55	70.96	44.59	-96.54	32.94	12.6775
MCM5	minichromosome maintenance complex component 5	CGS001-4174	-21.08	-80.73	37.41	39.18	21.61	33.7	73.7	-19.51	29.35	12.6255555555556
FGF2	Endogenous ligands, fibroblast growth factor 2 (basic)	CGS001-2247	99.37	23.99	-15.89	-35.38	42.89	37.01	-49.58	-21.8	32.83	12.6044444444444
TPRKB	TP53RK binding protein	CGS001-51002	54.21	36.19	63.87	51.73	-96.06	46.55	-55.86	99.96	-87.43	12.5733333333333
KCNMA1	Calcium-activated potassium channels, potassium large conductance calcium-activated channel, subfamily M, alpha member 1	CGS001-3778	39.04	NA	99.87	-70.44	-98.91	NA	33.81	51.37	33.26	12.5714285714286
CYP1A1	Cytochrome P450s, cytochrome P450, family 1, subfamily A, polypeptide 1	CGS001-1543	36.76	39.55	NA	-37.02	78.71	25.76	-68.72	NA	NA	12.5066666666667
RFX4	regulatory factor X, 4 (influences HLA class II expression)	CGS001-5992	16.7	97.98	63.25	-41.56	-38.82	89.77	-31.41	-85.41	41.91	12.49
TAL1	Basic helix-loop-helix proteins, T-cell acute lymphocytic leukemia 1	CGS001-6886	-16.39	NA	71.38	80.65	53.9	NA	-33.72	-35.89	-32.6	12.4757142857143
MRGPRD	GPCR / Class A : Orphans, MAS-related GPR, member D	CGS001-116512	-33.2	-54.4	-21.44	22.81	94.83	-61.24	-21.27	87.41	98.72	12.4688888888889
SHC4	SH2 domain containing, SHC (Src homology 2 domain containing) family, member 4	CGS001-399694	28.39	95.37	NA	28.92	60.22	-99.37	-65.54	39.27	NA	12.4657142857143
GLUL	glutamate-ammonia ligase	CGS001-2752	27.51	31.42	-36.06	-31.91	88.25	90.45	21.01	-22.68	-56.33	12.4066666666667
GLA	galactosidase, alpha	CGS001-2717	26.7	-25.55	16.82	99.45	-74.44	86.15	-20.66	-31.05	33.81	12.3588888888889
A2M	alpha-2-macroglobulin	CGS001-2	91.93	-20.32	31.52	-18.96	-77.65	NA	61.12	65.47	-34.73	12.2975
POT1	protection of telomeres 1 homolog (S. pombe)	CGS001-25913	48.75	72.98	-51.33	-23.93	38.56	99.94	12.58	-99.19	NA	12.295
PPOX	protoporphyrinogen oxidase	CGS001-5498	-87.66	67.06	18.4	27.85	58.66	75.09	-64.28	-25.14	40.15	12.2366666666667
GCLC	glutamate-cysteine ligase, catalytic subunit	CGS001-2729	NA	81.78	35.29	44.79	-78.8	20.22	-72.53	-21.83	88.94	12.2325
SOX3	SRY (sex determining region Y)-boxes, SRY (sex determining region Y)-box 3	CGS001-6658	-27.83	33.35	-18.27	-27.24	36	NA	97.28	-33.03	37.38	12.205
RNH1	ribonuclease/angiogenin inhibitor 1	CGS001-6050	93.44	96.26	44.82	-38.7	-47.89	99.91	25.64	-76.8	-87.16	12.1688888888889
MDH1	malate dehydrogenase 1, NAD (soluble)	CGS001-4190	-16.74	55.64	30.93	-22.46	NA	36.42	12.98	38.65	-38.32	12.1375
OGDH	oxoglutarate (alpha-ketoglutarate) dehydrogenase (lipoamide)	CGS001-4967	-48.12	-43.01	-37	42.71	31.85	NA	-23.68	85.56	88.69	12.125
FADD	Fas (TNFRSF6)-associated via death domain	CGS001-8772	-70.96	-35.4	76.73	33.08	77.93	55.85	99.02	-33.12	-94.3	12.0922222222222
IMPDH2	Oxidoreductases, IMP (inosine 5'-monophosphate) dehydrogenase 2	CGS001-3615	-18.11	NA	-32.09	81.52	-98.63	NA	-26.43	95.95	82.33	12.0771428571429
OTX2	Homeoboxes / PRD class, orthodenticle homeobox 2	CGS001-5015	30.33	NA	-38.12	33.6	92.31	-28.57	-41.8	36.63	NA	12.0542857142857
HMGN5	High-mobility group / Canonical, high mobility group nucleosome binding domain 5	CGS001-79366	-25.89	90.09	19.85	66.33	-99.98	-74.77	94.58	NA	26.09	12.0375
BIRC2	Inhibitors of apoptosis (IAP) protein family, baculoviral IAP repeat containing 2	CGS001-329	-35.36	NA	-15.58	98.67	24.99	59.38	-24.67	88.3	-99.5	12.02875
SEC14L1	SEC14-like 1 (S. cerevisiae)	CGS001-6397	-47.35	NA	87.8	99.86	-29.86	60.32	NA	-38.15	-48.64	11.9971428571429
CDKN2A	cyclin-dependent kinase inhibitor 2A (melanoma, p16, inhibits CDK4)	CGS001-1029	77.72	-66.44	99.15	-43.42	30.28	25.92	49.32	-39.13	-26.02	11.9311111111111
ST14	Serine peptidases / Transmembrane, suppression of tumorigenicity 14 (colon carcinoma)	CGS001-6768	27.49	27.48	NA	29.1	-24.86	28.05	-62.94	-26.43	97.38	11.90875
GSTT1	Glutathione S-transferases / Soluble, glutathione S-transferase theta 1	CGS001-2952	20.7	NA	45.09	56.02	68.91	NA	58.51	-65.93	-99.97	11.9042857142857
PDHB	pyruvate dehydrogenase (lipoamide) beta	CGS001-5162	61.67	40.95	-45.94	-41.13	72.42	23.68	43.77	47.22	-95.68	11.8844444444444
DHTKD1	dehydrogenase E1 and transketolase domain containing 1	CGS001-55526	19.48	23.17	34.21	27.98	32.75	-80.77	NA	NA	26.22	11.8628571428571
PSRC1	proline/serine-rich coiled-coil 1	CGS001-84722	NA	-18.6	77.62	-99.78	74.72	-26.77	45.45	17.25	24.85	11.8425
DDR1	Type XVI RTKs: DDR (collagen receptor) family, discoidin domain receptor tyrosine kinase 1	CGS001-780	58.55	-71.75	15.38	-40.56	27.9	43.96	-58.21	90.6	40.39	11.8066666666667
GGH	Gamma-glutamyl hydrolase, gamma-glutamyl hydrolase (conjugase, folylpolygammaglutamyl hydrolase)	CGS001-8836	-59.29	99.8	62.19	40.29	33.17	NA	-44.29	62.26	-99.7	11.80375
CBR1	Prostaglandin synthases, carbonyl reductase 1	CGS001-873	57.32	79.4	-93.58	45.65	-47.18	94.88	-99.7	-30.07	99.48	11.8
FOXQ1	Forkhead boxes, forkhead box Q1	CGS001-94234	85.86	-49.31	29.9	-90.88	60.92	99.2	76.79	-24.48	-81.87	11.7922222222222
ZNF791	Zinc fingers, C2H2-type, zinc finger protein 791	CGS001-163049	-37.68	43.19	98.67	99.84	99.77	-39.48	-40.03	-36.19	-82.71	11.7088888888889
HMGB3	High-mobility group / Canonical, high mobility group box 3	CGS001-3149	20.99	-32.16	83.29	26.66	-33.69	NA	-23.55	-47.8	99.5	11.655
SETD1B	Histone methyltransferases (HMTs), SET domain containing 1B	CGS001-23067	NA	NA	-82.48	74.33	-63.01	NA	NA	88.03	41.18	11.61
TRPM5	Transient Receptor Potential channels, transient receptor potential cation channel, subfamily M, member 5	CGS001-29850	16.11	53.43	65.03	-42.03	80.73	-24.19	-19.77	-47.46	22.28	11.57
CASP14	Caspases, caspase 14, apoptosis-related cysteine peptidase	CGS001-23581	-69.95	92.91	76.79	63.03	-63.77	-68.06	-16.13	45.26	44.04	11.5688888888889
ZNF131	BTB/POZ domain containing, zinc finger protein 131	CGS001-7690	NA	-40.27	-99.01	95.34	24.86	64.76	-37.61	51.9	32.38	11.54375
CTSH	Cathepsins, cathepsin H	CGS001-1512	-66.13	73.09	NA	87.81	-55.71	-29.4	99.68	-38.97	21.89	11.5325
GLTSCR1	glioma tumor suppressor candidate region gene 1	CGS001-29998	-74.35	83.32	98.93	49.07	-27.26	NA	NA	-20.77	-28.22	11.5314285714286
MECOM	Zinc fingers, C2H2-type, MDS1 and EVI1 complex locus	CGS001-2122	-99.98	71.88	NA	47.03	88.23	29.6	-61.77	41.24	-24.25	11.4975
RUFY1	Zinc fingers, FYVE domain containing, RUN and FYVE domain containing 1	CGS001-80230	-92.48	99.93	-36.77	27.21	-88.92	97.81	28.03	-31.44	99.96	11.4811111111111
CAD	carbamoyl-phosphate synthetase 2, aspartate transcarbamylase, and dihydroorotase	CGS001-790	-52.65	36.92	-34.59	39.29	43.99	96.17	-67.9	-43.43	85.32	11.4577777777778
LIG3	ligase III, DNA, ATP-dependent	CGS001-3980	-32.9	66.7	-20.24	-53.75	99.98	62.69	NA	-42.41	NA	11.4385714285714
RGS4	Regulators of G-protein signaling, regulator of G-protein signaling 4	CGS001-5999	-22.78	86.58	-79.89	-37.51	79.86	66.5	-24.79	23.23	NA	11.4
HMGB2	High-mobility group / Canonical, high mobility group box 2	CGS001-3148	40.22	-42.1	39.06	61.76	27.99	-97.89	25.7	36.42	NA	11.395
SUCNR1	GPCR / Class A : Orphans, succinate receptor 1	CGS001-56670	-36.5	52.42	-70.27	85.18	76.82	69.79	-16.37	NA	-70.07	11.375
FOXD4L3	forkhead box D4-like 3	CGS001-286380	55.5	88.09	-23.09	-66.06	-23.61	56.61	33.97	-30.5	NA	11.36375
CSNK1A1L	Casein kinase 1 (CK1) family, casein kinase 1, alpha 1-like	CGS001-122011	56.03	-37.05	32.39	-29.65	42.32	33.17	-26.51	57.12	-26.85	11.2188888888889
USP22	Ubiquitin-specific peptidases, ubiquitin specific peptidase 22	CGS001-23326	79.29	-24.87	-95.72	67.85	80.85	41.01	-99.16	-44.98	96.44	11.19
EIF2B5	eukaryotic translation initiation factor 2B, subunit 5 epsilon, 82kDa	CGS001-8893	-53.37	NA	-82.21	63.16	98.61	NA	-71.15	81.35	41.93	11.1885714285714
ROS1	Type XVII RTKs: ROS receptors, c-ros oncogene 1 , receptor tyrosine kinase	CGS001-6098	59.34	-35.44	-27.92	22.78	-21.46	NA	78.6	-84.53	97.54	11.11375
RARG	Retinoic acid receptors, retinoic acid receptor, gamma	CGS001-5916	19.15	79.02	-39.36	99.75	-75.35	NA	16.4	76.04	-86.86	11.09875
ACTR3	ARP3 actin-related protein 3 homolog (yeast)	CGS001-10096	-50.01	NA	25.22	71	-30.28	99.94	18.53	-21.65	-24.24	11.06375
RFC1	ATPases / AAA-type, replication factor C (activator 1) 1, 145kDa	CGS001-5981	88.03	88.25	-80.85	-93.65	-99.53	NA	98.36	12.75	74.67	11.00375
ZNF692	Zinc fingers, C2H2-type, zinc finger protein 692	CGS001-55657	-51.99	-22.8	-72.9	41.91	38.29	-30.33	88.6	NA	97.19	10.99625
GLUD2	glutamate dehydrogenase 2	CGS001-2747	-19.68	93.24	52.81	99.59	-99.64	-28.39	NA	-21.52	NA	10.9157142857143
GPR142	GPCR / Class A : Orphans, G protein-coupled receptor 142	CGS001-350383	33.24	30.2	-34.27	-70.12	26.67	99.15	-34.71	37.09	NA	10.90625
ENDOG	endonuclease G	CGS001-2021	43.99	-28.57	-39.83	35.79	27.15	NA	-53.26	23.29	78.62	10.8975
IFI16	interferon, gamma-inducible protein 16	CGS001-3428	-32.54	27.51	24.02	61.87	-29.78	NA	34.86	-35.98	37.08	10.88
ATXN3	Ataxins, ataxin 3	CGS001-4287	-51.34	66.6	-53.43	32.45	-75.79	99.2	59.2	-65.72	86.37	10.8377777777778
ICMT	isoprenylcysteine carboxyl methyltransferase	CGS001-23463	51.73	28.2	35.13	-36.66	-52.45	98.17	NA	53.62	-91.39	10.79375
KLF5	Kruppel-like transcription factors, Kruppel-like factor 5 (intestinal)	CGS001-688	-79.59	NA	90.85	NA	41.03	NA	-97.93	54.71	55.29	10.7266666666667
MCM6	minichromosome maintenance complex component 6	CGS001-4175	-22.92	62.56	-50.25	87.44	83.83	-70.64	-30.2	25.46	NA	10.66
GPRC5C	GPCR / Class C : Orphans, G protein-coupled receptor, family C, group 5, member C	CGS001-55890	47.23	31	-51.79	31.17	37.98	-24.65	-99.76	99.95	24.75	10.6533333333333
DUSP22	Protein tyrosine phosphatases / Class I Cys-based PTPs : Atypical dual specificity phosphatases, dual specificity phosphatase 22	CGS001-56940	-87.2	NA	19.69	99.67	85.03	53.17	90.31	-91.84	-83.82	10.62625
SDF2L1	stromal cell-derived factor 2-like 1	CGS001-23753	30.06	35.86	47.78	35.43	63.92	-23.07	-71.52	-42.19	18.23	10.5
FER	Serine/threonine phosphatases / Protein phosphatase 1, regulatory subunits, fer (fps/fes related) tyrosine kinase	CGS001-2241	87.05	-44.37	72.44	96.99	NA	-46.6	-25.83	-23.06	-32.84	10.4725
ITGB1BP1	integrin beta 1 binding protein 1	CGS001-9270	97.99	NA	-25.46	99.95	-48.86	62.12	-27.68	-28.15	-46.22	10.46125
TATDN2	TatD DNase domain containing 2	CGS001-9797	-95.22	64.53	-99.38	-36.46	58.64	34.32	52.42	65.24	49.52	10.4011111111111
PTCH1	patched 1	CGS001-5727	33.7	-33.24	47.36	-63.01	99.68	27.44	-23.18	-94.54	99.16	10.3744444444444
PRDM4	Zinc fingers, C2H2-type, PR domain containing 4	CGS001-11108	26.15	NA	47.87	71.5	24.64	-22.26	23.76	-99.27	NA	10.3414285714286
GPR87	GPCR / Class A : Orphans, G protein-coupled receptor 87	CGS001-53836	34	-34.38	28.45	-37.66	97.91	NA	31.66	-21.21	-16.69	10.26
FAT1	Cadherins / Cadherin-related, FAT tumor suppressor homolog 1 (Drosophila)	CGS001-2195	37.48	-16.3	-22.22	-49.03	-43.1	82.23	25.04	-21.84	99.93	10.2433333333333
DMRTB1	DMRT-like family B with proline-rich C-terminal, 1	CGS001-63948	64.9	21.21	35.23	-28.74	-45.5	85.67	NA	-22.41	-28.82	10.1925
ABL1	Abl family, c-abl oncogene 1, non-receptor tyrosine kinase	CGS001-25	-26.76	-82.35	-23.46	48.36	-22.21	75.31	-40.99	67.26	96.26	10.1577777777778
GNAI3	guanine nucleotide binding protein (G protein), alpha inhibiting activity polypeptide 3	CGS001-2773	67.22	-34.72	-42.37	23.82	99.93	98.17	-99.12	-31.81	NA	10.14
NDUFC2	Mitochondrial respiratory chain complex / Complex I, NADH dehydrogenase (ubiquinone) 1, subcomplex unknown, 2, 14.5kDa	CGS001-4718	-42.8	-31.31	85.3	-18.5	24.18	NA	-20.37	47.42	37.09	10.12625
NFKBIA	Ankyrin repeat domain containing, nuclear factor of kappa light polypeptide gene enhancer in B-cells inhibitor, alpha	CGS001-4792	84.79	-73.73	28.94	59.62	62.03	-23.01	94.56	-93.92	-48.22	10.1177777777778
ARHGDIB	Endogenous ligands, Rho GDP dissociation inhibitor (GDI) beta	CGS001-397	-53.04	49.99	-17.84	-99.91	96.41	77.42	57.67	-29.8	NA	10.1125
SOX5	SRY (sex determining region Y)-boxes, SRY (sex determining region Y)-box 5	CGS001-6660	25.43	22.96	54.66	NA	-99.94	-24.62	99.76	-88.74	91.34	10.10625
DDX42	DEAD-boxes, DEAD (Asp-Glu-Ala-Asp) box polypeptide 42	CGS001-11325	70.73	100	-83.91	-23.71	99.98	51.64	-31.02	-34.11	-58.93	10.0744444444444
KYNU	kynureninase	CGS001-8942	50.92	91.62	-23.86	-49.06	NA	NA	-24.62	55.19	-29.67	10.0742857142857
BOLA1	bolA homolog 1 (E. coli)	CGS001-51027	-49.84	-78.34	97.9	99.89	NA	NA	75.77	-26.91	-48.29	10.0257142857143
IL2RA	IL-2 receptor family, interleukin 2 receptor, alpha	CGS001-3559	-32.19	78.25	-96.26	28.08	87.54	NA	22.18	-32.11	24.57	10.0075
ARF1	ADP-ribosylation factors, ADP-ribosylation factor 1	CGS001-375	-49.16	33.78	29.82	37.44	-46.64	-31.84	99.59	-26.77	43.79	10.0011111111111
NDUFS7	Mitochondrial respiratory chain complex / Complex I, NADH dehydrogenase (ubiquinone) Fe-S protein 7, 20kDa (NADH-coenzyme Q reductase)	CGS001-374291	50.03	-86.52	92.4	99.31	41.98	NA	-98.41	NA	-28.81	9.99714285714286
SMARCB1	SWI/SNF related, matrix associated, actin dependent regulator of chromatin, subfamily b, member 1	CGS001-6598	83.33	16.01	-14.77	-26.87	-97.8	48.3	11.08	7.67	62.52	9.94111111111111
EPHA6	Type XIII RTKs: Ephrin receptor family, EPH receptor A6	CGS001-285220	-45.88	-64.51	25.71	68.24	-31.93	58.11	20.04	68.44	-9.02	9.91111111111111
KEAP1	Kelch-like proteins, kelch-like ECH-associated protein 1	CGS001-9817	-48.61	-64.66	-25.88	84.18	35.45	53.43	-45.91	55.96	44.88	9.87111111111111
ACD	adrenocortical dysplasia homolog (mouse)	CGS001-65057	NA	NA	-53.63	-29.84	28.32	NA	NA	57.26	47.09	9.84
PJA1	RING-type (C3HC4) zinc fingers, praja ring finger 1	CGS001-64219	-71.33	31.18	96.55	-44.88	75.85	NA	NA	-50.53	32	9.83428571428571
USP1	Ubiquitin-specific peptidases, ubiquitin specific peptidase 1	CGS001-7398	78.7	98.67	93.34	-99.86	59.26	-22.47	NA	-98.82	-30.18	9.83
SMARCAD1	SWI/SNF-related, matrix-associated actin-dependent regulator of chromatin, subfamily a, containing DEAD/H box 1	CGS001-56916	-28.72	-76.44	99.98	-28.1	40.89	-77.96	38.25	26.49	94.07	9.82888888888889
CASD1	CAS1 domain containing 1	CGS001-64921	20.49	56.53	99.61	NA	-87.98	NA	-25.79	46.96	-41.07	9.82142857142857
PDGFRB	Type III RTKs: PDGFR, CSFR, Kit, FLT3 receptor family, platelet-derived growth factor receptor, beta polypeptide	CGS001-5159	-47.15	-22.33	52.33	94.28	87.08	NA	-22.1	-33.18	-30.96	9.74625
UBE2A	Ubiquitin-conjugating enzymes E2, ubiquitin-conjugating enzyme E2A	CGS001-7319	-22.27	30.45	-99.2	-65.57	-26.14	77.12	56.72	98.35	38.07	9.72555555555556
TFRC	CD molecules, transferrin receptor (p90, CD71)	CGS001-7037	85.79	-26.22	-36.96	85.76	88.99	NA	-92.07	-96.42	68.79	9.7075
PPP2R3C	Serine/threonine phosphatases / Protein phosphatase 2, regulatory subunits, protein phosphatase 2, regulatory subunit B'', gamma	CGS001-55012	36.34	-30.51	-26.73	83.44	74.78	NA	NA	-99.54	29.98	9.68
CETN2	EF-hand domain containing, centrin, EF-hand protein, 2	CGS001-1069	47.45	NA	25.18	26.07	39.69	-68.53	70.16	-72.63	NA	9.62714285714286
SMAD3	SMADs, SMAD family member 3	CGS001-4088	-27.14	69.5	-17.7	-37.76	31.44	-96.97	-27.65	93.93	97.93	9.50888888888889
HMGA1	High-mobility group / Canonical, high mobility group AT-hook 1	CGS001-3159	-45.46	NA	99.15	95.46	53.33	-63.49	50.61	-85.16	-28.48	9.495
FDPS	Lanosterol biosynthesis pathway, farnesyl diphosphate synthase	CGS001-2224	99.96	52.6	70.43	25.87	-26.77	NA	-98.27	-99.75	51.46	9.44125
DPP4	Prolyl oligopeptidase, dipeptidyl-peptidase 4	CGS001-1803	-26.51	-23.87	32.04	78.54	23.39	-22.61	31.41	38.6	-46.24	9.41666666666667
ATF4	basic leucine zipper proteins, activating transcription factor 4 (tax-responsive enhancer element B67)	CGS001-468	-98.45	NA	99.43	60.19	91.19	NA	99.98	-89.09	-97.54	9.38714285714286
ZNF678	Zinc fingers, C2H2-type, zinc finger protein 678	CGS001-339500	30.11	74.1	40.13	-35.15	31.08	-40.85	17.06	-41.74	NA	9.3425
TCF7	transcription factor 7 (T-cell specific, HMG-box)	CGS001-6932	-37.7	98.6	-28.69	-23.56	27.14	NA	49.01	-19.65	NA	9.30714285714286
MSX2	Homeoboxes / ANTP class : NKL subclass, msh homeobox 2	CGS001-4488	28.76	-32.58	NA	72.96	63.92	-99.96	-30.17	47.71	23.72	9.295
TMEM110	transmembrane protein 110	CGS001-375346	44.68	NA	66.99	37.6	-33.66	NA	NA	-85.49	25.52	9.27333333333333
MKNK1	MKN subfamily, MAP kinase interacting serine/threonine kinase 1	CGS001-8569	38.31	26.43	69	77.93	-99.03	62.23	-78.63	33.09	-46.72	9.17888888888889
BCAT2	branched chain amino-acid transaminase 2, mitochondrial	CGS001-587	61.02	NA	-58.11	55.54	83.09	43.94	NA	-96.23	-25.16	9.15571428571429
PIK3C2B	Phosphatidylinositol-4-phosphate 3-kinase family, phosphoinositide-3-kinase, class 2, beta polypeptide	CGS001-5287	99.77	-69.4	39.97	43.54	-32.03	94.8	-16.43	20.24	-98.2	9.14
GOT2	glutamic-oxaloacetic transaminase 2, mitochondrial (aspartate aminotransferase 2)	CGS001-2806	32.82	-64.01	97.73	69.25	92.92	NA	-94.71	-32.58	-28.87	9.06875
NR1H3	Liver X receptor-like receptors, nuclear receptor subfamily 1, group H, member 3	CGS001-10062	-21.78	-34.64	40.63	67.41	90.86	-95.09	-32.1	57.16	NA	9.05625
BHMT	betaine--homocysteine S-methyltransferase	CGS001-635	-89.12	NA	99.31	-51.05	39.99	NA	78.16	-32.58	18.64	9.05
CHKA	choline kinase alpha	CGS001-1119	-35.49	30.18	NA	49.52	-30.94	98.92	-38.2	-87.19	85.02	8.9775
EXT2	Exostosin glycosyltransferase family, exostosin 2	CGS001-2132	-25.73	53.01	74.96	52.61	-91.76	25.78	NA	-90.44	73.17	8.95
TGM2	Transglutaminases, transglutaminase 2 (C polypeptide, protein-glutamine-gamma-glutamyltransferase)	CGS001-7052	-64.07	16.7	35.72	86.78	-43.78	NA	68.16	28.04	-55.95	8.95
GPR125	Adhesion Class GPCRs, G protein-coupled receptor 125	CGS001-166647	-57.07	NA	-99.96	-47.99	99.65	97.1	-65.32	70.53	74.51	8.93125
PRDX5	peroxiredoxin 5	CGS001-25824	64.43	62.55	NA	-98.74	49.64	22.01	-87.68	24.69	34.53	8.92875
AP1B1	adaptor-related protein complex 1, beta 1 subunit	CGS001-162	-29.47	-34.29	77.96	99.36	-61.65	NA	NA	64.21	-53.94	8.88285714285714
TUBA1A	Tubulins, tubulin, alpha 1a	CGS001-7846	31.19	-26.56	29.26	24.94	43.54	NA	21.78	-62.05	NA	8.87142857142857
NNT	nicotinamide nucleotide transhydrogenase	CGS001-23530	-39.38	99.34	83.33	96.59	-98.88	42.21	74.58	-84.34	-93.85	8.84444444444444
CLASRP	CLK4-associating serine/arginine rich protein	CGS001-11129	23.25	100	-84.59	-99.36	42.8	26.44	93.31	30.46	-53.05	8.80666666666667
NOV	nephroblastoma overexpressed gene	CGS001-4856	NA	19.62	72.96	NA	43.19	NA	-31.63	-84.93	33.55	8.79333333333333
PHKA1	phosphorylase kinase, alpha 1 (muscle)	CGS001-5255	48.78	34.57	-19.45	-23.81	37.45	-25.4	-76.79	60.03	43.65	8.78111111111111
PRKCE	Eta subfamily, protein kinase C, epsilon	CGS001-5581	96.25	-54.33	90.95	85.76	-61.17	-85.94	-41.48	91.84	-43.16	8.74666666666667
EPO	Endogenous ligands, erythropoietin	CGS001-2056	-87.62	99.23	-32.36	50.73	-23.15	NA	-22.34	41.79	43.62	8.7375
RND3	Rho family GTPase 3	CGS001-390	72.27	-63.31	NA	32.55	88.68	NA	-74.91	62.85	-57.15	8.71142857142857
SOX10	SRY (sex determining region Y)-boxes, SRY (sex determining region Y)-box 10	CGS001-6663	-56.46	83.96	-99.91	-25.32	50.1	NA	39.76	52.64	24.69	8.6825
NENF	neudesin neurotrophic factor	CGS001-29937	NA	88.62	-65.05	67.59	-99.56	33.83	96.29	-97.55	44.96	8.64125
CD19	CD molecules, CD19 molecule	CGS001-930	-54.58	81.11	51.54	-91.95	-45.16	83.21	38.36	-23.95	39.19	8.64111111111111
ZRANB2	Zinc fingers, RAN-binding domain containing, zinc finger, RAN-binding domain containing 2	CGS001-9406	99.78	96.49	-46.35	21.83	-22.12	NA	-21.86	-36.23	-22.52	8.6275
SMARCC1	SWI/SNF related, matrix associated, actin dependent regulator of chromatin, subfamily c, member 1	CGS001-6599	45.62	-34.89	36.37	-74.57	28.07	41.34	-28.24	34.33	29.47	8.61111111111111
SMARCA2	Non-enzymatic BRD containing proteins, SWI/SNF related, matrix associated, actin dependent regulator of chromatin, subfamily a, member 2	CGS001-6595	-91.27	25.68	NA	40.94	26.9	NA	-82.98	99.42	41.43	8.58857142857143
LGALS2	Lectins, galactoside-binding, lectin, galactoside-binding, soluble, 2	CGS001-3957	-27.32	21.63	66.07	-49.16	49.75	NA	-47.23	24	30.88	8.5775
MRGPRX4	GPCR / Class A : Orphans, MAS-related GPR, member X4	CGS001-117196	58.7	22.11	-36.89	29.25	-36.25	68.17	49.13	-42.29	-35.01	8.54666666666667
TSPAN8	Tetraspanins, tetraspanin 8	CGS001-7103	52.35	99.31	-99.96	-42.79	30.65	NA	80.76	-24.55	-27.42	8.54375
SLC36A4	SLC36 family of proton-coupled amino acid transporters, solute carrier family 36 (proton/amino acid symporter), member 4	CGS001-120103	-47.69	99.63	-28.63	-27.05	55.98	29.46	24.4	29.77	-59.46	8.49
CREB1	basic leucine zipper proteins, cAMP responsive element binding protein 1	CGS001-1385	-51.98	100	-85.9	-46.51	57.69	92.11	9.41	94.69	-93.11	8.48888888888889
UGT1A9	UDP glucuronosyltransferases, UDP glucuronosyltransferase 1 family, polypeptide A9	CGS001-54600	94.53	-34.88	62.37	53.77	-95.02	-20.16	35.31	-52.05	32.24	8.45666666666667
PDXK	pyridoxal (pyridoxine, vitamin B6) kinase	CGS001-8566	-66.92	75.3	NA	NA	-99.92	NA	82.62	90.05	-30.49	8.44
RAC3	Endogenous ligands, ras-related C3 botulinum toxin substrate 3 (rho family, small GTP binding protein Rac3)	CGS001-5881	99.94	82.16	76.46	45.19	-54.84	-99.91	-26.4	-55.73	NA	8.35875
MAT2B	Short chain dehydrogenase/reductase superfamily / Extended SDR fold, methionine adenosyltransferase II, beta	CGS001-27430	-21.52	46.57	NA	31.1	-62.86	68.41	89.89	-94.06	NA	8.21857142857143
USF1	Basic helix-loop-helix proteins, upstream transcription factor 1	CGS001-7391	-16.1	51.03	99.93	15.92	-75.13	-85.19	32.28	-49.04	99.94	8.18222222222222
RALA	v-ral simian leukemia viral oncogene homolog A (ras related)	CGS001-5898	-93.01	66.3	-87.06	98.5	96.54	35.7	71.19	-90.68	-24.14	8.14888888888889
ABHD4	Abhydrolase domain containing, abhydrolase domain containing 4	CGS001-63874	-58.03	-63.41	67.69	58.3	54.47	NA	NA	73.87	-76.01	8.12571428571428
DIDO1	Zinc fingers, PHD-type, death inducer-obliterator 1	CGS001-11083	-29.22	54.27	34.84	27.57	-20.06	-24.4	-52.86	-17.61	99.78	8.03444444444445
POLR2F	RNA polymerase subunits, polymerase (RNA) II (DNA directed) polypeptide F	CGS001-5435	57.65	-23.13	34.3	-27.02	23.51	48.52	27.11	-36.12	-32.61	8.02333333333333
SIRT7	Histone deacetylases (HDACs), sirtuin 7	CGS001-51547	-26.47	67.4	NA	79.5	NA	NA	74.52	-85.26	-61.68	8.00166666666667
GPR39	GPCR / Class A : Orphans, G protein-coupled receptor 39	CGS001-2863	-42.13	NA	-15.24	22.48	32.47	NA	94.5	-58.21	22.06	7.99
GAK	Heat shock proteins / DNAJ (HSP40), cyclin G associated kinase	CGS001-2580	-39.41	25.52	23.76	57.86	-89.23	NA	81.38	99.74	-95.74	7.985
LRP10	Low density lipoprotein receptors, low density lipoprotein receptor-related protein 10	CGS001-26020	-34.59	59.86	-20.4	-89.3	40.09	73.95	82.02	-18.46	-21.47	7.96666666666667
NEK4	NIMA (never in mitosis gene a)- related kinase (NEK) family, NIMA (never in mitosis gene a)-related kinase 4	CGS001-6787	-99.84	NA	82.5	NA	23.08	NA	73.85	-99.53	67.63	7.94833333333333
PBX4	Homeoboxes / TALE class, pre-B-cell leukemia homeobox 4	CGS001-80714	-48.54	37.72	27.16	97.58	91.66	NA	-90.47	30.95	-82.55	7.93875
MARK4	MARK subfamily, MAP/microtubule affinity-regulating kinase 4	CGS001-57787	-79.23	86.5	77.29	90.44	30.42	-34.48	28.01	-80.42	-47.23	7.92222222222222
TMEM127	transmembrane protein 127	CGS001-55654	NA	NA	-96.14	77.07	-99.23	NA	NA	59.21	98.61	7.904
TOMM40	translocase of outer mitochondrial membrane 40 homolog (yeast)	CGS001-10452	-24.89	-24.03	27.74	33.05	89.73	-98.31	94.15	-34.28	NA	7.895
WIPF2	WAS/WASL interacting protein family, member 2	CGS001-147179	-42.89	98.51	-99.93	43.43	-45.69	76.29	66.05	-96.95	71.92	7.86
PAQR8	progestin and adipoQ receptor family member VIII	CGS001-85315	-33.9	-20.98	-39.04	-61.12	-30.96	NA	52.1	97.6	99.12	7.8525
MLLT10	Zinc fingers, PHD-type, myeloid/lymphoid or mixed-lineage leukemia (trithorax homolog, Drosophila); translocated to, 10	CGS001-8028	80.08	-27.17	57.58	-14.17	33.67	30.93	99.96	-94.69	-95.95	7.80444444444444
RBBP4	WD repeat domain containing, retinoblastoma binding protein 4	CGS001-5928	95.19	-50.39	40.62	-32.68	-27.5	NA	78.22	30.08	-71.24	7.7875
MEF2A	Myocyte enhancer factors, myocyte enhancer factor 2A	CGS001-4205	59.59	NA	-40.48	-83.31	-99.89	NA	99.89	21.56	96.45	7.68714285714286
RAD51C	Fanconi anemia, complementation groups, RAD51 homolog C (S. cerevisiae)	CGS001-5889	NA	68.69	-66.3	-47.12	-89.63	99.97	92.78	-96.91	99.97	7.68125
MAPK14	MAPK:p38 subfamily, mitogen-activated protein kinase 14	CGS001-1432	-51.52	99.8	17.6	-25.49	-13.67	-64.63	23.33	56.65	26.79	7.65111111111111
SLC5A6	Sodium iodide symporter, sodium-dependent multivitamin transporter and sodium-coupled monocarboxylate transporters, solute carrier family 5 (sodium-dependent vitamin transporter), member 6	CGS001-8884	99.86	NA	-21.83	96.78	65.13	-36.87	-47.74	-36.92	-57.32	7.63625
ARNT	Basic helix-loop-helix proteins, aryl hydrocarbon receptor nuclear translocator	CGS001-405	-86.35	54.68	-73.03	-28.86	88.17	NA	46.73	36.61	22.83	7.5975
CTNNBIP1	Catenins, catenin, beta interacting protein 1	CGS001-56998	-72.48	80.77	29.31	31.29	28.75	NA	-40.54	33.29	-29.7	7.58625
CHAF1B	WD repeat domain containing, chromatin assembly factor 1, subunit B (p60)	CGS001-8208	32.9	24.83	-89.75	46.35	31.56	-35.44	-91.1	99.85	48.94	7.57111111111111
WDR6	WD repeat domain containing, WD repeat domain 6	CGS001-11180	73.72	NA	57.34	-37.91	-31.55	99.75	-46.84	-91.84	37.72	7.54875
CCNG2	cyclin G2	CGS001-901	69.72	-29.13	16.91	-24.52	-30.92	-27.71	-21.45	99.98	14.98	7.54
F2RL1	GPCR / Class A : Protease activated receptors, coagulation factor II (thrombin) receptor-like 1	CGS001-2150	-31.18	-18.44	38.61	37.98	91.64	-19.86	-29.35	29.07	-30.7	7.53
MBNL2	Zinc fingers, CCCH-type domain containing, muscleblind-like 2 (Drosophila)	CGS001-10150	NA	-36.3	-35.61	96.46	-57.11	38.5	63.73	75.49	-85.09	7.50875
FRAT1	frequently rearranged in advanced T-cell lymphomas	CGS001-10023	27.15	-37.14	21.19	31.38	-21.27	NA	39.78	-23.48	22.15	7.47
NDUFA6	LYR motif containing, NADH dehydrogenase (ubiquinone) 1 alpha subcomplex, 6, 14kDa	CGS001-4700	22.4	-97.64	NA	-28.56	-33.09	99.99	63.95	24.56	NA	7.37285714285714
PEBP1	phosphatidylethanolamine binding protein 1	CGS001-5037	-49.18	27.23	29.44	23.71	-34.34	-27.8	40.48	49.08	NA	7.3275
ZFP36L2	RING-type (C3HC4) zinc fingers, zinc finger protein 36, C3H type-like 2	CGS001-678	55.49	-58.94	-98.47	75.58	32.05	NA	50.97	-38.66	40.4	7.3025
SMARCC2	SWI/SNF related, matrix associated, actin dependent regulator of chromatin, subfamily c, member 2	CGS001-6601	-31.12	27.4	-68.85	88.64	-39.02	99.35	-28.65	-26.04	43.88	7.28777777777778
POLR3D	RNA polymerase subunits, polymerase (RNA) III (DNA directed) polypeptide D, 44kDa	CGS001-661	16.71	98.47	-27.24	-50.02	-68.27	43.75	-61.69	27.83	85.87	7.26777777777778
APOA5	Apolipoproteins, apolipoprotein A-V	CGS001-116519	-69.57	58.21	-99.37	24.78	50.85	96.64	-57.48	85.77	-24.45	7.26444444444444
ZER1	ZYG11 cell cycle regulator family, zer-1 homolog (C. elegans)	CGS001-10444	98.79	NA	-67.85	-97.84	99.95	NA	-76.75	40.09	54.45	7.26285714285715
CRY1	cryptochrome 1 (photolyase-like)	CGS001-1407	-25.72	66.44	-19.35	39.51	-68.59	NA	94.53	52.41	-81.5	7.21625
PDK1	pyruvate dehydrogenase kinase, isozyme 1	CGS001-5163	-82.15	99.98	-22.97	32.56	31.16	66.14	-17.86	20.04	-61.97	7.21444444444445
SERPINE1	Serine (or cysteine) peptidase inhibitors, serpin peptidase inhibitor, clade E (nexin, plasminogen activator inhibitor type 1), member 1	CGS001-5054	-22.08	NA	-33.36	33.84	82.31	NA	-60.75	-44.02	94.45	7.19857142857143
CLK2	CDC-like kinases, CDC-like kinase 2	CGS001-1196	78.94	-48.96	9.48	NA	56.69	77.18	-95.7	45.63	-65.77	7.18625
MLXIP	Basic helix-loop-helix proteins, MLX interacting protein	CGS001-22877	-61.98	-26.18	94.99	25.67	-41.15	82.07	56.53	-72.57	NA	7.1725
ARGLU1	arginine and glutamate rich 1	CGS001-55082	-89.27	59.74	-16.85	25.09	-37.52	99.34	NA	NA	9.27	7.11428571428571
PRR15L	proline rich 15-like	CGS001-79170	84.03	NA	-61.74	-98.65	-39.08	NA	33.28	63.72	67.85	7.05857142857143
ZNF486	Zinc fingers, C2H2-type, zinc finger protein 486	CGS001-90649	44.1	66.59	-24.09	35.31	54.27	-38.66	-58.75	-38.23	22.74	7.03111111111111
TPR	translocated promoter region (to activated MET oncogene)	CGS001-7175	NA	33.11	-95.19	-23.95	62.82	NA	-50.99	95.6	27.67	7.01
FERD3L	Basic helix-loop-helix proteins, Fer3-like (Drosophila)	CGS001-222894	35.52	81.56	29.46	-39.22	-56.65	NA	27.32	-29.04	NA	6.99285714285714
ZNF559	Zinc fingers, C2H2-type, zinc finger protein 559	CGS001-84527	-90.83	75.72	29.6	-57.85	43.47	NA	38.49	-38.45	55.72	6.98375
ZBTB20	BTB/POZ domain containing, zinc finger and BTB domain containing 20	CGS001-26137	25.1	-33.91	NA	30.71	-28.52	10.86	54.53	-26.14	22.86	6.93625
NFATC3	Nuclear factor of activated T-cells, nuclear factor of activated T-cells, cytoplasmic, calcineurin-dependent 3	CGS001-4775	-99.69	39.38	45.01	33.8	72.16	97.32	-37.9	-94.76	NA	6.915
BLMH	bleomycin hydrolase	CGS001-642	-28.16	NA	45.27	-88.05	25.78	32.24	99.48	11.76	-43.43	6.86125
SSBP2	single-stranded DNA binding protein 2	CGS001-23635	-51.76	-33.73	-95.08	69.22	38.79	NA	-33.9	84.62	76.46	6.8275
NAGK	N-acetylglucosamine kinase	CGS001-55577	54.25	-76.93	78.38	38.45	29.2	33.41	-66.59	-35.62	NA	6.81875
ERCC2	General transcription factor IIH complex subunits, excision repair cross-complementing rodent repair deficiency, complementation group 2	CGS001-2068	-32.93	-97.09	-60.92	28.74	37.32	97.24	-35.98	99.81	24.99	6.79777777777778
IRAK1	Interleukin-1 receptor-associated kinase (IRAK) family, interleukin-1 receptor-associated kinase 1	CGS001-3654	-45	85.25	-32.78	NA	-71.31	NA	50.88	-22.95	83.41	6.78571428571429
SCAP	WD repeat domain containing, SREBF chaperone	CGS001-22937	NA	NA	-75.25	89.76	39.23	NA	40.69	38.38	-92.12	6.78166666666667
PDIA4	Protein disulfide isomerases, protein disulfide isomerase family A, member 4	CGS001-9601	-15.77	46.67	-27.81	-97.05	29.27	73.72	20.35	24.63	NA	6.75125
DHCR24	24-dehydrocholesterol reductase	CGS001-1718	-95.9	99.23	29.1	-36.93	-44.53	NA	90.99	-65.18	77	6.7225
HCN3	Cyclic nucleotide-regulated channels, hyperpolarization activated cyclic nucleotide-gated potassium channel 3	CGS001-57657	39.34	24.31	46.14	28.19	-27.96	NA	87.42	-48.89	-94.81	6.7175
USP32	EF-hand domain containing, ubiquitin specific peptidase 32	CGS001-84669	-46.81	-96.59	-17.55	30.7	-37.14	86.34	27.48	14.18	99.58	6.68777777777778
ST13	Tetratricopeptide (TTC) repeat domain containing, suppression of tumorigenicity 13 (colon carcinoma) (Hsp70 interacting protein)	CGS001-6767	51.27	NA	NA	94.01	-99.32	NA	-27.2	75.54	-54.46	6.64
GLDC	glycine dehydrogenase (decarboxylating)	CGS001-2731	-21.97	25.98	-47.71	-28.03	-68.75	87.39	99.2	NA	NA	6.58714285714286
PTS	6-pyruvoyltetrahydropterin synthase	CGS001-5805	67.93	NA	-94.87	99.41	-79.65	NA	-50.21	75.04	28.36	6.57285714285714
ITGA4	Integrins, integrin, alpha 4 (antigen CD49D, alpha 4 subunit of VLA-4 receptor)	CGS001-3676	64.74	-40.68	-27.52	34.07	24.11	-29.77	-21.39	-25.86	80.95	6.51666666666667
POLR3E	RNA polymerase subunits, polymerase (RNA) III (DNA directed) polypeptide E (80kD)	CGS001-55718	-61.13	-66.8	58.56	99.9	92.86	NA	-97.52	NA	19.34	6.45857142857143
ZNF524	Zinc fingers, C2H2-type, zinc finger protein 524	CGS001-147807	20.68	-18.56	-92.94	66.54	13.45	-54.94	-75.03	99.51	99.12	6.42555555555556
SYK	Syk family, spleen tyrosine kinase	CGS001-6850	-48.13	56.05	31.99	37.68	-48.86	36.34	-42.93	98.05	-62.4	6.42111111111111
PBXIP1	pre-B-cell leukemia homeobox interacting protein 1	CGS001-57326	-31.61	62.73	-17.72	-27.97	52.18	NA	NA	70.46	-63.21	6.40857142857143
PTPRG	Receptor tyrosine phosphatases (RTP), protein tyrosine phosphatase, receptor type, G	CGS001-5793	-38.66	-27.17	NA	97.23	-96.8	90.91	76.31	-24.4	-26.33	6.38625
MTOR	FRAP subfamily, mechanistic target of rapamycin (serine/threonine kinase)	CGS001-2475	39.46	-42.69	63.88	-94.3	62.58	77.87	-12.81	-56.17	19.26	6.34222222222222
NDUFB2	Mitochondrial respiratory chain complex / Complex I, NADH dehydrogenase (ubiquinone) 1 beta subcomplex, 2, 8kDa	CGS001-4708	-99.65	34.16	18.42	27.93	93.68	NA	-44.68	48.86	-28.35	6.29625
LCN2	Lipocalins, lipocalin 2	CGS001-3934	53.26	99.78	-24.28	-48.31	67.76	NA	-96.81	57.47	-58.55	6.29
ANKRD55	Ankyrin repeat domain containing, ankyrin repeat domain 55	CGS001-79722	-18.99	90.24	52.94	29.17	22.47	NA	-63.38	-29.97	-32.96	6.19
CACNA1C	Calcium channel subunits, calcium channel, voltage-dependent, L type, alpha 1C subunit	CGS001-775	-83.14	46.72	47.87	-15.02	-67.54	NA	98.01	-76.56	99.1	6.18
ESR1	Estrogen receptors, estrogen receptor 1	CGS001-2099	-46.96	95.69	-79.83	56.83	99.63	-22.96	-86.55	-60.35	99.85	6.15
MEN1	multiple endocrine neoplasia I	CGS001-4221	49.51	43.45	-34.32	-19.06	71.13	-99.74	-73.87	57.3	60.9	6.14444444444444
BCKDK	Pyruvate dehydrogenase kinase (PDHK) family, branched chain ketoacid dehydrogenase kinase	CGS001-10295	81.31	-99.93	93.79	56.66	-67.48	NA	-18.82	-91.37	94.98	6.1425
ZFYVE19	Zinc fingers, FYVE domain containing, zinc finger, FYVE domain containing 19	CGS001-84936	-22.5	38.33	-30.75	27.12	20.95	NA	-98.52	26.61	87.12	6.045
TKT	transketolase	CGS001-7086	-85.14	36.18	85.98	-9.24	90.22	-59.54	-56.55	45.89	NA	5.975
HIC2	BTB/POZ domain containing, hypermethylated in cancer 2	CGS001-23119	-95.35	63.99	82.72	63.34	27.64	-48.91	-96.18	31.52	24.81	5.95333333333333
MBTPS1	Subtilisin, membrane-bound transcription factor peptidase, site 1	CGS001-8720	62.15	25.92	18.37	-47.78	-36.49	99.79	-53.28	-39.2	24.03	5.94555555555556
FPGS	folylpolyglutamate synthase	CGS001-2356	-97.43	-23.28	-66.73	25.29	98.67	82.96	88.88	-25.23	-29.87	5.91777777777778
TFG	TRK-fused gene	CGS001-10342	-71.98	NA	-51.38	99.9	-65.57	NA	-45.77	96.22	79.98	5.91428571428572
GALNT1	Glycosyltransferase family 2 domain containing, UDP-N-acetyl-alpha-D-galactosamine:polypeptide N-acetylgalactosaminyltransferase 1 (GalNAc-T1)	CGS001-2589	34.57	-39.43	-25.22	36.43	25.95	-25.75	-33.81	29.67	50.44	5.87222222222222
PTTG1	pituitary tumor-transforming 1	CGS001-9232	50.98	22.28	57.57	-98.27	-21.13	-29.5	NA	99.94	-35.1	5.84625
ZNF238	zinc finger protein 238	CGS001-10472	-22.43	-82.88	79.55	64	-35.89	-42.08	80.44	NA	NA	5.81571428571429
SLC25A6	Mitochondrial nucleotide transporter subfamily, solute carrier family 25 (mitochondrial carrier; adenine nucleotide translocator), member 6	CGS001-293	-28.34	NA	-46.92	26.11	-24.73	NA	70.2	23.29	20.98	5.79857142857143
KIAA0100	KIAA0100	CGS001-9703	NA	-39.62	-28.31	-36.93	81.73	NA	NA	NA	52.11	5.796
DNAJC12	Heat shock proteins / DNAJ (HSP40), DnaJ (Hsp40) homolog, subfamily C, member 12	CGS001-56521	80.37	NA	-80.13	-77.5	45.74	57.95	96.32	-97.43	20.84	5.77
ZNF805	Zinc fingers, C2H2-type, zinc finger protein 805	CGS001-390980	22.59	32.06	99.53	31.16	-86.11	NA	-17.81	60.45	-95.98	5.73625
GPR35	GPCR / Class A : Orphans, G protein-coupled receptor 35	CGS001-2859	35.17	-21.51	62.32	79.57	-61.8	NA	-24.96	-48.98	26.01	5.7275
ZNF436	Zinc fingers, C2H2-type, zinc finger protein 436	CGS001-80818	-73.17	31.63	66.46	-21.27	-23.2	42.69	30.06	-36.26	34.54	5.72
STX1A	syntaxin 1A (brain)	CGS001-6804	95.84	27.48	27.56	19.99	-63.15	NA	36.56	-81.2	-17.47	5.70125
SRPK1	SRPK family, SRSF protein kinase 1	CGS001-6732	16.58	99.96	-57.27	-86.68	-28.07	81.08	NA	-28.23	47.95	5.665
ST7	suppression of tumorigenicity 7	CGS001-7982	35.57	-30.15	58.3	-99.86	98.92	-68.13	28.34	-14.91	42.33	5.60111111111111
RXFP1	GPCR / Class A : Relaxin family peptide receptors, relaxin/insulin-like family peptide receptor 1	CGS001-59350	-43.31	-25.94	90.52	34.56	50.51	-58.99	35.42	-38.06	NA	5.58875
MESP1	Basic helix-loop-helix proteins, mesoderm posterior 1 homolog (mouse)	CGS001-55897	-28.07	53.83	-19.5	34.83	-32.23	90.31	-27.71	-26.8	NA	5.5825
HLA-DMA	Immunoglobulin superfamily / C1-set domain containing, major histocompatibility complex, class II, DM alpha	CGS001-3108	-41.12	50.01	-65.68	-98.08	79.95	-24.91	26.48	25.35	98.23	5.58111111111111
CTCF	Zinc fingers, C2H2-type, CCCTC-binding factor (zinc finger protein)	CGS001-10664	-17.24	82.4	-74.05	-33.43	28.24	33.32	52.82	-69.57	46.76	5.47222222222222
GYS1	Glycosyltransferase group 1 domain containing, glycogen synthase 1 (muscle)	CGS001-2997	90.44	91.29	20.33	-40.95	-40.45	-28.5	47.96	-33.7	-57.66	5.41777777777778
RPS15A	S ribosomal proteins, ribosomal protein S15a	CGS001-6210	41.93	25.48	-60.83	31.62	98.06	-32.5	NA	-33.08	-27.82	5.3575
MCM7	minichromosome maintenance complex component 7	CGS001-4176	-68.45	100	-28.21	-25.34	-99.22	53.01	73.2	-29.3	72.5	5.35444444444444
B4GALT3	Beta 4-glycosyltransferases, UDP-Gal:betaGlcNAc beta 1,4- galactosyltransferase, polypeptide 3	CGS001-8703	-28.34	24	88.65	-23.37	40.44	-60.62	NA	23.76	-21.97	5.31875
PPARGC1A	RNA binding motif (RRM) containing, peroxisome proliferator-activated receptor gamma, coactivator 1 alpha	CGS001-10891	-26.2	31.63	-49.16	-24.83	75.38	NA	-18.24	-27.86	80.81	5.19125
RCHY1	RING-type (C3HC4) zinc fingers, ring finger and CHY zinc finger domain containing 1	CGS001-25898	-33.6	24.64	-19.05	90.03	31.05	NA	-66.07	97.85	-83.4	5.18125
PHYH	phytanoyl-CoA 2-hydroxylase	CGS001-5264	-64.63	38.76	NA	27.51	NA	-11.21	-25.87	66.46	NA	5.17
FOXA1	Forkhead boxes, forkhead box A1	CGS001-3169	16.92	24.57	73.06	-28.19	-47.09	65.23	25.76	-89.47	NA	5.09875
GARS	Aminoacyl tRNA synthetases / Class II, glycyl-tRNA synthetase	CGS001-2617	22.24	NA	-35.83	NA	43.76	NA	52.32	47.91	-99.86	5.09
EXOC6	exocyst complex component 6	CGS001-54536	-99.36	99.91	NA	-29.59	NA	NA	25.77	78.12	-44.43	5.07
GGT1	CD molecules, gamma-glutamyltransferase 1	CGS001-2678	-37.48	-81.27	-58.87	28	-27.51	96.55	23.32	21.62	81.15	5.05666666666667
UQCR11	Mitochondrial respiratory chain complex / Complex III, ubiquinol-cytochrome c reductase, complex III subunit XI	CGS001-10975	50.41	-22.76	-62.64	65.33	-61.81	NA	84.74	-34.33	21.25	5.02375
ZNF658	Zinc fingers, C2H2-type, zinc finger protein 658	CGS001-26149	43.01	-67.46	-14.46	99.52	-52.78	NA	-24.4	32.21	24.31	4.99375
PRKAB1	AMPK subfamily, protein kinase, AMP-activated, beta 1 non-catalytic subunit	CGS001-5564	-97.15	-80.35	53.26	54.12	50.16	NA	NA	98.81	-44.11	4.96285714285714
IP6K2	inositol hexakisphosphate kinase 2	CGS001-51447	96.76	-63.5	-28.19	66.97	-35.29	-23.6	60.69	-55.95	26.75	4.96
SEC24B	SEC24 family, member B (S. cerevisiae)	CGS001-10427	-53.36	99.72	-43.96	45.56	-72.75	37.6	NA	78.55	-52.3	4.8825
MIF	macrophage migration inhibitory factor (glycosylation-inhibiting factor)	CGS001-4282	31.58	45.15	-43.45	-94.09	45.35	32.65	74.68	-52.89	NA	4.8725
GPR62	GPCR / Class A : Orphans, G protein-coupled receptor 62	CGS001-118442	21.16	-93.02	99.95	-35.66	36.02	NA	23.46	-71.78	58.83	4.87
SIN3A	SIN3 homolog A, transcription regulator (yeast)	CGS001-25942	25.59	23.95	-37.1	79.03	26.85	-32.22	NA	47.93	-95.21	4.8525
NUP85	nucleoporin 85kDa	CGS001-79902	89.77	-93.62	69.8	-81.5	23.6	-91.02	-35.29	62.05	99.65	4.82666666666667
HEY1	Basic helix-loop-helix proteins, hairy/enhancer-of-split related with YRPW motif 1	CGS001-23462	-71.26	NA	-46.64	-49.17	98.85	60.78	55.48	26.56	-36.29	4.78875
EPHB2	Type XIII RTKs: Ephrin receptor family, EPH receptor B2	CGS001-2048	16.92	-97.79	-26.1	-36.57	-42.47	NA	58.33	66.01	99.93	4.7825
GPRC5B	GPCR / Class C : Orphans, G protein-coupled receptor, family C, group 5, member B	CGS001-51704	59.74	-38.13	NA	99.94	-67.02	-61.47	64.95	-24.57	NA	4.77714285714286
TRAP1	Heat shock proteins / HSPC, TNF receptor-associated protein 1	CGS001-10131	27.09	-99.93	30.15	81.92	99.39	NA	-26.55	-98.49	24.63	4.77625
HEBP1	Endogenous ligands, heme binding protein 1	CGS001-50865	97.19	-17.8	-43.39	57.76	91.42	NA	-42.54	-56.61	-48.1	4.74125
BRP44	brain protein 44	CGS001-25874	-64.66	NA	-28.88	-72.77	-31.78	69.61	31.58	37.34	97.48	4.74
PLAU	Chymotrypsin, plasminogen activator, urokinase	CGS001-5328	-67.84	30.89	-58.24	31.14	28.64	NA	78.58	17.86	-23.18	4.73125
RBCK1	RING-type (C3HC4) zinc fingers, RanBP-type and C3HC4-type zinc finger containing 1	CGS001-10616	-20.76	41.43	-32.91	37.95	41.54	NA	-19.38	-61.2	51.02	4.71125
DNAJB9	Heat shock proteins / DNAJ (HSP40), DnaJ (Hsp40) homolog, subfamily B, member 9	CGS001-4189	-20.84	70.93	-22.46	24.31	-37.56	21.82	25.38	-49.58	29.89	4.65444444444444
LGMN	Legumain, legumain	CGS001-5641	100	98.88	-41.54	80.11	-85.47	NA	NA	-20.78	-98.64	4.65142857142857
PPP2R5A	Serine/threonine phosphatases / Protein phosphatase 2, regulatory subunits, protein phosphatase 2, regulatory subunit B', alpha	CGS001-5525	25.45	23.88	92.08	-43.05	-73.56	99.56	-31.89	-88.83	38.09	4.63666666666667
SLC9A1	SLC9 family of sodium/hydrogen exchangers, solute carrier family 9 (sodium/hydrogen exchanger), member 1	CGS001-6548	-33.94	60.36	20.16	35.42	31.86	-98.48	21.72	-81.62	86.05	4.61444444444444
NEK9	NIMA (never in mitosis gene a)- related kinase (NEK) family, NIMA (never in mitosis gene a)- related kinase 9	CGS001-91754	-61.89	-35.45	-27.14	36.19	21.52	45.11	NA	-41.38	99.95	4.61375
F12	Chymotrypsin, coagulation factor XII (Hageman factor)	CGS001-2161	36.81	-93.85	-22.71	97.75	27.41	45.58	-16.71	25.05	-58.38	4.55
SERPINB2	Serine (or cysteine) peptidase inhibitors, serpin peptidase inhibitor, clade B (ovalbumin), member 2	CGS001-5055	-48.14	-23.13	50.37	56.78	75.78	-35.69	-28.15	59.67	-66.72	4.53
TGFB1	Endogenous ligands, transforming growth factor, beta 1	CGS001-7040	99.56	NA	-69.13	-60.89	75.07	-98.23	-58.19	49.29	98.57	4.50625
CFB	Complement system, complement factor B	CGS001-629	97.83	-29.67	92.87	37.41	-63.2	-29.7	40.63	-81.09	-24.68	4.48888888888889
JAK2	Janus kinase (JakA) family, Janus kinase 2	CGS001-3717	-42.17	84.81	-86.53	73.71	50.55	NA	-40.57	95.33	-99.36	4.47125
DHPS	deoxyhypusine synthase	CGS001-1725	73.98	NA	-16.2	-98.47	-45.69	38.44	-37.59	31.51	89.6	4.4475
ZNF597	Zinc fingers, C2H2-type, zinc finger protein 597	CGS001-146434	37.7	21.67	68.64	42.05	98.22	-78.79	-67.4	-37.78	-44.36	4.43888888888889
GPR110	Adhesion Class GPCRs, G protein-coupled receptor 110	CGS001-266977	-59.63	23.61	NA	51.57	-26.16	99.97	-26.91	-31.7	NA	4.39285714285714
FABP6	Fatty acid binding protein family, fatty acid binding protein 6, ileal	CGS001-2172	-38.32	28.26	-71.29	-23.15	41.86	NA	-86.96	84.88	99.86	4.3925
MED28	mediator complex subunit 28	CGS001-80306	-97.67	NA	-32.53	26.5	98.45	NA	97.96	-91.2	29.21	4.38857142857143
ARPC3	Actin related protein 2/3 complex subunits, actin related protein 2/3 complex, subunit 3, 21kDa	CGS001-10094	95.78	-98.36	24.03	-26	23.3	NA	61.69	-74.78	28.94	4.325
CDX2	Homeoboxes / ANTP class : HOXL subclass, caudal type homeobox 2	CGS001-1045	-23.14	-21	76.17	-43.62	-94.68	NA	99.78	-42.64	83.48	4.29375
UBE2J1	Ubiquitin-conjugating enzymes E2, ubiquitin-conjugating enzyme E2, J1, U	CGS001-51465	53.81	-96.27	-83.97	64.81	46.23	NA	25.91	-75.86	99.5	4.27
IFNGR1	Interferon receptor family, interferon gamma receptor 1	CGS001-3459	-22.07	46.94	-65.08	33.55	-30.48	NA	-35.58	70.84	35.95	4.25875
GNB5	WD repeat domain containing, guanine nucleotide binding protein (G protein), beta 5	CGS001-10681	42.19	-67.11	22.94	97.36	-42.2	-55.76	92.36	46.49	-98.29	4.22
LHX4	Homeoboxes / LIM class, LIM homeobox 4	CGS001-89884	-19.27	-99.34	26.27	-62.14	38.47	24.46	80.58	99.96	-51.2	4.19888888888889
TXNRD1	thioredoxin reductase 1	CGS001-7296	92.9	-24.74	-69.54	-51.13	77.18	99.69	83.87	-74.17	-96.28	4.19777777777778
PREP	Prolyl oligopeptidase, prolyl endopeptidase	CGS001-5550	-92.83	-29.26	-91.2	67.93	99.04	NA	NA	95.83	-20.87	4.09142857142857
DLG5	discs, large homolog 5 (Drosophila)	CGS001-9231	-31.93	27.09	-24.24	32.18	-88.8	30.66	36.84	-40.41	95.19	4.06444444444445
FBXO5	F-boxes / other, F-box protein 5	CGS001-26271	99.95	-30.26	-32.47	54.54	-68.31	NA	30.25	41.5	-62.85	4.04375
ACAA1	acetyl-CoA acyltransferase 1	CGS001-30	62.4	-53.5	-18.16	30.72	76.62	-24.16	63.78	-21.17	-80.68	3.98333333333333
AKAP13	A-kinase anchor proteins, A kinase (PRKA) anchor protein 13	CGS001-11214	-84.7	98.98	-40.09	-33.21	-62.05	NA	NA	48.93	99.93	3.97
ZNF561	Zinc fingers, C2H2-type, zinc finger protein 561	CGS001-93134	-59.69	NA	98.17	-30.23	86.27	NA	-29.23	-73.71	36.03	3.94428571428572
ID4	Basic helix-loop-helix proteins, inhibitor of DNA binding 4, dominant negative helix-loop-helix protein	CGS001-3400	56.73	72.42	-14.83	-18.79	18.72	38.76	-32.93	-16.31	-68.41	3.92888888888889
CHMP6	Charged multivesicular body proteins, charged multivesicular body protein 6	CGS001-79643	NA	NA	97.96	99.98	-97.61	NA	NA	-42.96	-37.74	3.926
RAD1	RAD1 homolog (S. pombe)	CGS001-5810	75.14	30.09	-67.57	-99.9	-30.57	NA	-32.59	98.46	57.94	3.875
ATF2	basic leucine zipper proteins, activating transcription factor 2	CGS001-1386	-39.82	-37.48	43.67	98.14	99.98	NA	-86.74	44.19	-91.02	3.865
PDCD2	Zinc fingers, MYND-type, programmed cell death 2	CGS001-5134	-70.42	92.96	-86.72	35.5	42.43	NA	-72.73	63.42	26.15	3.82375
STK39	FRAY subfamily, serine threonine kinase 39	CGS001-27347	59.53	99.89	-30.74	-23.09	26.28	NA	-91.95	13.35	-22.85	3.8025
NKX2-5	Homeoboxes / ANTP class : NKL subclass, NK2 homeobox 5	CGS001-1482	-61.62	-87.56	-24.98	99	NA	24.07	-32.25	45.46	67.84	3.745
TBC1D2B	TBC1 domain family, member 2B	CGS001-23102	28.72	-65.94	84.84	44.62	-47.46	-34.55	23.58	-26.35	26.19	3.73888888888889
SRD5A1	steroid-5-alpha-reductase, alpha polypeptide 1 (3-oxo-5 alpha-steroid delta 4-dehydrogenase alpha 1)	CGS001-6715	-36.33	-23.86	61.66	35.18	23.25	NA	-59.71	-58.32	87.94	3.72625
FIGF	c-fos induced growth factor (vascular endothelial growth factor D)	CGS001-2277	-24.09	79.33	16.61	23.95	-32.48	-18.48	-58.95	24.79	22.68	3.70666666666667
TAP1	ATP binding cassette transporters / subfamily B, transporter 1, ATP-binding cassette, sub-family B (MDR/TAP)	CGS001-6890	-20.04	99.43	-44.69	71.35	27.16	-96.14	37.18	-44.66	NA	3.69875
MBOAT7	membrane bound O-acyltransferase domain containing 7	CGS001-79143	70.88	-25.96	32.88	-76.71	35.83	NA	-59.97	18.48	34.09	3.69
ACY1	aminoacylase 1	CGS001-95	-64.68	28.81	-21.86	62.11	96.7	NA	-85.61	28.12	-14.08	3.68875
NDFIP1	Nedd4 family interacting protein 1	CGS001-80762	-93.58	28.48	-14.42	89.72	58.4	NA	-41.95	97.83	-95.16	3.665
ZNF673	zinc finger family member 673	CGS001-55634	-81.46	-96.75	88.07	99.88	20.76	25.7	-99.16	-24.1	99.97	3.65666666666667
SOS1	Rho guanine nucleotide exchange factors, son of sevenless homolog 1 (Drosophila)	CGS001-6654	89.99	NA	86.97	-65.03	-99.98	NA	-39.37	26.5	26.46	3.64857142857143
LRRC16A	leucine rich repeat containing 16A	CGS001-55604	47.85	NA	-20.02	93.57	94.5	-29.14	NA	-94.19	-67.09	3.64
NOLC1	nucleolar and coiled-body phosphoprotein 1	CGS001-9221	93.29	48.94	-47.27	-39.68	21.78	-28.89	35.96	28.34	-79.83	3.62666666666667
KAT5	Histone acetyltransferases (HATs), K(lysine) acetyltransferase 5	CGS001-10524	-80.95	50.06	16.93	25.41	-26.62	-23.82	-30.73	77.98	24.24	3.61111111111111
SLC12A7	SLC12 family of cation-coupled chloride transporters, solute carrier family 12 (potassium/chloride transporters), member 7	CGS001-10723	-22.65	72.84	-27.09	26.99	-75.16	73.71	-71.83	52.07	NA	3.61
RELA	NFkappaB transcription factor family, v-rel reticuloendotheliosis viral oncogene homolog A (avian)	CGS001-5970	-76.86	NA	52.92	-87.29	96.78	NA	NA	99.98	-64.08	3.575
S100A11	EF-hand domain containing, S100 calcium binding protein A11	CGS001-6282	35.48	60.33	-83.66	30.7	95.47	-84.57	NA	-40.01	14.84	3.5725
ACADSB	acyl-CoA dehydrogenase, short/branched chain	CGS001-36	NA	26.53	-57.86	-46.09	-95.92	63.3	59.3	37.49	41.58	3.54125
CSNK2A2	Casein kinase 2 (CK2) family, casein kinase 2, alpha prime polypeptide	CGS001-1459	-17.77	22.91	74	-25.35	-76.94	39.72	-58.74	-26.28	99.9	3.49444444444444
HIF1A	Basic helix-loop-helix proteins, hypoxia inducible factor 1, alpha subunit (basic helix-loop-helix transcription factor)	CGS001-3091	-82.86	35.13	97.8	-99.98	-43.9	99.79	53.18	-48.77	20.88	3.47444444444444
TP53	tumor protein p53	CGS001-7157	-82.05	64.2	-45.36	81.51	-99.15	36.06	-72.24	48.75	99.5	3.46888888888889
NTRK3	Type VII RTKs: Neurotrophin receptor/Trk family, neurotrophic tyrosine kinase, receptor, type 3	CGS001-4916	93.43	-32.23	26.21	-87.22	60.31	NA	92.73	-93.95	-31.83	3.43125
CD24	CD molecules, CD24 molecule	CGS001-100133941	99.15	NA	-99.96	NA	-87.55	NA	93.69	37.67	-22.49	3.41833333333334
GABRA5	GABA receptors, gamma-aminobutyric acid (GABA) A receptor, alpha 5	CGS001-2558	40.45	NA	NA	-33.17	-27.55	NA	-22.1	23.77	39.01	3.40166666666667
NQO1	NAD(P)H dehydrogenase, quinone 1	CGS001-1728	-50.93	-35.28	89.69	25.63	30.36	NA	-69.04	-26.57	63.26	3.39
CYB5B	cytochrome b5 type B (outer mitochondrial membrane)	CGS001-80777	26.64	91.15	NA	-24.78	-22.99	NA	-72.37	47.11	-21.22	3.36285714285714
POLR3K	RNA polymerase subunits, polymerase (RNA) III (DNA directed) polypeptide K, 12.3 kDa	CGS001-51728	-95.02	24.21	-95.64	-39.29	81.91	68.98	NA	47.69	34.03	3.35875
RPA1	replication protein A1, 70kDa	CGS001-6117	98.3	88.94	-99.27	44.31	21.74	-73.41	98.86	-99.67	-49.74	3.34
POLR1C	RNA polymerase subunits, polymerase (RNA) I polypeptide C, 30kDa	CGS001-9533	76.97	-23.8	-98.5	35.58	-43.81	-53.37	99.98	-30.28	67.22	3.33222222222222
LRPPRC	leucine-rich PPR-motif containing	CGS001-10128	-85.02	78.56	-16.69	41.63	35.22	33.58	39.24	-99.98	NA	3.3175
APOM	Apolipoproteins, apolipoprotein M	CGS001-55937	-38.81	99.89	-77.83	31.62	23.67	NA	41.8	-22.34	-31.69	3.28875
VEGFB	vascular endothelial growth factor B	CGS001-7423	-99.29	30.65	-98.76	89.7	37.25	42.27	-75.43	99.67	NA	3.2575
OGFOD1	2-oxoglutarate and iron-dependent oxygenase domain containing 1	CGS001-55239	93.96	45.85	-31.46	-98.85	51.57	NA	81.39	-69.02	-47.63	3.22625
COMT	Catecholamine turnover, catechol-O-methyltransferase	CGS001-1312	69.83	-20.83	-11.35	25.84	-97.62	-34.25	-96.42	98.98	94.85	3.22555555555555
SMAD2	SMADs, SMAD family member 2	CGS001-4087	-9.39	33.09	-22.26	43.24	-44.6	29.51	-23.21	-77.26	99.4	3.16888888888889
TOLLIP	toll interacting protein	CGS001-54472	-43.02	-60.46	-22.79	24.79	-33.76	NA	94.09	NA	63.18	3.14714285714286
CSNK1D	Casein kinase 1 (CK1) family, casein kinase 1, delta	CGS001-1453	80.95	99.78	44.74	-71.84	-53.3	NA	-66.55	-37.26	28.62	3.1425
NDUFAF4	Mitochondrial respiratory chain complex assembly factors, NADH dehydrogenase (ubiquinone) 1 alpha subcomplex, assembly factor 4	CGS001-29078	-43.55	-23.88	15.07	97.11	21.28	-23.47	10.68	-29.01	NA	3.02875
GRPR	GPCR / Class A : Bombesin receptors, gastrin-releasing peptide receptor	CGS001-2925	32.15	-26.87	17.41	50.93	-56.16	41.62	-38.27	NA	NA	2.97285714285714
CDCA8	cell division cycle associated 8	CGS001-55143	-88.05	NA	82.13	95.63	-97.71	NA	23.85	-95	99.88	2.96142857142857
PLEKHJ1	Pleckstrin homology (PH) domain containing, pleckstrin homology domain containing, family J member 1	CGS001-55111	28.33	NA	-96.67	80.94	-95.28	99.16	NA	-43.82	48.03	2.95571428571428
NR1H2	Liver X receptor-like receptors, nuclear receptor subfamily 1, group H, member 2	CGS001-7376	-17.04	-60.83	79.46	96	-43.73	36.04	-21.53	-65.32	23.37	2.93555555555556
USP47	Ubiquitin-specific peptidases, ubiquitin specific peptidase 47	CGS001-55031	46.93	79.66	77.04	29.97	-96.94	-45.47	31.08	NA	-99.97	2.7875
MAP2K3	MAPKK:STE7 family, mitogen-activated protein kinase kinase 3	CGS001-5606	-27.41	54.98	-28.37	95.83	-25.45	73.58	-98.49	-39.41	19.74	2.77777777777778
LTA4H	Hydrolases, leukotriene A4 hydrolase	CGS001-4048	-29.25	92.97	20.84	-33.89	-58.13	97.36	-92.61	24.65	NA	2.7425
ZNF350	Zinc fingers, C2H2-type, zinc finger protein 350	CGS001-59348	57.64	43.63	-94.37	-31.45	NA	33.7	-89.39	98.95	NA	2.67285714285714
ASNA1	arsA arsenite transporter, ATP-binding, homolog 1 (bacterial)	CGS001-439	-23.49	-31.99	-37.24	-23.89	74.04	-82.66	78.88	98.66	-28.56	2.63888888888889
CETN3	EF-hand domain containing, centrin, EF-hand protein, 3	CGS001-1070	94.63	99.05	-21.75	61.66	-30.38	33.19	-79.35	-54.53	-78.78	2.63777777777778
CANX	calnexin	CGS001-821	97.05	33.8	-71.44	31.98	-80.37	NA	68.66	40.48	-99.35	2.60125
OXGR1	GPCR / Class A : Orphans, Oxoglutarate receptor, oxoglutarate (alpha-ketoglutarate) receptor 1	CGS001-27199	74.13	-98.67	-60.67	35.17	99.12	-35.87	18.56	-34.49	26.12	2.6
GPR65	GPCR / Class A : Orphans, G protein-coupled receptor 65	CGS001-8477	-86.38	-24.15	22.22	-43.3	66.54	NA	40.96	21.28	23.46	2.57875
GALNS	Arylsulfatase family, galactosamine (N-acetyl)-6-sulfate sulfatase	CGS001-2588	99.21	-31.48	-31.11	89.95	-58.19	91.59	-23.01	-14.9	-99.52	2.50444444444445
DAPK1	Death-associated kinase (DAPK) family, death-associated protein kinase 1	CGS001-1612	24.36	99.58	48.02	-24	21.9	-99.85	-52.67	NA	NA	2.47714285714286
MAPK13	MAPK:p38 subfamily, mitogen-activated protein kinase 13	CGS001-5603	98.01	-46.92	-13.13	33.87	33.5	-93.48	55.1	54.78	-99.97	2.41777777777778
ARAF	RAF family, v-raf murine sarcoma 3611 viral oncogene homolog	CGS001-369	99.96	-100	-59.57	-71.74	-74.92	NA	99.35	96.27	29.63	2.3725
EPHX1	epoxide hydrolase 1, microsomal (xenobiotic)	CGS001-2052	16.36	NA	-12.86	NA	-69.3	NA	84.67	-44.23	39.34	2.33
ZNF572	Zinc fingers, C2H2-type, zinc finger protein 572	CGS001-137209	-77.1	-61.16	NA	82.83	NA	-25.29	42.22	95.35	-41.37	2.21142857142857
SLC25A24	Mitochondrial nucleotide transporter subfamily, solute carrier family 25 (mitochondrial carrier; phosphate carrier), member 24	CGS001-29957	-28.03	-28.69	22.17	-60.85	52.19	38.93	59.82	-37.95	NA	2.19875
POU2F1	Homeoboxes / POU class, POU class 2 homeobox 1	CGS001-5451	-98.06	-99.89	41.8	66.02	-61.42	NA	NA	99.62	67.22	2.18428571428571
EIF2C2	eukaryotic translation initiation factor 2C, 2	CGS001-27161	98.72	-25.94	87.17	41.5	-19.56	-48.12	-17.2	NA	-99.62	2.11875
GABBR1	GABA receptors, gamma-aminobutyric acid (GABA) B receptor, 1	CGS001-2550	72.42	27.41	-55.8	96.33	-25.33	-28.73	-61.74	-46.23	39.89	2.02444444444445
CPSF4	cleavage and polyadenylation specific factor 4, 30kDa	CGS001-10898	78.63	34.71	-22.71	-93.88	88.52	-54.02	94.83	-20.27	-87.89	1.99111111111111
DMD	dystrophin	CGS001-1756	-39.79	56.95	77.8	-22.34	NA	34.99	19.26	-78.74	-32.25	1.985
TOMM70A	Tetratricopeptide (TTC) repeat domain containing, translocase of outer mitochondrial membrane 70 homolog A (S. cerevisiae)	CGS001-9868	-63.47	61.46	-78.8	-28.82	83.49	NA	92.41	-79.83	29.32	1.97
CTDSP1	Serine/threonine phosphatases / CTD aspartate-based phosphatases, CTD (carboxy-terminal domain, RNA polymerase II, polypeptide A) small phosphatase 1	CGS001-58190	-24.17	23.84	-21.24	-28.8	-95.79	99.96	30.33	NA	30.47	1.825
RASSF2	Ras association (RalGDS/AF-6) domain family member 2	CGS001-9770	-95.36	NA	42.09	84.25	-21.45	NA	-96.98	35.81	64.11	1.78142857142857
NPEPPS	Aminopeptidase N, aminopeptidase puromycin sensitive	CGS001-9520	45.87	69.41	74.35	29.41	-73.64	-29.82	-16.15	-23.21	-60.24	1.77555555555555
PNLDC1	poly(A)-specific ribonuclease (PARN)-like domain containing 1	CGS001-154197	-29.28	-51.78	-89.19	47.54	38.96	-21.31	-42.85	63.87	99.97	1.77
ZNF385B	zinc finger protein 385B	CGS001-151126	-99.43	41.33	74.4	23.66	-99.98	-29.67	39	31.09	34.93	1.70333333333333
KDELR3	KDEL (Lys-Asp-Glu-Leu) endoplasmic reticulum protein retention receptor 3	CGS001-11015	93.94	-54.25	-91.02	-83.39	87.45	NA	74.87	-45.11	31.02	1.68875
HPGD	Prostaglandin synthases, hydroxyprostaglandin dehydrogenase 15-(NAD)	CGS001-3248	21.52	98.83	-99.94	NA	-50.98	96.02	-44.62	-70.23	62.85	1.68125
NFAT5	Nuclear factor of activated T-cells, nuclear factor of activated T-cells 5, tonicity-responsive	CGS001-10725	-63.2	99.06	-24.52	-30.44	33.79	NA	-68.06	89.43	-22.91	1.64375
FANCG	Fanconi anemia, complementation groups, Fanconi anemia, complementation group G	CGS001-2189	87.35	-88.58	27.89	-31.55	59.41	25.48	-45.65	54.58	-74.76	1.57444444444444
PLA2G12B	phospholipase A2, group XIIB	CGS001-84647	-24.89	-91.65	-22.35	-37.37	97.8	99.72	25.3	-33.98	NA	1.5725
ME3	malic enzyme 3, NADP(+)-dependent, mitochondrial	CGS001-10873	-17.25	65.66	-89.38	27.13	98.44	41.04	-39.92	-73.29	NA	1.55375
POP4	processing of precursor 4, ribonuclease P/MRP subunit (S. cerevisiae)	CGS001-10775	-42.65	88.16	-32.77	-20.82	99.98	-33.92	-32.09	9.63	-21.61	1.54555555555555
CCRL2	Chemokine receptors, chemokine (C-C motif) receptor-like 2	CGS001-9034	-51.86	74.43	-55.21	-24.67	26.22	NA	NA	NA	40.29	1.53333333333333
MED26	mediator complex subunit 26	CGS001-9441	-80.4	-39.66	18.92	-29.67	74.87	-21.61	79.53	-22.12	33.7	1.50666666666667
LIN28A	Zinc fingers, CCHC domain containing, lin-28 homolog A (C. elegans)	CGS001-79727	-20.16	21.18	-38.37	43.96	-40.62	-28.48	NA	NA	73.02	1.50428571428571
LAGE3	L antigen family, member 3	CGS001-8270	-90.82	NA	52.96	99.86	23.64	NA	NA	-49.67	-26.98	1.49833333333333
LRRC41	leucine rich repeat containing 41	CGS001-10489	NA	-23.09	-34.2	48.78	-27.78	NA	41.69	-19.87	24.84	1.48142857142857
LDHB	lactate dehydrogenase B	CGS001-3945	40.61	NA	-40.6	37.71	24.91	NA	-48.58	-98.7	94.98	1.47571428571429
IKZF1	IKAROS zinc fingers, IKAROS family zinc finger 1 (Ikaros)	CGS001-10320	91.89	57.26	85.25	-75.01	53.64	-31.74	-67.75	-54.42	-46.35	1.41888888888889
HMGA2	High-mobility group / Canonical, high mobility group AT-hook 2	CGS001-8091	-14.65	35.85	-99.91	37.98	-25.75	-21.81	-18.36	54.03	65.33	1.41222222222222
RAB23	RAB, member RAS oncogene, RAB23, member RAS oncogene family	CGS001-51715	-40.77	90.15	-49.41	41.13	-26.67	36.38	-32.66	93.95	-99.97	1.34777777777778
FLT1	Type IV RTKs: VEGF (vascular endothelial growth factor) receptor family, fms-related tyrosine kinase 1 (vascular endothelial growth factor/vascular permeability factor receptor)	CGS001-2321	34.35	-56.61	-98.81	64.45	-28.64	-57.49	96.45	86.47	-28.46	1.30111111111111
OAS1	2'-5'-oligoadenylate synthetase 1, 40/46kDa	CGS001-4938	26.69	100	42.98	-40.49	-29.65	NA	-20.9	-26.58	-41.74	1.28875
WNT1	Endogenous ligands, wingless-type MMTV integration site family, member 1	CGS001-7471	7.66	-23.01	-76.1	-41.65	65.46	28.36	22.81	-29.67	57.51	1.26333333333333
UBASH3A	ubiquitin associated and SH3 domain containing A	CGS001-53347	97.86	-46.7	99.86	-50.4	21.67	NA	-48.45	-94.87	31.13	1.2625
MORF4L2	mortality factor 4 like 2	CGS001-9643	54.92	-17.15	-21.12	71.57	-23.43	NA	-42.4	67.92	-80.58	1.21625
TXNL1	thioredoxin-like 1	CGS001-9352	-89.55	96.46	25.02	55.61	-24.95	NA	40.51	-34.98	-58.57	1.19375
ZBTB46	BTB/POZ domain containing, zinc finger and BTB domain containing 46	CGS001-140685	96.37	NA	45.02	46.85	-68.16	NA	NA	-76.94	-36.05	1.18166666666667
GADD45B	growth arrest and DNA-damage-inducible, beta	CGS001-4616	65.99	38.26	40.1	-96.28	46.38	-62.17	-30.92	-13.52	22.02	1.09555555555555
ZNF77	Zinc fingers, C2H2-type, zinc finger protein 77	CGS001-58492	-43.6	47.47	-88.8	-53.56	78.72	NA	79.88	30.94	-42.47	1.0725
RCAN1	regulator of calcineurin 1	CGS001-1827	-45.73	32.17	-30.28	NA	44.62	-23.82	52.52	-43.64	22.59	1.05375
ZNF596	Zinc fingers, C2H2-type, zinc finger protein 596	CGS001-169270	-91.32	97.12	19.08	29.19	-35.52	51.54	-35.16	-46.02	20.57	1.05333333333333
RDX	radixin	CGS001-5962	-28.43	88.96	19.72	-33.77	35.22	51.02	-29.04	-95.44	NA	1.03
HMGCL	3-hydroxymethyl-3-methylglutaryl-CoA lyase	CGS001-3155	54.12	31.66	25.13	-96.86	25.06	64.24	-58.27	-13.63	-23.29	0.906666666666665
INPPL1	Inositol polyphosphate phosphatases, inositol polyphosphate phosphatase-like 1	CGS001-3636	-35.94	NA	12.83	NA	93.64	-69.61	94.89	-27.74	-61.84	0.89
FIBP	fibroblast growth factor (acidic) intracellular binding protein	CGS001-9158	61.2	NA	-80.77	99.57	-75.78	92.37	-24.99	-92.72	28.12	0.875000000000001
ULK2	Unc-51-like kinase (ULK) family, unc-51-like kinase 2 (C. elegans)	CGS001-9706	42.62	-100	-29.49	39.89	38.91	-66.1	24.53	56.31	NA	0.833750000000001
TAGAP	Rho GTPase activating proteins, T-cell activation RhoGTPase activating protein	CGS001-117289	37.85	NA	-20.95	-94.69	-21.18	84.43	93	-97.06	24.86	0.782500000000001
FST	follistatin	CGS001-10468	83.92	-100	-40.04	NA	83.63	-29.09	NA	-22.85	29.86	0.775714285714285
ZNF496	Zinc fingers, C2H2-type, zinc finger protein 496	CGS001-84838	83.15	97.22	NA	-79.3	-96.96	87.95	-21.59	-65.25	NA	0.745714285714288
RAMP1	Receptor (G protein-coupled) activity modifying proteins, receptor (G protein-coupled) activity modifying protein 1	CGS001-10267	-24.22	-33.18	-68.24	-57.54	99.37	-53.37	71.74	-27.99	99.95	0.724444444444446
ITGAV	Integrins, integrin, alpha V (vitronectin receptor, alpha polypeptide, antigen CD51)	CGS001-3685	-24.55	40.13	-37.04	25.87	31.34	-97.35	-61.03	29.09	99.89	0.705555555555556
OSR1	Zinc fingers, C2H2-type, odd-skipped related 1 (Drosophila)	CGS001-130497	58.39	-42.83	-33.11	-32.41	32.85	NA	-31.3	84.81	-30.88	0.690000000000001
GART	Ribosyl transferases, phosphoribosylglycinamide formyltransferase, phosphoribosylglycinamide synthetase, phosphoribosylaminoimidazole synthetase	CGS001-2618	97.96	-76.24	-23.23	72.13	-82	NA	21.54	-75.57	70.57	0.644999999999999
MRPS16	Mitochondrial ribosomal proteins / small subunits, mitochondrial ribosomal protein S16	CGS001-51021	36.4	26.83	20.39	38.53	60.62	-98.83	-27.28	-81.73	30.81	0.637777777777777
ZFP36L1	RING-type (C3HC4) zinc fingers, zinc finger protein 36, C3H type-like 1	CGS001-677	-59.48	89.28	-34.01	25.17	35.15	NA	-26.51	-25.2	NA	0.628571428571429
ARPC5	Actin related protein 2/3 complex subunits, actin related protein 2/3 complex, subunit 5, 16kDa	CGS001-10092	-31.96	59.88	86.96	-76.76	23.02	-80.49	65.52	NA	-41.33	0.604999999999999
WNT5A	Endogenous ligands, wingless-type MMTV integration site family, member 5A	CGS001-7474	-68.8	65.03	95.93	81.22	-95.79	NA	-72.54	-95.01	94.72	0.594999999999999
SULT2B1	Sulfotransferases, cytosolic, sulfotransferase family, cytosolic, 2B, member 1	CGS001-6820	98.75	-63.11	-57.78	-32.08	-27.14	90.27	76.03	-38.94	-40.65	0.594444444444445
LPAR3	GPCR / Class A : Lysophospholipid receptors : Lysophosphatidic acid, lysophosphatidic acid receptor 3	CGS001-23566	-11.36	-81.33	72.73	85.24	24.47	NA	-25.24	-28.74	-31.05	0.59
ABCG5	ATP binding cassette transporters / subfamily G, ATP-binding cassette, sub-family G (WHITE), member 5	CGS001-64240	-38.89	NA	40.28	-93.07	97.14	-65.96	96.38	-53.66	22.25	0.558750000000002
MKNK2	MKN subfamily, MAP kinase interacting serine/threonine kinase 2	CGS001-2872	-96.2	100	-70.84	NA	NA	NA	55.39	98.86	-84.12	0.514999999999998
IL6R	IL-6 receptor family, interleukin 6 receptor	CGS001-3570	19.82	NA	-83.6	45.21	43.76	NA	NA	28.88	-51.13	0.49
SMAD6	SMADs, SMAD family member 6	CGS001-4091	35.91	NA	-13.86	54.53	-92.3	NA	99.91	-97	15.85	0.434285714285714
DDC	Catecholamine turnover, dopa decarboxylase (aromatic L-amino acid decarboxylase)	CGS001-1644	-36.9	82.19	-15.99	-20.15	NA	NA	32.56	-69.39	30.57	0.412857142857143
KCNJ11	Inwardly rectifying potassium channels, potassium inwardly-rectifying channel, subfamily J, member 11	CGS001-3767	-26.93	57.8	27.95	-32.49	-26.78	97.4	-21.89	-50.19	-21.92	0.327777777777778
VTI1A	vesicle transport through interaction with t-SNAREs homolog 1A (yeast)	CGS001-143187	-91.16	62.26	92.56	-70.5	99.18	NA	-80.14	-30.28	20	0.240000000000001
PSMD8	Proteasome (prosome, macropain) subunits, proteasome (prosome, macropain) 26S subunit, non-ATPase, 8	CGS001-5714	30.96	-28.38	-57.51	44.17	33.18	-77.82	91.21	-33.95	NA	0.2325
IGF2BP2	RNA binding motif (RRM) containing, insulin-like growth factor 2 mRNA binding protein 2	CGS001-10644	-30.03	21.31	16.02	-77.79	-60.35	46.53	NA	NA	85.9	0.227142857142857
NRIP3	nuclear receptor interacting protein 3	CGS001-56675	29.74	-99.74	-97.32	91.74	91.28	35.01	-23.4	-46.57	21.05	0.19888888888889
ALX1	Homeoboxes / PRD class, ALX homeobox 1	CGS001-8092	16.96	39.83	83.89	68	-48.54	-53.77	85.96	-90.86	-99.75	0.19111111111111
MAX	Basic helix-loop-helix proteins, MYC associated factor X	CGS001-4149	-27.02	99.76	89.69	68.52	-30.68	-98.59	-13	7.99	-94.98	0.187777777777777
MEF2C	Myocyte enhancer factors, myocyte enhancer factor 2C	CGS001-4208	-47.38	30.28	-26.72	45.25	80.36	NA	92.79	-92.27	-81.19	0.140000000000001
PRKCZ	Iota subfamily, protein kinase C, zeta	CGS001-5590	44.63	64.1	-45.86	24.78	24.69	48.44	-37.44	-98.16	-24.49	0.0766666666666672
STAT3	SH2 domain containing, signal transducer and activator of transcription 3 (acute-phase response factor)	CGS001-6774	-19.84	57.23	-25.17	-30.03	22.28	45.53	-24.24	73.52	-99.18	0.0111111111111097
ITPR1	Ion channels / Inositol triphosphate receptors, inositol 1,4,5-trisphosphate receptor, type 1	CGS001-3708	97.03	-43.51	-25.15	-32.15	27.05	NA	-31.62	-20.02	28.2	-0.0212499999999993
ANG	Ribonucleases, RNase A, angiogenin, ribonuclease, RNase A family, 5	CGS001-283	24.91	45.22	NA	-52.22	98.57	-98.21	36.89	32.39	-87.86	-0.0387499999999998
SLC22A23	Orphan or poorly characterized SLC22 family members, solute carrier family 22, member 23	CGS001-63027	52.29	-23.2	32	-94.93	-46.81	-33.81	17.83	NA	96.3	-0.041250000000002
OXA1L	oxidase (cytochrome c) assembly 1-like	CGS001-5018	-98.91	-28.76	-21.39	52.79	98.77	41.98	61.87	-74.1	-33.04	-0.0877777777777781
RAP1GAP	RAP1 GTPase activating protein	CGS001-5909	-99.52	NA	19.59	99.47	46.66	-31.79	NA	-62.61	27.24	-0.137142857142857
ARRB1	arrestin, beta 1	CGS001-408	-35.34	48.04	56.93	-44.14	-26.21	NA	42.26	-30.75	-11.96	-0.146250000000001
BRD8	Bromodomain kinase (BRDK) family, bromodomain containing 8	CGS001-10902	57.57	25.59	NA	24.54	NA	-42.89	-51.29	-43.15	28.53	-0.157142857142857
EIF1B	eukaryotic translation initiation factor 1B	CGS001-10289	-93.96	NA	-45.48	-54.06	34.14	53.13	41.85	-35.14	98.14	-0.172499999999999
GPR55	GPCR / Class A : Orphans, G protein-coupled receptor 55	CGS001-9290	48.61	-28.06	-88.07	-98.38	95.31	NA	86.61	-44.61	27.15	-0.179999999999998
ACACA	Carboxylases, acetyl-CoA carboxylase alpha	CGS001-31	-93.88	24.12	-95.06	31.12	55.93	-22.71	-22.24	99.1	21.57	-0.227777777777778
FABP1	Fatty acid-binding proteins, fatty acid binding protein 1, liver	CGS001-2168	35.35	29.46	-66.52	-49.51	-25.18	NA	36.33	90.99	-52.76	-0.23
GRHL3	grainyhead-like 3 (Drosophila)	CGS001-57822	70.49	53.01	NA	48.65	-98.49	NA	NA	-74.83	NA	-0.234
SMC1A	Structural maintenance of chromosomes proteins, structural maintenance of chromosomes 1A	CGS001-8243	-99.75	100	-98.93	NA	24.53	96.84	-80.56	-43.58	99.5	-0.24375
NT5C2	Adenosine turnover, 5'-nucleotidase, cytosolic II	CGS001-22978	-54.99	23.63	25.22	32.2	-27.59	91.75	-27.47	-64.93	NA	-0.272500000000001
ELF1	ETS Transcription Factors, E74-like factor 1 (ets domain transcription factor)	CGS001-1997	-49.44	-37.63	33.16	29.42	54.42	-26.95	NA	-55.72	50.5	-0.28
INSIG1	insulin induced gene 1	CGS001-3638	77.89	98.38	-99.2	-93.64	58.77	-72.49	-46.59	-23.5	97.37	-0.334444444444444
UMODL1	uromodulin-like 1	CGS001-89766	-87.61	69.03	21.58	22.22	-24.58	22.96	-63.94	18.6	17.9	-0.426666666666666
SPAG4	sperm associated antigen 4	CGS001-6676	NA	NA	81.78	-51.56	43.39	NA	48.05	-25.08	-99.25	-0.445
PARP2	Poly (ADP-ribose) polymerases, poly (ADP-ribose) polymerase 2	CGS001-10038	-14.4	-21.01	-16.19	27.91	-21.95	25.36	-45.9	30.21	31.67	-0.477777777777778
TEX10	testis expressed 10	CGS001-54881	NA	87	-75.99	74.87	32.7	-43.69	55.03	-52.71	-81.09	-0.484999999999999
PKM2	pyruvate kinase, muscle	CGS001-5315	99.12	98.8	-77.4	-99.88	-61.05	NA	-46.62	-17.44	99.96	-0.56375
ELK1	ETS Transcription Factors, ELK1, member of ETS oncogene family	CGS001-2002	95.53	-55.89	37.55	-63.17	-21.48	36.61	48.23	-63.41	-19.53	-0.617777777777778
GOLT1B	golgi transport 1B	CGS001-51026	NA	32.66	-61.4	NA	76.78	NA	NA	41.46	-92.7	-0.640000000000001
CDO1	cysteine dioxygenase, type I	CGS001-1036	31.79	32.41	40.92	26.39	67.43	-99.96	15.08	-97.2	-23.05	-0.687777777777777
ZFP1	Zinc fingers, C2H2-type, zinc finger protein 1 homolog (mouse)	CGS001-162239	-41.44	93.64	-36.26	54.65	-79.51	99	-68.02	-28.05	NA	-0.74875
TLR7	Toll-like receptor family, toll-like receptor 7	CGS001-51284	86.61	53.77	-38.71	18.89	-21.21	NA	-93.62	-82.71	70.73	-0.781249999999999
KIAA0528	KIAA0528	CGS001-9847	40.55	NA	-42.46	-99.96	-35.74	37.46	80.09	-45.79	59.45	-0.799999999999999
ERBB2	Type I RTKs: ErbB (epidermal growth factor) receptor family, v-erb-b2 erythroblastic leukemia viral oncogene homolog 2, neuro/glioblastoma derived oncogene homolog (avian)	CGS001-2064	-97.51	-51.34	30.72	-23.56	-94.53	47.68	35.06	47.34	98.92	-0.802222222222223
TBPL1	TBP-like 1	CGS001-9519	80.37	-26.91	19.03	26.33	22.89	NA	-76.04	-87.2	35.05	-0.810000000000001
PIM1	PIM family, pim-1 oncogene	CGS001-5292	91.88	-83.56	33.21	-50.9	61.93	-75.74	-14.06	49.37	-19.44	-0.812222222222223
SLC12A2	SLC12 family of cation-coupled chloride transporters, solute carrier family 12 (sodium/potassium/chloride transporters), member 2	CGS001-6558	-83.03	26.97	NA	92.28	NA	49.92	NA	-42.98	-48.21	-0.841666666666666
CYB5R3	cytochrome b5 reductase 3	CGS001-1727	82.91	-29.23	85.63	-68.23	86.87	-29.62	-59.42	23.03	-99.54	-0.844444444444446
PIAS3	Zinc fingers, MIZ-type, protein inhibitor of activated STAT, 3	CGS001-10401	-29.71	24.32	-41.99	-30.76	-32.71	NA	19.76	38.82	45.48	-0.848750000000001
PARK7	Parkinson disease, parkinson protein 7	CGS001-11315	25.32	-99.93	91.19	25.47	73.4	-27.77	-94.61	-28.89	28.09	-0.858888888888889
TDRD9	Tudor domain containing, tudor domain containing 9	CGS001-122402	-27.16	89.01	22.75	-32.37	-27.96	-99.61	-31.54	99.5	NA	-0.922499999999999
BDKRB2	Bradykinin receptors, bradykinin receptor B2	CGS001-624	-29.87	-66.89	78.14	99.98	-24.78	-33.51	92.68	-35.75	-88.73	-0.969999999999999
ZNF623	Zinc fingers, C2H2-type, zinc finger protein 623	CGS001-9831	-59.76	64.93	-62.03	37.03	99.54	-56.72	-97.9	-22.48	88.54	-0.983333333333332
DUT	deoxyuridine triphosphatase	CGS001-1854	37.65	NA	-65.87	NA	20.54	26.11	-17.91	13.6	-21.12	-1
AGT	Endogenous ligands, angiotensinogen (serpin peptidase inhibitor, clade A, member 8)	CGS001-183	-27.29	-87.25	-22.35	36.01	70.51	-25.28	66.29	-39.31	19.65	-1.00222222222222
CS	citrate synthase	CGS001-1431	94.74	-83.08	70.66	NA	80.73	NA	NA	-99.24	-70.07	-1.04333333333333
PPIF	peptidylprolyl isomerase F	CGS001-10105	-99.04	-19.3	-30.3	-86.03	53.65	99.66	NA	-26.9	99.8	-1.0575
SHH	sonic hedgehog	CGS001-6469	-22.76	22.08	-51.11	38.99	-28.17	30.33	32.66	9.61	-41.25	-1.06888888888889
TNFSF13B	CD molecules, tumor necrosis factor (ligand) superfamily, member 13b	CGS001-10673	63.18	-97.66	NA	69.44	41.14	-80.37	NA	-28.78	25.37	-1.09714285714286
HYAL1	hyaluronoglucosaminidase 1	CGS001-3373	-29.15	71.85	-83.5	34.2	-93.58	NA	40.92	-30.41	79.97	-1.2125
KIAA0355	KIAA0355	CGS001-9710	NA	-33.78	-95.77	-83.8	28.72	-60.48	60.15	84.32	90.84	-1.225
IL8	interleukin 8	CGS001-3576	-98.62	NA	NA	76.46	-32.14	NA	NA	99.95	-51.78	-1.226
EGFR	Type I RTKs: ErbB (epidermal growth factor) receptor family, epidermal growth factor receptor	CGS001-1956	-10.14	-23.78	-15.45	27.23	50.95	-46.29	-28.08	-25.66	59.99	-1.24777777777778
SCARB1	scavenger receptor class B, member 1	CGS001-949	55.99	26.88	-66.65	-95.67	62.43	-74.97	-60.06	99.22	41.46	-1.26333333333333
PRKCI	Iota subfamily, protein kinase C, iota	CGS001-5584	NA	95.34	99.89	-51.99	-53.91	NA	98.81	-97.6	-99.51	-1.28142857142857
TAB3	TGF-beta activated kinase 1/MAP3K7 binding protein 3	CGS001-257397	-32.35	63.7	-41.63	-95.71	50.74	66.12	-28.85	-41.86	48.22	-1.29111111111111
RGS18	Regulators of G-protein signaling, regulator of G-protein signaling 18	CGS001-64407	-22.98	-27.65	-56.86	14.04	24.03	74.06	84.93	-77.15	-24.29	-1.31888888888889
POLB	DNA polymerases, polymerase (DNA directed), beta	CGS001-5423	54.61	79.74	-89.73	-99.96	99.98	-44.87	-56.02	16.75	27.35	-1.35
TIMP3	TIMP metallopeptidase inhibitor 3	CGS001-7078	-33.35	51.71	20.82	-23.16	74.94	27.9	-69.2	37.71	-99.85	-1.38666666666667
LGR5	GPCR / Class A : Orphans, leucine-rich repeat containing G protein-coupled receptor 5	CGS001-8549	-44.24	-32.88	31.52	25.06	-98.56	41.38	40.81	NA	25.66	-1.40625
CLK4	CDC-like kinases, CDC-like kinase 4	CGS001-57396	-68.5	89.03	-8.91	NA	37.78	NA	-52.43	-99.96	92.81	-1.45428571428571
ATG3	ATG3 autophagy related 3 homolog (S. cerevisiae)	CGS001-64422	-70.78	24.03	-81.57	-99.12	26.01	99.97	33.05	-37.58	92.84	-1.46111111111111
TAF8	TAF8 RNA polymerase II, TATA box binding protein (TBP)-associated factor, 43kDa	CGS001-129685	-22.45	-89.37	17.97	61.51	-34.68	NA	30.93	25.82	NA	-1.46714285714286
RFWD2	RING-type (C3HC4) zinc fingers, ring finger and WD repeat domain 2	CGS001-64326	-29.6	98.56	NA	37.3	NA	-42.24	-93.11	42.38	-23.64	-1.47857142857143
IPMK	inositol polyphosphate multikinase	CGS001-253430	-88.18	94.81	82.96	-46.45	76.08	-97.75	-30.15	-26.9	21.88	-1.52222222222222
TOP2A	DNA Topoisomerases, topoisomerase (DNA) II alpha 170kDa	CGS001-7153	-59.38	56.38	-32.27	-78.92	93.34	-31.13	-86.99	95.16	29.97	-1.53777777777778
IGF1R	Type II RTKs: Insulin receptor family, insulin-like growth factor 1 receptor	CGS001-3480	-14.24	-53.55	18.4	94.51	-60.4	-25.62	-47.92	83.89	-9	-1.54777777777778
CAV1	caveolin 1, caveolae protein, 22kDa	CGS001-857	67.46	-88.18	96.16	-72.33	-23.66	71.39	NA	26.27	-89.7	-1.57375
PAK1	PAKA subfamily, p21 protein (Cdc42/Rac)-activated kinase 1	CGS001-5058	-25.09	-38.98	-35.35	69.94	-31.63	NA	-22.43	-19.39	90.14	-1.59875
PBK	TOPK family, PDZ binding kinase	CGS001-55872	-25.75	26.49	56.64	NA	-26.63	NA	-40.84	-31.28	30.16	-1.60142857142857
BECN1	beclin 1, autophagy related	CGS001-8678	34.69	-87.85	86.96	-96.78	-41.98	95.71	-28.59	39.18	-16.05	-1.63444444444445
ZNF669	Zinc fingers, C2H2-type, zinc finger protein 669	CGS001-79862	NA	-22.88	-73.32	53.09	-99.28	NA	-37.11	95.57	71.82	-1.73
MERTK	Type XI RTKs: TAM (TYRO3-, AXL- and MER-TK) receptor family, c-mer proto-oncogene tyrosine kinase	CGS001-10461	28.87	-95.14	NA	39.73	NA	-29.33	31.67	33.59	-21.54	-1.73571428571429
NOTCH2NL	notch 2 N-terminal like	CGS001-388677	-41.25	-54.52	27.91	-87.25	61.89	21.98	-56.77	67.69	44.54	-1.75333333333333
CACNA1D	Calcium channel subunits, calcium channel, voltage-dependent, L type, alpha 1D subunit	CGS001-776	NA	70.1	-41.93	49.05	-88.38	22.63	-47.08	-24	45.44	-1.77125
BCL10	B-cell CLL/lymphoma 10	CGS001-8915	-70.9	NA	45.95	40.1	-43.8	NA	-91.48	89.69	17.98	-1.78
MED12L	mediator complex subunit 12-like	CGS001-116931	-30.38	90.7	-97.96	34.75	44.11	84.78	-73.79	-26.62	-41.65	-1.78444444444444
LPAR5	GPCR / Class A : Lysophospholipid receptors : Lysophosphatidic acid, lysophosphatidic acid receptor 5	CGS001-57121	-27.84	-27.91	23.92	-64.96	-22.7	NA	88.72	-66.74	83.15	-1.795
HSF2	heat shock transcription factor 2	CGS001-3298	94.29	46.12	-57.74	32.99	-89.24	NA	-18.65	33.57	-55.95	-1.82625
INS	insulin	CGS001-3630	NA	NA	37.2	-67.75	NA	-28.56	NA	89.53	-39.87	-1.89
TRIM27	tripartite motif containing 27	CGS001-5987	-53.2	97.86	-81.47	-67.73	55.19	NA	-14.03	77.74	-29.75	-1.92375
CIRBP	RNA binding motif (RRM) containing, cold inducible RNA binding protein	CGS001-1153	91.64	-33.33	-40.69	-89.26	63.85	-34.33	-35.15	-40.23	99.96	-1.94888888888889
UBL5	ubiquitin-like 5	CGS001-59286	62.72	-98.14	44.54	-89.35	60.25	96.83	-41.58	NA	-50.87	-1.95
RAVER1	RNA binding motif (RRM) containing, ribonucleoprotein, PTB-binding 1	CGS001-125950	-48.14	NA	NA	-23.72	-27.83	NA	67.94	21.87	NA	-1.976
RELB	NFkappaB transcription factor family, v-rel reticuloendotheliosis viral oncogene homolog B	CGS001-5971	-40.72	-27.82	75.62	-44.26	54.7	-29.16	NA	-38.22	33.99	-1.98375
GPR133	Adhesion Class GPCRs, G protein-coupled receptor 133	CGS001-283383	35.97	-28.83	29.05	79.86	-97.94	-33.85	65.96	31.37	-99.71	-2.01333333333333
PIK3CB	Phosphatidylinositol kinases, phosphoinositide-3-kinase, catalytic, beta polypeptide	CGS001-5291	-7.1	-25.57	98.84	20.07	20.49	-93.1	-99.95	62.8	5.3	-2.02444444444444
IGFBP5	insulin-like growth factor (IGF) binding proteins, insulin-like growth factor binding protein 5	CGS001-3488	-96.65	-54.94	75.51	-80.66	92.61	NA	NA	-26.22	75.61	-2.10571428571428
WNT11	Wingless-type MMTV integration sites, wingless-type MMTV integration site family, member 11	CGS001-7481	32.31	33	-29.17	-24.33	-56.49	-23.69	-33.32	NA	84.83	-2.1075
PEPD	Methionyl aminopeptidase, peptidase D	CGS001-5184	69.32	72.41	-52.91	-30.02	88.21	NA	-25.54	-60.59	-77.96	-2.135
SARS	Aminoacyl tRNA synthetases / Class II, seryl-tRNA synthetase	CGS001-6301	-30.28	NA	97.5	33.02	-98.46	27.15	-57.14	-50.84	61.63	-2.1775
IDH2	isocitrate dehydrogenase 2 (NADP+), mitochondrial	CGS001-3418	-35.42	NA	33.97	NA	-86.69	39.06	48.95	-96.17	81	-2.18571428571429
NXF1	nuclear RNA export factor 1	CGS001-10482	-31.03	-23.63	30.16	33.24	-99.96	-22.88	32.39	29.97	31.86	-2.20888888888889
INPP1	Inositol polyphosphate phosphatases, inositol polyphosphate-1-phosphatase	CGS001-3628	-12.39	67.22	-27.39	98.77	-33.64	-99.97	-23.18	-38.11	47.89	-2.31111111111111
IL4	Interleukins and interleukin receptors, interleukin 4	CGS001-3565	94.95	-53.34	-17.47	-33.65	96.45	NA	-29.95	-50.67	-24.98	-2.3325
ACACB	Carboxylases, acetyl-CoA carboxylase beta	CGS001-32	-18.33	-37.06	-15.74	-25.74	78.91	45	47.13	-93.04	NA	-2.35875
ACSL1	Acyl-CoA synthetase family, acyl-CoA synthetase long-chain family member 1	CGS001-2180	-32.14	-37.42	-89.46	96.04	-77.25	-99.18	53.34	95.12	69.7	-2.36111111111111
CARS	Aminoacyl tRNA synthetases / Class I, cysteinyl-tRNA synthetase	CGS001-833	44.93	50.47	NA	-35.11	-99.86	NA	-26.75	-30.51	80.28	-2.36428571428571
ABCG2	ATP binding cassette transporters / subfamily G, ATP-binding cassette, sub-family G (WHITE), member 2	CGS001-9429	-55.7	NA	-68.9	33.75	-55.86	NA	NA	99.54	32.91	-2.37666666666667
PDS5B	PDS5, regulator of cohesion maintenance, homolog B (S. cerevisiae)	CGS001-23047	-89.65	99.96	-99.46	-33.17	-33.25	38.53	88.05	-37.13	44.02	-2.45555555555556
GPR84	GPCR / Class A : Fatty acid receptors, G protein-coupled receptor 84	CGS001-53831	-78.22	-96.74	97.11	30.04	-40.77	95.85	-96.48	-28.96	95.65	-2.50222222222222
MSMO1	Fatty acid hydroxylase domain containing, methylsterol monooxygenase 1	CGS001-6307	95.84	-76.86	45.94	91.01	-19.86	NA	-83.86	-48.48	-24.4	-2.58375
LGR4	GPCR / Class A : Orphans, leucine-rich repeat containing G protein-coupled receptor 4	CGS001-55366	-49.5	26.45	-40.95	33.29	-50.95	-22.04	18.43	99.48	-37.93	-2.63555555555556
MCM8	minichromosome maintenance complex component 8	CGS001-84515	-15.59	-36.46	NA	27.34	-25	36.12	-25.67	20.79	NA	-2.63857142857143
SGPL1	Sphingosine 1-phosphate lyase, sphingosine-1-phosphate lyase 1	CGS001-8879	-93.49	21.65	-60.68	-66.54	-97.12	95.3	33.24	89.63	53.8	-2.69
RFC5	ATPases / AAA-type, replication factor C (activator 1) 5, 36.5kDa	CGS001-5985	NA	77.78	-99.96	-30.28	53.32	NA	-31.07	64.96	-53.82	-2.72428571428571
UBE3B	ubiquitin protein ligase E3B	CGS001-89910	-41.48	28.21	-98.82	-47.43	64.58	89.51	-28.85	45.88	-36.17	-2.73
SYNE2	spectrin repeat containing, nuclear envelope 2	CGS001-23224	38.17	64.62	20.18	-68.61	97.68	NA	-78.37	-19.63	-76	-2.745
KISS1R	GPCR / Class A : RF amide peptide receptors, KISS1 receptor	CGS001-84634	-24.47	54.86	-68.04	23.19	91.98	NA	-19.71	-25.22	-54.86	-2.78375
SERINC3	serine incorporator 3	CGS001-10955	-99.32	97.78	-46.96	-49.36	93.14	NA	35.37	33.99	-87.36	-2.84
TRIM29	tripartite motif containing 29	CGS001-23650	-46.5	-31.81	-68.24	-24.51	73.31	-28.45	85.92	-64.61	79.25	-2.84888888888889
POLD4	DNA polymerases, polymerase (DNA-directed), delta 4	CGS001-57804	-45.16	100	-47.61	82.47	-34.56	71.61	23.55	-80.92	-95.05	-2.85222222222222
CTBP1	C-terminal binding protein 1	CGS001-1487	-98.11	NA	NA	59	-99.48	NA	NA	24.56	99.75	-2.856
ZNF274	Zinc fingers, C2H2-type, zinc finger protein 274	CGS001-10782	-15.54	99.87	93.01	98.59	-99.98	-73.65	NA	-25.25	-99.9	-2.85625
ETS1	ETS Transcription Factors, v-ets erythroblastosis virus E26 oncogene homolog 1 (avian)	CGS001-2113	90.6	NA	-31.69	55.59	-25.37	-29.83	-27.71	-77.79	23.07	-2.89125
AIRE	Zinc fingers, PHD-type, autoimmune regulator	CGS001-326	-63.76	NA	-21.93	-39.92	98.45	NA	25.98	-91.39	72.18	-2.91285714285714
TLE1	WD repeat domain containing, transducin-like enhancer of split 1 (E(sp1) homolog, Drosophila)	CGS001-7088	77.71	-25.97	-47.76	-19.06	23.19	22.36	-87.96	-14.67	45.94	-2.91333333333333
USP9X	Ubiquitin-specific peptidases, ubiquitin specific peptidase 9, X-linked	CGS001-8239	-23.3	-60.66	NA	44.13	-44.53	98.14	99.96	-54.24	-83.09	-2.94875
RRS1	RRS1 ribosome biogenesis regulator homolog (S. cerevisiae)	CGS001-23212	NA	-20.32	-94.05	-90.91	84.81	62.88	83.04	-73.81	24.6	-2.97
TYMS	Methyltransferases, thymidylate synthetase	CGS001-7298	95.41	-73.12	-47.87	-43.68	27.22	54.21	96.68	-99.71	-35.96	-2.98
TXNRD2	thioredoxin reductase 2	CGS001-10587	-30.49	32.6	-34.73	-36.28	48.33	99.97	-73.2	-83.86	50.72	-2.99333333333333
SYPL1	synaptophysin-like 1	CGS001-6856	33.44	22.38	-29.36	68.2	-89.27	97.73	-55.33	-42.15	-33.35	-3.07888888888889
TIMM22	translocase of inner mitochondrial membrane 22 homolog (yeast)	CGS001-29928	-97.63	NA	-66.64	98.26	-32.78	NA	NA	64.6	15.6	-3.09833333333333
ZSCAN4	Zinc fingers, C2H2-type, zinc finger and SCAN domain containing 4	CGS001-201516	28.23	NA	66.54	33.01	-99.06	51.44	-31.7	-39.53	-33.76	-3.10375
GREB1	growth regulation by estrogen in breast cancer 1	CGS001-9687	-46.95	-88.97	17.52	25.35	-21.29	85.67	-26.82	30.09	NA	-3.175
IFIH1	interferon induced with helicase C domain 1	CGS001-64135	78.82	NA	-20.82	46.58	-50.16	-29.01	-68.96	91.77	-73.8	-3.1975
SNRK	SNRK subfamily, SNF related kinase	CGS001-54861	-24.66	97.65	-27.86	NA	-17.36	21.84	-94.73	-20.8	39.2	-3.34
GRK5	GRK1/3 subfamily, G protein-coupled receptor kinase 5	CGS001-2869	-26.35	-28.97	-19.31	-75.39	29.64	NA	60.62	NA	36.27	-3.35571428571429
GNAS	GNAS complex locus	CGS001-2778	-37.58	-89.26	85.67	-29.3	66.77	NA	35.36	-91.9	33.11	-3.39125
CYTH1	Pleckstrin homology (PH) domain containing, cytohesin 1	CGS001-9267	NA	NA	40.72	-85.6	-44.37	31	46.9	-85.74	73.02	-3.43857142857143
METRN	meteorin, glial cell differentiation regulator	CGS001-79006	-54.8	-67.73	99	-31.09	24.46	31.72	-34.58	-98.79	99.97	-3.53777777777778
PRPSAP2	phosphoribosyl pyrophosphate synthetase-associated protein 2	CGS001-5636	-40.66	NA	58.77	NA	NA	NA	-35.73	-23.08	22.97	-3.546
ZNF92	Zinc fingers, C2H2-type, zinc finger protein 92	CGS001-168374	-33.29	NA	75.68	26.23	-51.98	NA	21.25	-30.81	-32.21	-3.59
PCDH15	Cadherins / Cadherin-related, protocadherin-related 15	CGS001-65217	-99.68	96.94	-20.49	-39.44	-82.9	86.95	33.47	NA	NA	-3.59285714285714
BUD31	BUD31 homolog (S. cerevisiae)	CGS001-8896	-27.26	99.28	-36.05	-28.22	NA	-54.52	-64.84	86.42	NA	-3.59857142857143
COPS5	COP9 constitutive photomorphogenic homolog subunit 5 (Arabidopsis)	CGS001-10987	74.29	90.84	-50.04	-99.85	72.93	NA	44.88	-62.56	-99.33	-3.605
MPDZ	multiple PDZ domain protein	CGS001-8777	NA	72.42	-99.61	NA	56.26	NA	-50.5	-97.62	97.4	-3.60833333333333
YY1	INO80 complex subunits, YY1 transcription factor	CGS001-7528	99.72	-29.53	57.09	-64.38	-68.52	NA	99.51	-97.55	-25.4	-3.6325
AMBP	Lipocalins, alpha-1-microglobulin/bikunin precursor	CGS001-259	25.66	51.28	-36.33	-46.08	29.15	NA	-73.96	NA	24.7	-3.65428571428571
HADHB	hydroxyacyl-CoA dehydrogenase/3-ketoacyl-CoA thiolase/enoyl-CoA hydratase (trifunctional protein), beta subunit	CGS001-3032	-38.06	95.22	-7.67	-83.72	-26.41	99.97	-39.53	-91.73	59.03	-3.65555555555556
LEPREL1	leprecan-like 1	CGS001-55214	-40.8	79.55	-32.47	45.86	-37.38	-95.61	-46.12	97.71	NA	-3.6575
MLLT6	Zinc fingers, PHD-type, myeloid/lymphoid or mixed-lineage leukemia (trithorax homolog, Drosophila); translocated to, 6	CGS001-4302	19.27	-25.49	-24.42	24.59	48.17	22.18	-32.58	-87.06	22.38	-3.66222222222222
MGMT	O-6-methylguanine-DNA methyltransferase	CGS001-4255	-41.54	37.22	-50.4	49.1	-99.98	56.08	23.86	NA	NA	-3.66571428571429
ATP6V0B	ATPases / V-type, ATPase, H+ transporting, lysosomal 21kDa, V0 subunit b	CGS001-533	14.25	99.98	-44.89	99.8	-21.27	-98.37	-86.69	-74.85	78.61	-3.71444444444444
POLR3C	RNA polymerase subunits, polymerase (RNA) III (DNA directed) polypeptide C (62kD)	CGS001-10623	35.29	-38.26	NA	-43.76	-23.79	38.75	-20.21	-48.72	70.65	-3.75625
MSL3	male-specific lethal 3 homolog (Drosophila)	CGS001-10943	56.88	62.61	-99.42	19.34	56.44	-96.08	-56.46	-27.08	49.95	-3.75777777777778
SLC39A6	SLC39 family of metal ion transporters, solute carrier family 39 (zinc transporter), member 6	CGS001-25800	-99.89	97.7	-17.75	-50.94	-40.28	99.97	NA	NA	-15.25	-3.77714285714286
TCF7L2	transcription factor 7-like 2 (T-cell specific, HMG-box)	CGS001-6934	-76.3	-31.13	-60.63	79.67	-32.79	NA	-40.75	99.77	31.85	-3.78875
BRCA1	Fanconi anemia, complementation groups, breast cancer 1, early onset	CGS001-672	-59.29	39.16	-13.48	-20.58	-76.4	35.57	-91.95	56.32	96.49	-3.79555555555556
ICAM1	CD molecules, intercellular adhesion molecule 1	CGS001-3383	-25.28	-19.97	-18.53	23.93	29.83	-44.88	-13.41	-65.71	99.21	-3.86777777777778
NRG1	Immunoglobulin superfamily / I-set domain containing, neuregulin 1	CGS001-3084	-52.69	-54.67	17.78	87.73	-87.95	-20.9	NA	28.44	51.01	-3.90625
JMJD6	jumonji domain containing 6	CGS001-23210	-31.38	94.23	22.6	-99.9	75.52	-30.46	-69.22	-95.8	99.24	-3.90777777777778
TNFRSF12A	Tumour necrosis factor (TNF) receptor family, tumor necrosis factor receptor superfamily, member 12A	CGS001-51330	-70.35	33.32	NA	-28.24	99.79	-41.4	30.4	-51.13	NA	-3.94428571428571
PGD	phosphogluconate dehydrogenase	CGS001-5226	-31.58	NA	99.95	-41.08	51.66	NA	-99.16	-32.63	25.21	-3.94714285714286
SIRT5	Histone deacetylases, sirtuin 5	CGS001-23408	-22.1	-22.49	63.47	25.57	91.41	NA	28.96	-97.5	-99.19	-3.98375
FZD3	GPCR / Class F : Frizzled receptors, frizzled family receptor 3	CGS001-7976	-32.97	23.31	-55.44	-30.26	28.42	95.38	36.03	-96.56	NA	-4.01125
TAF13	TAF13 RNA polymerase II, TATA box binding protein (TBP)-associated factor, 18kDa	CGS001-6884	-46.82	-40.21	-60.79	-37.87	31.65	93.24	99.98	-34.89	-41.23	-4.10444444444444
NPSR1	GPCR / Class A : Neuropeptide receptors : S, neuropeptide S receptor 1	CGS001-387129	24.99	-31.73	-25.46	99.35	97.06	-96.02	-53.43	-47.64	NA	-4.11
TRRAP	TRRAP subfamily, transformation/transcription domain-associated protein	CGS001-8295	-27.02	-78.61	18.88	82.81	23.67	49.69	-98.36	NA	NA	-4.13428571428571
COBL	cordon-bleu homolog (mouse)	CGS001-23242	-97.47	76.91	71.71	-62.98	26.8	-98.18	94.13	20.21	-68.84	-4.19
GRK6	GRK1/3 subfamily, G protein-coupled receptor kinase 6	CGS001-2870	43.31	-98.95	-25.59	56.29	40	-30.74	-25.15	-38.85	41.83	-4.20555555555556
UGDH	UDP-glucose 6-dehydrogenase	CGS001-7358	77.1	99.91	-27.9	-92.13	20.45	-49.28	-39.4	-60.12	32.95	-4.26888888888889
EIF3J	eukaryotic translation initiation factor 3, subunit J	CGS001-8669	-69.15	42.78	-30.9	-57.34	-88.71	-26.5	80.82	29.12	81.37	-4.27888888888889
KCTD2	potassium channel tetramerisation domain containing 2	CGS001-23510	-37.93	NA	56.58	77.74	36.53	20.7	NA	-93.35	-90.38	-4.30142857142857
MTTP	microsomal triglyceride transfer protein	CGS001-4547	-30.74	24.81	-32.42	-82.3	57.32	-21.71	42.41	-32.7	35.88	-4.38333333333333
ASL	argininosuccinate lyase	CGS001-435	93.6	-89.28	-22.31	-70.4	92.84	35.37	-99.84	44.92	-24.68	-4.42
COASY	CoA synthase	CGS001-80347	29.24	-100	32.1	-39.19	22.95	31.81	-96.9	-18.2	97.6	-4.51
FOXF2	Forkhead boxes, forkhead box F2	CGS001-2295	62.74	-51.67	-99.86	-26.15	39.26	28.49	-26.15	95.71	-63.38	-4.55666666666667
BRAF	RAF family, v-raf murine sarcoma viral oncogene homolog B1	CGS001-673	90.04	95.5	-99.65	-41.47	36.97	-27.64	-92.91	-39.23	37.12	-4.58555555555555
DFFB	DNA fragmentation factor, 40kDa, beta polypeptide (caspase-activated DNase)	CGS001-1677	27.3	-79.6	20.72	87.84	-50.99	NA	-39.94	27.91	-30.09	-4.60625
CCL2	Chemokine ligands, chemokine (C-C motif) ligand 2	CGS001-6347	37.11	-36.41	-45.55	41.87	-53.36	19.9	52.98	35.87	-93.93	-4.61333333333333
FAIM	Fas apoptotic inhibitory molecule	CGS001-55179	-38.11	NA	-19.09	-85.53	97.08	96.6	NA	-33.91	-49.35	-4.61571428571429
ARNTL	Basic helix-loop-helix proteins, aryl hydrocarbon receptor nuclear translocator-like	CGS001-406	-46.07	-19.4	21.78	-25.03	-34.4	NA	21.92	23.24	20.82	-4.6425
ZNF212	Zinc fingers, C2H2-type, zinc finger protein 212	CGS001-7988	-20.83	90.18	38.28	-42.5	-98.88	70.62	-26.22	-48.31	NA	-4.7075
EIF2B3	eukaryotic translation initiation factor 2B, subunit 3 gamma, 58kDa	CGS001-8891	99.89	NA	-23.24	23.18	99.44	NA	-96.65	-94.26	-41.63	-4.75285714285714
MMP14	Matrix metallopeptidase, matrix metallopeptidase 14 (membrane-inserted)	CGS001-4323	35.8	-81.54	28.22	NA	-51.34	NA	46.13	-96.68	86.07	-4.76285714285715
WWOX	Short chain dehydrogenase/reductase superfamily / Classical SDR fold cluster 2, WW domain containing oxidoreductase	CGS001-51741	96.65	NA	-80.84	21.18	-24.41	-29.5	NA	-40.76	24.23	-4.77857142857143
AGTR1	Angiotensin receptors, angiotensin II receptor, type 1	CGS001-185	22.01	-45.18	-38.68	20.87	-99.13	-27.19	28.69	99.98	NA	-4.82875
CRYZ	crystallin, zeta (quinone reductase)	CGS001-1429	-99.7	31.27	-99.05	-98.55	-91.51	54.52	74.66	84.55	99.69	-4.90222222222222
GIT2	Ankyrin repeat domain containing, G protein-coupled receptor kinase interacting ArfGAP 2	CGS001-9815	33.43	44.34	-44.2	29.6	-99.7	NA	-56.17	97.93	-44.59	-4.92
FOLR1	folate receptor 1 (adult)	CGS001-2348	-23.93	-37.22	57.64	32.79	-29.11	NA	82.21	-24.18	-97.97	-4.97125
AKR7A2	Aldo-keto reductases, aldo-keto reductase family 7, member A2 (aflatoxin aldehyde reductase)	CGS001-8574	28.11	-96.3	-93.65	-23.88	74.85	73.8	-74.71	-27.56	94.33	-5.00111111111111
ITPR2	Ion channels / Inositol triphosphate receptors, inositol 1,4,5-trisphosphate receptor, type 2	CGS001-3709	-94.11	85.49	-35.49	-20.95	-36.91	-19.66	21.25	23.16	31.65	-5.06333333333333
ERLIN1	ER lipid raft associated 1	CGS001-10613	42.85	34.56	-20.73	-43.2	24.82	87.3	NA	-66.32	-99.97	-5.08625
GPR64	Adhesion Class GPCRs, G protein-coupled receptor 64	CGS001-10149	-25.81	32.99	-27.38	-28.85	NA	62.68	-98.83	-21.85	66.23	-5.1025
ETNK1	ethanolamine kinase 1	CGS001-55500	50.07	-85.95	-26.02	-21.43	39.2	NA	-52.51	-26.1	81.83	-5.11375
ZNF449	Zinc fingers, C2H2-type, zinc finger protein 449	CGS001-203523	-18.44	100	-27.25	-27.35	NA	NA	-78.95	-21.39	36.98	-5.2
POLE2	DNA polymerases, polymerase (DNA directed), epsilon 2 (p59 subunit)	CGS001-5427	33.51	32.01	-53.58	-37.14	21.85	68.2	22.27	-97.36	-36.74	-5.22
XPNPEP3	Methionyl aminopeptidase, X-prolyl aminopeptidase (aminopeptidase P) 3, putative	CGS001-63929	95.15	28.83	-54.54	-31.56	-45.53	32.65	-62	89.88	-99.95	-5.23
SPEN	RNA binding motif (RRM) containing, spen homolog, transcriptional regulator (Drosophila)	CGS001-23013	-88.25	99.52	-95.47	-23.71	83.3	NA	99.74	-93.2	-24.59	-5.3325
ATG4B	Aut2 peptidase, ATG4 autophagy related 4 homolog B (S. cerevisiae)	CGS001-23192	45.66	68.21	-24.63	-96.9	-70.55	-99.56	38.07	96.94	NA	-5.345
ETFB	electron-transfer-flavoprotein, beta polypeptide	CGS001-2109	-57.47	-60	-26.22	-46.33	-35.22	43.86	NA	38.27	99.97	-5.3925
LCK	Src family, lymphocyte-specific protein tyrosine kinase	CGS001-3932	55.51	-99.12	-60.07	-30.73	20.17	39.86	98.39	-44.28	-28.73	-5.44444444444445
S100A13	S100 calcium binding proteins, S100 calcium binding protein A13	CGS001-6284	51.03	NA	43.49	-68.73	59.72	94.13	-95.9	-69.1	-58.31	-5.45875
PPARA	Peroxisome proliferator-activated receptors, peroxisome proliferator-activated receptor alpha	CGS001-5465	56.37	34.43	23.04	-66.62	-99.59	-30.99	-58.02	97.68	NA	-5.4625
ACLY	ATP citrate lyase	CGS001-47	-51.44	94.71	-24.31	-99.96	-36.09	34.4	-41.93	-14.7	90.12	-5.46666666666667
CTGF	connective tissue growth factor	CGS001-1490	40.65	-36.31	-71.52	-72.27	95.66	-61.21	NA	-36.5	97.31	-5.52375
TNIP1	TNFAIP3 interacting protein 1	CGS001-10318	94.57	22.08	35.14	-28.13	-22.55	-99.97	-45.28	-29.48	23.7	-5.54666666666667
NDUFV2	Mitochondrial respiratory chain complex / Complex I, NADH dehydrogenase (ubiquinone) flavoprotein 2, 24kDa	CGS001-4729	-52.77	-44.79	-31.91	23.14	-46	26.55	-37.42	23.6	87.69	-5.76777777777778
ZNF589	Zinc fingers, C2H2-type, zinc finger protein 589	CGS001-51385	-61.82	22.88	-32.48	99.15	-75.38	32.48	-27	13.2	-23.02	-5.77666666666667
MSH2	mutS homolog 2, colon cancer, nonpolyposis type 1 (E. coli)	CGS001-4436	-23.77	21.42	-48.95	24.22	-21.82	-65.9	-15.33	96.2	-19.32	-5.91666666666667
SFMBT1	Sterile alpha motif (SAM) domain containing, Scm-like with four mbt domains 1	CGS001-51460	70.35	NA	-97.1	30.61	NA	NA	-99.9	38.74	21.61	-5.94833333333333
FAM57A	family with sequence similarity 57, member A	CGS001-79850	-82.21	NA	62.67	-76.89	98.26	NA	NA	-55.15	17.55	-5.96166666666666
LMNB2	Intermediate filaments type V, lamins, lamin B2	CGS001-84823	-13.07	-77.31	64.71	99.47	-95.42	-70.39	-16.91	99.67	-44.74	-5.99888888888889
SPECC1L	sperm antigen with calponin homology and coiled-coil domains 1-like	CGS001-23384	NA	-17.43	30.6	NA	56.09	NA	-95.16	-85.65	75.47	-6.01333333333333
STK38	NDR family, serine/threonine kinase 38	CGS001-11329	59.28	-42.02	-45.57	-57.89	22.71	-53.45	NA	98.91	-30.56	-6.07375
CDH3	Cadherins / Major cadherins, cadherin 3, type 1, P-cadherin (placental)	CGS001-1001	-33.21	99.89	-38.6	31.6	-40.29	NA	NA	-79.83	17.9	-6.07714285714286
CERS2	Homeoboxes / CERS class, ceramide synthase 2	CGS001-29956	-29.47	84.12	98.52	-79.08	27.45	-78.84	-33.15	-22.19	-22.57	-6.13444444444444
ANGPT1	Fibrinogen C domain containing, angiopoietin 1	CGS001-284	39.75	33.13	-80.39	22.28	-64.21	NA	68.31	31.16	-99.27	-6.155
SYF2	SYF2 homolog, RNA splicing factor (S. cerevisiae)	CGS001-25949	21.41	51.1	-69.07	44.69	NA	NA	36.73	-38.58	-89.53	-6.17857142857143
ZNF684	Zinc fingers, C2H2-type, zinc finger protein 684	CGS001-127396	-56.9	-35.07	-85.7	40.79	30.96	23.57	-46.46	-22.08	95.23	-6.18444444444444
SNW1	SNW domain containing 1	CGS001-22938	-50.87	100	-18.79	57.18	-53.88	93.79	-70.09	-25.58	-87.62	-6.20666666666667
ADCY5	Adenylate cyclases, adenylate cyclase 5	CGS001-111	38.83	-92.45	-27.5	-66.19	99.59	28.04	-28.55	-25.53	17.64	-6.23555555555556
TASP1	Glycosylasparaginase precursor, taspase, threonine aspartase, 1	CGS001-55617	-93.3	53.45	33.07	-57.98	-96.43	-62.77	93.31	80.26	NA	-6.29875
CCNH	General transcription factor IIH complex subunits, cyclin H	CGS001-902	-70.28	-21.15	20.6	-27.84	44.47	-33.53	-53.69	90.96	NA	-6.3075
RPA2	replication protein A2, 32kDa	CGS001-6118	89.79	98.86	-94.21	-99.93	-87.8	96.69	71.93	-98.24	-34.02	-6.32555555555555
PROS1	protein S (alpha)	CGS001-5627	-56.66	NA	NA	-78.87	NA	NA	NA	48.21	61.79	-6.3825
PDLIM4	PDZ and LIM domain 4	CGS001-8572	-55	NA	27.78	27.97	-36.6	NA	-37.64	-70.41	98.97	-6.41857142857143
KLF14	Kruppel-like transcription factors, Kruppel-like factor 14	CGS001-136259	-76.45	-26.65	25.61	-49.78	96.56	99.97	-96.38	18.91	-49.67	-6.43111111111111
EFCAB2	EF-hand domain containing, EF-hand calcium binding domain 2	CGS001-84288	28	35.26	45.84	-70.45	60.05	NA	NA	-96.83	-46.92	-6.43571428571429
NUAK1	NuaK subfamily, NUAK family, SNF1-like kinase, 1	CGS001-9891	58.66	30.06	-72.15	NA	-99.94	NA	41.25	-46.62	43.69	-6.43571428571429
PKIG	protein kinase (cAMP-dependent, catalytic) inhibitor gamma	CGS001-11142	54.04	42.02	-28.2	-58.93	33.6	98.92	-76.99	-73.48	-49.15	-6.46333333333333
RAD23B	RAD23 homolog B (S. cerevisiae)	CGS001-5887	73.22	26.6	64.36	-69.34	-27.33	-67.67	72.23	-31.33	-99.07	-6.48111111111111
PIM2	PIM family, pim-2 oncogene	CGS001-11040	-36.99	43.61	NA	36.97	-72.06	54.78	-27.08	-22.13	-28.98	-6.485
PRKCD	Delta subfamily, protein kinase C, delta	CGS001-5580	-27.32	-67.68	-94.66	36.01	99.98	30.59	-99.5	20.64	43.52	-6.49111111111111
ATP5O	ATPases / F-type, ATP synthase, H+ transporting, mitochondrial F1 complex, O subunit	CGS001-539	-73.58	21.31	-41.3	50.7	48.84	NA	83.68	-67.85	-73.89	-6.51125
ARAP1	Ankyrin repeat domain containing, ArfGAP with RhoGAP domain, ankyrin repeat and PH domain 1	CGS001-116985	99.33	-96.08	67.75	NA	99.38	-38.97	-20.67	-77.88	-85.15	-6.53625
PROSC	proline synthetase co-transcribed homolog (bacterial)	CGS001-11212	-97.52	56.62	75.79	-24.18	32.72	-89.82	-98.91	92.52	NA	-6.5975
CREB3	basic leucine zipper proteins, cAMP responsive element binding protein 3	CGS001-10488	-99.11	-32.23	-38.44	51.25	68.7	99.96	-96.38	NA	NA	-6.60714285714286
ARL3	ADP-ribosylation factors, ADP-ribosylation factor-like 3	CGS001-403	-56.52	-22.01	85.82	58.89	73.13	-34.61	-85.91	-72.03	NA	-6.655
KDM3A	Histone demethylases, lysine (K)-specific demethylase 3A	CGS001-55818	61.37	69.68	-73.07	-36.16	-53.92	NA	32.81	-78.15	24.12	-6.665
TAF5L	WD repeat domain containing, TAF5-like RNA polymerase II, p300/CBP-associated factor (PCAF)-associated factor, 65kDa	CGS001-27097	-62.42	-55.5	-96.9	-39.89	-32.53	38.27	28.54	84.74	75.41	-6.69777777777778
PTGS2	Cyclooxygenase, prostaglandin-endoperoxide synthase 2 (prostaglandin G/H synthase and cyclooxygenase)	CGS001-5743	-38.72	72.8	88.23	30.38	-64.51	-56.6	-56.95	NA	-28.24	-6.70125
CXCR2	Chemokine receptors, chemokine (C-X-C motif) receptor 2	CGS001-3579	-35.57	40.67	NA	22.38	81.5	24.37	-43.3	-76.25	-67.56	-6.72
DIABLO	diablo, IAP-binding mitochondrial protein	CGS001-56616	-59.24	-95.16	28.87	25.65	-36.77	63.2	NA	26.28	NA	-6.73857142857143
MTSS1	metastasis suppressor 1	CGS001-9788	98.07	-23.1	-31.21	27.16	-59.72	29.51	34.55	-36.21	-99.86	-6.75666666666667
ZNF581	Zinc fingers, C2H2-type, zinc finger protein 581	CGS001-51545	15.07	-98.45	NA	-30.9	25.72	NA	NA	-32.89	80.72	-6.78833333333333
MYCBP	c-myc binding protein	CGS001-26292	18	23.86	-80.34	34.02	25.25	-26.86	-98.14	-17.41	60.21	-6.82333333333333
POLE3	DNA polymerases, polymerase (DNA directed), epsilon 3 (p17 subunit)	CGS001-54107	-36.82	NA	-36.62	-56.04	56.77	NA	30.38	-38.01	32.49	-6.83571428571428
ATMIN	Zinc fingers, C2H2-type, ATM interactor	CGS001-23300	-25.75	-29.73	89	-58.73	51.02	-30.93	-69.15	95.99	-83.35	-6.84777777777778
SLC22A5	Organic zwitterions/cation transporters (OCTN), solute carrier family 22 (organic cation/carnitine transporter), member 5	CGS001-6584	23.65	55.06	-18.91	-55.37	-72.25	82.45	53.77	-30.19	-99.95	-6.86
COL13A1	Collagens, collagen, type XIII, alpha 1	CGS001-1305	-92.83	-98.8	96.96	29.67	-35.35	NA	43.82	-21.93	23.44	-6.8775
PCGF2	Polycomb group ring fingers, polycomb group ring finger 2	CGS001-7703	-39.94	88.13	NA	-34.63	-42.36	54.71	65.95	-49.87	-97.18	-6.89875
RPL39L	L ribosomal proteins, ribosomal protein L39-like	CGS001-116832	63.6	NA	-24.64	90.74	41.18	-99.01	-98.35	-99.15	70.3	-6.91625
AKAP1	A-kinase anchor proteins, A kinase (PRKA) anchor protein 1	CGS001-8165	11.61	100	-26.95	33.63	-31.17	-86.01	-34.62	71.11	-99.96	-6.92888888888889
ALMS1	Alstrom syndrome 1	CGS001-7840	76.75	NA	-98.41	79.37	-70.85	77.39	38.1	-87.17	-70.96	-6.9725
LPL	lipoprotein lipase	CGS001-4023	-21.99	96.67	-68.79	39.54	-39.58	NA	44.68	NA	-99.88	-7.05
RARA	Retinoic acid receptors, retinoic acid receptor, alpha	CGS001-5914	-93.16	48.49	96	37.1	-92.79	35.39	-60.35	-16.5	-17.88	-7.07777777777778
DCTN6	dynactin 6	CGS001-10671	NA	22.43	-94.08	73.36	-96.84	61.12	-44.84	65.54	-43.41	-7.09
SIRT3	Histone deacetylases (HDACs), sirtuin 3	CGS001-23410	24.61	84.78	-99.78	-40.96	-99.07	43.96	26.11	-60.41	55.75	-7.22333333333333
ELTD1	Adhesion Class GPCRs, EGF, latrophilin and seven transmembrane domain containing 1	CGS001-64123	29.42	-23.12	NA	89.03	-21.57	-18.55	-26.32	-29.17	-58.12	-7.3
STAP2	signal transducing adaptor family member 2	CGS001-55620	NA	NA	41.55	-98.54	98.34	33.46	-89.81	NA	-29.77	-7.46166666666667
PUF60	RNA binding motif (RRM) containing, poly-U binding splicing factor 60KDa	CGS001-22827	94.17	-26.97	-21.76	-34.87	31.21	-77.39	92.46	-79.02	-45.06	-7.47
PRKAA2	AMPK subfamily, protein kinase, AMP-activated, alpha 2 catalytic subunit	CGS001-5563	-33.76	39.1	36.67	27.32	-43.49	NA	-55.26	69.39	-99.89	-7.49
PLAUR	CD molecules, plasminogen activator, urokinase receptor	CGS001-5329	-95.69	NA	-69.5	NA	97.65	NA	73.27	-98.31	47.53	-7.50833333333333
RASGRP4	EF-hand domain containing, RAS guanyl releasing protein 4	CGS001-115727	-59.74	68.99	97.27	-23.14	-66.73	NA	-94.31	81.2	-63.74	-7.525
SLC25A1	Mitochondrial di- and tri-carboxylic acid transporter subfamily, solute carrier family 25 (mitochondrial carrier; citrate transporter), member 1	CGS001-6576	-22.91	22.56	65.21	-96.65	-83.1	39.94	NA	21.62	NA	-7.61857142857143
PGK1	phosphoglycerate kinase 1	CGS001-5230	-32.97	14.36	-59.42	32.55	98.56	-24.21	-45.97	-43.95	NA	-7.63125
NMT1	N-myristoyltransferase 1	CGS001-4836	-19.05	44.11	-91.97	-28.28	30.78	95.93	-30.21	-13.62	-56.48	-7.64333333333333
RNF7	RING-type (C3HC4) zinc fingers, ring finger protein 7	CGS001-9616	44.12	46.98	NA	-98.26	-32.76	NA	62.82	-53.38	-23.14	-7.66
GRIN3A	Glutamate receptors, glutamate receptor, ionotropic, N-methyl-D-aspartate 3A	CGS001-116443	49.27	60.24	NA	61.03	-62.46	-32.64	29.08	-73.26	-92.66	-7.675
GPR172A	G protein-coupled receptor 172A	CGS001-79581	-43.46	22.59	-18.98	-92.08	64.73	-68.71	-52.27	18.91	99.97	-7.7
RALGDS	ral guanine nucleotide dissociation stimulator	CGS001-5900	16.7	28.11	-30.62	59.28	56.73	-98.19	-18.85	-75.52	NA	-7.795
MIXL1	Homeoboxes / PRD class, Mix paired-like homeobox	CGS001-83881	-92.1	-84.39	55.37	38.14	31.52	40.97	NA	-28.89	-23.11	-7.81125
CDK19	Cyclin-dependent kinases, CDK8 subfamily, cyclin-dependent kinase 19	CGS001-23097	94.2	-96.49	20.85	66.39	NA	-36.05	-75.85	-53.3	17.74	-7.81375
ING3	Zinc fingers, PHD-type, inhibitor of growth family, member 3	CGS001-54556	-53.04	23.19	NA	37.81	-22.06	NA	-44.55	99.85	-96.04	-7.83428571428571
TFPI	tissue factor pathway inhibitor (lipoprotein-associated coagulation inhibitor)	CGS001-7035	-64.37	NA	46.14	67.95	-95.98	-30.66	92.79	-99.2	20.65	-7.835
SOX11	SRY (sex determining region Y)-boxes, SRY (sex determining region Y)-box 11	CGS001-6664	-33.08	-34.54	27.21	24.51	40.44	-98.25	-41.58	52.42	NA	-7.85875
SLC22A18	Orphan or poorly characterized SLC22 family members, solute carrier family 22, member 18	CGS001-5002	51.55	NA	29.14	-86.38	-94.49	-32.32	29.62	47.65	NA	-7.89
WFDC2	WAP four-disulfide core domain containing, WAP four-disulfide core domain 2	CGS001-10406	-56.41	82.74	-42.74	-31.93	96.7	-88.24	44.37	-68.62	NA	-8.01625
ALDH3B1	Aldehyde dehydrogenases, aldehyde dehydrogenase 3 family, member B1	CGS001-221	-98.9	45.09	-62.67	-36.02	55.98	30.62	-82.15	54.64	21.16	-8.02777777777778
ITPKA	Inositol 1,4,5-trisphosphate 3-kinases, inositol-trisphosphate 3-kinase A	CGS001-3706	-64.91	-50.05	43.66	76.95	-47.13	47.4	-48.26	49.26	-79.25	-8.03666666666667
HMGN4	High-mobility group / Canonical, high mobility group nucleosomal binding domain 4	CGS001-10473	-29.11	30.33	24.01	56.77	-51.23	-21.82	-28.05	-45.37	NA	-8.05875
HAT1	Histone acetyltransferases (HATs), histone acetyltransferase 1	CGS001-8520	98.51	-81.98	-45.66	86.32	24.06	-77.51	NA	-20.09	-48.24	-8.07375
GPR112	Adhesion Class GPCRs, G protein-coupled receptor 112	CGS001-139378	-88.85	-44.09	20.96	-61.58	43.55	63.75	-23.83	25.09	NA	-8.125
CISD1	CDGSH iron sulfur domain containing, CDGSH iron sulfur domain 1	CGS001-55847	NA	-95.66	31.99	49.24	-28.01	29.01	61.72	-16.3	-97.23	-8.155
APEH	Prolyl oligopeptidase, N-acylaminoacyl-peptide hydrolase	CGS001-327	-46.16	25.17	NA	NA	-35.4	40.67	-11.9	-21.38	NA	-8.16666666666666
BUB1B	Bub family, budding uninhibited by benzimidazoles 1 homolog beta (yeast)	CGS001-701	88.08	-99.89	-44.38	-99.36	-60.11	98.39	-90.28	36.55	96.75	-8.25
LMO4	LIM domain only 4	CGS001-8543	-59.66	-42.57	94.39	61.42	-90.33	NA	-30.08	-24.89	25.68	-8.255
GPR174	GPCR / Class A : Orphans, G protein-coupled receptor 174	CGS001-84636	23.54	-30.38	-24.47	-35.38	32.63	-56.7	32.95	NA	NA	-8.25857142857143
LAMB1	Laminins, laminin, beta 1	CGS001-3912	-97.45	28.83	-64.38	86.66	89.84	NA	-37.64	-98.4	26.15	-8.29875
ETFA	electron-transfer-flavoprotein, alpha polypeptide	CGS001-2108	26.11	-30.21	-68.83	-29.15	63.75	65.11	NA	-48.63	-44.59	-8.305
SLC39A8	SLC39 family of metal ion transporters, solute carrier family 39 (zinc transporter), member 8	CGS001-64116	55.88	NA	26.71	-99.03	-80.91	-61.85	93.53	-98.89	97.78	-8.3475
IGF2BP3	RNA binding motif (RRM) containing, insulin-like growth factor 2 mRNA binding protein 3	CGS001-10643	-92.02	95.41	-97.7	-78.5	47.12	-60.26	NA	63.34	55.27	-8.4175
TRIB1	Trbl family, tribbles homolog 1 (Drosophila)	CGS001-10221	-57.18	52.41	-52.16	-96.97	-21.61	62.84	-96.22	33.01	99.75	-8.45888888888889
ATP2C1	Calcium-ATPases, ATPase, Ca++ transporting, type 2C, member 1	CGS001-27032	-57.7	57.52	-89.96	-99.98	86.46	78.16	-82.2	-56.28	87.67	-8.47888888888889
TNFRSF14	Tumour necrosis factor (TNF) receptor family, tumor necrosis factor receptor superfamily, member 14	CGS001-8764	-57.16	-99.96	-83.03	79.19	61.96	NA	NA	-24.55	64.14	-8.48714285714286
PRKCH	Eta subfamily, protein kinase C, eta	CGS001-5583	-96.72	-25.25	NA	-75.19	63.28	NA	27.48	98	-51.02	-8.48857142857143
ZNF365	Zinc fingers, C2H2-type, zinc finger protein 365	CGS001-22891	-99.82	NA	-13.22	86.04	-20.81	NA	-95.29	-13.55	97.08	-8.51
ZNF333	Zinc fingers, C2H2-type, zinc finger protein 333	CGS001-84449	-28.54	44.45	27.49	-86.18	-58.26	30.2	29.48	-26.95	NA	-8.53875
TTC3	RING-type (C3HC4) zinc fingers, tetratricopeptide repeat domain 3	CGS001-7267	-72.78	NA	NA	72.44	-39.03	NA	-80.76	94.43	-25.67	-8.56166666666667
PSMA5	Proteasome subunits, proteasome (prosome, macropain) subunit, alpha type, 5	CGS001-5686	-34.37	-21.74	50.94	-28.81	-49.64	81.36	-30.33	-35.94	NA	-8.56625
KLF10	Kruppel-like transcription factors, Kruppel-like factor 10	CGS001-7071	-53.42	-33.16	-34.76	-72.66	-94.03	99.5	80.79	NA	39.17	-8.57125
TTF1	transcription termination factor, RNA polymerase I	CGS001-7270	48.73	NA	-74.7	-91.86	41.85	37.99	-36.47	-55.87	61.47	-8.6075
PRKAG2	AMPK subfamily, protein kinase, AMP-activated, gamma 2 non-catalytic subunit	CGS001-51422	17.16	-97.09	-86.79	81.02	-50.74	NA	NA	-22.88	99.03	-8.61285714285714
PIAS4	Zinc fingers, MIZ-type, protein inhibitor of activated STAT, 4	CGS001-51588	-44.43	-44.37	30.21	31.74	-37.13	NA	23.6	-81.41	52.67	-8.64
FZD4	GPCR / Class F : Frizzled receptors, frizzled family receptor 4	CGS001-8322	-79.1	28.92	-16.13	23.24	-26.12	-53.47	22.12	-25.06	46.73	-8.76333333333333
CCDC92	coiled-coil domain containing 92	CGS001-80212	-38.71	-79.57	-77.55	96.06	73.91	-99.93	NA	-37.97	93.16	-8.825
[truncated: 1,800 more rows]
