# Supplementary material for: Pan-cancer association of a centrosome amplification gene expression signature with genomic alterations and clinical outcome
Source: PLoS Comput Biol. 2019 Mar 11;15(3):e1006832. doi: 10.1371/journal.pcbi.1006832 (PMC6411098; doi:10.1371/journal.pcbi.1006832)
Supplement: S10 Table — (TXT) [file pcbi.1006832.s027.txt]

Gene symbol	Description
AKAP9	A-kinase anchoring protein 9
AURKA	aurora kinase A
AURKB	aurora kinase B
BICD2	BICD cargo adaptor 2
BIRC5	baculoviral IAP repeat containing 5
BRCA1	BRCA1, DNA repair associated
BRCA2	BRCA2, DNA repair associated
C2CD3	C2 calcium dependent domain containing 3
CCDC14	coiled-coil domain containing 14
CCP110	centriolar coiled-coil protein 110
CDK2	cyclin dependent kinase 2
CDK4	cyclin dependent kinase 4
CDK5RAP2	CDK5 regulatory subunit associated protein 2
CDK6	cyclin dependent kinase 6
CENPJ	centromere protein J
CEP120	centrosomal protein 120
CEP131	centrosomal protein 131
CEP135	centrosomal protein 135
CEP152	centrosomal protein 152
CEP192	centrosomal protein 192
CEP295	centrosomal protein 295
CEP350	centrosomal protein 350
CEP63	centrosomal protein 63
CEP72	centrosomal protein 72
CEP76	centrosomal protein 76
CEP78	centrosomal protein 78
CETN2	centrin 2
CETN3	centrin 3
CHEK1	checkpoint kinase 1
CKAP2	cytoskeleton associated protein 2
CKAP2L	cytoskeleton associated protein 2 like
CKAP5	cytoskeleton associated protein 5
CLASP1	cytoplasmic linker associated protein 1
CLASP2	cytoplasmic linker associated protein 2
CLIP1	CAP-Gly domain containing linker protein 1
CNTROB	centrobin, centriole duplication and spindle assembly protein
CTNNB1	catenin beta 1
DCTN1	dynactin subunit 1
DCTN2	dynactin subunit 2
DCTN5	dynactin subunit 5
DYNC1H1	dynein cytoplasmic 1 heavy chain 1
DYNLRB1	dynein light chain roadblock-type 1
DYNLT1	dynein light chain Tctex-type 1
FGFR1OP	FGFR1 oncogene partner
GTSE1	G2 and S-phase expressed 1
HAUS6	HAUS augmin like complex subunit 6
IQGAP1	IQ motif containing GTPase activating protein 1
KIAA0753	KIAA0753
KIF11	kinesin family member 11
KIF14	kinesin family member 14
KIF22	kinesin family member 22
KIF23	kinesin family member 23
KIF24	kinesin family member 24
KIF2A	kinesin family member 2A
KIF2C	kinesin family member 2C
KIF4B	kinesin family member 4B
KIF5A	kinesin family member 5A
KIF5B	kinesin family member 5B
KLC1	kinesin light chain 1
MACF1	microtubule-actin crosslinking factor 1
MAP2K2	mitogen-activated protein kinase kinase 2
MAP4	microtubule associated protein 4
MAP7	microtubule associated protein 7
MAP7D3	MAP7 domain containing 3
MAP9	microtubule associated protein 9
MAPRE1	microtubule associated protein RP/EB family member 1
MARK4	microtubule affinity regulating kinase 4
MYB	MYB proto-oncogene, transcription factor
NDE1	nudE neurodevelopment protein 1
NDRG1	N-myc downstream regulated 1
NEDD1	neural precursor cell expressed, developmentally down-regulated 1
NEK1	NIMA related kinase 1
NEK2	NIMA related kinase 2
NEK7	NIMA related kinase 7
PCNT	pericentrin
PIBF1	progesterone immunomodulatory binding factor 1
PLK1	polo like kinase 1
PLK4	polo like kinase 4
PTEN	phosphatase and tensin homolog
SASS6	SAS-6 centriolar assembly protein
SEPT9	septin 9
SLAIN2	SLAIN motif family member 2
SPAG5	sperm associated antigen 5
SPAST	spastin
STIL	STIL, centriolar assembly protein
TACC1	transforming acidic coiled-coil containing protein 1
TBCE	tubulin folding cofactor E
TBCE	tubulin folding cofactor E
TP53	tumor protein p53
TTK	TTK protein kinase
TUBD1	tubulin delta 1
TUBE1	tubulin epsilon 1
TUBG1	tubulin gamma 1
WDR62	WD repeat domain 62
