# Supplementary material for: Pan-cancer association of a centrosome amplification gene expression signature with genomic alterations and clinical outcome
Source: PLoS Comput Biol. 2019 Mar 11;15(3):e1006832. doi: 10.1371/journal.pcbi.1006832 (PMC6411098; doi:10.1371/journal.pcbi.1006832)
Supplement: S11 Table — Related to Fig 5a. (TXT) [file pcbi.1006832.s028.txt]

Cohort	Sample number	P-value	FDR-adjusted p-value
MESO	86	2.37e-06	7.59e-05
ACC	79	6.82e-06	0.000109
LGG	514	0.000681	0.00726
BRCA	1093	0.00272	0.0168
LUAD	496	0.00283	0.0168
PAAD	178	0.00315	0.0168
KICH	65	0.0039	0.0178
UVM	80	0.00558	0.0223
LUSC	490	0.0253	0.0898
KIRC	533	0.0565	0.181
THYM	119	0.0954	0.278
KIRP	287	0.112	0.298
LAML	163	0.128	0.314
GBM	152	0.167	0.381
THCA	500	0.196	0.406
SARC	259	0.203	0.406
CHOL	36	0.223	0.419
SKCM	103	0.239	0.419
PCPG	179	0.249	0.419
UCEC	175	0.262	0.419
ESCA	184	0.302	0.46
UCS	57	0.388	0.565
PRAD	497	0.514	0.681
HNSC	519	0.518	0.681
LIHC	370	0.532	0.681
OV	301	0.566	0.696
COADREAD	377	0.631	0.724
STAD	408	0.643	0.724
TGCT	134	0.656	0.724
DLBC	48	0.718	0.766
CESC	304	0.902	0.931
BLCA	407	0.972	0.972
