# Supplementary material for: Pan-cancer association of a centrosome amplification gene expression signature with genomic alterations and clinical outcome
Source: PLoS Comput Biol. 2019 Mar 11;15(3):e1006832. doi: 10.1371/journal.pcbi.1006832 (PMC6411098; doi:10.1371/journal.pcbi.1006832)
Supplement: S12 Table — (TXT) [file pcbi.1006832.s029.txt]

Cell line	Primary site	Primary histology	Histology subtype	CA20
22RV1	prostate	carcinoma	NA	11.108076
2313287	stomach	carcinoma	adenocarcinoma	4.686226
253J	urinary_tract	carcinoma	transitional_cell_carcinoma	-12.856291
253JBV	urinary_tract	carcinoma	transitional_cell_carcinoma	-1.578123
42MGBA	central_nervous_system	glioma	astrocytoma_Grade_IV	3.131427
5637	urinary_tract	carcinoma	NA	-0.456124999999999
639V	urinary_tract	carcinoma	transitional_cell_carcinoma	5.765379
647V	urinary_tract	carcinoma	transitional_cell_carcinoma	-1.868578
697	haematopoietic_and_lymphoid_tissue	lymphoid_neoplasm	acute_lymphoblastic_B_cell_leukaemia	5.681309
769P	kidney	carcinoma	clear_cell_renal_cell_carcinoma	3.785371
786O	kidney	carcinoma	clear_cell_renal_cell_carcinoma	7.111384
8305C	thyroid	carcinoma	anaplastic_carcinoma	-0.623534
8505C	thyroid	carcinoma	anaplastic_carcinoma	9.80623
8MGBA	central_nervous_system	glioma	astrocytoma_Grade_IV	-5.751181
A101D	skin	malignant_melanoma	NA	-0.120661000000005
A172	central_nervous_system	glioma	astrocytoma_Grade_IV	3.211197
A204	soft_tissue	rhabdoid_tumor	NA	-3.884118
A2058	skin	malignant_melanoma	NA	2.882894
A253	salivary_gland	carcinoma	mucoepidermoid_carcinoma	2.411541
A2780	ovary	carcinoma	adenocarcinoma	4.461419
A375	skin	malignant_melanoma	NA	4.153951
A3KAW	haematopoietic_and_lymphoid_tissue	lymphoid_neoplasm	diffuse_large_B_cell_lymphoma	-4.349852
A498	kidney	carcinoma	renal_cell_carcinoma	-5.658508
A4FUK	haematopoietic_and_lymphoid_tissue	lymphoid_neoplasm	diffuse_large_B_cell_lymphoma	-5.085189
A549	lung	carcinoma	non_small_cell_carcinoma	-1.335042
A673	bone	Ewings_sarcoma_peripheral_primitive_neuroectodermal_tumor	NA	6.524862
ACCMESO1	pleura	mesothelioma	NA	4.968735
ACHN	kidney	carcinoma	renal_cell_carcinoma	-0.674553999999999
AGS	stomach	carcinoma	adenocarcinoma	4.024259
ALLSIL	haematopoietic_and_lymphoid_tissue	lymphoid_neoplasm	acute_lymphoblastic_T_cell_leukaemia	4.848284
AM38	central_nervous_system	glioma	astrocytoma_Grade_IV	7.050774
AML193	haematopoietic_and_lymphoid_tissue	haematopoietic_neoplasm	acute_myeloid_leukaemia	-1.525195
AMO1	haematopoietic_and_lymphoid_tissue	lymphoid_neoplasm	plasma_cell_myeloma	8.08321
AN3CA	endometrium	carcinoma	adenocarcinoma	-4.225094
ASPC1	pancreas	carcinoma	ductal_carcinoma	-17.947416
AU565	breast	carcinoma	NA	0.819450000000002
BC3C	urinary_tract	carcinoma	transitional_cell_carcinoma	5.116764
BCP1	haematopoietic_and_lymphoid_tissue	lymphoid_neoplasm	B_cell_lymphoma	11.963209
BCPAP	thyroid	carcinoma	papillary_carcinoma	-24.90197
BDCM	haematopoietic_and_lymphoid_tissue	lymphoid_neoplasm	acute_lymphoblastic_B_cell_leukaemia	-5.026287
BECKER	central_nervous_system	glioma	astrocytoma_Grade_IV	3.748891
BEN	lung	carcinoma	NA	-15.522759
BFTC905	urinary_tract	carcinoma	transitional_cell_carcinoma	-3.890447
BFTC909	kidney	carcinoma	NA	0.839179999999999
BHT101	thyroid	carcinoma	anaplastic_carcinoma	-17.980598
BHY	upper_aerodigestive_tract	carcinoma	squamous_cell_carcinoma	-6.612958
BICR16	upper_aerodigestive_tract	carcinoma	squamous_cell_carcinoma	-2.875793
BICR18	upper_aerodigestive_tract	carcinoma	squamous_cell_carcinoma	-2.604536
BICR22	upper_aerodigestive_tract	carcinoma	squamous_cell_carcinoma	-12.65388
BICR31	upper_aerodigestive_tract	carcinoma	squamous_cell_carcinoma	-12.259248
BICR56	upper_aerodigestive_tract	carcinoma	squamous_cell_carcinoma	-24.811721
BICR6	upper_aerodigestive_tract	carcinoma	squamous_cell_carcinoma	-3.01161
BL41	haematopoietic_and_lymphoid_tissue	lymphoid_neoplasm	Burkitt_lymphoma	6.330048
BL70	haematopoietic_and_lymphoid_tissue	lymphoid_neoplasm	Burkitt_lymphoma	8.313462
BT20	breast	carcinoma	ductal_carcinoma	0.461290999999998
BT474	breast	carcinoma	ductal_carcinoma	3.204662
BT549	breast	carcinoma	ductal_carcinoma	0.639397
BV173	haematopoietic_and_lymphoid_tissue	haematopoietic_neoplasm	blast_phase; chronic_myeloid_leukaemia	10.504684
BXPC3	pancreas	carcinoma	ductal_carcinoma	-3.995442
C2BBE1	large_intestine	carcinoma	adenocarcinoma	3.144602
C32	skin	malignant_melanoma	NA	4.842406
CA46	haematopoietic_and_lymphoid_tissue	lymphoid_neoplasm	Burkitt_lymphoma	-5.730159
CADOES1	bone	Ewings_sarcoma_peripheral_primitive_neuroectodermal_tumor	NA	-2.763765
CAKI1	kidney	carcinoma	clear_cell_renal_cell_carcinoma	-7.295209
CAKI2	kidney	carcinoma	clear_cell_renal_cell_carcinoma	-1.217565
CAL120	breast	carcinoma	NA	-2.092769
CAL12T	lung	carcinoma	non_small_cell_carcinoma	1.029033
CAL148	breast	carcinoma	ductal_carcinoma	-5.333401
CAL27	upper_aerodigestive_tract	carcinoma	squamous_cell_carcinoma	-5.913864
CAL29	urinary_tract	carcinoma	transitional_cell_carcinoma	3.481732
CAL33	upper_aerodigestive_tract	carcinoma	squamous_cell_carcinoma	-5.242887
CAL51	breast	carcinoma	NA	6.299563
CAL54	kidney	carcinoma	renal_cell_carcinoma	-20.217326
CAL62	thyroid	carcinoma	anaplastic_carcinoma	3.306344
CAL78	bone	chondrosarcoma	dedifferentiated	1.500648
CAL851	breast	carcinoma	NA	-2.087748
CALU1	lung	carcinoma	squamous_cell_carcinoma	8.025154
CALU3	lung	carcinoma	adenocarcinoma	-5.159748
CALU6	lung	carcinoma	undifferentiated_carcinoma	-0.943808999999997
CAMA1	breast	carcinoma	NA	2.688199
CAOV3	ovary	carcinoma	adenocarcinoma	-3.902152
CAPAN1	pancreas	carcinoma	ductal_carcinoma	-3.523224
CAPAN2	pancreas	carcinoma	ductal_carcinoma	-1.016517
CAS1	central_nervous_system	glioma	astrocytoma_Grade_IV	-10.825776
CCFSTTG1	central_nervous_system	glioma	astrocytoma	5.116231
CCK81	large_intestine	carcinoma	adenocarcinoma	4.476564
CFPAC1	pancreas	carcinoma	ductal_carcinoma	-7.648638
CGTHW1	thyroid	carcinoma	follicular_carcinoma	2.942106
CHAGOK1	lung	carcinoma	NA	-7.432139
CHP126	autonomic_ganglia	neuroblastoma	NA	0.361244999999998
CHP212	autonomic_ganglia	neuroblastoma	NA	-0.700090000000003
CI1	haematopoietic_and_lymphoid_tissue	lymphoid_neoplasm	B_cell_lymphoma	4.494756
CJM	skin	malignant_melanoma	NA	-4.923192
CL11	large_intestine	carcinoma	adenocarcinoma	1.702034
CL34	large_intestine	carcinoma	adenocarcinoma	-2.184386
CMK	haematopoietic_and_lymphoid_tissue	haematopoietic_neoplasm	acute_myeloid_leukaemia	-8.40351
CMLT1	haematopoietic_and_lymphoid_tissue	haematopoietic_neoplasm	blast_phase; chronic_myeloid_leukaemia	-3.90558
COLO201	large_intestine	carcinoma	adenocarcinoma	-2.787703
COLO205	large_intestine	carcinoma	adenocarcinoma	-1.223081
COLO320	large_intestine	carcinoma	adenocarcinoma	-5.837278
COLO668	lung	carcinoma	small_cell_carcinoma	-6.526745
COLO678	large_intestine	carcinoma	adenocarcinoma	-4.300484
COLO680N	oesophagus	carcinoma	squamous_cell_carcinoma	-9.452996
COLO684	endometrium	carcinoma	adenocarcinoma	8.243066
COLO741	skin	malignant_melanoma	NA	-1.514844
COLO792	skin	malignant_melanoma	NA	-7.955804
COLO800	skin	malignant_melanoma	NA	11.046834
COLO829	skin	malignant_melanoma	NA	-6.034
CORL105	lung	carcinoma	adenocarcinoma	1.827792
CORL279	lung	carcinoma	small_cell_carcinoma	2.318602
CORL47	lung	carcinoma	small_cell_carcinoma	-3.221106
CORL51	lung	carcinoma	small_cell_carcinoma	0.418370000000003
CORL88	lung	carcinoma	small_cell_carcinoma	3.939186
CORL95	lung	carcinoma	small_cell_carcinoma	-0.657734999999998
COV362	ovary	carcinoma	NA	-4.506506
COV434	ovary	sex_cord_stromal_tumor	granulosa_cell_tumor	-2.793787
COV644	ovary	carcinoma	NA	-1.790521
CW2	large_intestine	carcinoma	NA	-2.693253
D283MED	central_nervous_system	primitive_neuroectodermal_tumor_medulloblastoma	NA	0.986803
DANG	pancreas	carcinoma	NA	-0.0790989999999931
DAOY	central_nervous_system	primitive_neuroectodermal_tumor_medulloblastoma	NA	-0.946746999999999
DAUDI	haematopoietic_and_lymphoid_tissue	lymphoid_neoplasm	Burkitt_lymphoma	4.381573
DB	haematopoietic_and_lymphoid_tissue	lymphoid_neoplasm	diffuse_large_B_cell_lymphoma	-0.383958
DBTRG05MG	central_nervous_system	glioma	astrocytoma_Grade_IV	-2.453213
DEL	haematopoietic_and_lymphoid_tissue	lymphoid_neoplasm	NA	-6.250654
DETROIT562	upper_aerodigestive_tract	carcinoma	NA	2.780296
DKMG	central_nervous_system	glioma	astrocytoma_Grade_IV	-11.048738
DLD1	large_intestine	carcinoma	adenocarcinoma	4.259822
DMS114	lung	carcinoma	small_cell_carcinoma	0.285012000000004
DMS273	lung	carcinoma	small_cell_carcinoma	-8.702178
DMS454	lung	carcinoma	small_cell_carcinoma	-9.630853
DMS53	lung	carcinoma	small_cell_carcinoma	-1.559024
DMS79	lung	carcinoma	small_cell_carcinoma	2.459922
DND41	haematopoietic_and_lymphoid_tissue	lymphoid_neoplasm	acute_lymphoblastic_T_cell_leukaemia	5.241476
DOHH2	haematopoietic_and_lymphoid_tissue	lymphoid_neoplasm	diffuse_large_B_cell_lymphoma	-1.846431
DU145	prostate	carcinoma	NA	5.267809
DU4475	breast	carcinoma	ductal_carcinoma	9.099201
DV90	lung	carcinoma	adenocarcinoma	4.616669
EB1	haematopoietic_and_lymphoid_tissue	lymphoid_neoplasm	Burkitt_lymphoma	-6.769316
EBC1	lung	carcinoma	squamous_cell_carcinoma	5.649481
ECC10	stomach	carcinoma	small_cell_adenocarcinoma	-0.497402999999999
ECC12	stomach	carcinoma	small_cell_adenocarcinoma	-6.975735
ECGI10	oesophagus	carcinoma	NA	-18.941757
EFE184	endometrium	carcinoma	NA	-11.183061
EFM192A	breast	carcinoma	NA	1.83699
EFO21	ovary	carcinoma	serous_carcinoma	-8.348627
EFO27	ovary	carcinoma	mucinous_carcinoma	0.192152999999999
EHEB	haematopoietic_and_lymphoid_tissue	lymphoid_neoplasm	chronic_lymphocytic_leukaemia; small_lymphocytic_lymphoma	-16.196277
EJM	haematopoietic_and_lymphoid_tissue	lymphoid_neoplasm	plasma_cell_myeloma	7.101081
EM2	haematopoietic_and_lymphoid_tissue	haematopoietic_neoplasm	blast_phase; chronic_myeloid_leukaemia	-0.822955000000002
EN	endometrium	carcinoma	NA	-3.542604
EOL1	haematopoietic_and_lymphoid_tissue	haematopoietic_neoplasm	acute_myeloid_leukaemia	-3.621847
EPLC272H	lung	carcinoma	squamous_cell_carcinoma	6.531521
ES2	ovary	carcinoma	clear_cell_carcinoma	4.749825
ESS1	endometrium	carcinoma	carcinosarcoma; malignant_mesodermal_mixed_tumor	7.986375
F36P	haematopoietic_and_lymphoid_tissue	haematopoietic_neoplasm	acute_myeloid_leukaemia	-12.015711
FADU	upper_aerodigestive_tract	carcinoma	squamous_cell_carcinoma	4.255739
FTC133	thyroid	carcinoma	follicular_carcinoma	-3.169607
FTC238	thyroid	carcinoma	follicular_carcinoma	0.301915000000001
FU97	stomach	carcinoma	diffuse_adenocarcinoma	-3.196357
FUOV1	ovary	carcinoma	serous_carcinoma	-0.180255999999998
G292CLONEA141B1	bone	osteosarcoma	NA	5.55608
G361	skin	malignant_melanoma	NA	-2.856119
G401	soft_tissue	rhabdoid_tumor	NA	-2.492268
G402	soft_tissue	rhabdoid_tumor	NA	-4.843779
GA10	haematopoietic_and_lymphoid_tissue	lymphoid_neoplasm	Burkitt_lymphoma	6.788149
GAMG	central_nervous_system	glioma	NA	6.251214
GB1	central_nervous_system	glioma	astrocytoma_Grade_IV	8.815774
GCT	soft_tissue	malignant_fibrous_histiocytoma_pleomorphic_sarcoma	NA	8.217953
GDM1	haematopoietic_and_lymphoid_tissue	haematopoietic_neoplasm	acute_myeloid_leukaemia	-1.04684
GI1	central_nervous_system	glioma	gliosarcoma	-2.853881
GMS10	central_nervous_system	glioma	astrocytoma_Grade_IV	1.160406
GOS3	central_nervous_system	glioma	astrocytoma	-9.714264
GP2D	large_intestine	carcinoma	adenocarcinoma	-1.139183
GRANTA519	haematopoietic_and_lymphoid_tissue	lymphoid_neoplasm	mantle_cell_lymphoma	0.758748000000002
GSS	stomach	carcinoma	adenocarcinoma	-4.512976
GSU	stomach	carcinoma	adenocarcinoma	-7.530719
H292	lung	carcinoma	mucoepidermoid_carcinoma	-0.400423000000003
HARA	lung	carcinoma	squamous_cell_carcinoma	6.304281
HCC1143	breast	carcinoma	ductal_carcinoma	5.87798
HCC1171	lung	carcinoma	non_small_cell_carcinoma	-0.520943000000002
HCC1195	lung	carcinoma	mixed_adenosquamous_carcinoma	-2.032983
HCC1395	breast	carcinoma	ductal_carcinoma	8.254435
HCC1419	breast	carcinoma	ductal_carcinoma	3.493793
HCC1428	breast	carcinoma	NA	10.239312
HCC1438	lung	carcinoma	large_cell_carcinoma	-1.577947
HCC15	lung	carcinoma	squamous_cell_carcinoma	2.231786
HCC1500	breast	carcinoma	ductal_carcinoma	-0.730888999999998
HCC1569	breast	carcinoma	metaplastic_carcinoma	-0.232728
HCC1588	lung	carcinoma	squamous_cell_carcinoma	-16.900312
HCC1806	breast	carcinoma	ductal_carcinoma	-1.948693
HCC1833	lung	carcinoma	adenocarcinoma	2.300225
HCC1937	breast	carcinoma	ductal_carcinoma	8.226126
HCC1954	breast	carcinoma	ductal_carcinoma	2.713762
HCC202	breast	carcinoma	ductal_carcinoma	0.311271000000001
HCC2108	lung	carcinoma	adenocarcinoma	0.515204999999996
HCC2218	breast	carcinoma	ductal_carcinoma	-6.127982
HCC2279	lung	carcinoma	adenocarcinoma	-4.542065
HCC2935	lung	carcinoma	non_small_cell_carcinoma	-6.776506
HCC33	lung	carcinoma	small_cell_carcinoma	7.644642
HCC366	lung	carcinoma	mixed_adenosquamous_carcinoma	2.129342
HCC38	breast	carcinoma	ductal_carcinoma	-0.141533
HCC4006	lung	carcinoma	adenocarcinoma	0.835192999999996
HCC44	lung	carcinoma	adenocarcinoma	-12.766387
HCC56	large_intestine	carcinoma	adenocarcinoma	-12.160265
HCC78	lung	carcinoma	adenocarcinoma	2.862557
HCC827	lung	carcinoma	adenocarcinoma	1.371656
HCC95	lung	carcinoma	squamous_cell_carcinoma	-3.381828
HCT116	large_intestine	carcinoma	NA	6.937278
HCT15	large_intestine	carcinoma	adenocarcinoma	6.118121
HCT8	large_intestine	carcinoma	adenocarcinoma	2.785078
HDLM2	haematopoietic_and_lymphoid_tissue	lymphoid_neoplasm	Hodgkin_lymphoma	-4.733192
HDMYZ	haematopoietic_and_lymphoid_tissue	lymphoid_neoplasm	Hodgkin_lymphoma	-1.425283
HDQP1	breast	carcinoma	ductal_carcinoma	-4.013705
HEC108	endometrium	carcinoma	adenocarcinoma	-7.471356
HEC151	endometrium	carcinoma	adenocarcinoma	1.600223
HEC1A	endometrium	carcinoma	adenocarcinoma	4.110128
HEC1B	endometrium	carcinoma	adenocarcinoma	0.980794
HEC251	endometrium	carcinoma	adenocarcinoma	-1.548336
HEC265	endometrium	carcinoma	adenocarcinoma	3.867773
HEC50B	endometrium	carcinoma	adenocarcinoma	3.353961
HEC59	endometrium	carcinoma	adenocarcinoma	0.195726999999999
HEC6	endometrium	carcinoma	adenocarcinoma	5.938344
HEL	haematopoietic_and_lymphoid_tissue	haematopoietic_neoplasm	acute_myeloid_leukaemia	-6.302333
HEL9217	haematopoietic_and_lymphoid_tissue	haematopoietic_neoplasm	acute_myeloid_leukaemia	0.691292999999998
HEP3B217	liver	carcinoma	hepatocellular_carcinoma	-4.172827
HEPG2	liver	carcinoma	hepatocellular_carcinoma	-0.720263
HEYA8	ovary	carcinoma	NA	5.854364
HGC27	stomach	carcinoma	undifferentiated_adenocarcinoma	2.183793
HH	haematopoietic_and_lymphoid_tissue	lymphoid_neoplasm	adult_T_cell_lymphoma_leukaemia	-0.638960999999998
HL60	haematopoietic_and_lymphoid_tissue	haematopoietic_neoplasm	acute_myeloid_leukaemia	0.119907999999999
HLF	liver	carcinoma	hepatocellular_carcinoma	4.25233599999999
HMC18	breast	carcinoma	NA	-1.641812
HMCB	skin	malignant_melanoma	NA	8.025933
HOS	bone	osteosarcoma	NA	3.547855
HPAC	pancreas	carcinoma	ductal_carcinoma	-4.355434
HPAFII	pancreas	carcinoma	ductal_carcinoma	-8.334359
HPBALL	haematopoietic_and_lymphoid_tissue	lymphoid_neoplasm	acute_lymphoblastic_T_cell_leukaemia	7.487258
HS294T	skin	malignant_melanoma	NA	-6.935611
HS578T	breast	carcinoma	ductal_carcinoma	-2.507152
HS611T	haematopoietic_and_lymphoid_tissue	lymphoid_neoplasm	Hodgkin_lymphoma	1.408813
HS683	central_nervous_system	glioma	NA	-1.436269
HS688AT	skin	malignant_melanoma	NA	-17.263998
HS729	soft_tissue	rhabdomyosarcoma	NA	-1.266043
HS746T	stomach	carcinoma	NA	7.823311
HS766T	pancreas	carcinoma	ductal_carcinoma	1.481245
HS822T	bone	Ewings_sarcoma_peripheral_primitive_neuroectodermal_tumor	NA	-31.409304
HS839T	skin	malignant_melanoma	NA	-3.544904
HS852T	skin	malignant_melanoma	NA	1.139683
HS888T	bone	osteosarcoma	NA	-7.876961
HS895T	skin	malignant_melanoma	NA	-10.300435
HS934T	skin	malignant_melanoma	NA	1.269718
HS936T	skin	malignant_melanoma	NA	-3.199106
HS940T	skin	malignant_melanoma	NA	-14.704064
HS944T	skin	malignant_melanoma	NA	2.558566
HSC2	upper_aerodigestive_tract	carcinoma	squamous_cell_carcinoma	-2.68449
HSC3	upper_aerodigestive_tract	carcinoma	squamous_cell_carcinoma	4.812014
HSC4	upper_aerodigestive_tract	carcinoma	squamous_cell_carcinoma	-6.491944
HT	haematopoietic_and_lymphoid_tissue	lymphoid_neoplasm	B_cell_lymphoma	7.18132
HT1080	soft_tissue	fibrosarcoma	NA	4.960495
HT115	large_intestine	carcinoma	NA	0.710572
HT1197	urinary_tract	carcinoma	NA	-4.085353
HT1376	urinary_tract	carcinoma	transitional_cell_carcinoma	1.931404
HT144	skin	malignant_melanoma	NA	4.334079
HT29	large_intestine	carcinoma	adenocarcinoma	-0.783621999999998
HT55	large_intestine	carcinoma	adenocarcinoma	-5.112109
HUCCT1	biliary_tract	carcinoma	NA	2.693069
HUG1N	stomach	carcinoma	NA	2.375709
HUH1	liver	carcinoma	hepatocellular_carcinoma	-5.944687
HUH28	biliary_tract	carcinoma	NA	4.320029
HUH6	liver	NA	hepatoblastoma	1.988881
HUNS1	haematopoietic_and_lymphoid_tissue	lymphoid_neoplasm	plasma_cell_myeloma	0.00486799999999921
HUPT3	pancreas	carcinoma	NA	3.31497
HUPT4	pancreas	carcinoma	NA	-3.434898
HUT78	haematopoietic_and_lymphoid_tissue	lymphoid_neoplasm	Sezary_syndrome; mycosis_fungoides	1.321149
IALM	lung	carcinoma	large_cell_carcinoma	-7.785702
IGR1	skin	malignant_melanoma	NA	-3.838404
IGR37	skin	malignant_melanoma	NA	1.387481
IGR39	skin	malignant_melanoma	NA	8.755524
IGROV1	ovary	carcinoma	adenocarcinoma	3.220576
IM95	stomach	carcinoma	intestinal_adenocarcinoma	3.986723
IMR32	autonomic_ganglia	neuroblastoma	NA	8.449097
IPC298	skin	malignant_melanoma	NA	2.911392
ISHIKAWAHERAKLIO02ER	endometrium	carcinoma	adenocarcinoma	-2.828772
ISTMES1	pleura	mesothelioma	NA	3.458062
J82	urinary_tract	carcinoma	transitional_cell_carcinoma	4.069716
JEKO1	haematopoietic_and_lymphoid_tissue	lymphoid_neoplasm	mantle_cell_lymphoma	3.203977
JHH1	liver	carcinoma	hepatocellular_carcinoma	-2.597697
JHH2	liver	carcinoma	hepatocellular_carcinoma	-7.52449
JHH4	liver	carcinoma	hepatocellular_carcinoma	-1.095893
JHH5	liver	carcinoma	hepatocellular_carcinoma	2.200526
JHH6	liver	carcinoma	hepatocellular_carcinoma	-2.6882
JHOC5	ovary	carcinoma	clear_cell_carcinoma	4.125157
JHOM1	ovary	carcinoma	adenocarcinoma	-8.401946
JHOS2	ovary	carcinoma	adenocarcinoma	-5.857784
JHUEM1	endometrium	carcinoma	adenocarcinoma	-0.0556589999999968
JHUEM2	endometrium	carcinoma	adenocarcinoma	6.014029
JHUEM3	endometrium	carcinoma	adenocarcinoma	-4.509324
JIMT1	breast	carcinoma	ductal_carcinoma	-2.836427
JJN3	haematopoietic_and_lymphoid_tissue	lymphoid_neoplasm	plasma_cell_myeloma	6.664043
JK1	haematopoietic_and_lymphoid_tissue	haematopoietic_neoplasm	blast_phase; chronic_myeloid_leukaemia	-6.62131
JL1	pleura	mesothelioma	NA	-9.536188
JM1	haematopoietic_and_lymphoid_tissue	lymphoid_neoplasm	B_cell_lymphoma	10.100737
JMSU1	urinary_tract	carcinoma	NA	4.26828
JURKAT	haematopoietic_and_lymphoid_tissue	lymphoid_neoplasm	acute_lymphoblastic_T_cell_leukaemia	6.950115
JURLMK1	haematopoietic_and_lymphoid_tissue	haematopoietic_neoplasm	blast_phase; chronic_myeloid_leukaemia	3.958357
JVM2	haematopoietic_and_lymphoid_tissue	lymphoid_neoplasm	chronic_lymphocytic_leukaemia; small_lymphocytic_lymphoma	-11.041108
JVM3	haematopoietic_and_lymphoid_tissue	lymphoid_neoplasm	chronic_lymphocytic_leukaemia; small_lymphocytic_lymphoma	-18.335958
K029AX	skin	malignant_melanoma	NA	-9.007587
K562	haematopoietic_and_lymphoid_tissue	haematopoietic_neoplasm	blast_phase; chronic_myeloid_leukaemia	-1.200047
KALS1	central_nervous_system	glioma	NA	-3.846522
KARPAS299	haematopoietic_and_lymphoid_tissue	lymphoid_neoplasm	anaplastic_large_cell_lymphoma	-4.149793
KARPAS422	haematopoietic_and_lymphoid_tissue	lymphoid_neoplasm	diffuse_large_B_cell_lymphoma	-10.185075
KARPAS620	haematopoietic_and_lymphoid_tissue	lymphoid_neoplasm	plasma_cell_myeloma	5.959662
KASUMI1	haematopoietic_and_lymphoid_tissue	haematopoietic_neoplasm	acute_myeloid_leukaemia	-5.631321
KASUMI2	haematopoietic_and_lymphoid_tissue	lymphoid_neoplasm	acute_lymphoblastic_B_cell_leukaemia	1.411969
KATOIII	stomach	carcinoma	adenocarcinoma	2.771212
KCL22	haematopoietic_and_lymphoid_tissue	haematopoietic_neoplasm	blast_phase; chronic_myeloid_leukaemia	0.926156999999998
KE37	haematopoietic_and_lymphoid_tissue	lymphoid_neoplasm	acute_lymphoblastic_T_cell_leukaemia	8.531875
KE39	stomach	carcinoma	NA	-3.713117
KE97	haematopoietic_and_lymphoid_tissue	lymphoid_neoplasm	plasma_cell_myeloma	-1.774668
KELLY	autonomic_ganglia	neuroblastoma	NA	11.279979
KG1C	central_nervous_system	glioma	astrocytoma_Grade_IV	-13.435646
KHM1B	haematopoietic_and_lymphoid_tissue	lymphoid_neoplasm	plasma_cell_myeloma	0.0402709999999988
KIJK	haematopoietic_and_lymphoid_tissue	lymphoid_neoplasm	anaplastic_large_cell_lymphoma	-0.601242000000004
KLE	endometrium	carcinoma	adenocarcinoma	-9.704554
KM12	large_intestine	carcinoma	adenocarcinoma	0.885626000000001
KMBC2	urinary_tract	carcinoma	NA	-11.996995
KMH2	haematopoietic_and_lymphoid_tissue	lymphoid_neoplasm	Hodgkin_lymphoma	-12.67134
KMM1	haematopoietic_and_lymphoid_tissue	lymphoid_neoplasm	plasma_cell_myeloma	1.594276
KMRC1	kidney	carcinoma	clear_cell_renal_cell_carcinoma	1.079676
KMRC2	kidney	carcinoma	clear_cell_renal_cell_carcinoma	1.212647
KMRC20	kidney	carcinoma	renal_cell_carcinoma	-0.208573000000003
KMRC3	kidney	carcinoma	clear_cell_renal_cell_carcinoma	-11.839103
KMS11	haematopoietic_and_lymphoid_tissue	lymphoid_neoplasm	plasma_cell_myeloma	4.44903
KMS12BM	haematopoietic_and_lymphoid_tissue	lymphoid_neoplasm	plasma_cell_myeloma	3.632426
KMS18	haematopoietic_and_lymphoid_tissue	lymphoid_neoplasm	plasma_cell_myeloma	-2.005559
KMS20	haematopoietic_and_lymphoid_tissue	lymphoid_neoplasm	plasma_cell_myeloma	-2.686167
KMS21BM	haematopoietic_and_lymphoid_tissue	lymphoid_neoplasm	plasma_cell_myeloma	-2.373161
KMS26	haematopoietic_and_lymphoid_tissue	lymphoid_neoplasm	plasma_cell_myeloma	0.724199999999997
KMS27	haematopoietic_and_lymphoid_tissue	lymphoid_neoplasm	plasma_cell_myeloma	3.798003
KMS28BM	haematopoietic_and_lymphoid_tissue	lymphoid_neoplasm	plasma_cell_myeloma	-5.248291
KMS34	haematopoietic_and_lymphoid_tissue	lymphoid_neoplasm	plasma_cell_myeloma	4.13724199999999
KNS42	central_nervous_system	glioma	NA	-8.820161
KNS60	central_nervous_system	glioma	astrocytoma_Grade_IV	-6.285711
KNS62	lung	carcinoma	squamous_cell_carcinoma	-9.168363
KNS81	central_nervous_system	glioma	astrocytoma_Grade_IV	-5.037181
KO52	haematopoietic_and_lymphoid_tissue	haematopoietic_neoplasm	acute_myeloid_leukaemia	-5.991604
KP2	pancreas	carcinoma	NA	0.161942
KP3	pancreas	carcinoma	ductal_carcinoma	-4.570877
KP4	pancreas	carcinoma	ductal_carcinoma	-0.654148999999998
KPL1	breast	carcinoma	ductal_carcinoma	-3.172732
KPNSI9S	autonomic_ganglia	neuroblastoma	NA	-12.194358
KPNYN	autonomic_ganglia	neuroblastoma	NA	5.272606
KU1919	urinary_tract	carcinoma	transitional_cell_carcinoma	6.381116
KU812	haematopoietic_and_lymphoid_tissue	haematopoietic_neoplasm	chronic_myeloid_leukaemia	-3.829631
KURAMOCHI	ovary	carcinoma	undifferentiated_carcinoma	-14.777443
KYM1	soft_tissue	rhabdomyosarcoma	NA	-3.400712
KYO1	haematopoietic_and_lymphoid_tissue	haematopoietic_neoplasm	blast_phase; chronic_myeloid_leukaemia	-5.006697
KYSE140	oesophagus	carcinoma	squamous_cell_carcinoma	3.638256
KYSE150	oesophagus	carcinoma	squamous_cell_carcinoma	-6.469537
KYSE180	oesophagus	carcinoma	squamous_cell_carcinoma	7.353002
KYSE30	oesophagus	carcinoma	squamous_cell_carcinoma	-20.809524
KYSE410	oesophagus	carcinoma	squamous_cell_carcinoma	2.561392
KYSE450	oesophagus	carcinoma	squamous_cell_carcinoma	-14.594167
KYSE510	oesophagus	carcinoma	squamous_cell_carcinoma	4.927316
KYSE520	oesophagus	carcinoma	squamous_cell_carcinoma	4.445617
KYSE70	oesophagus	carcinoma	squamous_cell_carcinoma	-13.701219
L1236	haematopoietic_and_lymphoid_tissue	lymphoid_neoplasm	Hodgkin_lymphoma	-10.961347
L33	pancreas	carcinoma	NA	0.856993999999998
L363	haematopoietic_and_lymphoid_tissue	lymphoid_neoplasm	plasma_cell_myeloma	-3.2882
L428	haematopoietic_and_lymphoid_tissue	lymphoid_neoplasm	Hodgkin_lymphoma	-2.504307
L540	haematopoietic_and_lymphoid_tissue	lymphoid_neoplasm	Hodgkin_lymphoma	-1.649485
LAMA84	haematopoietic_and_lymphoid_tissue	haematopoietic_neoplasm	blast_phase; chronic_myeloid_leukaemia	0.795590999999997
LC1F	lung	carcinoma	squamous_cell_carcinoma	-5.108638
LC1SQSF	lung	carcinoma	squamous_cell_carcinoma	-4.560404
LCLC103H	lung	carcinoma	large_cell_carcinoma	-8.53949
LCLC97TM1	lung	carcinoma	large_cell_carcinoma	-2.881076
LI7	liver	carcinoma	hepatocellular_carcinoma	-0.209278
LK2	lung	carcinoma	squamous_cell_carcinoma	2.13962
LMSU	stomach	carcinoma	adenocarcinoma	10.557594
LN18	central_nervous_system	glioma	astrocytoma_Grade_IV	5.111268
LN229	central_nervous_system	glioma	astrocytoma_Grade_IV	9.516619
LNCAPCLONEFGC	prostate	carcinoma	adenocarcinoma	-0.737832000000004
LOUNH91	lung	carcinoma	squamous_cell_carcinoma	-5.093012
LOVO	large_intestine	carcinoma	adenocarcinoma	1.175378
LOXIMVI	skin	malignant_melanoma	NA	0.257892999999997
LP1	haematopoietic_and_lymphoid_tissue	lymphoid_neoplasm	plasma_cell_myeloma	-27.942063
LS1034	large_intestine	carcinoma	adenocarcinoma	-7.789316
LS123	large_intestine	carcinoma	adenocarcinoma	-0.903352999999999
LS180	large_intestine	carcinoma	adenocarcinoma	-0.116855
LS411N	large_intestine	carcinoma	adenocarcinoma	2.692297
LS513	large_intestine	carcinoma	adenocarcinoma	-11.829612
LU65	lung	carcinoma	non_small_cell_carcinoma	-3.450217
LU99	lung	carcinoma	large_cell_carcinoma	4.346393
LUDLU1	lung	carcinoma	squamous_cell_carcinoma	1.728692
LXF289	lung	carcinoma	adenocarcinoma	-12.82209
M059K	central_nervous_system	glioma	astrocytoma_Grade_IV	0.250746999999999
M07E	haematopoietic_and_lymphoid_tissue	haematopoietic_neoplasm	acute_myeloid_leukaemia	-3.827597
MALME3M	skin	malignant_melanoma	NA	-5.196569
MC116	haematopoietic_and_lymphoid_tissue	lymphoid_neoplasm	B_cell_lymphoma	5.318968
MCAS	ovary	carcinoma	adenocarcinoma	0.899101999999996
MCF7	breast	carcinoma	NA	-4.395067
MDAMB157	breast	carcinoma	ductal_carcinoma	1.036794
MDAMB231	breast	carcinoma	NA	8.252676
MDAMB361	breast	carcinoma	NA	1.571881
MDAMB415	breast	carcinoma	NA	-7.853084
MDAMB435S	skin	malignant_melanoma	NA	2.975337
MDAMB453	breast	carcinoma	NA	4.451574
MDAMB468	breast	carcinoma	NA	5.715775
MDST8	large_intestine	carcinoma	adenocarcinoma	0.0531969999999999
ME1	haematopoietic_and_lymphoid_tissue	haematopoietic_neoplasm	acute_myeloid_leukaemia	-5.100098
MEC1	haematopoietic_and_lymphoid_tissue	lymphoid_neoplasm	chronic_lymphocytic_leukaemia; small_lymphocytic_lymphoma	-1.580581
MELHO	skin	malignant_melanoma	NA	1.435561
MELJUSO	skin	malignant_melanoma	NA	6.71649699999999
MESSA	soft_tissue	sarcoma	NA	-3.526849
MEWO	skin	malignant_melanoma	NA	-0.827941999999999
MFE296	endometrium	carcinoma	adenocarcinoma	7.313008
MFE319	endometrium	carcinoma	adenocarcinoma	-7.603812
MG63	bone	osteosarcoma	NA	6.279656
MHHCALL3	haematopoietic_and_lymphoid_tissue	lymphoid_neoplasm	acute_lymphoblastic_B_cell_leukaemia	4.377343
MHHCALL4	haematopoietic_and_lymphoid_tissue	lymphoid_neoplasm	acute_lymphoblastic_B_cell_leukaemia	0.851461999999998
MHHES1	bone	Ewings_sarcoma_peripheral_primitive_neuroectodermal_tumor	NA	0.710324999999997
MHHNB11	autonomic_ganglia	neuroblastoma	NA	-1.397535
MIAPACA2	pancreas	carcinoma	ductal_carcinoma	-0.0995960000000018
MINO	haematopoietic_and_lymphoid_tissue	lymphoid_neoplasm	mantle_cell_lymphoma	7.697609
MJ	haematopoietic_and_lymphoid_tissue	lymphoid_neoplasm	Sezary_syndrome; mycosis_fungoides	0.649784999999999
MKN1	stomach	carcinoma	mixed_adenosquamous_carcinoma	2.133353
MKN45	stomach	carcinoma	diffuse_adenocarcinoma	4.777988
MKN7	stomach	carcinoma	tubular_adenocarcinoma	-1.346568
MKN74	stomach	carcinoma	tubular_adenocarcinoma	-7.635842
ML1	thyroid	carcinoma	follicular_carcinoma	-9.179707
MM1S	haematopoietic_and_lymphoid_tissue	lymphoid_neoplasm	plasma_cell_myeloma	10.182738
MOLM13	haematopoietic_and_lymphoid_tissue	haematopoietic_neoplasm	acute_myeloid_leukaemia	0.462574999999998
MOLM16	haematopoietic_and_lymphoid_tissue	haematopoietic_neoplasm	acute_myeloid_leukaemia	-5.755292
MOLM6	haematopoietic_and_lymphoid_tissue	haematopoietic_neoplasm	blast_phase; chronic_myeloid_leukaemia	-7.383403
MOLP2	haematopoietic_and_lymphoid_tissue	lymphoid_neoplasm	plasma_cell_myeloma	-31.516427
MOLP8	haematopoietic_and_lymphoid_tissue	lymphoid_neoplasm	plasma_cell_myeloma	-2.748755
MOLT13	haematopoietic_and_lymphoid_tissue	lymphoid_neoplasm	acute_lymphoblastic_T_cell_leukaemia	3.3678
MOLT16	haematopoietic_and_lymphoid_tissue	lymphoid_neoplasm	acute_lymphoblastic_T_cell_leukaemia	-5.799065
MONOMAC1	haematopoietic_and_lymphoid_tissue	haematopoietic_neoplasm	acute_myeloid_leukaemia	-0.782270000000001
MONOMAC6	haematopoietic_and_lymphoid_tissue	haematopoietic_neoplasm	acute_myeloid_leukaemia	0.179269000000003
MORCPR	lung	carcinoma	adenocarcinoma	4.550979
MOTN1	haematopoietic_and_lymphoid_tissue	lymphoid_neoplasm	T_cell_large_granular_lymphocytic_leukaemia	-1.73124
MPP89	pleura	mesothelioma	NA	-3.619584
MSTO211H	pleura	mesothelioma	NA	-2.904495
MV411	haematopoietic_and_lymphoid_tissue	haematopoietic_neoplasm	acute_myeloid_leukaemia	-1.01107500000001
NALM6	haematopoietic_and_lymphoid_tissue	lymphoid_neoplasm	acute_lymphoblastic_B_cell_leukaemia	9.68465
NAMALWA	haematopoietic_and_lymphoid_tissue	lymphoid_neoplasm	Burkitt_lymphoma	1.725
NB1	autonomic_ganglia	neuroblastoma	NA	7.168914
NB4	haematopoietic_and_lymphoid_tissue	haematopoietic_neoplasm	acute_myeloid_leukaemia	2.641737
NCCSTCK140	stomach	carcinoma	NA	-16.930101
NCIH1092	lung	carcinoma	small_cell_carcinoma	-0.879454000000003
NCIH1105	lung	carcinoma	small_cell_carcinoma	6.073144
NCIH1155	lung	carcinoma	large_cell_carcinoma	2.110818
NCIH1184	lung	carcinoma	small_cell_carcinoma	-4.316518
NCIH1299	lung	carcinoma	non_small_cell_carcinoma	5.416174
NCIH1339	lung	carcinoma	small_cell_carcinoma	2.762754
NCIH1341	lung	carcinoma	small_cell_carcinoma	2.086544
NCIH1355	lung	carcinoma	adenocarcinoma	6.094996
NCIH1373	lung	carcinoma	adenocarcinoma	3.812673
NCIH1385	lung	carcinoma	squamous_cell_carcinoma	-3.730398
NCIH1395	lung	carcinoma	adenocarcinoma	-0.732256
NCIH1435	lung	carcinoma	non_small_cell_carcinoma	5.223768
NCIH146	lung	carcinoma	small_cell_carcinoma	2.847165
NCIH1563	lung	carcinoma	adenocarcinoma	-5.85372700000001
NCIH1568	lung	carcinoma	non_small_cell_carcinoma	4.972523
NCIH1573	lung	carcinoma	adenocarcinoma	0.283540000000001
NCIH1581	lung	carcinoma	large_cell_carcinoma	-2.213487
NCIH1623	lung	carcinoma	adenocarcinoma	-0.185302000000002
NCIH1650	lung	carcinoma	bronchioloalveolar_adenocarcinoma	6.265798
NCIH1651	lung	carcinoma	adenocarcinoma	-2.26127
NCIH1666	lung	carcinoma	bronchioloalveolar_adenocarcinoma	-5.866251
NCIH1693	lung	carcinoma	adenocarcinoma	1.0254
NCIH1694	lung	carcinoma	small_cell_carcinoma	0.239139
NCIH1703	lung	carcinoma	adenocarcinoma	4.802658
NCIH1734	lung	carcinoma	adenocarcinoma	-0.721536999999998
NCIH1755	lung	carcinoma	adenocarcinoma	1.035536
NCIH1792	lung	carcinoma	adenocarcinoma	-3.376455
NCIH1793	lung	carcinoma	non_small_cell_carcinoma	-2.333
NCIH1838	lung	carcinoma	non_small_cell_carcinoma	-0.812448000000002
NCIH1869	lung	carcinoma	squamous_cell_carcinoma	3.718216
NCIH1915	lung	carcinoma	large_cell_carcinoma	7.393066
NCIH1944	lung	carcinoma	non_small_cell_carcinoma	0.574951999999998
NCIH196	lung	carcinoma	small_cell_carcinoma	1.58464
NCIH1975	lung	carcinoma	non_small_cell_carcinoma	-4.376724
NCIH2009	lung	carcinoma	adenocarcinoma	2.21718
NCIH2023	lung	carcinoma	adenocarcinoma	3.563593
NCIH2029	lung	carcinoma	small_cell_carcinoma	2.982424
NCIH2030	lung	carcinoma	non_small_cell_carcinoma	0.543969000000003
NCIH2052	pleura	mesothelioma	NA	2.710461
NCIH2081	lung	carcinoma	small_cell_carcinoma	-1.555019
NCIH2085	lung	carcinoma	adenocarcinoma	0.884203000000002
NCIH2087	lung	carcinoma	adenocarcinoma	-1.692802
NCIH209	lung	carcinoma	small_cell_carcinoma	3.117789
NCIH2106	lung	carcinoma	non_small_cell_carcinoma	6.045088
NCIH211	lung	carcinoma	small_cell_carcinoma	2.58502
NCIH2110	lung	carcinoma	non_small_cell_carcinoma	-2.927832
NCIH2122	lung	carcinoma	adenocarcinoma	-4.565471
NCIH2126	lung	carcinoma	adenocarcinoma	-10.526532
NCIH2141	lung	carcinoma	small_cell_carcinoma	0.181668000000002
NCIH2170	lung	carcinoma	squamous_cell_carcinoma	-0.923082000000002
NCIH2171	lung	carcinoma	small_cell_carcinoma	2.212706
NCIH2172	lung	carcinoma	non_small_cell_carcinoma	-2.058164
NCIH2196	lung	carcinoma	small_cell_carcinoma	-1.508613
NCIH2228	lung	carcinoma	adenocarcinoma	1.097626
NCIH226	lung	carcinoma	squamous_cell_carcinoma	0.525771999999996
NCIH2286	lung	carcinoma	small_cell_carcinoma	7.746282
NCIH2291	lung	carcinoma	adenocarcinoma	0.889299999999998
NCIH23	lung	carcinoma	non_small_cell_carcinoma	6.820706
NCIH2342	lung	carcinoma	adenocarcinoma	6.098502
NCIH2405	lung	carcinoma	adenocarcinoma	0.476443000000001
NCIH2444	lung	carcinoma	non_small_cell_carcinoma	-2.516424
NCIH2452	pleura	mesothelioma	NA	-0.141702
NCIH28	pleura	mesothelioma	NA	3.491233
NCIH322	lung	carcinoma	adenocarcinoma	5.010344
NCIH358	lung	carcinoma	bronchioloalveolar_adenocarcinoma	4.797715
NCIH441	lung	carcinoma	adenocarcinoma	1.917162
NCIH446	lung	carcinoma	small_cell_carcinoma	2.207527
NCIH460	lung	carcinoma	large_cell_carcinoma	0.700529999999998
NCIH508	large_intestine	carcinoma	adenocarcinoma	-21.521219
NCIH510	lung	carcinoma	small_cell_carcinoma	0.974256
NCIH520	lung	carcinoma	squamous_cell_carcinoma	3.434525
NCIH522	lung	carcinoma	non_small_cell_carcinoma	-7.507868
NCIH524	lung	carcinoma	small_cell_carcinoma	6.564388
NCIH526	lung	carcinoma	small_cell_carcinoma	6.226094
NCIH647	lung	carcinoma	mixed_adenosquamous_carcinoma	-2.516821
NCIH650	lung	carcinoma	bronchioloalveolar_adenocarcinoma	-13.460166
NCIH660	prostate	carcinoma	small_cell_carcinoma	2.890206
NCIH661	lung	carcinoma	large_cell_carcinoma	0.566495000000002
NCIH69	lung	carcinoma	small_cell_carcinoma	5.540581
NCIH716	large_intestine	carcinoma	adenocarcinoma	4.105412
NCIH727	lung	carcinoid_endocrine_tumor	NA	2.913115
NCIH747	large_intestine	carcinoma	adenocarcinoma	2.867733
NCIH810	lung	carcinoma	large_cell_carcinoma	-0.143981000000002
NCIH838	lung	carcinoma	non_small_cell_carcinoma	13.531623
NCIH841	lung	carcinoma	small_cell_carcinoma	-1.227596
NCIH889	lung	carcinoma	small_cell_carcinoma	-4.325215
NCIH929	haematopoietic_and_lymphoid_tissue	lymphoid_neoplasm	plasma_cell_myeloma	0.517326999999999
NCIN87	stomach	carcinoma	NA	1.991585
NCO2	haematopoietic_and_lymphoid_tissue	haematopoietic_neoplasm	chronic_myeloid_leukaemia	-7.220149
NH6	autonomic_ganglia	neuroblastoma	NA	-0.269364000000003
NMCG1	central_nervous_system	glioma	NA	1.527157
NOMO1	haematopoietic_and_lymphoid_tissue	haematopoietic_neoplasm	acute_myeloid_leukaemia	-6.340407
NUDHL1	haematopoietic_and_lymphoid_tissue	lymphoid_neoplasm	diffuse_large_B_cell_lymphoma	-13.125652
NUDUL1	haematopoietic_and_lymphoid_tissue	lymphoid_neoplasm	B_cell_lymphoma	7.882716
NUGC3	stomach	carcinoma	NA	3.190434
NUGC4	stomach	carcinoma	signet_ring_adenocarcinoma	-14.572491
OAW28	ovary	carcinoma	NA	-2.190269
OAW42	ovary	carcinoma	NA	-1.18561
OC314	ovary	carcinoma	serous_carcinoma	-5.452358
OCIAML2	haematopoietic_and_lymphoid_tissue	haematopoietic_neoplasm	acute_myeloid_leukaemia	0.836555000000002
OCIAML3	haematopoietic_and_lymphoid_tissue	haematopoietic_neoplasm	acute_myeloid_leukaemia	-1.939219
OCIAML5	haematopoietic_and_lymphoid_tissue	haematopoietic_neoplasm	acute_myeloid_leukaemia	-1.152163
OCILY10	haematopoietic_and_lymphoid_tissue	lymphoid_neoplasm	diffuse_large_B_cell_lymphoma	1.34087
OCILY19	haematopoietic_and_lymphoid_tissue	lymphoid_neoplasm	diffuse_large_B_cell_lymphoma	-0.548853
OCILY3	haematopoietic_and_lymphoid_tissue	lymphoid_neoplasm	diffuse_large_B_cell_lymphoma	1.365517
OCIM1	haematopoietic_and_lymphoid_tissue	haematopoietic_neoplasm	acute_myeloid_leukaemia	3.229632
OCUM1	stomach	carcinoma	diffuse_adenocarcinoma	-8.619544
OE19	oesophagus	carcinoma	adenocarcinoma	-1.4892
OE33	oesophagus	NA	metaplasia	1.177211
ONCODG1	ovary	carcinoma	adenocarcinoma	-0.721736999999997
ONS76	central_nervous_system	primitive_neuroectodermal_tumor_medulloblastoma	NA	-9.387309
OPM2	haematopoietic_and_lymphoid_tissue	lymphoid_neoplasm	plasma_cell_myeloma	-7.923011
OSRC2	kidney	carcinoma	renal_cell_carcinoma	-1.84696
OUMS23	large_intestine	carcinoma	adenocarcinoma	-8.777408
OV56	ovary	carcinoma	NA	-7.80305300000001
OV7	ovary	carcinoma	NA	-0.0684789999999991
OV90	ovary	carcinoma	mixed_carcinoma	-2.602797
OVCAR4	ovary	carcinoma	NA	-0.0997340000000024
OVCAR8	ovary	carcinoma	NA	6.015969
OVISE	ovary	carcinoma	clear_cell_carcinoma	-2.107112
OVK18	ovary	carcinoma	endometrioid_carcinoma	-2.543561
OVSAHO	ovary	carcinoma	adenocarcinoma	-2.186709
OVTOKO	ovary	carcinoma	clear_cell_carcinoma	2.268717
P12ICHIKAWA	haematopoietic_and_lymphoid_tissue	lymphoid_neoplasm	acute_lymphoblastic_T_cell_leukaemia	4.702808
P31FUJ	haematopoietic_and_lymphoid_tissue	haematopoietic_neoplasm	acute_myeloid_leukaemia	-4.307329
P3HR1	haematopoietic_and_lymphoid_tissue	lymphoid_neoplasm	Burkitt_lymphoma	5.942107
PANC0203	pancreas	carcinoma	NA	1.955216
PANC0327	pancreas	carcinoma	ductal_carcinoma	2.630965
PANC0403	pancreas	carcinoma	NA	4.694214
PANC0504	pancreas	carcinoma	NA	-6.845732
PANC0813	pancreas	carcinoma	ductal_carcinoma	-0.396894
PANC1	pancreas	carcinoma	ductal_carcinoma	-1.664695
PANC1005	pancreas	carcinoma	ductal_carcinoma	5.923114
PATU8902	pancreas	carcinoma	ductal_carcinoma	2.595506
PATU8988S	pancreas	carcinoma	ductal_carcinoma	-3.822542
PATU8988T	pancreas	carcinoma	ductal_carcinoma	3.324229
PC14	lung	carcinoma	non_small_cell_carcinoma	-0.527407000000004
PC3	prostate	carcinoma	adenocarcinoma	3.077234
PECAPJ15	upper_aerodigestive_tract	carcinoma	squamous_cell_carcinoma	-5.92067
PECAPJ34CLONEC12	upper_aerodigestive_tract	carcinoma	squamous_cell_carcinoma	2.560304
PECAPJ41CLONED2	upper_aerodigestive_tract	carcinoma	squamous_cell_carcinoma	-2.077264
PECAPJ49	upper_aerodigestive_tract	carcinoma	squamous_cell_carcinoma	1.506707
PEER	haematopoietic_and_lymphoid_tissue	lymphoid_neoplasm	acute_lymphoblastic_T_cell_leukaemia	7.5872
PF382	haematopoietic_and_lymphoid_tissue	lymphoid_neoplasm	acute_lymphoblastic_T_cell_leukaemia	12.408483
PFEIFFER	haematopoietic_and_lymphoid_tissue	lymphoid_neoplasm	diffuse_large_B_cell_lymphoma	-0.738305
PK1	pancreas	carcinoma	NA	0.0455230000000002
PK45H	pancreas	carcinoma	NA	-2.628302
PK59	pancreas	carcinoma	NA	-13.235418
PL21	haematopoietic_and_lymphoid_tissue	haematopoietic_neoplasm	acute_myeloid_leukaemia	1.534896
PLCPRF5	liver	carcinoma	hepatocellular_carcinoma	-5.3224325
PSN1	pancreas	carcinoma	ductal_carcinoma	-1.017634
QGP1	pancreas	carcinoma	NA	0.658921999999998
RAJI	haematopoietic_and_lymphoid_tissue	lymphoid_neoplasm	Burkitt_lymphoma	1.527233
RCC10RGB	kidney	carcinoma	renal_cell_carcinoma	-8.439712
RCHACV	haematopoietic_and_lymphoid_tissue	lymphoid_neoplasm	acute_lymphoblastic_B_cell_leukaemia	2.537711
RCM1	large_intestine	carcinoma	adenocarcinoma	-10.970904
RD	soft_tissue	rhabdomyosarcoma	embryonal	1.527355
RDES	bone	Ewings_sarcoma_peripheral_primitive_neuroectodermal_tumor	NA	0.602881000000001
REC1	haematopoietic_and_lymphoid_tissue	lymphoid_neoplasm	mantle_cell_lymphoma	-5.96847
REH	haematopoietic_and_lymphoid_tissue	lymphoid_neoplasm	acute_lymphoblastic_B_cell_leukaemia	4.411217
RERFLCAD1	lung	carcinoma	adenocarcinoma	2.93922
RERFLCAD2	lung	carcinoma	adenocarcinoma	-1.184143
RERFLCAI	lung	carcinoma	squamous_cell_carcinoma	5.461675
RERFLCMS	lung	carcinoma	non_small_cell_carcinoma	-4.92631800000001
RH18	soft_tissue	rhabdomyosarcoma	alveolar	-19.040611
RH30	soft_tissue	rhabdomyosarcoma	alveolar	6.876674
RH41	soft_tissue	rhabdomyosarcoma	alveolar	4.87641
RI1	haematopoietic_and_lymphoid_tissue	lymphoid_neoplasm	B_cell_lymphoma	-2.853438
RKN	soft_tissue	leiomyosarcoma	NA	1.405108
RKO	large_intestine	carcinoma	adenocarcinoma	-0.127747999999999
RL	haematopoietic_and_lymphoid_tissue	lymphoid_neoplasm	B_cell_lymphoma	3.542947
RL952	endometrium	carcinoma	mixed_adenosquamous_carcinoma	5.819488
RMGI	ovary	carcinoma	clear_cell_carcinoma	-9.125298
RPMI7951	skin	malignant_melanoma	NA	4.102584
RPMI8226	haematopoietic_and_lymphoid_tissue	lymphoid_neoplasm	plasma_cell_myeloma	4.371325
RPMI8402	haematopoietic_and_lymphoid_tissue	lymphoid_neoplasm	acute_lymphoblastic_T_cell_leukaemia	5.116868
RS411	haematopoietic_and_lymphoid_tissue	lymphoid_neoplasm	acute_lymphoblastic_B_cell_leukaemia	4.63274
RT112	urinary_tract	carcinoma	transitional_cell_carcinoma	5.046919
RT4	urinary_tract	carcinoma	transitional_cell_carcinoma	0.694115
RVH421	skin	malignant_melanoma	NA	-0.0857310000000027
SAOS2	bone	osteosarcoma	NA	2.338004
SBC5	lung	carcinoma	small_cell_carcinoma	-7.384919
SCABER	urinary_tract	carcinoma	transitional_cell_carcinoma	0.556200999999999
SCC25	upper_aerodigestive_tract	carcinoma	squamous_cell_carcinoma	2.434732
SCC4	upper_aerodigestive_tract	carcinoma	squamous_cell_carcinoma	0.447326999999997
SCC9	upper_aerodigestive_tract	carcinoma	squamous_cell_carcinoma	-2.524802
SCLC21H	lung	carcinoma	small_cell_carcinoma	-5.141126
SEM	haematopoietic_and_lymphoid_tissue	lymphoid_neoplasm	acute_lymphoblastic_B_cell_leukaemia	3.347396
SET2	haematopoietic_and_lymphoid_tissue	haematopoietic_neoplasm	essential_thrombocythaemia	-5.69580300000001
SF126	central_nervous_system	glioma	astrocytoma	0.754831000000002
SF295	central_nervous_system	glioma	astrocytoma_Grade_IV	2.31405
SH10TC	stomach	carcinoma	NA	0.0637609999999995
SH4	skin	malignant_melanoma	NA	-2.896767
SHP77	lung	carcinoma	small_cell_carcinoma	-1.202653
SIGM5	haematopoietic_and_lymphoid_tissue	haematopoietic_neoplasm	acute_myeloid_leukaemia	3.702827
SIMA	autonomic_ganglia	neuroblastoma	NA	1.27178
SJSA1	bone	osteosarcoma	NA	10.992046
SKBR3	breast	carcinoma	NA	1.345751
SKCO1	large_intestine	carcinoma	adenocarcinoma	-7.292345
SKES1	bone	Ewings_sarcoma_peripheral_primitive_neuroectodermal_tumor	NA	7.41388
SKHEP1	liver	carcinoma	adenocarcinoma	-4.941605
SKLMS1	soft_tissue	sarcoma	NA	-1.87568
SKLU1	lung	carcinoma	adenocarcinoma	7.905332
SKM1	haematopoietic_and_lymphoid_tissue	haematopoietic_neoplasm	acute_myeloid_leukaemia	-0.744470000000002
SKMEL1	skin	malignant_melanoma	NA	3.250179
SKMEL2	skin	malignant_melanoma	NA	3.686973
SKMEL24	skin	malignant_melanoma	NA	-2.450644
SKMEL28	skin	malignant_melanoma	NA	-0.710830000000001
SKMEL3	skin	malignant_melanoma	NA	-4.123324
SKMEL30	skin	malignant_melanoma	NA	7.566363
SKMEL31	skin	malignant_melanoma	NA	0.559641999999994
SKMEL5	skin	malignant_melanoma	NA	-3.537342
SKMES1	lung	carcinoma	squamous_cell_carcinoma	-7.503141
SKMM2	haematopoietic_and_lymphoid_tissue	lymphoid_neoplasm	plasma_cell_myeloma	2.62989
SKNAS	autonomic_ganglia	neuroblastoma	NA	-4.405941
SKNBE2	autonomic_ganglia	neuroblastoma	NA	4.473841
SKNDZ	autonomic_ganglia	neuroblastoma	NA	12.166325
SKNFI	autonomic_ganglia	neuroblastoma	NA	2.785212
SKNMC	bone	Ewings_sarcoma_peripheral_primitive_neuroectodermal_tumor	NA	9.17821
SKNSH	autonomic_ganglia	neuroblastoma	NA	-1.538232
SKOV3	ovary	carcinoma	adenocarcinoma	-0.799215999999998
SKUT1	soft_tissue	leiomyosarcoma	NA	6.868816
SNGM	endometrium	carcinoma	adenocarcinoma	-12.202668
SNU1	stomach	carcinoma	undifferentiated_adenocarcinoma	7.444951
SNU1033	large_intestine	carcinoma	NA	-4.758263
SNU1041	upper_aerodigestive_tract	carcinoma	NA	0.176310999999998
SNU1066	upper_aerodigestive_tract	carcinoma	squamous_cell_carcinoma	-10.098752
SNU1076	upper_aerodigestive_tract	carcinoma	squamous_cell_carcinoma	-16.305817
SNU1077	endometrium	carcinoma	carcinosarcoma; malignant_mesodermal_mixed_tumor	-12.647254
SNU1079	biliary_tract	carcinoma	NA	-11.843382
SNU1105	central_nervous_system	glioma	astrocytoma_Grade_IV	-0.889204999999999
SNU119	ovary	carcinoma	adenocarcinoma	1.145333
SNU1196	biliary_tract	carcinoma	NA	-0.586108
SNU1214	upper_aerodigestive_tract	carcinoma	squamous_cell_carcinoma	3.016867
SNU1272	kidney	carcinoma	clear_cell_renal_cell_carcinoma	-3.207367
SNU16	stomach	carcinoma	undifferentiated_adenocarcinoma	1.487993
SNU175	large_intestine	carcinoma	NA	-1.64393
SNU182	liver	carcinoma	hepatocellular_carcinoma	0.0127099999999993
SNU201	central_nervous_system	glioma	astrocytoma_Grade_IV	-13.757936
SNU213	pancreas	carcinoma	NA	-4.138369
SNU216	stomach	carcinoma	NA	-9.919186
SNU245	biliary_tract	carcinoma	NA	-6.680678
SNU308	biliary_tract	carcinoma	NA	-0.565042000000001
SNU387	liver	carcinoma	hepatocellular_carcinoma	4.791482
SNU398	liver	carcinoma	hepatocellular_carcinoma	-0.844748000000004
SNU407	large_intestine	carcinoma	NA	-3.509859
SNU410	pancreas	carcinoma	NA	-0.277918000000005
SNU423	liver	carcinoma	hepatocellular_carcinoma	2.20233
SNU449	liver	carcinoma	hepatocellular_carcinoma	-3.444957
SNU46	upper_aerodigestive_tract	carcinoma	squamous_cell_carcinoma	-2.759147
SNU466	central_nervous_system	glioma	astrocytoma_Grade_IV	-12.076968
SNU475	liver	carcinoma	hepatocellular_carcinoma	-1.242038
SNU478	biliary_tract	carcinoma	NA	-4.168307
SNU489	central_nervous_system	glioma	astrocytoma_Grade_IV	-23.728539
SNU5	stomach	carcinoma	undifferentiated_adenocarcinoma	3.279826
SNU503	large_intestine	carcinoma	NA	-8.906232
SNU601	stomach	carcinoma	NA	0.689961000000001
SNU61	large_intestine	carcinoma	NA	0.136689000000001
SNU620	stomach	carcinoma	NA	-4.429014
SNU626	central_nervous_system	glioma	astrocytoma_Grade_IV	-10.793348
SNU668	stomach	carcinoma	signet_ring_adenocarcinoma	-0.782026000000005
SNU685	endometrium	carcinoma	carcinosarcoma; malignant_mesodermal_mixed_tumor	-8.316221
SNU719	stomach	carcinoma	NA	-11.529829
SNU738	central_nervous_system	glioma	oligodendroglioma	-1.309392
SNU761	liver	carcinoma	hepatocellular_carcinoma	-7.040407
SNU8	ovary	carcinoma	adenocarcinoma	-7.251883
SNU81	large_intestine	carcinoma	NA	-7.80339
SNU840	ovary	carcinoma	Brenner_tumor	-0.660952000000002
SNU869	biliary_tract	carcinoma	NA	-9.953082
SNU878	liver	carcinoma	hepatocellular_carcinoma	-5.283152
SNU886	liver	carcinoma	hepatocellular_carcinoma	1.051408
SNU899	upper_aerodigestive_tract	carcinoma	squamous_cell_carcinoma	-6.19918
SNUC1	large_intestine	carcinoma	adenocarcinoma	-4.546447
SNUC2A	large_intestine	carcinoma	adenocarcinoma	-3.155058
SNUC4	large_intestine	carcinoma	adenocarcinoma	-0.940930999999997
SNUC5	large_intestine	carcinoma	adenocarcinoma	4.181877
SQ1	lung	carcinoma	squamous_cell_carcinoma	2.350912
SR786	haematopoietic_and_lymphoid_tissue	lymphoid_neoplasm	anaplastic_large_cell_lymphoma	-1.025365
ST486	haematopoietic_and_lymphoid_tissue	lymphoid_neoplasm	Burkitt_lymphoma	3.292854
SU8686	pancreas	carcinoma	ductal_carcinoma	-19.916473
SUDHL1	haematopoietic_and_lymphoid_tissue	lymphoid_neoplasm	anaplastic_large_cell_lymphoma	-2.996572
SUDHL10	haematopoietic_and_lymphoid_tissue	lymphoid_neoplasm	diffuse_large_B_cell_lymphoma	2.005674
SUDHL4	haematopoietic_and_lymphoid_tissue	lymphoid_neoplasm	diffuse_large_B_cell_lymphoma	0.864179999999998
SUDHL6	haematopoietic_and_lymphoid_tissue	lymphoid_neoplasm	diffuse_large_B_cell_lymphoma	3.462644
SUDHL8	haematopoietic_and_lymphoid_tissue	lymphoid_neoplasm	diffuse_large_B_cell_lymphoma	6.361588
SUIT2	pancreas	carcinoma	ductal_carcinoma	2.845214
SUPB15	haematopoietic_and_lymphoid_tissue	lymphoid_neoplasm	acute_lymphoblastic_B_cell_leukaemia	5.482235
SUPHD1	haematopoietic_and_lymphoid_tissue	lymphoid_neoplasm	Hodgkin_lymphoma	-13.826929
SUPM2	haematopoietic_and_lymphoid_tissue	lymphoid_neoplasm	anaplastic_large_cell_lymphoma	-0.185558000000002
SUPT1	haematopoietic_and_lymphoid_tissue	lymphoid_neoplasm	acute_lymphoblastic_T_cell_leukaemia	7.268357
SUPT11	haematopoietic_and_lymphoid_tissue	lymphoid_neoplasm	peripheral_T_cell_lymphoma_unspecified	-2.772733
SW1088	central_nervous_system	glioma	NA	0.96121
SW1116	large_intestine	carcinoma	adenocarcinoma	-9.502277
SW1271	lung	carcinoma	small_cell_carcinoma	5.19797
SW1353	bone	chondrosarcoma	NA	-10.011855
SW1417	large_intestine	carcinoma	adenocarcinoma	5.57029799999999
SW1463	large_intestine	carcinoma	adenocarcinoma	-3.384482
SW1573	lung	carcinoma	squamous_cell_carcinoma	-0.0348440000000001
SW1710	urinary_tract	carcinoma	transitional_cell_carcinoma	-7.362874
SW1783	central_nervous_system	glioma	astrocytoma_Grade_III	-1.567761
SW1990	pancreas	carcinoma	ductal_carcinoma	5.898273
SW48	large_intestine	carcinoma	adenocarcinoma	2.821689
SW579	thyroid	carcinoma	anaplastic_carcinoma	1.989574
SW620	large_intestine	carcinoma	adenocarcinoma	-4.230116
SW948	large_intestine	carcinoma	adenocarcinoma	-2.093117
T24	urinary_tract	carcinoma	transitional_cell_carcinoma	7.301349
T3M10	lung	carcinoma	large_cell_carcinoma	-4.065191
T47D	breast	carcinoma	ductal_carcinoma	2.912669
T84	large_intestine	carcinoma	adenocarcinoma	-0.120108000000004
T98G	central_nervous_system	glioma	astrocytoma_Grade_IV	-0.892015000000002
TALL1	haematopoietic_and_lymphoid_tissue	lymphoid_neoplasm	acute_lymphoblastic_T_cell_leukaemia	6.373665
TC71	bone	Ewings_sarcoma_peripheral_primitive_neuroectodermal_tumor	NA	7.470054
TCCPAN2	pancreas	carcinoma	NA	-5.431792
TCCSUP	urinary_tract	carcinoma	transitional_cell_carcinoma	-12.427274
TE1	oesophagus	carcinoma	squamous_cell_carcinoma	1.464989
TE10	oesophagus	carcinoma	squamous_cell_carcinoma	3.705539
TE11	oesophagus	carcinoma	squamous_cell_carcinoma	10.69033
TE14	oesophagus	carcinoma	squamous_cell_carcinoma	1.751161
TE15	oesophagus	carcinoma	squamous_cell_carcinoma	4.392966
TE4	oesophagus	carcinoma	squamous_cell_carcinoma	-2.876485
TE441T	soft_tissue	rhabdomyosarcoma	NA	5.714725
TE5	oesophagus	carcinoma	squamous_cell_carcinoma	-3.662942
TE6	oesophagus	carcinoma	squamous_cell_carcinoma	4.251862
TE617T	soft_tissue	rhabdomyosarcoma	NA	-7.693982
TE8	oesophagus	carcinoma	squamous_cell_carcinoma	5.538808
TE9	oesophagus	carcinoma	squamous_cell_carcinoma	4.93399
TF1	haematopoietic_and_lymphoid_tissue	haematopoietic_neoplasm	acute_myeloid_leukaemia	-2.160746
THP1	haematopoietic_and_lymphoid_tissue	haematopoietic_neoplasm	acute_myeloid_leukaemia	1.795205
TM31	central_nervous_system	glioma	astrocytoma	2.539455
TOLEDO	haematopoietic_and_lymphoid_tissue	lymphoid_neoplasm	diffuse_large_B_cell_lymphoma	11.613727
TOV112D	ovary	carcinoma	endometrioid_carcinoma	-1.836461
TOV21G	ovary	carcinoma	clear_cell_carcinoma	2.924274
TT2609C02	thyroid	carcinoma	follicular_carcinoma	1.843235
TTTHYROID	thyroid	carcinoma	medullary_carcinoma	-11.081085
TUHR10TKB	kidney	carcinoma	NA	4.390162
TUHR14TKB	kidney	carcinoma	NA	-13.502178
TUHR4TKB	kidney	carcinoma	NA	-3.432786
TYKNU	ovary	carcinoma	undifferentiated_carcinoma	1.301188
U118MG	central_nervous_system	glioma	astrocytoma	4.637356
U251MG	central_nervous_system	glioma	astrocytoma	-9.44595
U266B1	haematopoietic_and_lymphoid_tissue	lymphoid_neoplasm	plasma_cell_myeloma	16.043927
U2OS	bone	osteosarcoma	NA	7.365037
U87MG	central_nervous_system	glioma	astrocytoma	3.445387
U937	haematopoietic_and_lymphoid_tissue	lymphoid_neoplasm	diffuse_large_B_cell_lymphoma	-3.813407
UACC257	skin	malignant_melanoma	NA	-0.573943999999999
UACC62	skin	malignant_melanoma	NA	-4.406273
UACC812	breast	carcinoma	ductal_carcinoma	-4.717619
UBLC1	urinary_tract	carcinoma	transitional_cell_carcinoma	-5.793347
UMUC1	urinary_tract	carcinoma	transitional_cell_carcinoma	-13.928036
UMUC3	urinary_tract	carcinoma	transitional_cell_carcinoma	8.587432
VCAP	prostate	carcinoma	adenocarcinoma	4.562026
VMCUB1	urinary_tract	carcinoma	transitional_cell_carcinoma	-0.154664
VMRCLCD	lung	carcinoma	adenocarcinoma	2.274339
VMRCRCW	kidney	carcinoma	NA	-10.463112
VMRCRCZ	kidney	carcinoma	renal_cell_carcinoma	-0.853671000000003
WM115	skin	malignant_melanoma	NA	-1.784239
WM1799	skin	malignant_melanoma	NA	5.02057
WM2664	skin	malignant_melanoma	NA	4.963465
WM793	skin	malignant_melanoma	NA	1.529969
WM88	skin	malignant_melanoma	NA	-4.046727
WM983B	skin	malignant_melanoma	NA	4.068089
WSUDLCL2	haematopoietic_and_lymphoid_tissue	lymphoid_neoplasm	diffuse_large_B_cell_lymphoma	2.340502
YAPC	pancreas	carcinoma	NA	-3.411649
YD10B	upper_aerodigestive_tract	carcinoma	squamous_cell_carcinoma	3.217969
YD15	salivary_gland	carcinoma	mucoepidermoid_carcinoma	5.152539
YD38	upper_aerodigestive_tract	carcinoma	squamous_cell_carcinoma	1.318101
YD8	upper_aerodigestive_tract	carcinoma	squamous_cell_carcinoma	-14.072911
YH13	central_nervous_system	glioma	astrocytoma_Grade_IV	-8.955334
YKG1	central_nervous_system	glioma	astrocytoma_Grade_IV	-6.903416
ZR751	breast	carcinoma	ductal_carcinoma	2.977042
ZR7530	breast	carcinoma	ductal_carcinoma	-2.666737
