# Supplementary material for: Pan-cancer association of a centrosome amplification gene expression signature with genomic alterations and clinical outcome
Source: PLoS Comput Biol. 2019 Mar 11;15(3):e1006832. doi: 10.1371/journal.pcbi.1006832 (PMC6411098; doi:10.1371/journal.pcbi.1006832)
Supplement: S13 Table — Related to Fig 6a and 6d. (TXT) [file pcbi.1006832.s030.txt]

Compound	Broad compound ID	Status	Target	Target or activity of compound	SMILES	Spearman correlation coefficient	P-value	FDR-adjusted p-value
3-Cl-AHPC	BRD-A09890259	probe	NR0B2	binder of nuclear receptor SHP	OC(=O)\C=C\c1ccc(c(Cl)c1)-c1ccc(O)c(c1)C12C[C@H]3C[C@H](C[C@H](C3)C1)C2	-0.203	9.38e-09	3.32e-06
CD-437	BRD-K28907958	probe	RARG	agonist of retinoic acid receptor gamma	OC(=O)c1ccc2cc(ccc2c1)-c1ccc(O)c(c1)C12CC3CC(CC(C3)C1)C2	-0.196	4.36e-08	7.71e-06
STF-31	BRD-K22477529	probe	NAMPT	inhibitor of nicotinamide phosphoribosyltransferase	CC(C)(C)c1ccc(cc1)S(=O)(=O)NCc1ccc(cc1)C(=O)Nc1cccnc1	-0.188	2.21e-07	2.61e-05
methotrexate	BRD-K59456551	FDA	DHFR	inhibitor of dihydrofolate reductase	CN(Cc1cnc2nc(N)nc(N)c2n1)c1ccc(cc1)C(=O)N[C@@H](CCC(O)=O)C(O)=O	-0.175	1.52e-06	0.000109
BI-2536	BRD-K64890080	clinical	PLK1	inhibitor of polo-like kinase 1 (PLK1)	CC[C@H]1N(C2CCCC2)c2nc(Nc3ccc(cc3OC)C(=O)NC3CCN(C)CC3)ncc2N(C)C1=O	-0.17	1.54e-06	0.000109
clofarabine	BRD-K34022604	FDA	NA	inducer of DNA damage	Nc1nc(Cl)nc2n(cnc12)[C@@H]1O[C@H](CO)[C@@H](O)[C@@H]1F	-0.168	1.9e-06	0.000112
pevonedistat	BRD-K67844266	clinical	NAE1	inhibitor of Nedd-8 activating enzyme	NS(=O)(=O)OC[C@@H]1C[C@H](C[C@@H]1O)n1ccc2c(N[C@H]3CCc4ccccc34)ncnc12	-0.17	2.89e-06	0.000146
cytarabine hydrochloride	BRD-K33106058	FDA	NA	inducer of DNA damage	Nc1ccn([C@@H]2O[C@H](CO)[C@@H](O)[C@@H]2O)c(=O)n1	-0.16	7.28e-06	0.000322
CAY10618	BRD-K83289131	probe	NAMPT	inhibitor of nicotinamide phosphoribosyltransferase	O=C(CCCCCCCn1cc(nn1)-c1cccnc1)Nc1ccccc1-c1ccccc1	-0.157	9.47e-06	0.000373
GSK461364	BRD-K92428232	clinical	PLK1	inhibitor of polo-like kinase 1 (PLK1)	C[C@@H](Oc1cc(sc1C(N)=O)-n1cnc2ccc(CN3CCN(C)CC3)cc12)c1ccccc1C(F)(F)F	-0.158	1.24e-05	0.000427
topotecan	BRD-K55696337	FDA	TOP1	inhibitor of topoisomerase I	CC[C@@]1(O)C(=O)OCc2c1cc1-c3nc4ccc(O)c(CN(C)C)c4cc3Cn1c2=O	-0.154	1.33e-05	0.000427
mitomycin	BRD-K59670716	FDA	NA	DNA crosslinker	CO[C@]12[C@H]3N[C@H]3CN1C1=C([C@H]2COC(N)=O)C(=O)C(N)=C(C)C1=O	-0.153	1.8e-05	0.000532
SCH-79797	BRD-K17140735	probe	F2R	antagonist of proteinase-activated receptor 1 (PAR1)	CC(C)c1ccc(Cn2ccc3c2ccc2nc(NC4CC4)nc(N)c32)cc1	-0.149	2.65e-05	0.000723
SB-743921	BRD-K62358710	clinical	KIF11	inhibitor of kinesin 11	CC(C)[C@H](N(CCCN)C(=O)c1ccc(C)cc1)c1oc2cc(Cl)ccc2c(=O)c1Cc1ccccc1	-0.145	4.14e-05	0.00105
daporinad	BRD-K58550667	clinical	NAMPT	inhibitor of nicotinamide phosphoribosyltransferase	O=C(NCCCCC1CCN(CC1)C(=O)c1ccccc1)\C=C\c1cccnc1	-0.156	4.93e-05	0.00116
manumycin A	BRD-K78599730	probe	FNTA;FNTB	inhibitor of RAS farnesyltransferase	CCCC[C@@H](C)\C=C(C)\C=C(/C)C(=O)NC1=C[C@@](O)(\C=C\C=C\C=C\C(=O)NC2C(=O)CCC2=O)[C@@H]2O[C@@H]2C1=O	-0.138	0.000122	0.00269
BRD-K35604418	BRD-K35604418	probe	MCL1	inhibitor of MCL1	Cc1cs\c(=N/C2CCCCC2)n1\N=C\c1ccc(O)c(O)c1O	-0.138	0.000137	0.00273
gemcitabine	BRD-K15108141	FDA	CMPK1;RRM1;TYMS	inhibitor of DNA replication; inhibitor of ribonucleotide reductase, thymidylate synthetase, and cytidine monophosphate (UMP-CMP) kinase	Nc1ccn([C@@H]2O[C@H](CO)[C@@H](O)C2(F)F)c(=O)n1	-0.142	0.00014	0.00273
vincristine	BRD-K82109576	FDA	NA	inhibitor of mictrotubule assembly	CC[C@]1(O)C[C@@H]2CN(C1)CCc1c([nH]c3ccccc13)[C@@](C2)(C(=O)OC)c1cc2c(cc1OC)N(C=O)[C@@H]1[C@]22CCN3CC=C[C@](CC)([C@@H]23)[C@@H](OC(C)=O)[C@]1(O)C(=O)OC	-0.133	0.000147	0.00273
triazolothiadiazine	BRD-K05402890	probe	PDE4A;PDE4B;PDE4D	inhibitor of phosphdiesterase 4A/B/D	COc1ccc(OC)c(c1)-c1nnc2SCC(=Nn12)c1ccc(OC)c(OC)c1	-0.134	0.000162	0.00273
niclosamide	BRD-K35960502	FDA	STAT3	inhibitor of STAT3 signaling	Oc1ccc(Cl)cc1C(=O)Nc1ccc(cc1Cl)[N+]([O-])=O	-0.135	0.000169	0.00273
KX2-391	BRD-K29968218	clinical	SRC	peptide mimetic; inhibitor of SRC activity in cells	O=C(Cc1ccc(cn1)-c1ccc(OCCN2CCOCC2)cc1)NCc1ccccc1	-0.136	0.00017	0.00273
NSC632839	BRD-K37392901	probe	USP13;USP5	inhibitor of ubiquitin isopeptidase	Cc1ccc(C=C2CNCC(=Cc3ccc(C)cc3)C2=O)cc1	-0.133	0.000197	0.00303
etoposide	BRD-K37798499	FDA	TOP2A	inhibitor of topoisomerase II	COc1cc(cc(OC)c1O)[C@H]1[C@@H]2[C@H](COC2=O)[C@H](O[C@@H]2O[C@@H]3CO[C@@H](C)O[C@H]3[C@H](O)[C@H]2O)c2cc3OCOc3cc12	-0.132	0.000216	0.00318
MST-312	BRD-K19894101	probe	TERT	inhibitor of telomerase reverse transcriptase	Oc1cccc(C(=O)Nc2cccc(NC(=O)c3cccc(O)c3O)c2)c1O	-0.131	0.000248	0.0034
paclitaxel	BRD-A28746609	FDA	NA	inhibitor of microtubule assembly	CC(=O)O[C@@H]1C2=C(C)[C@H](C[C@@](O)([C@@H](OC(=O)c3ccccc3)C3[C@@]4(CO[C@@H]4C[C@H](O)[C@@]3(C)C1=O)OC(C)=O)C2(C)C)OC(=O)[C@H](O)[C@@H](NC(=O)c1ccccc1)c1ccccc1	-0.132	0.00025	0.0034
linifanib	BRD-K99749624	clinical	FLT1;FLT3;KDR	inhibitor of VEGFRs	Cc1ccc(F)c(NC(=O)Nc2ccc(cc2)-c2cccc3[nH]nc(N)c23)c1	-0.129	0.000299	0.00391
SB-225002	BRD-K61323504	probe	CXCR2	inhibitor of chemokine receptor 2	Oc1cc(ccc1NC(=O)Nc1ccccc1Br)[N+]([O-])=O	-0.127	0.000321	0.00401
GMX-1778	BRD-K47335880	clinical	NAMPT	inhibitor of nicotinamide phosphoribosyltransferase	Clc1ccc(OCCCCCC\N=C(\NC#N)Nc2ccncc2)cc1	-0.128	0.000329	0.00401
AZD7545	BRD-K52836380	probe	PDK2	inhibitor of pyruvate dehydrogenase kinase 2	CN(C)C(=O)c1ccc(cc1)S(=O)(=O)c1ccc(NC(=O)[C@@](C)(O)C(F)(F)F)c(Cl)c1	-0.127	0.000404	0.00468
nakiterpiosin	BRD-K38264551	probe	NA	natural product; inhibitor of microtubule assembly	C[C@H]1C[C@@H](OC1=O)[C@@H](O)[C@@H](C(Cl)Cl)c1ccc2[C@@H]3C[C@@H](Br)[C@]45O[C@H](C[C@]4(C)[C@H]3C(=O)c2c1C)CO[C@H]5O	-0.127	0.00041	0.00468
cerulenin	BRD-K52075040	probe	FASN;HMGCS1	inhibitor of fatty acid synthase; inhibitor of HMG-CoA synthase	C\C=C\C\C=C\CCC(=O)[C@H]1O[C@H]1C(N)=O	-0.126	0.000454	0.00503
SID 26681509	BRD-K08417745	probe	CTSL1	inhibitor of cathepsin L	CCc1ccccc1NC(=O)CSC(=O)NNC(=O)[C@@H](Cc1c[nH]c2ccccc12)NC(=O)OC(C)(C)C	-0.131	0.000536	0.00575
decitabine	BRD-K79254416	FDA	DNMT1	inhibitor of DNA methyltransferase	Nc1ncn([C@H]2C[C@H](O)[C@@H](CO)O2)c(=O)n1	-0.123	0.000558	0.00581
BRD-K66453893	BRD-K66453893	GE-active	NA	product of diversity oriented synthesis	C[C@@H](CO)N1C[C@H](C)[C@H](CN(C)S(=O)(=O)c2ccc(Cl)cc2)Oc2ccc(NC(=O)CCC(F)(F)F)cc2CC1=O	-0.123	0.000626	0.00632
AZD7762	BRD-K86525559	clinical	CHEK1;CHEK2	inhibitor of checkpoint kinases 1 and 2	NC(=O)Nc1cc(sc1C(=O)N[C@H]1CCCNC1)-c1cccc(F)c1	-0.121	0.000643	0.00632
GW-843682X	BRD-K90382497	probe	PLK1;PLK3	inhibitor of PLK1 and PLK3	COc1cc2ncn(-c3cc(OCc4ccccc4C(F)(F)F)c(s3)C(N)=O)c2cc1OC	-0.126	0.000674	0.00645
YM-155	BRD-K76703230	clinical	BIRC5	inhibitor of survivin expression	COCCn1c2c(C(=O)c3ccccc3C2=O)[n+](Cc2cnccn2)c1C	-0.127	0.000712	0.00663
doxorubicin	BRD-K92093830	FDA	TOP2A	inhibitor of topoisomerase II	COc1cccc2C(=O)c3c(O)c4C[C@](O)(C[C@H](O[C@H]5C[C@H](N)[C@H](O)[C@H](C)O5)c4c(O)c3C(=O)c12)C(=O)CO	-0.119	0.000758	0.00688
BRD1812	BRD-K73261812	probe	NA	screening hit	Oc1ccc(C[C@@H]2N3[C@H](CN(Cc4cccc5ccccc45)C2=O)N(CCC3=O)C(=O)NCc2ccccc2)cc1	-0.119	0.00105	0.00933
KW-2449	BRD-K21718444	clinical	AURKA;FLT3	inhibitor of FLT3 and AURKA	O=C(N1CCNCC1)c1ccc(cc1)\C=C\c1n[nH]c2ccccc12	-0.116	0.00125	0.0108
ML239	BRD-K01121114	probe	NA	ML239; inhibitor of breast cancer stem cell proliferation	Clc1cc(Cl)c(OCC(=O)N\N=C\c2ccc[nH]2)c(Cl)c1	-0.116	0.0013	0.011
SNX-2112	BRD-K71281111	probe	HSP90AA1;HSP90B1	inhibitor of HSP90alpha and HSP90beta	CC1(C)Cc2c(c(nn2-c2ccc(C(N)=O)c(N[C@H]3CC[C@H](O)CC3)c2)C(F)(F)F)C(=O)C1	-0.113	0.00144	0.0117
leptomycin B	BRD-K27624156	probe	XPO1	inhibitor of exportin 1	CCC(\C=C\[C@@H]1OC(=O)C=C[C@@H]1C)=C\[C@H](C)C\C=C\C(C)=C\[C@@H](C)C(=O)[C@@H](C)[C@H](O)[C@@H](C)C\C(C)=C\C(O)=O	-0.112	0.00146	0.0117
epigallocatechin-3-monogallate	BRD-K55591206	probe	NA	natural product	Oc1cc(O)c2C[C@@H](OC(=O)c3cc(O)c(O)c(O)c3)[C@H](Oc2c1)c1cc(O)c(O)c(O)c1	-0.119	0.00172	0.0136
pazopanib	BRD-K74514084	FDA	FLT1;FLT3;KDR;KIT;PDGFRB	inhibitor of VEGFRs, c-KIT, and PDGFRB	CN(c1ccc2c(C)n(C)nc2c1)c1ccnc(Nc2ccc(C)c(c2)S(N)(=O)=O)n1	-0.112	0.00186	0.0136
ceranib-2	BRD-K31514534	probe	ACER1;ACER2;ACER3;ASAH1;ASAH2;ASAH2B	inhibitor of ceramidase activity	COc1ccc(\C=C\C(=O)c2c(-c3ccccc3)c3ccccc3[nH]c2=O)cc1	-0.11	0.00189	0.0136
BRD-K97651142	BRD-K97651142	probe	NA	aphrocallistin derivative	CN(CCc1cc(Br)c(OCCCNc2ncnc3n(C)cnc23)c(Br)c1)C(=O)c1ccc(C)cc1	-0.113	0.00192	0.0136
PHA-793887	BRD-K64800655	clinical	CDK1;CDK2;CDK4;CDK5;CDK7;CDK9	inhibitor of cyclin-dependent kinases	CC(C)CC(=O)Nc1n[nH]c2c1CN(C(=O)C1CCN(C)CC1)C2(C)C	-0.111	0.00192	0.0136
phloretin	BRD-K15563106	probe	SLC5A1	natural product; inhibitor of glucose uptake	Oc1ccc(CCC(=O)c2c(O)cc(O)cc2O)cc1	-0.112	0.00192	0.0136
curcumin	BRD-K74148702	clinical	NA	natural product; modulator of ROS; modulator of NF-kappa-B signaling	COc1cc(C=CC(=O)CC(=O)C=Cc2ccc(O)c(OC)c2)ccc1O	-0.11	0.00216	0.015
BRD-K34222889	BRD-K34222889	probe	NA	analog of the natural product piperlongumine	COc1ccc(cc1)C#CC1=CCCN(C(=O)\C=C\c2cc(OC)c(OC)c(OC)c2)C1=O	-0.109	0.00238	0.0162
brivanib	BRD-K28428262	clinical	FLT1;KDR	inhibitor of VEGFR 1/2	C[C@@H](O)COc1cn2ncnc(Oc3ccc4[nH]c(C)cc4c3F)c2c1C	-0.111	0.00243	0.0162
NSC 74859	BRD-K40853697	probe	STAT3	inhibitor of STAT3	Cc1ccc(cc1)S(=O)(=O)OCC(=O)Nc1ccc(C(O)=O)c(O)c1	-0.11	0.00256	0.0168
ML311	BRD-A40802033	probe	MCL1	inhibitor of MCL1	CCN1CCN(CC1)C(c1ccc(cc1)C(F)(F)F)c1ccc2cccnc2c1O	-0.107	0.00269	0.0173
piperlongumine	BRD-K24132293	probe	NA	natural product; modulator of ROS levels	COc1cc(cc(OC)c1OC)\C=C\C(=O)N1CCC=CC1=O	-0.107	0.00277	0.0175
obatoclax	BRD-K15600710	clinical	BCL2;BCL2L1;MCL1	inhibitor of MCL1, BCL2, and BCL-xL	COC1=CC(=N\C\1=C/c1[nH]c(C)cc1C)c1cc2ccccc2[nH]1	-0.106	0.00301	0.0187
parbendazole	BRD-K02407574	probe	NA	inhibitor of microtubule assembly	CCCCc1ccc2[nH]c(NC(=O)OC)nc2c1	-0.105	0.00307	0.0188
selumetinib	BRD-K57080016	clinical	MAP2K1;MAP2K2	inhibitor of MEK1 and MEK2	Cn1cnc2c(F)c(Nc3ccc(Br)cc3Cl)c(cc12)C(=O)NOCCO	0.106	0.00336	0.0201
MK-1775	BRD-K54256913	clinical	WEE1	inhibitor of WEE1	CN1CCN(CC1)c1ccc(Nc2ncc3c(n2)n(-c2cccc(n2)C(C)(C)O)n(CC=C)c3=O)cc1	-0.106	0.00341	0.0201
VER-155008	BRD-K32330832	probe	HSPA1A;HSPA1B;HSPA1L	inhibitor of HSP70	Nc1ncnc2n([C@@H]3O[C@H](COCc4ccc(cc4)C#N)[C@@H](O)[C@H]3O)c(NCc3ccc(Cl)c(Cl)c3)nc12	-0.104	0.00357	0.0205
narciclasine	BRD-K06792661	probe	RHOA	activates cellular activity of RhoA; modulator of Rho/Rho kinase/LIM kinase/cofilin signaling	O[C@H]1C=C2[C@@H](NC(=O)c3c(O)c4OCOc4cc23)[C@H](O)[C@@H]1O	-0.106	0.00359	0.0205
Ko-143	BRD-K64642496	probe	ABCG2	inhibitor of breast cancer resistance protein multidrug transporter (BCRP)	COc1ccc2c3C[C@@H]4N([C@@H](CC(C)C)c3[nH]c2c1)C(=O)[C@H](CCC(=O)OC(C)(C)C)NC4=O	-0.104	0.00368	0.0207
LY-2183240	BRD-K37865504	probe	FAAH	inhibitor of fatty acid amide hydrolase; inhibitor of anandamide uptake	CN(C)C(=O)n1nnnc1Cc1ccc(cc1)-c1ccccc1	-0.104	0.00387	0.0214
ciclopirox	BRD-K13044802	FDA	RRM1	substituted pyridone antimycotic; inhibitor of the iron-dependent enzyme ribonucleotide reductase	Cc1cc(C2CCCCC2)n(O)c(=O)c1	-0.102	0.00409	0.0223
SR-II-138A	BRD-K11172604	probe	EIF4A2;EIF4E;EIF4G1	silvestrol analog; inhibits translation by modulating the eIF4F complex	CON(C)C(=O)[C@H]1[C@@H](O)[C@@]2(O)c3c(O[C@]2([C@@H]1c1ccccc1)c1ccc(OC)cc1)cc(OC)cc3OC	-0.101	0.00436	0.0229
N9-isopropylolomoucine	BRD-K71726959	probe	CCNB1;CDK1;CDK5;CDK5R1	inhibitor of CDK1/cyclin B and CDK5/p35 complexes	CC(C)n1cnc2c(NCc3ccccc3)nc(NCCO)nc12	-0.104	0.00436	0.0229
rigosertib	BRD-K55187425	clinical	PIK3CA;PIK3CB;PLK1	inhibitor of polo-like kinase 1; inhibitor of PI3K catalytic subunits alpha and beta	COc1cc(OC)c(\C=C\S(=O)(=O)Cc2ccc(OC)c(NCC(O)=O)c2)c(OC)c1	-0.104	0.0044	0.0229
PL-DI	BRD-K83336168	probe	NA	dimer of piperlongumine; inducer of ROS	COc1cc(\C=C\C(=O)N2CCC=CC2=O)cc(OC)c1OCCN(C)CCOc1c(OC)cc(\C=C\C(=O)N2CCC=CC2=O)cc1OC	-0.103	0.00464	0.0238
indisulam	BRD-K17610631	clinical	CA9	inhibitor of carbonic anhydrase isoform IX	NS(=O)(=O)c1ccc(cc1)S(=O)(=O)Nc1cccc2c(Cl)c[nH]c12	-0.104	0.00485	0.0245
SU11274	BRD-K02965346	probe	MET	inhibitor of MET	CN(c1cccc(Cl)c1)S(=O)(=O)c1ccc2NC(=O)\C(=C/c3[nH]c(C)c(C(=O)N4CCN(C)CC4)c3C)c2c1	-0.101	0.00507	0.0252
TW-37	BRD-K28360340	probe	BCL2;BCL2L1	inhibitor of BCL2 and BCL-xL	CC(C)c1ccccc1Cc1cc(C(=O)Nc2ccc(cc2)S(=O)(=O)c2ccccc2C(C)(C)C)c(O)c(O)c1O	-0.102	0.00512	0.0252
BRD-K70511574	BRD-K62825658	probe	PLK1	inhibitor of polo-like kinase 1 (PLK1)	COc1ccc(cc1)S(=O)(=O)N(C(=O)C)c2ccccc2C=Cc3cc[n+]([O-])cc3	-0.101	0.0052	0.0252
chlorambucil	BRD-K29458283	FDA	NA	DNA alkylator	OC(=O)CCCc1ccc(cc1)N(CCCl)CCCl	-0.1	0.00599	0.0286
CHM-1	BRD-K94145482	probe	NA	inhibitor of tubulin polymerization	Fc1ccccc1-c1cc(=O)c2cc3OCOc3cc2[nH]1	-0.098	0.00627	0.0296
PD318088	BRD-A57798112	probe	MAP2K1;MAP2K2	inhibitor of MEK1 and MEK2	OCC(O)CONC(=O)c1cc(Br)c(F)c(F)c1Nc1ccc(I)cc1F	0.0958	0.00703	0.0328
NSC23766	BRD-A80213327	probe	RAC1;TIAM1;TRIO	inhibitor of RAC1-GEF interaction; prevents Rac1 activation by Rac-specific guanine nucleotide exchange factors (GEFs) TrioN and Tiam1	CCN(CC)CCCC(C)Nc1nc(C)cc(Nc2ccc3nc(C)cc(N)c3c2)n1	-0.0974	0.0072	0.0331
SMER-3	BRD-K92960067	probe	CUL1;SKP1	inhibitor of E3-ubiquitin ligase	O=C1c2ccccc2-c2nc3nonc3nc12	-0.102	0.00813	0.0369
FQI-2	BRD-K35498412	probe	NA	inhibitor of LSF1-mediated transcription	CCOc1ccccc1-c1cc(=O)[nH]c2cc3OCOc3cc12	-0.0926	0.00917	0.0411
PRIMA-1	BRD-K15318909	probe	TP53	re-activator of the pro-apoptotic activity of mutant p53	OCC1(CO)N2CCC(CC2)C1=O	-0.0962	0.00966	0.0427
valdecoxib	BRD-K12994359	FDA	PTGS2	inhibitor of cyclooxygenase-2 (COX2)	Cc1onc(c1-c1ccc(cc1)S(N)(=O)=O)-c1ccccc1	-0.0935	0.0108	0.0472
CR-1-31B	BRD-K23547378	probe	EIF4A2;EIF4E;EIF4G1	silvestrol analog; inhibits translation by modulating the eIF4F complex	CONC(=O)[C@H]1[C@@H](O)[C@@]2(O)c3c(O[C@]2([C@@H]1c1ccccc1)c1ccc(OC)cc1)cc(OC)cc3OC	-0.0906	0.011	0.0472
LE-135	BRD-K06593056	probe	RARB	antagonist of retinoic acid receptor beta	CN1c2cc3c(cc2N=C(c2ccc(cc2)C(O)=O)c2ccccc12)C(C)(C)CCC3(C)C	-0.0918	0.0111	0.0472
BRD-K41597374	BRD-K41597374	GE-active	NA	product of diversity oriented synthesis	C[C@H](CO)N1C[C@H](C)[C@H](CN(C)C(=O)Nc2cc(F)ccc2F)Oc2cc(ccc2S1(=O)=O)C#CC1CCCC1	-0.0898	0.0123	0.0516
PF-184	BRD-K11593101	probe	IKBKB	inhibitor of IKK-2	C[C@@]1(CO)CN(C[C@]1(C)CO)c1cc(C(=O)Nc2ccc3CCc4c(nn(c4-c3c2)-c2ccc(F)cc2)C(N)=O)c(Cl)cn1	-0.0912	0.0124	0.0517
sirolimus	BRD-K84937637	FDA	MTOR	inhibitor of mTOR	CO[C@@H]1C[C@H](C[C@@H](C)[C@@H]2CC(=O)[C@H](C)\C=C(C)\[C@@H](O)[C@@H](OC)C(=O)[C@H](C)C[C@H](C)\C=C\C=C\C=C(C)\[C@H](C[C@@H]3CC[C@@H](C)[C@@](O)(O3)C(=O)C(=O)N3CCCC[C@H]3C(=O)O2)OC)CC[C@H]1O	-0.0888	0.0127	0.0521
KU-60019	BRD-K36016295	probe	ATM	inhibitor of ataxia telangiectasia mutated (ATM)	C[C@H]1CN(CC(=O)Nc2ccc3Sc4c(Cc3c2)cccc4-c2cc(=O)cc(o2)N2CCOCC2)C[C@@H](C)O1	-0.0888	0.0133	0.0542
BRD-K61166597	BRD-K61166597	probe	NA	inhibitor of HDAC1 and HDAC2	Nc1ccc(cc1NC(=O)c1ccc(cc1)C(=O)NCCc1ccncc1)-c1cccs1	-0.0913	0.0141	0.0566
bendamustine	BRD-K17068645	FDA	NA	DNA alkylator	Cn1c(CCCC(O)=O)nc2cc(ccc12)N(CCCl)CCCl	-0.0918	0.0148	0.0588
NVP-231	BRD-A12571627	probe	CERK	inhibitor of ceramide kinase	O=C(Nc1nc2ccc(NC(=O)C34C[C@H]5C[C@H](C[C@H](C5)C3)C4)cc2s1)c1ccccc1	-0.0875	0.0151	0.0588
BRD-K64610608	BRD-K64610608	probe	NA	product of diversity oriented synthesis; screening hit	COc1ccc(cc1)S(=O)(=O)N(C)C[C@@H]1Oc2c(NC(=O)Nc3cccc4ccccc34)cccc2C(=O)N(C[C@H]1C)[C@@H](C)CO	0.0895	0.0151	0.0588
RG-108	BRD-K89391146	probe	DNMT1	inhibitor of DNA methyltransferase	OC(=O)[C@H](Cc1c[nH]c2ccccc12)N1C(=O)c2ccccc2C1=O	-0.0869	0.0155	0.0597
pifithrin-mu	BRD-K96799727	probe	HSPA1A;HSPA1B;HSPA1L;TP53	inhibitor of p53 binding to mitochondria; inhibitor of HSP70	NS(=O)(=O)C#Cc1ccccc1	-0.0873	0.0157	0.0599
BRD-K13999467	BRD-K13999467	GE-active	NA	product of diversity oriented synthesis	C[C@@H](CO)N1C[C@H](C)[C@H](CN(C)C(=O)Cc2ccncc2)Oc2cc(ccc2S1(=O)=O)C#Cc1ccccc1F	-0.0872	0.016	0.0601
StemRegenin 1	BRD-K36739687	probe	AHR	inhibitor of aryl hydrocarbon receptor	CC(C)n1cnc2c(NCCc3ccc(O)cc3)nc(nc12)-c1csc2ccccc12	-0.0866	0.0162	0.0601
bardoxolone methyl	BRD-K59437938	clinical	NA	electrophilic inducer of the NFE2L2-KEAP1 pathway	COC(=O)[C@@]12CCC(C)(C)C[C@@H]1[C@@H]1C(=O)C=C3[C@]4(C)C=C(C#N)C(=O)C(C)(C)[C@H]4CC[C@]3(C)[C@@]1(C)CC2	-0.0916	0.0163	0.0601
BRD-K88742110	BRD-K88742110	probe	HDAC8	inhibitor of HDAC8	COc1ccc(Cn2ccc3ccc(cc23)C(=O)NO)cc1	-0.0861	0.0176	0.0641
BRD-K92856060	BRD-K92856060	probe	NA	screening hit	COc1ccc(cc1[N+]([O-])=O)S(=O)(=O)N(C(C)=O)c1ccc(OC(C)=O)c2ccccc12	-0.0871	0.0181	0.0653
MGCD-265	BRD-K56277358	clinical	FLT1;FLT3;KDR;MET	inhibitor of c-MET and VEGFRs	Cn1cnc(c1)-c1cc2nccc(Oc3ccc(NC(=S)NC(=O)Cc4ccccc4)cc3F)c2s1	-0.0845	0.0184	0.066
isoevodiamine	BRD-A68631409	probe	NA	natural product	CN1C2N(CCc3c2[nH]c2ccccc32)C(=O)c2ccccc12	-0.0839	0.0193	0.0685
tosedostat	BRD-K92241597	clinical	ANPEP;LAP3;NPEPPS	inhibitor of leucine aminopeptidase 3 (LAP), puromycin-sensitive aminopeptidase (PuSA), and aminopeptidase N	CC(C)C[C@H]([C@H](O)C(=O)NO)C(=O)N[C@H](C(=O)OC1CCCC1)c1ccccc1	-0.0859	0.0198	0.0693
fluorouracil	BRD-K24844714	FDA	TYMS	pyrimidine analog; inhibitor of thymidylate synthase	Fc1c[nH]c(=O)[nH]c1=O	-0.0831	0.0205	0.0711
alisertib	BRD-K75295174	clinical	AURKA;AURKB	inhibitor of aurora kinases A and B	COc1cc(Nc2ncc3CN=C(c4cc(Cl)ccc4-c3n2)c2c(F)cccc2OC)ccc1C(O)=O	-0.0827	0.0214	0.0737
nintedanib	BRD-K49075727	clinical	FGFR1;FGFR2;FGFR3;FLT1;FLT3;KDR;PDGFRA;PDGFRB	inhibitor of c-KIT, VEGFRs, PDGFRs, and FGFRs	COC(=O)c1ccc2c(NC(=O)\C2=C(/Nc2ccc(cc2)N(C)C(=O)CN2CCN(C)CC2)c2ccccc2)c1	-0.0847	0.0218	0.0744
BRD-K51490254	BRD-K51490254	probe	HDAC6;HDAC8	inhibitor of HDAC6 and HDAC8	ONC(=O)c1cccc(c1)C(=O)Nc1ccccc1	-0.0831	0.0237	0.0793
PF-750	BRD-K83213911	probe	FAAH	inhibitor of fatty acid amide hydrolase	O=C(Nc1ccccc1)N1CCC(Cc2cnc3ccccc3c2)CC1	-0.0857	0.0241	0.0793
TG-100-115	BRD-K64785675	clinical	PIK3CD;PIK3CG	inhibitor of PI3K catalytic subunits delta and gamma	Nc1nc(N)c2nc(-c3cccc(O)c3)c(nc2n1)-c1cccc(O)c1	-0.0809	0.0242	0.0793
BRD-K80183349	BRD-K80183349	probe	HDAC1;HDAC2	inhibitor of HDAC1 and HDAC2	CC(=O)N1CCC(CC1)C(=O)Nc1cc(ccc1N)-c1cccs1	-0.0816	0.0242	0.0793
PX-12	BRD-A56592690	clinical	TXN	inhibitor of thioredoxin-1	CCC(C)SSc1ncc[nH]1	-0.0809	0.0266	0.0863
PAC-1	BRD-K92991072	probe	CASP3	activator of procaspase-3	Oc1c(CC=C)cccc1\C=N\NC(=O)CN1CCN(Cc2ccccc2)CC1	-0.0799	0.0301	0.0968
YK 4-279	BRD-A62182663	probe	DHX9;ERG;ETV1	inhibitor of RNA helicase A (RHA) binding to EWS-FLI1; inhibitor of ERG and ETV1 activity	COc1ccc(cc1)C(=O)CC1(O)C(=O)Nc2c1c(Cl)ccc2Cl	-0.0763	0.0327	0.104
CHIR-99021	BRD-K16189898	probe	GSK3B	inhibitor of GSK3 beta	Cc1c[nH]c(n1)-c1cnc(NCCNc2ccc(cn2)C#N)nc1-c1ccc(Cl)cc1Cl	-0.0773	0.034	0.107
SRT-1720	BRD-K53855319	probe	SIRT1	activator of sirtuin-1	O=C(Nc1cc(CN2CCNCC2)cc(c1)-c1nc2ccccc2[nH]1)c1cnc2ccccc2n1	-0.079	0.0344	0.108
PI-103	BRD-K67868012	probe	MTOR;PIK3CA;PIK3CB;PIK3CD;PIK3CG;PRKDC	inhibitor of DNA-PK, PI3K p110 delta, mTORC1, and catalytic subunits of PI3K	Oc1cccc(c1)-c1nc(N2CCOCC2)c2oc3ncccc3c2n1	-0.0759	0.0349	0.108
XL765	BRD-K75308783	clinical	MTOR;PIK3CA;PIK3CB;PIK3CD;PIK3CG;PRKDC	inhibitor of mTOR and PI3K kinase acitivities	COc1cc(Nc2nc3ccccc3nc2NS(=O)(=O)c2ccc(NC(=O)c3ccc(C)c(OC)c3)cc2)cc(OC)c1	-0.0765	0.0361	0.111
tivozanib	BRD-K53414658	clinical	FLT1;FLT3;KDR	inhibitor of VEGFRs	COc1cc2nccc(Oc3ccc(NC(=O)Nc4cc(C)on4)c(Cl)c3)c2cc1OC	-0.0758	0.0366	0.111
sorafenib	BRD-K23984367	FDA	BRAF;FLT3;KDR;RAF1	inhibitor of BRAF, CRAF, and VEGFR2	CNC(=O)c1cc(Oc2ccc(NC(=O)Nc3ccc(Cl)c(c3)C(F)(F)F)cc2)ccn1	-0.0752	0.0366	0.111
JW-480	BRD-K99655327	probe	NCEH1	inhibitor of serine hydrolase enzyme NCEH	CC(C)c1ccccc1OC(=O)NCCc1ccc2ccccc2c1	0.0738	0.041	0.123
PF-573228	BRD-K79239947	probe	PTK2	inhibitor of focal adhesion kinase	CS(=O)(=O)c1cccc(CNc2nc(Nc3ccc4NC(=O)CCc4c3)ncc2C(F)(F)F)c1	-0.0729	0.0427	0.127
ruxolitinib	BRD-K53972329	FDA	JAK1;JAK2	inhibitor of Janus kinases 1 and 2	N#CC[C@H](C1CCCC1)n1cc(cn1)-c1ncnc2[nH]ccc12	-0.0723	0.0442	0.13
axitinib	BRD-K29905972	FDA	FLT1;FLT3;KDR;KIT;PDGFRA;PDGFRB	inhibitor of VEGFRs, c-KIT, and PDGFR alpha and beta	CNC(=O)c1ccccc1Sc1ccc2c(\C=C\c3ccccn3)n[nH]c2c1	-0.0713	0.0474	0.139
Merck60	BRD-K04466929	probe	HDAC1;HDAC2	inhibitor of HDAC1 and HDAC2	CC(=O)Nc1ccc(cc1)C(=O)Nc1cc(ccc1N)-c1cccs1	-0.0705	0.0486	0.141
BRD-K45681478	BRD-K45681478	probe	NA	product of diversity oriented synthesis; screening hit	ClC1=C(NCC=C)C(=O)c2ccccc2C1=O	-0.0717	0.0497	0.143
NSC95397	BRD-K68143200	probe	CDC25A;CDC25B;CDC25C	inhibitor of cell division cycle 25 phosphatase (CDC25)	OCCSC1=C(SCCO)C(=O)c2ccccc2C1=O	-0.0747	0.0501	0.143
elocalcitol	BRD-A04287157	clinical	VDR	agonist of vitamin D receptor	CCC(O)(CC)\C=C\CC(C)C1=CC[C@@H]2[C@]1(C)CCC\C2=C/C=C1/C[C@@H](O)C[C@H](F)C1=C	-0.0702	0.0535	0.152
BIX-01294	BRD-K26818574	probe	EHMT2	inhibitor of G9a histone methyltransferase	COc1cc2nc(nc(NC3CCN(Cc4ccccc4)CC3)c2cc1OC)N1CCCN(C)CC1	-0.0688	0.0567	0.159
BRD-K11533227	BRD-K11533227	probe	HDAC1;HDAC2	inhibitor of HDAC1 and HDAC2	CC(=O)NC1CCN(CC1)C(=O)Nc1cc(ccc1N)-c1cccs1	-0.071	0.0578	0.161
gossypol	BRD-K19295594	clinical	BCL2;BCL2L1;LDHA;LDHB;LDHC	inhibitor of lactate dehydrogenase; inhibitor of BCL2 family members	CC(C)c1c(O)c(O)c(C=O)c2c(O)c(c(C)cc12)-c1c(C)cc2c(C(C)C)c(O)c(O)c(C=O)c2c1O	-0.0696	0.0589	0.161
WP1130	BRD-K43644456	probe	UCHL5;USP14;USP5;USP9X	inhibitor of the deubiquitinase activity of USP9X, USP5, USP14, and UCH37	CCC[C@H](NC(=O)C(=C\c1cccc(Br)n1)\C#N)c1ccccc1	-0.0688	0.0591	0.161
NSC48300	BRD-K45748132	probe	TASP1	inhibitor of threonine endopeptidase taspase 1	O[As](O)(=O)c1ccc(Cc2ccc(cc2)[As](O)(O)=O)cc1	-0.0678	0.0591	0.161
apicidin	BRD-K64606589	probe	HDAC1;HDAC2;HDAC3;HDAC6;HDAC8	inhibitor of HDAC1, HDAC2, HDAC3, HDAC6, and HDAC8	CC[C@@H](C)[C@@H]1NC(=O)[C@H](Cc2cn(OC)c3ccccc23)NC(=O)[C@H](CCCCCC(=O)CC)NC(=O)[C@H]2CCCCN2C1=O	-0.0669	0.0604	0.163
erlotinib	BRD-K70401845	FDA	EGFR;ERBB2	inhibitor of EGFR and HER2	COCCOc1cc2ncnc(Nc3cccc(c3)C#C)c2cc1OCCOC	0.0675	0.0607	0.163
L-685458	BRD-K87317732	probe	APH1A;NCSTN;PSEN1;PSENEN	inhibitor of gamma-secretase	CC(C)C[C@H](NC(=O)[C@@H](C[C@@H](O)[C@H](Cc1ccccc1)NC(=O)OC(C)(C)C)Cc1ccccc1)C(=O)N[C@@H](Cc1ccccc1)C(N)=O	-0.0667	0.0614	0.163
BRD-K66532283	BRD-K66532283	probe	HDAC1;HDAC2	inhibitor of HDAC1 and HDAC2	Nc1ccc(cc1NC(=O)C1=CCCC1)-c1cccs1	-0.0687	0.0628	0.166
BRD-K33199242	BRD-K33199242	GE-active	NA	product of diversity oriented synthesis	CNC[C@@H]1Oc2ccc(cc2CC(=O)N(C[C@@H]1C)[C@@H](C)CO)N(C)C	0.0671	0.0635	0.167
barasertib	BRD-K63923597	clinical	AURKB	inhibitor of aurora kinase B	CCN(CCO)CCCOc1ccc2c(Nc3cc(CC(=O)Nc4cccc(F)c4)[nH]n3)ncnc2c1	-0.0658	0.0688	0.179
AT7867	BRD-K12040459	probe	AKT1;AKT2;AKT3;RPS6KB2	inhibitor of AKT1/2/3 and S6K	Clc1ccc(cc1)C1(CCNCC1)c1ccc(cc1)-c1cn[nH]c1	-0.0653	0.0732	0.188
ISOX	BRD-K69840642	probe	HDAC6	inhibitor of HDAC6	CC(C)(C)OC(=O)Nc1ccc(cc1)-c1cc(no1)C(=O)NCCCCCCC(=O)NO	-0.0646	0.0734	0.188
IU1	BRD-K45841694	probe	USP14	inhibitor of the deubiquitinase activity of USP14	Cc1cc(C(=O)CN2CCCC2)c(C)n1-c1ccc(F)cc1	-0.0646	0.077	0.196
erastin	BRD-A25004090	probe	SLC7A11;VDAC1;VDAC2	modulator of voltage-dependent anion channels; inhibitor of solute carrier SLC7A11	CCOc1ccccc1-n1c(=O)c2ccccc2nc1C(C)N1CCN(CC1)C(=O)COc1ccc(Cl)cc1	-0.0631	0.0781	0.197
tanespimycin	BRD-K81473043	clinical	HSP90AA1	inhibitor of HSP90	CO[C@H]1C[C@H](C)CC2=C(NCC=C)C(=O)C=C(NC(=O)\C(C)=C\C=C/[C@H](OC)[C@@H](OC(N)=O)\C(C)=C\[C@H](C)[C@H]1O)C2=O	-0.0623	0.0809	0.203
ML320	BRD-K81491172	probe	GSK3B	inhibitor of GSK3 beta	COc1ccccc1[C@H]1c2c(NC3=C1C(=O)CC(C)(C)C3)n[nH]c2C(F)(F)F	-0.0635	0.0832	0.206
MK-2206	BRD-K68065987	clinical	AKT1	inhibitor of AKT1	NC1(CCC1)c1ccc(cc1)-c1nc2ccn3c(n[nH]c3=O)c2cc1-c1ccccc1	-0.0647	0.0833	0.206
BRD6340	BRD-K35716340	probe	NA	screening hit	C(Cn1c2ccccc2c2ccccc12)c1nc2ccccc2[nH]1	-0.0617	0.0857	0.211
BRD-K26531177	BRD-K26531177	probe	NA	analog of the natural product piperlongumine	COc1cc(CCC(=O)N2CCC=CC2=O)cc(OC)c1OC	-0.0638	0.0878	0.214
BRD8958	BRD-K68548958	probe	EP300	inhibitor of E1A binding protein p300	CC1=NN(C(=O)C\1=C\c1ccc(o1)-c1cc(C)c(C)cc1[N+]([O-])=O)c1ccc(cc1)C(O)=O	0.0621	0.0925	0.224
CD-1530	BRD-K25737009	probe	RARG	agonist of retinoic acid receptor gamma	OC(=O)c1ccc(cc1)-c1ccc2cc(c(O)cc2c1)C12CC3CC(CC(C3)C1)C2	-0.0619	0.097	0.233
bosutinib	BRD-K90746395	FDA	ABL1;SRC	inhibitor of SRC and ABL1	COc1cc(Nc2cc(nc3cc(OCCCN4CCN(C)CC4)c(OC)cc23)C#N)c(Cl)cc1Cl	-0.0601	0.0973	0.233
GSK-3 inhibitor IX	BRD-K04923131	probe	NA	inhibitor of JAK/STAT signaling	O\N=C1/C(Nc2ccccc12)=C1/C(=O)Nc2cc(Br)ccc12	-0.0594	0.105	0.247
SB-525334	BRD-K37720887	probe	TGFBR1	inhibitor of the transforming growth factor beta type 1 receptor	Cc1cccc(n1)-c1[nH]c(nc1-c1ccc2nccnc2c1)C(C)(C)C	-0.0584	0.105	0.247
ML031	BRD-K38985961	probe	S1PR2	inhibitor of sphingosine 1-phosphate receptor 2	Cc1cc(C(=O)CN2C(=O)CCC2=O)c(C)n1Cc1ccccc1	-0.0614	0.109	0.251
OSI-027	BRD-K87124298	clinical	MTOR	inhibitor of mTORC1 and mTORC2	COc1cccc2cc([nH]c12)-c1nc([C@H]2CC[C@@H](CC2)C(O)=O)n2ncnc(N)c12	-0.057	0.11	0.251
sildenafil	BRD-K50128260	FDA	PDE5A	inhibitor of phosphodiesterase 5A	CCCc1nn(C)c2C(=O)NC(=Nc12)c3cc(ccc3OCC)S(=O)(=O)N4CCN(C)CC4	0.0584	0.11	0.251
BRD-K71935468	BRD-K71935468	probe	NA	inducer of ROS	COC(=O)C(CC#Cc1ccc2NC(=O)[C@@]3([C@H]([C@H]4N([C@H]3c3ccccc3OCCO)[C@@H]([C@@H](OC4=O)c3ccccc3)c3ccccc3)C(=O)N3CCN(CC3)c3ncccn3)c2c1)C(=O)OC	-0.0589	0.11	0.251
oligomycin A	BRD-A81541225	probe	ATP5L2	inhibitor of mitochondrial ATP synthase	CCC1CCC2OC3(CC[C@@H](C)C(C[C@H](C)O)O3)[C@H](C)C(OC(=O)\C=C\[C@@H](C)[C@H](O)[C@@H](C)C(=O)[C@H](C)[C@@H](O)[C@H](C)C(=O)[C@@](C)(O)[C@H](O)[C@@H](C)C\C=C\C=C\1)[C@H]2C	-0.057	0.112	0.251
linsitinib	BRD-K08589866	clinical	IGF1R;INSR	inhibitor of insulin-like growth factor 1 receptor and insulin receptor	CC1(O)CC(C1)c2nc(c3ccc4ccc(nc4c3)c5ccccc5)c6c(N)nccn26	-0.0573	0.112	0.251
KHS101	BRD-K78978711	probe	TACC3	binder of TACC3, a component of the centrosome and mitotic spindle	CC(C)CNc1ccnc(NCc2csc(n2)-c2ccccc2)n1	-0.0586	0.112	0.251
AZD8055	BRD-K69932463	clinical	MTOR	inhibitor of mTOR	COc1ccc(cc1CO)-c1ccc2c(nc(nc2n1)N1CCOC[C@@H]1C)N1CCOC[C@@H]1C	-0.0563	0.112	0.251
tretinoin	BRD-K64634304	FDA	RARA;RARB;RARG	agonist of retinoid acid receptors	CC(=CC=CC(=CC(=O)O)C)C=CC1=C(C)CCCC1(C)C	-0.0575	0.114	0.253
dexamethasone	BRD-A35108200	FDA	NR3C1	agonist of glucocorticoid receptor	CC1CC2C3CCC4=CC(=O)C=CC4(C)C3(F)C(O)CC2(C)C1(O)C(=O)CO	-0.0571	0.116	0.258
BMS-195614	BRD-K45935533	probe	RARA;RARB;RARG	antagonist of retinoic acid receptors	CC1(C)CC=C(c2cnc3ccccc3c2)c2cc(ccc12)C(=O)Nc1ccc(cc1)C(O)=O	-0.0568	0.117	0.258
16-beta-bromoandrosterone	BRD-K98404142	probe	NA	dehydroepiandrosterone (DHEA) analog	C[C@]12CC[C@H]3[C@@H](CC[C@H]4C[C@H](O)CC[C@]34C)[C@@H]1C[C@H](Br)C2=O	-0.0569	0.121	0.263
dacarbazine	BRD-K35520305	FDA	NA	DNA alkylator	CN(C)\N=N\c1[nH]cnc1C(N)=O	-0.0558	0.121	0.263
vandetanib	BRD-K77625799	FDA	EGFR;KDR	inhibitor of VEGFR2 and EGFR	COc1cc2c(Nc3ccc(Br)cc3F)ncnc2cc1OCC1CCN(C)CC1	0.0553	0.127	0.274
silmitasertib	BRD-K81458380	clinical	CSNK2A1;CSNK2A2	inhibitor of casein kinase 2	OC(=O)c1ccc2c(c1)nc(Nc1cccc(Cl)c1)c1ccncc21	-0.0563	0.128	0.274
zebularine	BRD-A01145011	probe	DNMT1	inhibitor of DNA methyltransferases	OC[C@H]1O[C@H](C(O)[C@H]1O)n1cccnc1=O	-0.0543	0.13	0.274
fluvastatin	BRD-A52530402	FDA	HMGCR	inhibitor of HMG-CoA reductase	CC(C)N1C(\C=C\C(O)CC(O)CC(O)=O)C(c2ccccc12)c1ccc(F)cc1	-0.0551	0.13	0.274
BRD-K29313308	BRD-K29313308	probe	HDAC3	inhibitor of HDAC3	CC(=O)Nc1ccc(cc1)C(=O)Nc1ccc(F)cc1N	-0.0551	0.13	0.274
MLN2238	BRD-K78659596	clinical	PSMB5	inhibitor of 20S proteasome at the chymotrypsin-like proteolytic (beta-5) site	CC(C)C[C@H](NC(=O)CNC(=O)c1cc(Cl)ccc1Cl)B(O)O	-0.0538	0.132	0.276
olaparib	BRD-K02113016	clinical	PARP1;PARP2	inhibitor of poly (ADP-ribose) polymerase 1 and 2	Fc1ccc(Cc2n[nH]c(=O)c3ccccc23)cc1C(=O)N1CCN(CC1)C(=O)C1CC1	-0.0539	0.132	0.276
bexarotene	BRD-K92441787	FDA	RXRA;RXRB;RXRG	inhibitor of retinoid X receptors	Cc1cc2c(cc1C(=C)c1ccc(cc1)C(O)=O)C(C)(C)CCC2(C)C	-0.054	0.138	0.286
GANT-61	BRD-K09485525	probe	NA	inhibitor of hedgehog signaling pathway	CN(C)c1ccccc1CN1CCCN(Cc2ccccc2N(C)C)C1c1ccncc1	0.0535	0.139	0.286
BRD-K04800985	BRD-K04800985	GE-active	NA	product of diversity oriented synthesis	C[C@@H](CO)N1C[C@@H](C)[C@@H](CN(C)CC2CCCCC2)Oc2ccc(NC(=O)Nc3c(C)noc3C)cc2C1=O	-0.0537	0.14	0.286
BRD-K55116708	BRD-K55116708	probe	NA	product of diversity oriented synthesis; inhibitor of leukemic stem cells	C[C@@H](CO)N1C[C@@H](C)[C@@H](CN(C)Cc2ccc(cc2)C(=O)Nc2ccccc2N)Oc2c(NC(=O)Nc3ccccc3)cccc2C1=O	-0.0543	0.141	0.286
afatinib	BRD-K66175015	clinical	EGFR;ERBB2	inhibitor of EGFR and HER2	CN(C)C\C=C\C(=O)Nc1cc2c(Nc3ccc(F)c(Cl)c3)ncnc2cc1O[C@H]1CCOC1	0.0556	0.144	0.292
BRD-K52037352	BRD-K52037352	GE-active	NA	product of diversity oriented synthesis	C[C@@H](CO)N1C[C@H](C)[C@H](CN(C)C(=O)Nc2cccc3ccccc23)Oc2ccc(NC(=O)NC3CCCCC3)cc2CC1=O	-0.0552	0.15	0.302
triptolide	BRD-A13122391	clinical	NA	natural product; inhibitor of RNA polymerase II	CC(C)[C@]12O[C@H]1[C@@H]1O[C@]11[C@]3(O[C@H]3CC3C4=C(CC[C@]13C)C(=O)OC4)[C@@H]2O	-0.0515	0.151	0.302
BRD1835	BRD-K62801835	probe	EZH2	product of diversity oriented synthesis; screening hit	C[C@@H](CO)N1C[C@H](C)[C@@H](CN(C)Cc2ccc(cc2)C(O)=O)Oc2cc(ccc2S1(=O)=O)C#CCC1CCCC1	-0.0523	0.152	0.303
PIK-93	BRD-K29395450	probe	PIK3CG	inhibitor of PI3K catalytic subunit gamma	CC(=O)Nc1nc(C)c(s1)-c1ccc(Cl)c(c1)S(=O)(=O)NCCO	-0.052	0.154	0.304
BIBR-1532	BRD-K04623885	probe	TERT	inhibitor of telomerase reverse transcriptase	C\C(=C/C(=O)Nc1ccccc1C(O)=O)c1ccc2ccccc2c1	-0.0503	0.162	0.319
entinostat	BRD-K77908580	clinical	HDAC1;HDAC2;HDAC3;HDAC6;HDAC8	inhibitor of HDAC1, HDAC2, HDAC3, HDAC6, and HDAC8	Nc1ccccc1NC(=O)c1ccc(CNC(=O)OCc2cccnc2)cc1	-0.0499	0.168	0.328
BRD-K94991378	BRD-K94991378	probe	NA	inducer of ROS	COCCOC(=O)N1C(=O)[C@]2([C@@H]([C@@H]3N([C@@H]2c2ccccc2OCCO)[C@H]([C@H](OC3=O)c2ccccc2)c2ccccc2)C(=O)NCC=C)c2cc(ccc12)C#CCC(C(=O)OC)C(=O)OC	-0.0515	0.17	0.328
BRD-A02303741	BRD-A02303741	probe	DOT1L	inhibitor of histone methyltransferases	CC(C)N(CCCNC(=O)Nc1ccc(cc1)C(C)(C)C)C[C@H]1O[C@H](C(O)[C@H]1O)n1cnc2c(N)ncnc12	-0.0513	0.17	0.328
pifithrin-alpha	BRD-K66874953	probe	NA	inhibitor of p53-dependent signaling	Cc1ccc(cc1)C(=O)Cn1c2CCCCc2sc1=N	-0.0489	0.176	0.338
SNS-032	BRD-K43389698	clinical	CDK16;CDK17;CDK2;CDK7;CDK9;CDKL5	inhibitor of cyclin-dependent kinases	CC(C)(C)c1cnc(CSc2cnc(NC(=O)C3CCNCC3)s2)o1	-0.05	0.18	0.343
SCH-529074	BRD-K24376488	probe	TP53	activator of mutant p53	CN(C)CCCNc1nc(CN2CCN(CC2)C(c2ccc(Cl)cc2)c2ccc(Cl)cc2)nc2ccccc12	-0.0501	0.18	0.343
itraconazole	BRD-A34817987	FDA	NA	anti-fungal agent; inhibitor of hedgehog signaling pathway	CCC(C)n1ncn(-c2ccc(cc2)N2CCN(CC2)c2ccc(OCC3COC(Cn4cncn4)(O3)c3ccc(Cl)cc3Cl)cc2)c1=O	0.0494	0.181	0.343
SKI-II	BRD-K20755323	probe	SPHK1	inhibitor of sphingosine kinase 1	Oc1ccc(Nc2nc(cs2)-c2ccc(Cl)cc2)cc1	-0.0482	0.189	0.355
BRD-K28456706	BRD-K28456706	probe	HNF4A	inhibitor of hepatocyte nuclear factor 4 alpha	Cc1c(oc2ccc3ccccc3c12)[N+]([O-])=O	-0.0474	0.193	0.361
LBH-589	BRD-K02130563	clinical	HDAC1;HDAC2;HDAC3;HDAC6;HDAC8	inhibitor of HDAC1, HDAC2, HDAC3, HDAC6, and HDAC8	Cc1[nH]c2ccccc2c1CCNCc1ccc(\C=C\C(=O)NO)cc1	-0.0465	0.194	0.362
WAY-362450	BRD-K54640016	probe	NR1H4	agonist of farnesoid X receptor	CC(C)OC(=O)C1=CN(CC(C)(C)c2c1[nH]c1ccccc21)C(=O)c1ccc(F)c(F)c1	-0.0463	0.196	0.362
AGK-2	BRD-K32536677	probe	SIRT2	inhibitor of sirtuin 2	Clc1ccc(Cl)c(c1)-c1ccc(\C=C(/C#N)C(=O)Nc2cccc3ncccc23)o1	0.0464	0.199	0.368
I-BET151	BRD-K36363294	probe	BRD2;BRD3;BRD4	inhibitor of bromodomain (BRD) and extra-C terminal domain (BET) proteins	COc1cc2c3n([C@H](C)c4ccccn4)c(=O)[nH]c3cnc2cc1-c1c(C)noc1C	-0.0451	0.206	0.378
neuronal differentiation inducer III	BRD-K53903639	probe	NA	induction of rat HCN cell differentiation as judged by induction of neuronal reporter neuroD activity	O=C(NC1CC1)c1cc(on1)-c1cccs1	-0.0449	0.21	0.383
neratinib	BRD-K85606544	clinical	EGFR;ERBB2	inhibitor of EGFR and HER2	CCOc1cc2ncc(C#N)c(Nc3ccc(OCc4ccccn4)c(Cl)c3)c2cc1NC(=O)\C=C\CN(C)C	0.0434	0.223	0.405
momelotinib	BRD-K87737963	clinical	JAK1;JAK2	inhibitor of Janus kinases 1 and 2	O=C(NCC#N)c1ccc(cc1)-c1ccnc(Nc2ccc(cc2)N2CCOCC2)n1	-0.0443	0.228	0.412
GW-405833	BRD-K10705233	probe	CNR2	partial agonist of cannabinoid receptor 2	COc1ccc2n(C(=O)c3cccc(Cl)c3Cl)c(C)c(CCN3CCOCC3)c2c1	-0.0431	0.232	0.416
fingolimod	BRD-K88025533	FDA	S1PR1	inhibitor of sphingosine 1-phosphate receptor	CCCCCCCCc1ccc(CCC(N)(CO)CO)cc1	-0.0432	0.233	0.416
Ki8751	BRD-K47150025	probe	KDR;KIT;PDGFRA	inhibitor of VEGFR2, c-KIT, and PDGFRA	COc1cc2nccc(Oc3ccc(NC(=O)Nc4ccc(F)cc4F)c(F)c3)c2cc1OC	-0.0431	0.24	0.427
bortezomib	BRD-K88510285	FDA	PSMB1;PSMB2;PSMB5;PSMD1;PSMD2	inhibitor of 26S proteasome	CC(C)C[C@H](NC(=O)[C@H](Cc1ccccc1)NC(=O)c1cnccn1)B(O)O	-0.0422	0.244	0.433
Compound 1541A	BRD-K30064966	probe	CASP3;CASP6;CASP7	activators of executioner procaspases 3, 6, and 7	Oc1cccc2cc(C(=O)Nc3cccc(c3)-c3cn4ccccc4n3)c(=O)oc12	-0.043	0.25	0.44
1S,3R-RSL-3	BRD-K23853216	probe	GPX4	synthetic lethal with HRAS in engineered cells; inhibitor of GPX4	COC(=O)[C@H]1Cc2c([nH]c3ccccc23)[C@@H](N1C(=O)CCl)c1ccc(cc1)C(=O)OC	-0.0402	0.257	0.45
regorafenib	BRD-K16730910	FDA	BRAF;KDR;KIT;RET	inhibitor of BRAF, RET, KIT, and VEGFR2	CNC(=O)c1cc(Oc2ccc(NC(=O)Nc3ccc(Cl)c(c3)C(F)(F)F)c(F)c2)ccn1	-0.0413	0.261	0.455
BRD-K09587429	BRD-K09587429	GE-active	NA	product of diversity oriented synthesis	C[C@@H](NC(=O)C[C@@H]1CC[C@@H](NC(=O)CN2CCOCC2)[C@H](CO)O1)c1ccccc1	0.042	0.269	0.466
AZD6482	BRD-K58772419	clinical	PIK3CB;PIK3CD	inhibitor of PI3K catalytic subunits beta and delta	C[C@@H](Nc1ccccc1C(O)=O)c1cc(C)cn2c1nc(cc2=O)N1CCOCC1	-0.0393	0.271	0.468
CID-5951923	BRD-A86956638	probe	KLF5	modulator of KLF5 expression	CN(C1CCS(=O)(=O)C1)C(=O)COC(=O)\C=C\c1cccc(c1)[N+]([O-])=O	0.0396	0.274	0.472
BMS-754807	BRD-K13049116	probe	IGF1R	inhibitor of insulin-like growth factor 1 receptor and insulin receptor	C[C@]1(CCCN1c1nc(Nc2cc(n[nH]2)C2CC2)c2cccn2n1)C(=O)Nc1ccc(F)nc1	-0.0391	0.276	0.472
Compound 7d-cis	BRD-K61829047	probe	XPO1	inhibitor of CRM1-mediated nucleocytoplasmic transport	CCOC(=O)\C=C/n1nnc(n1)-c1cccc(Cl)c1	-0.0418	0.278	0.472
BMS-345541	BRD-K13566078	probe	IKBKB	inhibitor of IKK-2	Cc1cnc2c(NCCN)nc3ccc(C)cc3n12	-0.0394	0.279	0.472
CAY10576	BRD-K51781482	probe	IKBKE	inhibitor of IKK-epsilon	COc1cc2ncn(-c3cc(OCc4ccccc4S(C)(=O)=O)c(s3)C#N)c2cc1OC	0.0405	0.28	0.472
Bax channel blocker	BRD-A18763547	probe	BAX	inhibitor of BAX-mediated mitochondrial cytochrome c release	OC(CN1CCNCC1)Cn1c2ccc(Br)cc2c2cc(Br)ccc12	-0.0408	0.284	0.476
ML210	BRD-K01877528	probe	NA	selectively kills engineered cells expressing mutant HRAS	Cc1onc(C(=O)N2CCN(CC2)C(c2ccc(Cl)cc2)c2ccc(Cl)cc2)c1[N+]([O-])=O	-0.0389	0.285	0.476
temozolomide	BRD-A94153989	FDA	NA	DNA alkylator	CN1N=Nc2c(ncn2C1=O)C(=O)N	0.0382	0.287	0.477
MI-1	BRD-K64497429	probe	MEN1	binder of menin; inhibitor of menin-MLL fusion protein	CC1(C)CN=C(S1)N1CCN(CC1)c1ncnc2sc3CCCCc3c12	-0.0397	0.292	0.483
trifluoperazine	BRD-K89732114	FDA	DRD2	antagonist of dopamine receptor D2	CN1CCN(CCCN2c3ccccc3Sc3ccc(cc23)C(F)(F)F)CC1	0.0389	0.296	0.488
NPC-26	BRD-K36852164	probe	NA	induces cell death through a non-apoptotic, mitochondrial-dependent mechanism	CCOC(=O)c1c(NC(=O)c2ccc(s2)[N+]([O-])=O)sc2c1CC(C)(C)NC2(C)C	-0.0381	0.3	0.491
AM-580	BRD-K06854232	probe	RARA	agonist of retinoic acid receptor alpha	CC1(C)CCC(C)(C)c2cc(ccc12)C(=O)Nc1ccc(cc1)C(O)=O	-0.0375	0.306	0.499
JQ-1	BRD-K54606188	probe	BRDT	inhibitor of bromodomain (BRD) and extra-C terminal domain (BET) proteins	Cc1sc-2c(c1C)C(=N[C@@H](CC(=O)OC(C)(C)C)c1nnc(C)n-21)c1ccc(Cl)cc1	-0.0362	0.311	0.504
AA-COCF3	BRD-K07303502	probe	FAAH;PLA2G4A;PLA2G4B;PLA2G4C;PLA2G4D	inhibitor of cytosolic phospholipase A2; inhibitor of fatty acid amide hydrolase	CCCCC\C=C/C\C=C/C\C=C/C\C=C/CCCC(=O)C(F)(F)F	-0.0367	0.312	0.504
SJ-172550	BRD-K93095519	probe	MDM2;TP53	inhibitor of p53-MDM2 interaction	CCOc1cc(cc(Cl)c1OCC(=O)OC)\C=C1C(=O)N(N=C/1C)c1ccccc1	0.0364	0.315	0.507
vorinostat	BRD-K81418486	FDA	HDAC1;HDAC2;HDAC3;HDAC6;HDAC8	inhibitor of HDAC1, HDAC2, HDAC3, HDAC6, and HDAC8	ONC(=O)CCCCCCC(=O)Nc1ccccc1	-0.036	0.322	0.516
GSK525762A	BRD-K08109215	probe	BRD2;BRD3;BRD4	inhibitor of bromodomain (BRD) and extra-C terminal domain (BET) proteins	CCNC(=O)C[C@@H]1N=C(c2ccc(Cl)cc2)c2cc(OC)ccc2-n2c(C)nnc12	-0.0342	0.338	0.539
crizotinib	BRD-K78431006	FDA	ALK;MET	inhibitor of c-MET and ALK	C[C@@H](Oc1cc(cnc1N)-c1cnn(c1)C1CCNCC1)c1c(Cl)ccc(F)c1Cl	-0.0338	0.351	0.557
KU-0063794	BRD-K67566344	probe	MTOR	inhibitor of mTOR	COc1ccc(cc1CO)-c1ccc2c(nc(nc2n1)N1C[C@H](C)O[C@H](C)C1)N1CCOCC1	-0.0334	0.352	0.557
foretinib	BRD-K03449891	clinical	KDR;MET	inhibitor of MET and VEGFR2	COc1cc2c(Oc3ccc(NC(=O)C4(CC4)C(=O)Nc4ccc(F)cc4)cc3F)ccnc2cc1OCCCN1CCOCC1	-0.0333	0.358	0.562
PF-543	BRD-K79877282	probe	SPHK1	inhibitor of sphingosine kinase-1	Cc1cc(CS(=O)(=O)c2ccccc2)cc(OCc2ccc(CN3CCC[C@@H]3CO)cc2)c1	-0.0332	0.359	0.562
semagacestat	BRD-K65592642	clinical	APH1A;NCSTN;PSEN1;PSENEN	inhibitor of gamma-secretase	CC(C)[C@H](O)C(=O)N[C@@H](C)C(=O)N[C@H]1c2ccccc2CCN(C)C1=O	-0.0321	0.369	0.576
PRL-3 inhibitor I	BRD-K09907482	probe	PTP4A3	inhibitor of phosphatase of regenerating liver-3 (PRL3)	Brc1ccc(OCc2ccccc2Br)c(\C=C2\SC(=S)NC2=O)c1	-0.0327	0.372	0.577
cucurbitacin I	BRD-A28105619	probe	NA	natural product; modulator of NFKB1 and STAT3 signaling	CC(C)(O)\C=C\C(=O)[C@](C)(O)C1[C@H](O)C[C@@]2(C)C3CC=C4C(CC(=O)C(=O)C4(C)C)[C@]3(C)C(=O)C[C@]12C	-0.0324	0.374	0.579
gefitinib	BRD-K64052750	FDA	AKT1;EGFR	inhibitor of EGFR and AKT1	COc1cc2ncnc(Nc3ccc(F)c(Cl)c3)c2cc1OCCCN1CCOCC1	0.0321	0.378	0.58
necrostatin-7	BRD-K50145167	probe	NA	inhibitor of necroptosis	Fc1ccc(cc1)-c1n[nH]cc1C=C1SC(=N)N(C1=O)c1nccs1	-0.0315	0.381	0.58
cabozantinib	BRD-K51544265	FDA	FLT3;KDR;MET;RET	inhibitor of c-MET, VEGFR2/3, and RET	COc1cc2nccc(Oc3ccc(NC(=O)C4(CC4)C(=O)Nc4ccc(F)cc4)cc3)c2cc1OC	-0.032	0.381	0.58
NSC30930	BRD-K29711668	probe	SRD5A2	inhibitor of steroid 5-alpha reductase	OC(=O)c1cc2cc(OCc3ccccc3)ccc2[nH]1	0.0314	0.382	0.58
saracatinib	BRD-K19540840	clinical	ABL1;SRC	inhibitor of SRC and ABL1	CN1CCN(CCOc2cc(OC3CCOCC3)c3c(Nc4c5OCOc5ccc4Cl)ncnc3c2)CC1	0.0312	0.384	0.58
BRD4132	BRD-K86574132	probe	NA	screening hit	CC(C)N1C(=O)S\C(=C\c2ccc(Sc3nc4ccccc4[nH]3)o2)C1=O	-0.0318	0.385	0.58
Compound 23 citrate	BRD-K67112618	probe	NA	analog of natural product cortistatin	CN(C)[C@H]1CC[C@H]2[C@@H](CC[C@H]3[C@@H]4CC=C(c5ccc6cnccc6c5)[C@@]4(C)CC[C@H]23)C1	-0.0318	0.388	0.582
serdemetan	BRD-K60219430	clinical	MDM2	inhibitor of MDM2	C(Cc1c[nH]c2ccccc12)Nc1cccc(Nc2ccncc2)c1	-0.0317	0.394	0.588
BRD-K02251932	BRD-K02251932	GE-active	NA	product of diversity oriented synthesis	C[C@H](CO)N1C[C@H](C)[C@H](CN(C)C(=O)NC2CCCCC2)Oc2c(NS(=O)(=O)c3ccc(F)cc3)cccc2C1=O	-0.0318	0.397	0.591
BRD-K85133207	BRD-K85133207	probe	HDAC1	inhibitor of HDAC1	CC(=O)N[C@H]1C[C@H](C1)C(=O)Nc1cc(ccc1N)-c1ccc(F)cc1	-0.0307	0.4	0.591
lenvatinib	BRD-K39974922	FDA	FLT1;FLT3;KDR;KIT;PDGFRA;PDGFRB	inhibitor of VEGFRs, c-KIT, and PDGFR alpha and beta	COc1cc2nccc(Oc3ccc(NC(=O)NC4CC4)c(Cl)c3)c2cc1C(N)=O	-0.0302	0.401	0.591
imatinib	BRD-K92723993	FDA	ABL1;BCR;KIT	inhibitor of BCR-ABL1 and c-KIT	CN1CCN(Cc2ccc(cc2)C(=O)Nc2ccc(C)c(Nc3nccc(n3)-c3cccnc3)c2)CC1	-0.03	0.407	0.597
EX-527	BRD-K76964878	clinical	SIRT1	inhibitor of sirtuin 1	NC(=O)[C@H]1CCCc2c1[nH]c1ccc(Cl)cc21	0.0303	0.413	0.602
BRD-K71781559	BRD-K71781559	probe	NA	screening hit	OC(=O)c1ccc(NCc2nc3cc4ccccc4cc3[nH]2)cc1	-0.0298	0.417	0.602
cytochalasin B	BRD-K26664453	probe	NA	inhibitor of actin polymerization	C[C@H]1[C@H]2[C@H](Cc3ccccc3)NC(=O)[C@]22OC(=O)\C=C\[C@H](O)CCC[C@@H](C)C\C=C\[C@H]2[C@H](O)C1=C	-0.029	0.418	0.602
DBeQ	BRD-K59204667	probe	VCP	inhibitor of p97 in cells	C(Nc1nc(NCc2ccccc2)c2ccccc2n1)c1ccccc1	-0.0293	0.419	0.602
Mdivi-1	BRD-K61128465	probe	DNM1	inhibitor of dynamin 1; inhibitor of mitrochondrial division inhibitor	COc1cc(c(Cl)cc1Cl)-n1c(=S)[nH]c2ccccc2c1=O	-0.0293	0.419	0.602
ML050	BRD-A83255679	probe	GPER1	antagonist of GPR30	Brc1cc2OCOc2cc1C1Nc2ccccc2C2C=CCC12	-0.0291	0.42	0.602
BRD-K50799972	BRD-K50799972	GE-active	NA	product of diversity oriented synthesis	COc1ccccc1-c1cccc(c1)-c1nc(cc2CN([C@@H](CCO)c12)[S@@](=O)C(C)(C)C)C(=O)NCc1ccncc1	-0.0284	0.433	0.618
GDC-0941	BRD-K52911425	clinical	PIK3CA;PIK3CB;PIK3CD;PIK3CG	inhibitor of PI3K kinase activity	CS(=O)(=O)N1CCN(Cc2cc3nc(nc(N4CCOCC4)c3s2)-c2cccc3[nH]ncc23)CC1	-0.0277	0.437	0.621
AC55649	BRD-K93176058	probe	RARB	agonist of retinoic acid receptor beta	CCCCCCCCc1ccc(cc1)-c1ccc(cc1)C(O)=O	-0.0273	0.453	0.641
TGX-221	BRD-A41692738	probe	PIK3CB	inhibitor of PI3K catalytic subunit beta	CC(Nc1ccccc1)c1cc(C)cn2c1nc(cc2=O)N1CCOCC1	0.0261	0.467	0.651
tipifarnib-P1	BRD-K63195589	clinical	FNTA	inhibitor of farnesyltransferase	Cn1cncc1[C@](N)(c1ccc(Cl)cc1)c1ccc2n(C)c(=O)cc(-c3cccc(Cl)c3)c2c1	-0.0262	0.469	0.651
KU-55933	BRD-K25311561	probe	ATM	inhibitor of ataxia telangiectasia mutated (ATM)	O=c1cc(oc(c1)-c1cccc2Sc3ccccc3Sc12)N1CCOCC1	-0.0262	0.469	0.651
C6-ceramide	BRD-K08608874	probe	MAPK1;PPP2CA;UGCG	inhibitor of glucosylceramide synthase; activator of MAP kinase (ERK); stimulator of protein phosphatase 2A	CCCCCCCCCCCCC\C=C\[C@@H](O)[C@H](CO)NC(=O)CCCCC	-0.0258	0.47	0.651
vorapaxar	BRD-K93442924	clinical	F2R	antagonist of proteinase-activated receptor 1 (PAR1)	CCOC(=O)N[C@@H]1CC[C@@H]2[C@H](C[C@@H]3[C@@H]([C@@H](C)OC3=O)[C@H]2\C=C\c2ccc(cn2)-c2cccc(F)c2)C1	-0.0262	0.471	0.651
NVP-BSK805	BRD-K02017404	probe	JAK2	inhibitor of Janus kinase 2	Fc1cc(cc(F)c1CN1CCOCC1)-c1cccc2ncc(nc12)-c1cnn(c1)C1CCNCC1	-0.026	0.472	0.651
spautin-1	BRD-K84964099	probe	USP10;USP13	inhibitor of the deubiquitinase activity of USP13 and USP10	Fc1ccc(CNc2ncnc3ccc(F)cc23)cc1	-0.026	0.473	0.651
necrostatin-1	BRD-A36318220	probe	RIPK1	inhibitor of receptor-interacting protein kinase 1; inhibitor of the necroptosis cell death pathway	CN1C(=S)NC(Cc2c[nH]c3ccccc23)C1=O	-0.0258	0.484	0.664
lomeguatrib	BRD-K27955832	clinical	MGMT	inhibitor of methylguanine-DNA methyltransferase	Nc1nc(OCc2cc(Br)cs2)c2[nH]cnc2n1	0.0248	0.487	0.666
azacitidine	BRD-K03406345	FDA	DNMT1	inhibitor of DNA methyltransferase	Nc1ncn([C@@H]2O[C@H](CO)[C@@H](O)[C@H]2O)c(=O)n1	-0.0252	0.494	0.673
ABT-737	BRD-K56301217	clinical	BCL2;BCL2L1;BCL2L2	inhibitor of BCL2, BCL-xL, and BCL-W	CN(C)CC[C@H](CSc1ccccc1)Nc1ccc(cc1[N+]([O-])=O)S(=O)(=O)NC(=O)c1ccc(cc1)N1CCN(Cc2ccccc2-c2ccc(Cl)cc2)CC1	-0.0249	0.509	0.69
ML258	BRD-A82720512	probe	BCL2L10	inhibitor of BIM-BCL-B interaction	COc1ccc(CN2c3nnnn3C3C(C2=O)C2(CCCC2)Cc2ccccc32)cc1	-0.0235	0.513	0.692
BRD-K02492147	BRD-K02492147	GE-active	NA	product of diversity oriented synthesis	CN1CCN(CC1)C(=O)C[C@@H]1O[C@H](CO)[C@@H](NS(=O)(=O)c2cccc(F)c2)C=C1	-0.025	0.516	0.692
BRD-A71883111	BRD-A71883111	probe	IDH1	putative inhibitor of IDH1 R132H	Fc1cccc(c1)N(C(C(=O)NC1CCCCC1)c1ccccc1Cl)C(=O)Cc1cccs1	-0.0234	0.516	0.692
KU 0060648	BRD-K09499853	probe	PRKDC	inhibitor of DNA-dependent protein kinase	CCN1CCN(CC(=O)Nc2ccc(-c3cccc4c3oc(cc4=O)N3CCOCC3)c3sc4ccccc4c23)CC1	-0.0231	0.522	0.697
SB-431542	BRD-K67298865	probe	TGFBR1	inhibitor of the transforming growth factor beta type 1 receptor	NC(=O)c1ccc(cc1)-c1nc(c([nH]1)-c1ccccn1)-c1ccc2OCOc2c1	-0.0229	0.528	0.701
IPR-456	BRD-A76527075	probe	PLAUR	inhibitor of the interaction of urokinase receptor with binding partners	CC1CC(C)CN(C1)c1cc(Nc2ccccc2C(O)=O)c2C(=O)c3ccccc3-c3onc1c23	0.0223	0.535	0.701
Ch-55	BRD-K71487808	probe	RARA;RARB;RARG	agonist of retinoid acid receptors	CC(C)(C)c1cc(cc(c1)C(C)(C)C)C(=O)\C=C\c1ccc(cc1)C(O)=O	-0.0223	0.535	0.701
IC-87114	BRD-K75430629	probe	PIK3CD	inhibitor of PI3K catalytic subunit delta	Cc1ccccc1-n1c(Cn2cnc3c(N)ncnc23)nc2cccc(C)c2c1=O	0.0222	0.536	0.701
CAL-101	BRD-K60866521	clinical	PIK3CD	inhibitor of PI3K catalytic subunit delta	CC[C@H](Nc1ncnc2[nH]cnc12)c1nc2cccc(F)c2c(=O)n1-c1ccccc1	-0.0222	0.538	0.701
canertinib	BRD-K50168500	clinical	EGFR;ERBB2	inhibitor of EGFR and HER2	Fc1ccc(Nc2ncnc3cc(OCCCN4CCOCC4)c(NC(=O)C=C)cc23)cc1Cl	0.0226	0.538	0.701
ML083	BRD-K44241590	probe	PKM	activator of muscle pyruvate kinase	COc1ccc(cc1)S(=O)(=O)N1CCN(CC1)S(=O)(=O)c1ccc2OCCOc2c1	0.0223	0.54	0.701
bleomycin A2	BRD-A42083487	FDA	NA	inducer of DNA damage	C[C@@H](O)[C@@H](NC(=O)[C@H](C)[C@@H](O)[C@H](C)NC(=O)[C@@H](NC(=O)c1nc(nc(N)c1C)[C@H](CC(N)=O)NC[C@@H](N)C(N)=O)C(O[C@H]1O[C@H](CO)[C@H](O)[C@@H](O)[C@H]1O[C@H]1O[C@H](CO)[C@@H](O)[C@H](OC(N)=O)[C@@H]1O)c1c[nH]cn1)C(=O)NCCc1nc(cs1)-c1nc(cs1)C(=O)NCCC[S+](C)C	-0.0226	0.541	0.701
CCT036477	BRD-A22997170	probe	NA	inhibitor of WNT signaling by blocking beta-catenin transcription	Cc1[nH]c2ccccc2c1C(Nc1ccccn1)c1ccc(Cl)cc1	-0.0216	0.548	0.708
sunitinib	BRD-K42828737	FDA	FLT1;FLT3;KDR;KIT;PDGFRA;PDGFRB	inhibitor of VEGFRs, c-KIT, and PDGFR alpha and beta	CCN(CC)CCNC(=O)c1c(C)[nH]c(\C=C2/C(=O)Nc3ccc(F)cc23)c1C	-0.0214	0.554	0.713
erismodegib	BRD-K19796430	probe	NA	screening hit	C[C@H]1CN(C[C@@H](C)O1)c1ccc(NC(=O)c2cccc(-c3ccc(OC(F)(F)F)cc3)c2C)cn1	-0.0215	0.556	0.713
SR1001	BRD-K47981327	probe	RORA;RORC	synthetic ROR ligand; suppressor of TH17 differentiation	CC(=O)Nc1nc(C)c(s1)S(=O)(=O)Nc1ccc(cc1)C(O)(C(F)(F)F)C(F)(F)F	-0.021	0.563	0.719
austocystin D	BRD-K25987073	probe	NA	natural product; inducer of DNA damage	CC(C)(O)CCc1ccc(O)c2c1oc1cc3O[C@H]4OC=C[C@@]4(O)c3c(O)c1c2=O	0.0218	0.569	0.725
veliparib	BRD-K87142802	clinical	PARP1;PARP2	inhibitor of poly (ADP-ribose) polymerase 1 (PARP1) and 2 (PARP2)	C[C@@]1(CCCN1)c1nc2c(cccc2[nH]1)C(N)=O	-0.0198	0.576	0.729
AZD4547	BRD-K28392481	clinical	FGFR1;FGFR2;FGFR3	inhibitor of fibroblast growth factor receptors	COc1cc(CCc2cc(NC(=O)c3ccc(cc3)N3C[C@H](C)N[C@H](C)C3)n[nH]2)cc(OC)c1	-0.0211	0.576	0.729
CI-976	BRD-K88544581	probe	ACAT1	inhibitor of acetyl-CoA acetyltransferase I	CCCCCCCCCCC(C)(C)C(=O)Nc1c(OC)cc(OC)cc1OC	-0.0204	0.579	0.729
BRD-K14844214	BRD-K14844214	GE-active	NA	product of diversity oriented synthesis	CC(C)CC#Cc1ccc2c(O[C@@H](CN(C)C(=O)c3cnccn3)[C@H](C)CN([C@H](C)CO)S2(=O)=O)c1	-0.0204	0.581	0.729
BRD-K63431240	BRD-K63431240	probe	NA	product of diversity oriented synthesis; screening hit	C[C@@H](CO)N1C[C@H](C)[C@@H](CN(C)C(=O)Nc2ccc3OCOc3c2)Oc2cc(ccc2S1(=O)=O)C#Cc1ccncc1	0.0194	0.587	0.734
fumonisin B1	BRD-A63646118	probe	CERS1;CERS2;CERS3;CERS4;CERS5;CERS6	inhibitor of ceramide synthase	CCCC[C@@H](C)[C@@H](OC(=O)C[C@@H](CC(O)=O)C(O)=O)[C@H](CC(C)C[C@H](O)CCCC[C@@H](O)C[C@H](O)[C@H](C)N)OC(=O)C[C@@H](CC(O)=O)C(O)=O	0.0191	0.593	0.737
tamoxifen	BRD-K93754473	FDA	ESR1;ESR2	modulator of estrogen receptors	CC\C(c1ccccc1)=C(/c1ccccc1)c1ccc(OCCN(C)C)cc1	0.0194	0.593	0.737
RITA	BRD-K00317371	probe	MDM2;TP53	inhibitor of p53-MDM2 interaction	OCc1ccc(s1)-c1ccc(o1)-c1ccc(CO)s1	0.0192	0.597	0.738
UNC0638	BRD-K86856088	probe	EHMT1;EHMT2	inhibitor of EHMT2 and GLP methyltransferase	COc1cc2c(NC3CCN(CC3)C(C)C)nc(nc2cc1OCCCN1CCCC1)C1CCCCC1	-0.019	0.599	0.738
simvastatin	BRD-K22134346	FDA	HMGCR	inhibitor of HMG-CoA reductase	CCC(C)(C)C(=O)O[C@H]1C[C@@H](C)C=C2C=C[C@H](C)[C@H](CC[C@@H]3C[C@@H](O)CC(=O)O3)[C@@H]12	-0.0193	0.609	0.748
ML162	BRD-A36275421	probe	NA	selectively kills engineered cells expressing mutant HRAS	COc1ccc(cc1Cl)N(C(C(=O)NCCc1ccccc1)c1cccs1)C(=O)CCl	-0.0176	0.623	0.763
BRD8899	BRD-K22828899	probe	STK33	inhibitor of serine/threonine kinasase STK33	CC(=O)NC[C@@H]1C[C@H](CN1)NS(=O)(=O)c1cccc2cncc(C)c12	0.0174	0.628	0.766
nelarabine	BRD-K84466663	FDA	POLA1	deoxyguanosine analog; inhibitor of DNA synthesis	COc1nc(N)nc2n(cnc12)[C@@H]1O[C@H](CO)[C@@H](O)[C@@H]1O	-0.018	0.63	0.766
TG-101348	BRD-K12502280	clinical	JAK2	inhibitor of Janus kinase 2	Cc1cnc(Nc2ccc(OCCN3CCCC3)cc2)nc1Nc1cccc(c1)S(=O)(=O)NC(C)(C)C	-0.017	0.638	0.771
procarbazine	BRD-K13032584	FDA	NA	inducer of DNA damage	CNNCc1ccc(cc1)C(=O)NC(C)C	0.0175	0.639	0.771
BIRB-796	BRD-K74065929	probe	MAPK11;MAPK11;MAPK14	inhibitor of p38 MAPK	Cc1ccc(cc1)-n1nc(cc1NC(=O)Nc1ccc(OCCN2CCOCC2)c2ccccc12)C(C)(C)C	-0.0175	0.64	0.771
pyrazolanthrone	BRD-K01567962	probe	MAPK10;MAPK8;MAPK9	inhibitor of Jun N-terminal kinase (JNK) 1/2/3	O=C1c2ccccc2-c2n[nH]c3cccc1c23	0.0162	0.649	0.778
BMS-270394	BRD-K04905989	probe	RARG	antagonist of retinoic acid receptor gamma	CC1(C)CCC(C)(C)c2cc(ccc12)[C@@H](O)C(=O)Nc1ccc(cc1F)C(O)=O	-0.0162	0.652	0.78
VU0155056	BRD-K31406481	probe	PLD1;PLD2	inhibitor of phospholipase D1/D2	O=C(NCCN1CCC(CC1)n1c2ccccc2[nH]c1=O)c1ccc2ccccc2c1	-0.0157	0.663	0.791
compound 1B	BRD-A42556028	probe	NA	screening hit	CCN(CC)c1ccc(cc1[N+]([O-])=O)C1=NNC(=O)CC1C	0.0157	0.67	0.795
CAY10594	BRD-K61662457	probe	PLD2	inhibitor of phospholipase D2	O=C(NCCN1CCC2(CC1)N(CNC2=O)c1ccccc1)c1ccc2ccccc2c1	-0.0153	0.675	0.8
BRD-K17060750	BRD-K17060750	GE-active	NA	product of diversity oriented synthesis	CN(C)CC(=O)N[C@@H]1CC[C@@H](CCNC(=O)Nc2ccc(F)cc2)O[C@H]1CO	-0.0148	0.68	0.8
ML203	BRD-K80672993	probe	PKM	activator of muscle pyruvate kinase (PKM2)	Nc1cccc(c1)S(=O)(=O)N1CCCN(CC1)S(=O)(=O)c1ccc2OCCOc2c1	0.015	0.68	0.8
ML029	BRD-K59962020	probe	NA	inhibitor of antigen receptor-mediated NFkappaB activity	Cc1cc2nc(NCCCO)n(CC(=O)c3cc(c(O)c(c3)C(C)(C)C)C(C)(C)C)c2cc1C	-0.0151	0.684	0.802
myricetin	BRD-K43149758	probe	NA	flavonoid antioxidant	Oc1cc(O)c2c(c1)oc(-c1cc(O)c(O)c(O)c1)c(O)c2=O	-0.0144	0.692	0.809
pandacostat	BRD-K44741158	probe	HDAC1;HDAC2;HDAC3;HDAC6;HDAC8	inhibitor of HDAC1, HDAC2, HDAC3, HDAC6, and HDAC8	ONC(=O)\C=C\c1ccc(cc1)C(=O)N\N=C\c1ccc(O)c(O)c1O	-0.014	0.701	0.817
Repligen 136	BRD-K47503321	probe	HDAC3	inhibitor of HDAC3	Cc1ccc(cc1)C(=O)NCCCCCC(=O)Nc1ccc(F)cc1N	-0.0144	0.704	0.818
parthenolide	BRD-K81651477	probe	NA	natural product; modulator of ROS; modulator of NF-kappa-B signaling	C\C1=C\CC[C@@]2(C)O[C@@H]2[C@H]2OC(=O)C(=C)[C@@H]2CC1	-0.0137	0.714	0.826
ZSTK474	BRD-K63068307	clinical	PIK3CB;PIK3CD;PIK3CG	inhibitor of PI3K catalytic subunits beta, delta, and gamma	FC(F)c1nc2ccccc2n1-c1nc(nc(n1)N1CCOCC1)N1CCOCC1	-0.0131	0.718	0.828
BRD-K37390332	BRD-K37390332	GE-active	NA	product of diversity oriented synthesis	C[C@H](CO)N1C[C@H](C)[C@@H](CN(C)C(=O)Nc2cccc3ccccc23)Oc2ccc(NC(=O)c3ccncc3)cc2CC1=O	0.0131	0.722	0.83
ML006	BRD-K89692698	probe	S1PR3	agonist of sphingosine 1-phosphate receptor 3	C1CN(CCO1)c1nnc(-c2ccccc2)c(n1)-c1ccccc1	-0.0128	0.724	0.83
B02	BRD-K10882151	probe	RAD51	inhibitor of RAD51	O=c1n(Cc2ccccc2)c(\C=C\c2cccnc2)nc2ccccc12	-0.0128	0.727	0.83
dasatinib	BRD-K49328571	FDA	EPHA2;KIT;LCK;SRC;YES1	inhibitor of SRC, YES1, EPHA2, c-KIT, and LCK	Cc1nc(Nc2ncc(s2)C(=O)Nc2c(C)cccc2Cl)cc(n1)N1CCN(CCO)CC1	0.0122	0.733	0.834
AZ-3146	BRD-K59146805	probe	TTK	inhibitor of TTK protein kinase	COc1cc(OC2CCN(C)CC2)ccc1Nc1ncc2n(C)c(=O)n(C3CCCC3)c2n1	-0.0123	0.737	0.837
importazole	BRD-A02481876	probe	KPNB1	inhibitor of importin	CC(Nc1nc(nc2ccccc12)N1CCCC1)c1ccccc1	-0.0121	0.745	0.84
tandutinib	BRD-K89162000	clinical	FLT3;KIT	inhibitor of c-KIT and VEGFR3	COc1cc2c(ncnc2cc1OCCCN1CCCCC1)N1CCN(CC1)C(=O)Nc1ccc(OC(C)C)cc1	-0.0117	0.745	0.84
BRD-K19103580	BRD-K19103580	GE-active	NA	product of diversity oriented synthesis	C[C@H](CO)N1C[C@H](C)[C@H](CN(C)Cc2ccc(Cl)c(Cl)c2)Oc2ccc(cc2C1=O)N(C)C	-0.0117	0.748	0.84
PLX-4032	BRD-K56343971	FDA	BRAF	inhibitor of BRAF	CCCS(=O)(=O)Nc1ccc(F)c(C(=O)c2c[nH]c3ncc(cc23)-c2ccc(Cl)cc2)c1F	0.0109	0.766	0.858
betulinic acid	BRD-K45401373	probe	NA	natural product; inhibitor of specificity protein 1 transcription factor in cells	CC(=C)[C@@H]1CC[C@@]2(CC[C@]3(C)[C@H](CC[C@@H]4[C@@]5(C)CC[C@H](O)C(C)(C)[C@@H]5CC[C@@]34C)[C@@H]12)C(O)=O	-0.0106	0.771	0.861
lapatinib	BRD-K19687926	FDA	EGFR;ERBB2	inhibitor of EGFR and HER2	CS(=O)(=O)CCNCc1ccc(o1)-c1ccc2ncnc(Nc3ccc(OCc4cccc(F)c4)c(Cl)c3)c2c1	0.0105	0.776	0.864
SGX-523	BRD-K19477839	clinical	MET	inhibitor of MET	Cn1cc(cn1)-c1ccc2nnc(Sc3ccc4ncccc4c3)n2n1	-0.01	0.781	0.864
birinapant	BRD-K18589165	clinical	DIABLO;XIAP	SMAC mimetic; inhibitor of inhibitor of apoptosis proteins (IAPs)	CC[C@H](NC(=O)[C@H](C)NC)C(=O)N1C[C@@H](O)C[C@H]1Cc1c([nH]c2cc(F)ccc12)-c1cc2c(C[C@@H]3C[C@H](O)CN3C(=O)[C@H](CC)NC(=O)[C@H](C)NC)cc(F)cc2[nH]1	0.01	0.781	0.864
MK-0752	BRD-K18850819	clinical	APH1A;NCSTN;PSEN1;PSENEN	inhibitor of gamma-secretase	OC(=O)CC[C@H]1CC[C@@](CC1)(c1cc(F)ccc1F)S(=O)(=O)c1ccc(Cl)cc1	0.01	0.783	0.864
HLI 373	BRD-K17349619	probe	MDM2	inhibitor of MDM2	CN(C)CCCNc1c2ccccc2n(C)c2nc(=O)n(C)c(=O)c12	-0.00967	0.791	0.869
UNC0321	BRD-K74236984	probe	EHMT2	inhibitor of G9a histone methyltransferase	COc1cc2c(NC3CCN(C)CC3)nc(nc2cc1OCCOCCN(C)C)N1CCCN(C)CC1	0.00886	0.804	0.881
HC-067047	BRD-K03391209	probe	TRPV4	inhibitor of cation channel TRPV4	Cc1c(cc(-c2ccccc2)n1CCCN1CCOCC1)C(=O)Nc1cccc(c1)C(F)(F)F	0.00872	0.812	0.886
pluripotin	BRD-K98538768	probe	MAPK1;RASAL1	promoter of embryonic stem cell self-renewal; inhibitor of Ras-GAP and ERK	CN1C(=O)N(Cc2cnc(Nc3cc(C)nn3C)nc12)c1cc(NC(=O)c2cccc(c2)C(F)(F)F)ccc1C	-0.00841	0.813	0.886
brefeldin A	BRD-A31107743	probe	ARF1	modulator of ADP-ribosylation factor 1; inhibitor of protein translocation from ER to Golgi	CC1CCC\C=C/C2CC(O)CC2C(O)\C=C/C(=O)O1	0.00833	0.822	0.892
purmorphamine	BRD-K73397362	probe	SMO	activator of smoothened receptor	C1CCC(CC1)n1cnc2c(Nc3ccc(cc3)N3CCOCC3)nc(Oc3cccc4ccccc34)nc12	-0.00828	0.825	0.893
BRD9876	BRD-K89329876	probe	NA	screening hit	CC(C)(C)c1ccc2cc(C#N)c(cc2c1)C#N	-0.00801	0.828	0.894
NVP-ADW742	BRD-K15179513	probe	IGF1R	inhibitor of insulin-like growth factor 1 receptor	Nc1ncnc2n(cc(-c3cccc(OCc4ccccc4)c3)c12)[C@H]1C[C@H](CN2CCCC2)C1	-0.00764	0.834	0.897
prochlorperazine	BRD-K19352500	FDA	DRD2	inhibitor of dopamine receptor D2	CN1CCN(CCCN2c3ccccc3Sc3ccc(Cl)cc23)CC1	-0.00711	0.844	0.905
ciclosporin	BRD-A38030642	FDA	PPID	inhibitor of calcineurin by binding to cyclophilin D	CCC1NC(=O)C([C@H](O)[C@H](C)C\C=C\C)N(C)C(=O)C(C(C)C)N(C)C(=O)C(CC(C)C)N(C)C(=O)C(CC(C)C)N(C)C(=O)[C@@H](C)NC(=O)C(C)NC(=O)C(CC(C)C)N(C)C(=O)C(NC(=O)C(CC(C)C)N(C)C(=O)CN(C)C1=O)C(C)C	-0.00698	0.849	0.905
WZ8040	BRD-K81728688	probe	EGFR	inhibitor of EGFR targeting T790M resistance	CN1CCN(CC1)c1ccc(Nc2ncc(Cl)c(Sc3cccc(NC(=O)C=C)c3)n2)cc1	-0.00729	0.85	0.905
etomoxir	BRD-K81335284	clinical	CPT1A	inhibitor of carnitine palmitoyltransferase	OC(=O)[C@@]1(CCCCCCOc2ccc(Cl)cc2)CO1	0.00673	0.852	0.905
PLX-4720	BRD-K16478699	probe	BRAF	inhibitor of BRAF	CCCS(=O)(=O)Nc1ccc(F)c(C(=O)c2c[nH]c3ncc(Cl)cc23)c1F	-0.00665	0.854	0.905
nilotinib	BRD-K81528515	FDA	ABL1;BCR;KIT	inhibitor of ABL1, BCR, and c-KIT	Cc1cn(cn1)-c1cc(NC(=O)c2ccc(C)c(Nc3nccc(n3)-c3cccnc3)c2)cc(c1)C(F)(F)F	-0.00636	0.861	0.91
nutlin-3	BRD-A12230535	clinical	MDM2	inhibitor of p53-MDM2 interaction	COc1ccc(C2=NC(C(N2C(=O)N2CCNC(=O)C2)c2ccc(Cl)cc2)c2ccc(Cl)cc2)c(OC(C)C)c1	0.0055	0.88	0.927
navitoclax	BRD-K82746043	clinical	BCL2;BCL2L1;BCL2L2	inhibitor of BCL2, BCL-xL, and BCL-W	CC1(C)CCC(=C(CN2CCN(CC2)c2ccc(cc2)C(=O)NS(=O)(=O)c2ccc(N[C@H](CCN3CCOCC3)CSc3ccccc3)c(c2)S(=O)(=O)C(F)(F)F)C1)c1ccc(Cl)cc1	-0.00513	0.887	0.93
hyperforin	BRD-A30032852	clinical	TRPC6	agonist of calcium-permeable ion channels	CC(C)C(=O)[C@@]12C(=O)C(CC=C(C)C)C(=O)C(CC=C(C)C)(C[C@H](CC=C(C)C)[C@@]1(C)CCC=C(C)C)C2=O	0.00514	0.89	0.93
NVP-TAE684	BRD-K50140147	probe	ALK	inhibitor of ALK and ALK-NPM fusion protein	COc1cc(ccc1Nc1ncc(Cl)c(Nc2ccccc2S(=O)(=O)C(C)C)n1)N1CCC(CC1)N1CCN(C)CC1	-0.00483	0.894	0.93
TPCA-1	BRD-K51575138	probe	IKBKB	inhibitor of IKK-2	NC(=O)Nc1sc(cc1C(N)=O)-c1ccc(F)cc1	0.00473	0.895	0.93
GDC-0879	BRD-K67578145	probe	BRAF	inhibitor of BRAF	OCCn1cc(c(n1)-c1ccncc1)-c1ccc2c(CC\C2=N/O)c1	-0.00464	0.898	0.93
BMS-536924	BRD-K34581968	probe	IGF1R;INSR	inhibitor of insulin-like growth factor 1 receptor (IGF1R) and insulin receptor (INSR)	Cc1cc(cc2[nH]c(nc12)-c1c(NC[C@@H](O)c2cccc(Cl)c2)cc[nH]c1=O)N1CCOCC1	0.00462	0.899	0.93
quizartinib	BRD-K93918653	clinical	FLT3	inhibtor of VEGFR3	CC(C)(C)c1cc(NC(=O)Nc2ccc(cc2)-c2cn3c(n2)sc2cc(OCCN4CCOCC4)ccc32)no1	-0.00421	0.908	0.935
ouabain	BRD-K35708212	probe	ATP1A1;ATP1A2;ATP1A3;ATP1A4;ATP1B1;ATP1B2;ATP1B3;ATP1B4	cardiac glycoside; inhibitor of the Na+/K+-ATPase	C[C@@H]1O[C@@H](O[C@H]2C[C@@H](O)[C@]3(CO)[C@H]4[C@H](O)C[C@]5(C)[C@H](CC[C@]5(O)[C@@H]4CC[C@]3(O)C2)C2=CC(=O)OC2)[C@H](O)[C@H](O)[C@H]1O	-0.00406	0.909	0.935
tamatinib	BRD-K20285085	clinical	SYK	inhibitor of spleen tyrosine kinase	COc1cc(Nc2ncc(F)c(Nc3ccc4OC(C)(C)C(=O)Nc4n3)n2)cc(OC)c1OC	0.00396	0.913	0.937
PYR-41	BRD-K60750172	probe	UBA1	inhibitor of ubiquitin-activating enzyme in cells	CCOC(=O)c1ccc(cc1)N1NC(=O)C(=Cc2ccc(o2)[N+]([O-])=O)C1=O	0.00324	0.93	0.951
BRD9647	BRD-K05649647	probe	NA	screening hit	COc1ccc(cc1)N(C(=O)c1ccccc1)S(=O)(=O)c1cc(OC)ccc1OC	0.00236	0.948	0.967
BRD-K24690302	BRD-K24690302	probe	HDAC1	inhibitor of HDAC1	CN(C)CC1CN(C1)C(=O)Nc1cc(ccc1N)-c1ccc(F)cc1	-0.00216	0.952	0.969
PDMP	BRD-K05653692	probe	UGCG	inhibitor of ceramide glucosyltransferase	CCCCCCCCCC(=O)N[C@H](CN1CCOCC1)[C@H](O)c1ccccc1	0.00189	0.959	0.973
tacrolimus	BRD-K69608737	FDA	PPP3CA;PPP3CB;PPP3CC;PPP3R1;PPP3R2	inhibitor of calcineurin	CO[C@@H]1C[C@@H](CC[C@H]1O)\C=C(/C)[C@H]1OC(=O)[C@@H]2CCCCN2C(=O)C(=O)[C@]2(O)O[C@@H]([C@H](C[C@H]2C)OC)[C@H](C[C@@H](C)C\C(C)=C\[C@@H](CC=C)C(=O)C[C@H](O)[C@H]1C)OC	0.00147	0.968	0.978
GSK4112	BRD-K78667050	probe	NR1D1	antagonist of Rev-ErbAalpha	CC(C)(C)OC(=O)CN(Cc1ccc(s1)[N+]([O-])=O)Cc1ccc(Cl)cc1	0.00138	0.969	0.978
masitinib	BRD-K71035033	clinical	KIT;PDGFRA;PDGFRB	inhibitor of c-KIT, PDGFRA, and PDGFRB	CN1CCN(Cc2ccc(cc2)C(=O)Nc2ccc(C)c(Nc3nc(cs3)-c3cccnc3)c2)CC1	-0.000951	0.979	0.985
lovastatin	BRD-A70155556	FDA	HMGCR	inhibitor of HMG-CoA reductase	CCC(C)C(=O)OC1CC(C)C=C2C=CC(C)C(CCC(O)CC(O)CC(O)=O)C12	-0.000403	0.991	0.994
BRD-K16147474	BRD-K16147474	GE-active	NA	product of diversity oriented synthesis	CC(C)NC(=O)Nc1ccc2O[C@@H](CN(C)S(C)(=O)=O)[C@@H](C)CN([C@H](C)CO)C(=O)Cc2c1	0.000113	0.998	0.998
