# Supplementary material for: Pan-cancer association of a centrosome amplification gene expression signature with genomic alterations and clinical outcome
Source: PLoS Comput Biol. 2019 Mar 11;15(3):e1006832. doi: 10.1371/journal.pcbi.1006832 (PMC6411098; doi:10.1371/journal.pcbi.1006832)
Supplement: S14 Table — Related to Fig 6c and 6d. (TXT) [file pcbi.1006832.s031.txt]

Compound	Description	Broad Compound Id	Target	Belongs_to	PC3	VCAP	A375	A549	HA1E	HCC515	HT29	MCF7	HEPG2	Knock−down score
VEGF-receptor-2-kinase-inhibitor-IV	VEGFR inhibitor	BRD-K61737877	KDR		99.86	96.35	NA	NA	99.85	93.08	NA	NA	NA	97.285
dienestrol	estrogen receptor agonist	BRD-K95309561	ESR1	Estrogen receptor agonist	99.04	96.94	99.92	97.45	93.12	99.88	76.22	99.96	99.97	95.8333333333333
sulforaphane	anticancer agent, aryl hydrocarbon receptor antagonist, nuclear factor erythroid derived, like (NRF2) activator	BRD-A58955223	NFE2L2		99.95	98.01	99.76	71.61	60.28	97.1	97.98	98.48	71.79	88.3288888888889
benzohydroxamic-acid	metal chelator, anti bacterial	BRD-K59773493			99.4	NA	99.24	93.66	99.93	63.65	99.73	60.26	87.23	87.8875
benzanthrone	aromatic hydrocarbon derivate with fluorescent and luminescent properties	BRD-K76872913			96.67	75.24	NA	NA	84.43	88.41	NA	NA	NA	86.1875
alpha-estradiol	estrogen receptor agonist	BRD-A60070924	ESR1, ESR2, NR1I2, CYP2B6, CYP2C19, CYP2C8, CYP2E1, CYP3A5, CYP3A7, GPER1, KCNMA1		98.21	NA	99.26	97.15	70.36	39.05	99.88	99.96	81.29	85.645
navitoclax	BCL inhibitor, apoptosis stimulant	BRD-K82746043	BCL2, BCL2L1, BCL2L2		90.82	93.58	99.95	99.98	-15	99.97	83.42	97.7	98.56	83.22
rilmenidine	adrenergic receptor agonist, imidazoline receptor agonist	BRD-K01638814	NISCH	Imidazoline ligand	99.98	98.18	73.41	98.5	15.73	92.57	92.96	99.96	73.66	82.7722222222222
PT-630	dipeptidyl peptidase inhibitor, fibroblast activation protein inhibitor	BRD-A73680854	DPP4, FAP		99.48	46.23	99.98	59.68	93.9	73.06	79.4	96	96.33	82.6733333333333
toremifene	selective estrogen receptor modulator (SERM), estrogen receptor antagonist	BRD-K67174588	ESR1, CYP3A5	Estrogen receptor antagonist	99.6	NA	99.92	100	57.14	81.36	35.12	84.11	99.9	82.14375
prostaglandin-a1	HSP inducer, NFKB pathway inhibitor	BRD-K04010869			99.72	100	65.96	90.21	99.74	56.43	78.44	100	27.85	79.8166666666667
estrone	estrogen receptor agonist, estrogenic hormone	BRD-K81839095	ESR1, ESR2	Estrogen receptor agonist	96.93	-37.68	99.41	63.28	92.54	93.11	93.2	99.98	99.85	77.8466666666667
myricetin	androgen receptor ligand, cytochrome P450 inhibitor	BRD-K43149758	PIK3CG, AR, CYP3A4		13.24	97.84	99.98	98.24	32.01	95.1	99.79	83.52	NA	77.465
genistein	tyrosine kinase inhibitor, angiogenesis inhibitor, CFTR channel activator, EGFR inhibitor, estrogen receptor agonist, histidine kinase inhibitor, immunosuppressant, isoflavone agonist, protein tyrosine kinase inhibitor, reducing agent, topoisomerase inhibitor	BRD-K43797669	CFTR, ESR2, EGFR, ESR1, ESRRA, ESRRB, ESRRG, NCOA1, NCOA2, PPARG, PTK2B, TOP2A, TRPC5		97.43	-98.52	99.7	99.72	99.2	98.16	99.28	99.94	99.78	77.1877777777778
AICA-ribonucleotide	adenosine release stimulant, AMPK stimulant	BRD-A67373739	ATIC, PRKAA1		99.62	99.96	22.9	99.58	94.47	65.68	86.68	95.56	28.75	77.0222222222222
equilin	estrogen receptor agonist	BRD-K04046242	HSD17B1	Estrogen receptor agonist	98.12	56.9	99.81	-26.31	75.73	99.9	94.83	99.92	94.2	77.0111111111111
NF-449	purinergic receptor antagonist	BRD-K36324071	P2RX1		27.5	92.3	56	35.57	99.08	99.73	98.13	95.19	84.96	76.4955555555556
AR-C133057XX	nitric oxide synthase inhibitor	BRD-K40892394	NOS2, NOS1		99.74	98.92	97.61	96.93	29.34	92.99	-30.9	99.28	93.14	75.2277777777778
avrainvillamide-analog-1	nucleophosmin inhibitor	BRD-K61691971	NPM1	Nucleophosmin inhibitor	91.22	NA	63.43	100	64.71	23.45	59.62	99.82	99.44	75.21125
damnacanthal	src inhibitor	BRD-K93325701			89.9	27.02	NA	NA	85.83	96.83	NA	NA	NA	74.895
quinine	cytochrome P450 inhibitor, hemozoin biocrystallization inhibitor, P glycoprotein inhibitor	BRD-U94846492	KCNN4, ABCB1, CYP2D6, GP9, KCNB2, SLC29A4		99.5	29.55	99.72	96.8	99.48	96.77	99.7	93.54	-46.56	74.2777777777778
fananserin	dopamine receptor antagonist, serotonin receptor antagonist	BRD-K08998509	HTR2A, DRD4		85.44	89.73	93.19	-8.39	98.05	63.47	99.98	50.67	93.28	73.9355555555556
erastin	anion channel modulator, ion channel antagonist	BRD-A25004090	VDAC2		49.94	27.67	52.85	98.51	96.31	40.27	99.96	99.94	95.58	73.4477777777778
CGP-52432	GABA receptor antagonist	BRD-A04668240	GABBR1, GABBR2	GABA receptor antagonist	94.33	43.32	75.02	37.41	92.32	77.3	94.52	74.54	68.46	73.0244444444444
equol	estrogen receptor agonist	BRD-A74907996	ESR2, ESR1		100	NA	69.39	99.88	-69.07	92.02	98.7	99.98	92.93	72.97875
estriol	estrogen receptor agonist, estrogen receptor antagonist	BRD-K17016787	ESR1, ESR2		95.59	-51.2	99.88	99.79	85.67	97.92	65.63	99.96	60.53	72.6411111111111
verapamil	calcium channel blocker, L-type calcium channel blocker, dopamine receptor antagonist	BRD-A09533288	CACNA1C, CACNA1D, CACNA1G, CACNA1S, CACNA1A, CACNA1B, CACNA1F, CACNA1I, CACNB1, CACNB2, CACNB3, CACNB4, CYP2C8, CYP2E1, CYP3A4, CYP3A5, CYP3A7, DRD2, KCNA10, KCNA7, KCNH2, KCNJ11, NALCN, SCN5A, SLC29A4, SLC6A4		32.41	71.74	66.74	99.98	99.76	81.01	91.25	16.37	88.99	72.0277777777778
tyrphostin-AG-112	protein tyrosine kinase inhibitor	BRD-K01192156	EGFR		43.9	99.45	99.5	71.56	23.42	83.8	58.51	93.6	55.71	69.9388888888889
diethylstilbestrol	estrogen receptor agonist, chloride channel blocker	BRD-K45330754	ESR1, ESR2, ESRRG, ESRRB	Estrogen receptor agonist	99.86	-12.91	99.89	86.16	-41.56	94.48	99.94	99.96	99.88	69.5222222222222
safinamide	dopamine reuptake inhibitor, glutamate release inhibitor, monoamine oxidase inhibitor, calcium channel antagonist, calcium channel modulator, Sodium Channel Blockers, sodium channel blocker	BRD-K84639753	MAOB, SLC6A3		44.35	94.75	54.02	69.19	31.79	95.79	91.05	66.31	78.24	69.4988888888889
3-amino-benzamide	PARP inhibitor	BRD-K08703257	PARP1		57.61	96.3	99.88	87.05	63.19	94.03	93.77	82.26	-50.13	69.3288888888889
NECA	adenosine receptor agonist	BRD-A35338386	ADORA1, ADORA2A, ADORA2B, ADORA3, HSP90B1	Adenosine receptor agonist	95.63	96.61	99.79	30.41	88.03	99.28	-32.77	80.17	64.04	69.0211111111111
PKCbeta-inhibitor	PKC inhibitor	BRD-K89687904	PRKCB		23.62	98.22	71.02	85.43	99.47	99.87	29.1	28.87	71.88	67.4977777777778
AC-55649	RAR agonist, retinoid receptor agonist	BRD-K93176058	RARB, RARA	Retinoid receptor agonist	41.53	70.99	59.1	97.33	33.99	98.91	94.08	52.45	57.31	67.2988888888889
fluoropyruvate	PDH inhibitor	BRD-K01779529			29.08	73.11	99.94	31.07	86.71	96.49	20.26	97.65	67.84	66.9055555555556
SJ-172550	MDM inhibitor	BRD-K93095519	MDM4	MDM inhibitor	18.19	64.56	98.57	40.68	90.01	64.99	77.16	98.17	49.51	66.8711111111111
altizide	thiazide diuretic	BRD-A56675431		Na-K-Cl transporter inhibitor	98.76	73.46	13.44	89.06	82.17	60.82	47.58	67.57	NA	66.6075
peucedanin	apoptosis inducer, antileukemic	BRD-K72034655			-26.14	95.93	NA	NA	96.47	99.44	NA	NA	NA	66.425
pindolol	adrenergic receptor antagonist	BRD-A97701745	ADRB1, ADRB2, HTR1A, HTR1B, HTR2A, HTR2B		88.87	39.68	9.96	99.09	98.09	97.52	76.81	25.6	58.23	65.9833333333333
buphenine	adrenergic receptor agonist	BRD-A36267905	ADRB2	Beta-adrenergic receptor agonist	44.25	74.93	98.71	92.26	7.65	19.52	99.95	59.49	96.45	65.9122222222222
BRD-K54331210	alkaline phosphatase inhibitor	BRD-K54331210	ALPL		92.87	51.84	86.32	17.15	78.96	91.25	7.05	88.39	78.52	65.8166666666667
methylnorlichexanthone	Aurora kinase inhibitor, Pim kinase inhibitor, VEGFR inhibitor	BRD-K33193182	AURKB, KDR, PIM1		20.66	80.7	NA	NA	96.88	63.43	NA	NA	NA	65.4175
estradiol	estrogen receptor agonist	BRD-K18910433	ESR1, ESR2, NR1I2, CYP2B6, CYP2C19, CYP2C8, CYP2E1, CYP3A5, CYP3A7, GPER1, KCNMA1		45.3	-99.06	99.94	45.16	97.89	99.96	99.64	99.98	99.93	65.4155555555556
NSC-94258	antitumor agent	BRD-K56450366	AKR1B1, CYP19A1, HSD17B1		NA	NA	75.93	98.47	NA	NA	83.25	-30.28	97.62	64.998
PTB1	AMPK activator, tyrosine phosphatase inhibitor	BRD-K16554956	PTPN1		22.9	-12.89	99.86	99.96	65.64	79.23	36.14	97.3	96.01	64.9055555555556
zebularine	DNA methyltransferase inhibitor, cytidine deaminase inhibitor	BRD-A01145011	CDA, DNMT1		99.91	98.01	97.78	88.78	99.98	99.96	19.46	37.2	-58.1	64.7755555555556
AZD-7762	CHK inhibitor	BRD-K46056750	CHEK1, CHEK2		74.46	44.7	95.49	-89.06	68.56	91.9	99.96	99.99	91.66	64.1844444444444
BRD-K15107389	ribosomal protein inhibitor	BRD-K15107389	RPS6KA1, RPS6KA2, RPS6KA3		29.15	96.11	75.45	66.99	56.81	26.33	48.82	78.06	99.18	64.1
MK-5108	Aurora kinase inhibitor	BRD-K53665955	AURKA, AURKB, AURKC	Aurora kinase inhibitor	99.88	NA	99.74	77.75	97.28	99.99	99.96	-89.2	27.09	64.06125
pinacidil	ATP channel activator, potassium channel agonist	BRD-A22897758	ABCC9, KCNJ8		76.76	87.3	24.08	79.56	96.3	32.55	55.59	94.44	27.52	63.7888888888889
maraviroc	CC chemokine receptor antagonist, CC chemokine receptor 5 (CCR5) antagonist, reverse transcriptase inhibitor	BRD-A04352665	CCR5, CYP3A5		66.82	99.96	99.98	99.4	90.03	99.96	-45.32	95.91	-34.03	63.6344444444444
nilotinib	Bcr-Abl kinase inhibitor, Abl kinase inhibitor, discoidin domain containing receptor inhibitor, KIT inhibitor, PDGFR tyrosine kinase receptor inhibitor	BRD-K81528515	ABL1, KIT, BCR, CYP2B6, CYP2C8, DDR1, DDR2, PDGFRA	FLT3 inhibitor	96.22	-72.66	99.69	99.84	39.75	41.08	98.1	70.17	99.75	63.5488888888889
fenbendazole	cytochrome P450 inhibitor, tubulin inhibitor	BRD-K51318897	CYP2C19, CYP2D6, CYP2J2, CYP3A4, TUBB	Tubulin inhibitor	54.29	99.91	60.52	51.1	-86.2	99.84	99.56	94.15	98.75	63.5466666666667
prima-1-met	thioredoxin inhibitor, TP53 activator	BRD-K49456190	TP53		85.05	99.8	99.96	83.15	37.18	69.08	97.47	99.5	-99.58	63.5122222222222
tetrabenazine	vesicular monoamine transporter inhibitor	BRD-K95739795	SLC18A2, DRD2, SLC18A1		99.18	44.1	89.98	91.75	99.74	93.28	8.16	-27.05	NA	62.3925
brinzolamide	carbonic anhydrase inhibitor	BRD-K74913225	CA2, CA1, CA7, CA12, CA14, CA4, CA5A, CYP2B6, CYP2C8		78.25	95.06	95.64	-16.97	82.06	32.77	38.38	56.03	99.58	62.3111111111111
EI-247	insulin growth factor receptor inhibitor	BRD-K32710582	INSR		36.75	27.82	56.97	89.88	92.63	60.43	11.06	81.26	99.8	61.8444444444444
imiquimod	interferon inducer, toll-like receptor agonist, immunostimulant	BRD-K26657438	TLR7, TLR8		99.98	70.08	98.25	50.33	96.18	49.79	63.24	56.14	-28.6	61.71
losartan	angiotensin receptor antagonist	BRD-K76205745	AGTR1		98.24	60.35	-24.06	92.2	69.09	99.11	57.5	23.33	78.28	61.56
BU-224	imidazoline receptor ligand	BRD-K55344148	MAOA, MAOB	Imidazoline ligand	42.23	98.08	99.93	66.05	6.21	39.98	61.5	75.97	NA	61.24375
tyrphostin-AG-1295	FLT3 inhibitor, PDGFR tyrosine kinase receptor inhibitor	BRD-K57926513	FLT3, KDR, PDGFRA, PDGFRB		92.59	91.79	35.98	65.77	98.14	84.15	34.32	11.25	35.79	61.0866666666667
etifenin	compound used in hepatobiliary scans of the liver	BRD-K63979671			37.11	87.29	72.19	-32.45	89.34	54.12	97.89	67.41	76.23	61.0144444444444
YM-298198	glutamate receptor antagonist	BRD-K59650319	GRM1		98.89	51.69	48.61	99.27	34.56	90.64	66.49	-35.46	91.73	60.7133333333333
BRD-K98948170	kelch-like ECH-associated protein ligand	BRD-K98948170	KEAP1		76.21	NA	88.58	84.12	-92.68	95.02	47.23	99.96	86.39	60.60375
linoleic-acid	oxidative stress inducer	BRD-K08973992	FABP4, FFAR1, FFAR4, HNF4A, KCNB1, PPARG, TRPM8		86.2	29.75	-57.74	97.07	98.58	98.72	81.69	50.48	NA	60.59375
BRD-A80383043	glutamate receptor agonist, glutamate receptor antagonist	BRD-A80383043	GRM1, GRM2		NA	NA	42.37	88.82	NA	NA	58.2	17.38	92.45	59.844
tozasertib	Aurora kinase inhibitor, Bcr-Abl kinase inhibitor, FLT3 inhibitor, JAK inhibitor, Abl kinase inhibitor, mitotic inhibitor	BRD-K87947369	AURKA, AURKB, ABL1, AURKC, BCR, FLT3, JAK2, DDR2, LCK		99.98	99.96	-80.04	90.96	99.57	99.94	97.4	-70.44	99.31	59.6266666666667
piceid	glucosidase inhibitor, ICAM1 expression inhibitor, VCAM expression inhibitor, xanthine oxidase inhibitor	BRD-K14536225	GAA, XDH		98.57	97.94	88.1	70.24	4.97	-34.42	55.36	93.81	NA	59.32125
phenacetin	cyclooxygenase inhibitor	BRD-K38323065	PTGS1	Cyclooxygenase inhibitor	-40.72	3.78	91.13	99.98	58.86	94.99	98.35	50.48	76.54	59.2655555555556
albendazole	tubulin inhibitor, acetylcholinesterase inhibitor, microtubule inhibitor	BRD-K79131256	CYP1A2, CYP2J2, TUBA1A, TUBB, TUBB4B	Tubulin inhibitor	-76.02	100	65.46	80.8	93.78	99.97	92.83	33.48	39.26	58.84
n-(3-acetamidophenyl)-3-chlorobenzamide	glutamate receptor inhibitor	BRD-K61217870	GRM5		45.35	66.5	22.64	60.47	60.8	-9.8	95.65	89.31	97.75	58.7411111111111
2',5'-dideoxyadenosine	adenylyl cyclase inhibitor	BRD-A20131130			24.63	63.09	81.62	99.98	61.98	49.56	83.92	33.6	30.15	58.7255555555556
CG-930	JNK inhibitor	BRD-K84085265	MAPK8		98.94	77.12	-95.41	99.9	77.89	46.69	99.95	57.17	65.05	58.5888888888889
methantheline	acetylcholine receptor antagonist	BRD-K09859624	CHRM1, HRH2		99.26	35.86	80.98	80.29	25.3	74.43	46.43	28.1	54.24	58.3211111111111
K3644	Kinesin-Like Spindle Protein KIF11 (KSP, Eg5) Inhibitors, mitotic kinesin inhibitor	BRD-A67748489	KIF11		-50.64	99.14	26.71	82.2	55.94	47.18	87.61	77.97	97.97	58.2311111111111
PF-543	sphingosine kinase inhibitor	BRD-K79877282	SPHK1		67.52	NA	79.62	49.25	56.75	55.8	99.95	99.98	-43.91	58.12
nadolol	adrenergic receptor antagonist	BRD-A97454584	ADRB1, ADRB2, ADRB3		98.48	93.05	85.19	19.34	73.25	93.41	-63.83	43.54	73.27	57.3
n-arachidonyl-GABA	arachidonyl amino acid that inhibits pain	BRD-K06024458			-9.14	99.96	23.99	35.9	73.14	90.5	93.51	26.12	79.41	57.0433333333333
oleanolic-acid	antitumor agent	BRD-A41112154			29.25	90.66	NA	NA	91.49	16.73	NA	NA	NA	57.0325
sirolimus	mTOR inhibitor, CCR expression inhibitor, cell cycle inhibitor, proteasome inhibitor, protein kinase inhibitor, T cell inhibitor	BRD-A23770159	MTOR, FKBP1A, CCR5, FGF2		97.05	23.23	69.8	37.48	82.78	39.22	22.41	99.55	38.28	56.6444444444444
eicosatetraynoic-acid	cyclooxygenase inhibitor, lipoxygenase inhibitor	BRD-K06080977	ALOX12, PPARA, PPARG, PTGS1		55.42	39.89	-23.74	88.46	48.83	85.91	61.97	83.58	68.82	56.5711111111111
MK-1775	wee1 kinase inhibitor	BRD-K54256913	WEE1		99.63	94.44	-73	-81.87	87.66	99.97	97.29	99.53	83.89	56.3933333333333
BMS-641988	androgen receptor antagonist	BRD-K48923948	AR		99.84	-94.64	99.86	99.09	50.43	33.92	91.79	36.1	88.44	56.0922222222222
atorvastatin	HMGCR inhibitor, dipeptidyl peptidase inhibitor, tumor necrosis factor expression inhibitor	BRD-U88459701	HMGCR, DPP4, AHR, CYP3A5, FASLG	HMGCR inhibitor	80.64	84.19	-98.8	79.72	90.64	71	77.38	71.73	47.89	56.0433333333333
darinaparsin	apoptosis stimulant, NADPH oxidase stimulant	BRD-K35723520			33.77	39.5	99.69	-92.46	69.93	97.7	96.68	97.21	61.99	56.0011111111111
BRD-K58033748	acetylcholine receptor antagonist	BRD-K58033748	CHRM1, CHRM2, CHRM3, CHRM4, CHRM5		95.95	-49.02	34.65	96.29	NA	57.89	86.98	29.51	95.4	55.95625
entacapone	catechol O methyltransferase inhibitor	BRD-K83636919	COMT		-30.8	99.91	64.41	47.19	83.25	99.21	99.68	-15.34	NA	55.93875
pregnenolone	acetylcholine release enhancer, dopamine release enhancer, GABA receptor negative allosteric modulator, glutamate receptor modulator, progesterone receptor agonist, steroid hormone inhibitor of CYP17A1 and SULT2B1	BRD-K39356024	CYP17A1, PGR, SULT2B1		-38.62	51.55	95.39	57.65	95.85	77.39	29.34	98.42	35.98	55.8833333333333
cilostamide	phosphodiesterase inhibitor	BRD-K28578425	PDE3A, PDE3B		97.02	-10.25	85.05	80.25	33.59	-82.97	98.8	98.03	99.97	55.4988888888889
BRL-50481	phosphodiesterase inhibitor	BRD-K84266862	PDE7A, PDE7B		95.29	-87.54	79.22	87.68	91.79	54.37	39.85	54.16	84.38	55.4666666666667
MLN-8054	Aurora kinase inhibitor, mitotic inhibitor, protein kinase inhibitor	BRD-K83963101	AURKA		99.96	99.96	42.15	-68.06	58.21	93.07	99.98	-28.83	99.97	55.1566666666667
lapatinib	EGFR inhibitor, EGFR antagonist, epidermal growth factor receptor (EGFR) inhibitor, receptor tyrosine protein kinase inhibitor, tyrosine kinase inhibitor	BRD-K19687926	EGFR, ERBB2, CYP3A5		43.28	27.3	21.2	32.41	33.76	98.5	79.06	95.52	63.58	54.9566666666667
atovaquone	cytochrome b-c1 complex inhibitor, dihydroorotate dehydrogenase inhibitor, mitochondrial electron transport inhibitor	BRD-A84493640	DHODH		93.24	34.83	85.03	59.03	58.84	-46.53	62.37	92.15	NA	54.87
BRD-K41143549	glutamate receptor antagonist	BRD-K41143549			80.07	39.73	90.91	33.14	80.07	38.31	60.43	15.24	NA	54.7375
taurocholic-acid	bile acid	BRD-K81062487	CEL, FXR, NR1H4, FABP6, SLCO1C1	Bile acid	97.47	92.86	34.09	70.53	-99.03	45.12	71.39	92.39	87.71	54.7255555555556
fatostatin	sterol regulatory element binding protein (SREBP) inhibitor	BRD-K99696746	SREBF1, SREBF2		95.89	99.96	95.67	-83.92	38.04	99.97	50.27	26.54	68.03	54.4944444444444
trequinsin	phosphodiesterase inhibitor, platelet aggregation inhibitor, potassium channel blocker	BRD-K84663978	PDE4A, PDE4B, PDE4C, PDE4D, PDE5A, PTGIR		87.97	40.2	98.93	37.65	92.59	92.77	-99.54	91.49	46.93	54.3322222222222
alfuzosin	adrenergic receptor antagonist	BRD-A09056319	ADRA1A, ADRA1D, ADRA1B, KCNH2		93.2	89.97	-17.47	72.88	35.81	98.88	56.82	21.9	35.86	54.2055555555556
raloxifene	estrogen receptor antagonist, selective estrogen receptor modulator (SERM), ALK expression enhancer, cholesterol inhibitor, endoglin expression enhancer, estrogen receptor agonist	BRD-K63828191	ESR1, ESR2, ACVRL1, ENG	Estrogen receptor antagonist	99.69	-39.47	85.02	98.8	90.38	84.88	67.79	-99.81	99.73	54.1122222222222
nabumetone	cyclooxygenase inhibitor, 3alpha hydroxysteroid dehydrogenase inhibitor	BRD-K65146499	PTGS2, AKR1C3, CYP2B6, CYP2C19, CYP2E1, PTGS1	Cyclooxygenase inhibitor	99.46	56.5	40.57	5.89	80.58	99.91	16.51	33.33	NA	54.09375
ruxolitinib	JAK inhibitor, tyrosine kinase inhibitor	BRD-K53972329	JAK1, JAK2, TYK2, JAK3		85.52	88.08	53.12	74.58	37.13	49.7	96.34	63.64	-63.8	53.8122222222222
theophylline	adenosine receptor antagonist, chitinase inhibitor, GABA receptor antagonist, phosphodiesterase inhibitor	BRD-K97799481	ADORA1, ADORA2A, ADORA2B, ADORA3, CHIA, CYP2E1, CYP3A4, HDAC2, PDE3A, PDE4A, PDE4B, PDE5A		97.38	99.8	-41.77	86.03	23.79	98.07	-33.56	98.87	NA	53.57625
ambroxol	glucosylceramidase inhibitor, mucolytic agent, sodium channel blocker	BRD-K56558538	GBA		54.3	57.99	84.52	95.33	-87.62	47.79	42.76	87.49	99.15	53.5233333333333
tyrphostin-1	epidermal growth factor receptor (EGFR) inhibitor	BRD-K41996876	EGFR		99.94	24.67	47.95	84.51	-28.74	45.48	97.45	96.49	13.67	53.4911111111111
trioxsalen	DNA synthesis inhibitor	BRD-K54790157			67.47	99.96	76.75	-30.93	51.23	92.62	43.46	-18.78	98.44	53.3577777777778
hydrastinine	alkaloid with hemostatic properties	BRD-K92726801			98.29	94.29	93.67	-54.71	80.19	97.32	45.04	-63.78	88.44	53.1944444444444
galantamine	acetylcholinesterase inhibitor, acetylcholine receptor agonist, butyrylcholinesterase inhibitors	BRD-A49148672	ACHE, BCHE, CHRNA1, CHRNA10, CHRNA2, CHRNA3, CHRNA4, CHRNA5, CHRNA6, CHRNA7, CHRNA9, CHRNB1, CHRNB2, CHRNB3, CHRNB4, CHRND, CHRNE, CHRNG		99.75	5.12	95.36	97.15	51.54	-65.46	98.48	42.32	NA	53.0325
dihydrodeoxygedunin	growth factor receptor activator	BRD-A02713983	NTRK2		86.8	-33.04	93.9	93.81	20.93	39.02	21.49	99.82	NA	52.84125
phenazone	cyclooxygenase inhibitor	BRD-K46937689	PTGS1, PTGS2		-65.72	96.03	99.67	8.3	70.1	62.88	59.53	95.25	48.51	52.7277777777778
tolazoline	adrenergic receptor antagonist	BRD-K46211610	ADRA2A, ADRA2B, ADRA2C, ADRA1A, HRH1, HRH2		78.78	73.04	96.78	-55.91	90.43	49.46	52.41	36.21	NA	52.65
rosmarinic-acid	antioxidant	BRD-K20313525	MCL1, TYR		39.34	45.84	89.86	97.19	76.21	97.2	55.64	19.41	-48.56	52.4588888888889
OM-137	Aurora kinase inhibitor	BRD-K21971034		Aurora kinase inhibitor	93.35	99.82	99.1	91.45	-40.55	25.8	42.9	7.22	NA	52.38625
proxyfan	histamine receptor modulator	BRD-K77171813	HRH3		81.55	81.83	92.49	7.04	37.07	43.04	56.38	96.89	-26.18	52.2344444444444
betulinic-acid	apoptosis stimulant, caspase activator, diacylglycerol O acyltransferase inhibitor, HIV integrase inhibitor, NFkB pathway activator, NFKB pathway inhibitor, SARS coronavirus 3C-like protease inhibitor, topoisomerase inhibitor	BRD-K45401373	CASP3, CASP8, GPBAR1, TOP1		77.96	-41.31	23.1	21.06	99.8	96.41	37.09	87.02	68.31	52.16
mefenamic-acid	cyclooxygenase inhibitor	BRD-K92778217	PTGS2, PTGS1, KCNQ1, TRPM3		52.8	52.5	92.62	85.48	63.71	24.24	-59.6	57.31	99.88	52.1044444444444
cytosporone-b	HMR receptor agonist	BRD-K86191271	NR4A1		94.09	18.49	74.69	76.85	43.32	75.28	70.05	82.37	-66.6	52.06
RS-100329	adrenoceptor antagonist	BRD-K08640512	ADRA1A, ADRA1D		75.59	-11.27	80.84	74.26	92.83	22.69	-35.51	80.38	88.01	51.98
BRD-K47448802	acetylcholine receptor allosteric modulator	BRD-K47448802	CHRM1		8.87	78.62	78.76	19.38	75.44	53.83	98.56	-20.84	74.8	51.9355555555556
1-monopalmitin	P glycoprotein inhibitor	BRD-A80928489	ABCB1		NA	NA	-31.48	96.97	NA	NA	50.4	64.1	78.93	51.784
phenytoin	sodium channel blocker	BRD-K55930204	ABCB1, CYP2B6, CYP2C19, CYP3A4, SCN1A, SCN2A, SCN5A		46.78	78.97	46.41	-32.69	37.96	91.75	89.53	55.13	NA	51.73
proxymetacaine	membrane integrity inhibitor, potassium channel antagonist, sodium channel blocker	BRD-K79116891	SCN10A, SCN5A, SCN9A		99.13	-31.28	71.19	49.46	37.33	69.01	95.42	-18.13	92.77	51.6555555555556
nitrocaramiphen	acetylcholine receptor antagonist	BRD-K28453807			69.23	-38.44	98.42	99.48	76.04	94.26	-37.82	45.93	55.47	51.3966666666667
roxatidine	histamine receptor antagonist	BRD-K81855038	HRH2		86.58	62.73	49.27	31.78	42.54	NA	23.82	61.97	NA	51.2414285714286
cinnarizine	calcium ion channel antagonist, histamine receptor antagonist	BRD-K07220430	HRH1, CACNA1C, CACNA1D, CACNA1F, CACNA1G, CACNA1H, CACNA1I, CACNA1S, CHRM1, CHRM2, CHRM3, CHRM4, CHRM5, DRD1, DRD2, DRD5		99.88	66.72	92.51	62.98	67.51	21.61	-56.1	23.87	80.94	51.1022222222222
N6-cyclopentyladenosine	adenosine receptor agonist	BRD-A85234536	ADORA1, ADORA2A, ADORA2B, ADORA3, SLC29A1	Adenosine receptor agonist	91.98	79.49	99.02	30.14	-39.15	38.28	13.21	95.29	NA	51.0325
arecaidine	acetylcholine receptor agonist	BRD-K63792901	CHRM1, CHRM2, CHRM3, CHRM4		99.96	-10.35	69.66	13.32	32.04	99.87	-24.55	86.14	93.19	51.0311111111111
acetohydroxamic-acid	inhibitor of bacterial and plant urease	BRD-K74112339			31.8	42.75	NA	NA	47.45	81.11	NA	NA	NA	50.7775
paclitaxel	tubulin inhibitor, microtubule stabilizing agent, microtubule stimulant, P glycoprotein inhibitor, taxane	BRD-A28746609	TUBB, NR1I2, ABCB1, BCL2, CYP2C8, MAP2, MAP4, MAPT, TLR4, TUBB1	Tubulin inhibitor	66.59	99.87	84.79	34.41	88.03	29.39	99.6	-56.73	9.21	50.5733333333333
PIT	purinergic receptor antagonist	BRD-K43978949	P2RY1		80.53	88.53	99.3	89.75	53.49	53.12	-52.85	-27.73	70.88	50.5577777777778
tolazamide	ATP channel blocker	BRD-K32164935	KCNJ1, KCNJ10		43.66	26.55	96.85	80.08	91.12	33.96	49.43	19.23	10.95	50.2033333333333
10H-phenothiazin-10-yl)(p-tolyl)methanone	BCHE inhibitor	BRD-K94919853	BCHE		75.7	47.9	67.78	99.98	-29.3	90.47	-26.97	74.38	NA	49.9925
BRD-K30064966	caspase activator	BRD-K30064966	CASP3		99.84	86.4	-42.03	65.89	27.32	46.55	75.93	56.61	32.55	49.8955555555556
GR-135531	melatonin receptor agonist	BRD-K83023055			90.73	70.99	97.15	-26.05	99.77	-47.34	12.8	99.95	NA	49.75
carmoxirole	dopamine receptor agonist	BRD-K82484965	DRD2		24.15	32.14	44.6	64.23	72.42	20.84	47.59	95.98	44.63	49.62
ozagrel	thromboxane synthase inhibitor, platelet aggregation inhibitor, selective thromboxane synthetase inhibitor	BRD-K53061490	TBXAS1		21.73	54.23	45.65	42.39	96.45	94.44	20.63	18.64	NA	49.27
PSB-069	NTPDase inhibitor	BRD-K79366068	ENTPD1, ENTPD2, ENTPD3		29.08	10.75	-16.41	54.09	59.36	99.31	99.48	68.92	38.15	49.1922222222222
dextrorphan	glutamate receptor antagonist, adrenergic transmitter release inhibitor, opioid receptor agonist, serotonin receptor antagonist	BRD-K88304388	OPRM1, OPRK1, OPRD1, GRIN1, HTR1A, SLC6A2		95.44	91.23	-26.78	30.91	92.73	NA	47.38	11.34	NA	48.8928571428571
levocabastine	histamine receptor antagonist	BRD-K33453211	HRH1, NTSR2		28.39	42.99	99.16	38.86	18.15	-9.78	77.74	91.14	52.82	48.83
BRD-A83255679	estrogen receptor antagonist	BRD-A83255679	GPER1		-39.72	57.98	86.02	78.81	98.47	90.14	87.23	-67.38	47.39	48.7711111111111
4-(2-Amino-ethyl)-benzenesulfonamide	carbonic anhydrase inhibitor	BRD-K14643723	CA2, CA1, CA9, CA12, CA14, CA4		98.44	59.87	95.45	50.3	99.77	64.43	62.08	-28.63	-64.93	48.5311111111111
lonidamine	glucokinase inhibitor, protein synthesis inhibitor	BRD-K96670504	GCK		82.53	81.09	27.71	22.05	68.46	92.29	32.72	58.75	-29.97	48.4033333333333
GR-235	FXR antagonist, cholesterol inhibitor, estrogen receptor agonist, IKK inhibitor, progesterone receptor agonist, PXR agonist	BRD-K26674531	ESR1, IKBKB, NR1H4, NR1I2, PGR	FXR antagonist	93.7	97.75	71.33	96.58	49.39	67.95	-19.83	78.29	-99.96	48.3555555555556
labetalol	adrenergic receptor antagonist	BRD-A07440155	ADRB1, ADRB2, ADRA1A, ADRA1D, ADRA1B		90.28	98.85	-9.99	96.27	19.11	-47.23	58.01	56.06	72.98	48.26
ipratropium	acetylcholine receptor antagonist	BRD-A07029265	CHRM1, CHRM2, CHRM3, CHRM4, CHRM5		-72.99	59.39	59.59	34.76	89.99	37.77	97.9	96.96	30.85	48.2466666666667
BRD-K63954456	macrophage migration inhibiting factor inhibitor, nitric oxide production inhibitor, tumor necrosis factor production inhibitor	BRD-K63954456	MIF, TNF		99.3	25.15	59.31	-35.08	99.19	40.84	63.86	33.05	NA	48.2025
fenoterol	adrenergic receptor agonist	BRD-A97104540	ADRB2, ADRB1, ADRB3	Beta-adrenergic receptor agonist	99.68	77.86	93.86	33.03	-15.21	87.45	-61.13	97.94	19.94	48.1577777777778
CGP-12177	adrenergic receptor agonist	BRD-A34706053	ADRB1, ADRB2, ADRB3		75.44	99.66	64.61	-31.27	35.9	53.91	96.15	77.02	-39.3	48.0133333333333
nor-binaltorphimine	opioid receptor antagonist	BRD-A11135865			11.58	87.58	94.31	99.53	58.89	50.28	-52	33.08	NA	47.90625
VUF-5681	histamine receptor antagonist	BRD-K62206109	HRH3		89.43	46.6	25.62	-23.77	87.91	-35.5	47.39	95.21	96.06	47.6611111111111
BMS-191011	large conductance calcium activated potassium channel opener, large conductance potassium channel activator	BRD-K95609758	KCNMA1	Potassium channel activator	-28.24	48.03	99.66	99.44	-21.04	39.23	36.96	100	53.86	47.5444444444444
SKF-96365	calcium channel blocker, cytochrome P450 inhibitor	BRD-A72703248	CYP3A4, TRPC1, PKD2, TRPC3, TRPC4, TRPC5, TRPV2		-95.81	99.94	99.82	-99.86	89.44	98.35	57.55	95.03	82.93	47.4877777777778
TCPOBOP	constitutive androstane receptor (CAR) agonist	BRD-K30743633	NR1I3		42.18	93.04	7.24	87.27	-37.79	62.5	38.56	98.43	35.4	47.4255555555556
aminomethyltransferase	nitric oxide synthase inhibitor	BRD-A28318179	NOS2		84.68	73.23	45.7	98.36	83.93	92.42	54.58	-67.67	-38.57	47.4066666666667
coumarin	vitamin antagonist	BRD-K23913458	CA1, CA12, CA14, CA2, CA4, CA6, CA9, CYP2A6		97.37	76.85	-58.61	48.45	99.79	95.42	51.07	54.42	-41.34	47.0466666666667
3-methyl-GABA	GABA aminotransferase activator	BRD-A62890442			NA	NA	43.42	17.02	NA	NA	62.48	38.72	72.74	46.876
oxalomalic-acid	isocitrate dehydrogenase inhibitor	BRD-A80574334	ACO1, IDH1		26.41	-18.54	89.61	19.09	43.41	99.6	99.7	24.12	37.3	46.7444444444444
amisulpride	dopamine receptor antagonist	BRD-A60197193	DRD2, DRD3, HTR2A, HTR7		99.44	76.78	93.63	92.81	55.05	-58.36	58.34	-44.21	NA	46.685
equilin	estrogen receptor agonist	BRD-A88080608	HSD17B1		88.71	53.5	25.86	-20.23	71.23	96.22	13.55	20.75	70.4	46.6655555555556
clonidine	adrenergic receptor agonist	BRD-K98530306	ADRA2A, ADRA2B, ADRA2C, ADRA1A, ADRA1B, ADRA1D		76.03	95.64	-34	89.32	98.06	44.33	31.87	80.18	-62.03	46.6
LY-320135	cannabinoid receptor antagonist	BRD-K78637815	CNR1		27.95	42.11	72.31	49.81	92.85	53.41	-32.37	18.23	94.61	46.5455555555556
QX-314	sodium channel blocker	BRD-K56596464	MAPK14, TGFBR1		99.94	76.77	-41.99	77.41	60.65	-33.08	99.96	-20.74	99.58	46.5
marmesin	precursor in psoralen	BRD-K36377456			-30.05	37.42	42.63	99.82	70.32	92.25	-14.36	71.55	NA	46.1975
forskolin	adenylyl cyclase activator, Adenylate cyclase stimulant, growth hormone receptor agonist, phosphokinase stimulant	BRD-A70449690	ADCY2, ADCY5, GNAS		74.07	94.97	61.06	99.96	99.77	-95.65	89.16	18.69	-27.23	46.0888888888889
BRD-K57954781	apoptosis stimulant, DNA inhibitor	BRD-K57954781			-66.46	86.7	99.78	98.96	-90.95	NA	96.78	97.69	NA	46.0714285714286
gabazine	GABA receptor antagonist	BRD-K79905821	GABRA1, GABRA2, GABRA3, GABRA4, GABRA5, GABRA6, GABRG2		-16.53	73.56	98.52	58.86	94.58	99.99	-72.08	31.41	NA	46.03875
UNC-0321	histone lyinse methyltransferase inhibitor, histone lysine methyltransferase inhibitor	BRD-K74236984	EHMT2		82.42	50.74	84.02	-38.47	92.33	97.98	-86.68	99.77	31.65	45.9733333333333
beta-CCP	indoleamine 2,3-dioxygenase inhibitor	BRD-K85242180	GABRA1, GABRG2, IDO1		98.23	74.1	82.96	23.51	47.12	14	14.12	15.65	43.14	45.87
nomifensine	norepinephrine-dopamine reuptake inhibitor	BRD-A29644307	SLC6A2, SLC6A3, DRD2, MAOA, MAOB, MPO		30	99.42	51.37	-99.93	85.66	87.86	91.03	19.75	NA	45.645
synephrine	adrenergic receptor agonist, L-type calcium channel activator	BRD-A04327189	ADRA1A		60.23	61.74	21.35	74.29	60.13	43.38	72.85	57.34	-41.17	45.5711111111111
orciprenaline	adrenergic receptor agonist	BRD-A07780951	ADRB2	Beta-adrenergic receptor agonist	97.51	99.5	99.85	89.45	-59.03	-28.95	40.65	23.61	NA	45.32375
tinidazole	anti-protozoal	BRD-K89125793			-17.17	72.86	-9.42	84.81	-40.11	38.04	99.12	83.67	95.95	45.3055555555556
buddleoflavonoloside	acetylcholinesterase inhibitor	BRD-K25905511			42.49	68.18	43.38	63.1	-20.13	12.94	98.8	37.13	60.26	45.1277777777778
pyrazinamide	fatty acid synthase inhibitor	BRD-K28667793	FASN		80.33	38.6	47.81	99.86	92.59	33.03	40.15	-71.51	NA	45.1075
valsartan	angiotensin receptor antagonist	BRD-K45158365	AGTR1		98.16	98.16	13.36	-63.07	75.52	74.25	53.32	21.86	34.11	45.0744444444444
JZL-184	monoacylglucerol lipase inhibitor	BRD-K45446451	MGLL		94.68	56.43	18.19	24.09	-28.75	68.69	88.72	99.98	-17.38	44.9611111111111
PNU-22394	serotonin receptor agonist	BRD-K16551401	MAOA, MAOB		-12.57	12.38	36.88	87.2	27.05	5.65	65.62	82.52	99.86	44.9544444444444
tofacitinib	JAK inhibitor, disease modifying antirheumatic drug, immunosuppressant, MAP kinase inhibitor, tyrosine kinase inhibitor	BRD-K31283835	JAK3, JAK1, JAK2, CYP2C19, TYK2		77.62	57.17	-27.31	70.17	34.94	93.38	73.8	57.68	-32.95	44.9444444444444
cephalotaxine	protein synthesis inhibitor	BRD-A08877921			28.78	43.96	NA	NA	21.11	85.67	NA	NA	NA	44.88
bucladesine	adenosine receptor agonist, cAMP stimulant, vasodilator	BRD-A04706586	PRKACA		79.42	84.99	99.98	83.45	96.93	32.29	9.93	-43.73	-39.96	44.8111111111111
nomilin	HSP inhibitor	BRD-A09161221			10.9	-29.76	NA	NA	99.66	98.23	NA	NA	NA	44.7575
irsogladine	diuretic, phosphodiesterase inhibitor	BRD-K74195153	PDE4A		-10.99	63.2	89.57	54.19	86.6	36.34	-16.71	38.33	60.74	44.5855555555556
ST-91	adrenergic receptor agonist	BRD-K18905250			99.21	-44.15	93.76	40.51	94.99	49.5	99.91	65.05	-98.16	44.5133333333333
paclitaxel	tubulin inhibitor, microtubule stabilizing agent, microtubule stimulant, P glycoprotein inhibitor, taxane	BRD-A23723433	TUBB, NR1I2, ABCB1, BCL2, CYP2C8, MAP2, MAP4, MAPT, TLR4, TUBB1		-24.75	99.93	-40.11	67.23	75.23	98.53	99.73	65.36	-41.85	44.3666666666667
thalidomide	angiogenesis inhibitor, cereblon inhibitor, tumor necrosis factor production inhibitor, tumor necrosis factor receptor antagonist, tumor necrosis factor receptor inhibitor	BRD-A93255169	TNF, CRBN, CYP1A2, CYP2B6, CYP2C19, CYP3A5, FGFR2, NFKB1, ORM1, ORM2, PTGS2		57.13	29.11	56.31	20.61	95.9	-65.81	95.39	70.98	39.67	44.3655555555556
mebeverine	acetylcholine receptor antagonist	BRD-A09467419	CHRM1, CHRM2, CHRM3, CHRM4		54.32	86.49	-19.3	-10.95	-63.33	83	74.92	99.94	92.25	44.1488888888889
HDAC1-selective	HDAC inhibitor	BRD-K85133207			96.93	NA	99.86	99.8	14.13	99.79	-80.98	84.51	-60.91	44.14125
scopolamine	acetylcholine receptor antagonist	BRD-A62035778	CHRM2, CHRM1, CHRM3, CHRM4, CHRM5, SI		87.32	-19.79	36.92	98.89	27.31	68.28	-62.99	61.66	99.66	44.14
etomoxir	carnitine palmitoyltransferase inhibitor, carnitine O-palmitoyltransferase inhibitor, fatty acid oxidation inhibitor	BRD-K77625572	CPT1A, CPT1B		73.25	62.19	78.07	98.15	-63.79	-54.64	86.22	85.5	31.8	44.0833333333333
oxprenolol	adrenergic receptor antagonist	BRD-A43671941	ADRB1, ADRB2		83.15	88.54	60.75	84.84	-44.17	74.25	54.16	-49.86	NA	43.9575
austricine	hypolipidemic	BRD-K78838262			99.54	-14.48	NA	NA	44.2	46.43	NA	NA	NA	43.9225
valsartan	angiotensin receptor antagonist	BRD-A14792000	AGTR1		-10.63	34.94	37.28	96.35	41.61	89.27	34.91	27.6	NA	43.91625
homatropine	acetylcholine receptor antagonist	BRD-A74975734	CES1, CHRM1		75.01	20.64	95.97	-30.75	57.18	93.43	29.06	8.94	NA	43.685
milrinone	phosphodiesterase inhibitor	BRD-K67080878	PDE3A, PDE2A, PDE3B, PDE5A		72.33	22.01	42.93	-31.72	98.42	93.26	22.84	-22.93	95.98	43.68
indapamide	carbonic anhydrase inhibitor, thiazide diuretic	BRD-A95869247	KCNQ1, CA7, KCNE1, SLC12A3	Na-K-Cl transporter inhibitor	73.02	-19.55	-31.26	99.59	76.94	96.96	-28.79	82.48	NA	43.67375
EMF-BCA1-64	caspase inhibitor	BRD-K11540476	CASP3		34.53	5.74	-10.81	69.28	99.78	85.19	6.74	92.53	9.84	43.6466666666667
heraclenol	furocoumarin compound with antiproliferative activity at G2/M phase	BRD-A77050075			56.98	96.12	30.91	6.53	-76.82	44.3	85.13	93.52	55.64	43.59
tolmetin	cyclooxygenase inhibitor	BRD-K82562631	PTGS2, PTGS1	Cyclooxygenase inhibitor	76.87	-27	-12.42	98.78	25.48	79.53	90.68	54.56	5.75	43.5811111111111
epothilone	inhibition of microtubulefunction, microtubule stabilizing agent, microtubule stimulant, tubulin inhibitor	BRD-K48935217	TUBA1A, TUBA1B, TUBA1C, TUBA3C, TUBA4A, TUBA8, TUBB, TUBB1, TUBB3, TUBB4A, TUBB4B	Tubulin inhibitor	-95.13	99.96	99.94	-20.72	68.64	27.15	99.84	68.42	NA	43.5125
warfarin	cytochrome P450 inhibitor, vitamin inhibitor, vitamin K epoxide reductase inhibitor	BRD-K25991148	VKORC1, CYP2C19, CYP2C8, CYP4F2		70	59.31	-38.49	94.1	-50.26	99.93	-26.17	99.17	82.19	43.3088888888889
naftifine	squalene epoxidase inhibitor, steroid sulfatase inhibitor	BRD-K74141488	SQLE		37.67	59.95	-56.76	97.56	94.66	32.63	77.22	82.16	-35.96	43.2366666666667
metyrapone	cytochrome P450 inhibitor, 11-beta hydroxysteroid dehydrogenase inhibitor, mineralocorticoid receptor antagonist	BRD-K46862739	CYP11B1, HSD11B1, NR3C2		81.3	92.92	42.79	67.83	73	70.76	-51.77	-31.58	NA	43.15625
tamoxifen	estrogen receptor antagonist, selective estrogen receptor modulator (SERM), estrogen receptor agonist, estrogen receptor modulator, PKC inhibitor	BRD-K93754473	ESR1, ESR2, CYP3A5, EBP, GPER1, PRKCA, PRKCB, PRKCD, PRKCE, PRKCG, PRKCI, PRKCQ, PRKCZ		99.66	25.93	99.58	60.28	88.12	22.79	-56.94	-50.01	98.49	43.1
cyclopentolate	acetylcholine receptor antagonist	BRD-A77291778	CHRM1		95.86	31.85	-45.9	-36.78	98.88	81.63	13.64	95.48	52.87	43.0588888888889
LY-364947	TGF beta receptor inhibitor, p38 MAPK inhibitor	BRD-K06234293	TGFBR1	P38 MAPK inhibitor, TGF beta receptor inhibitor	84.17	87.17	74.45	-17.83	66.82	95.93	-55.4	84.39	-32.26	43.0488888888889
BMS-299897	gamma secretase inhibitor, antiamyloidogenic agent	BRD-K02950022		Gamma secretase inhibitor	6.9	98.34	24.51	50.41	55.56	16.26	12.22	25.91	97.23	43.0377777777778
naltriben	opioid receptor antagonist	BRD-A21723284	OPRD1, OPRK1, OPRM1		98.85	99.96	33.77	30.38	85.07	67.58	-36.95	-44.87	53.38	43.0188888888889
ryanodine	calcium channel inhibitor	BRD-K69556541	RYR1, RYR2, RYR3		18.16	54.84	-90.9	62.95	69.98	77.66	69.04	32.01	93.21	42.9944444444444
curcumin	cyclooxygenase inhibitor, AP inhibitor, CCN expression inhibitor, DNA methyltransferase inhibitor, EGFR expression inhibitor, free radical scavenger, FtsZ inhibitor, glucose 6 phosphatase inhibitor, histone N-acetyltransferase inhibitor, HIV integrase inhibitor, lipoxygenase inhibitor, NFkB pathway inhibitor, tau aggregation inhibitor, unidentified pharmacological activity	BRD-K69690935	PTGS1, PTGS2, APP, CA1, CA12, CA14, CA2, CA4, CA6, CA9, CCND1, CYP3A4, DNMT1, DNMT3B, EP300, G6PC, MAPT, MMP13, MMP9, NOS2, XDH		87.45	94.85	99.06	-41.03	94.37	19.14	-53.05	55.44	30.16	42.9322222222222
nifekalant	potassium channel antagonist, potassium channel blocker	BRD-K32311154			91.83	92.2	-4.84	30.51	38.39	NA	42.51	9.53	NA	42.8757142857143
probenecid	MRP inhibitor, TRPV agonist, uricosuric blocker	BRD-K95237249	SLC22A6, ABCC1, PANX1, SLC22A11, SLC22A8, SLCO1C1, TRPV2		91.98	-13.31	-26.5	-29.99	84.2	91.5	52.85	80.36	54.51	42.8444444444444
BRD-K97951054	Aurora kinase inhibitor, Pim kinase inhibitor, VEGFR inhibitor	BRD-K97951054	AURKB, KDR, PIM1		72.94	50.26	99.96	-18.5	-34.23	81.57	69.01	21.69	NA	42.8375
etilefrine	adrenergic receptor agonist	BRD-A09925278	ADRA1A, ADRB1		-55.53	98.29	99.63	98.08	46.22	-32.24	12.73	75.42	NA	42.825
BRD-K70693222	CLK inhibitor, dual specificity tyrosine-(Y)-phosphorylation regulated kinase inhibitor	BRD-K70693222	CLK1, CLK4, DYRK1A		27.24	-14.91	90.66	-72.29	71.18	40.11	97.63	74.62	70.79	42.7811111111111
LFM-A13	Bruton's tyrosine kinase (BTK) inhibitor	BRD-A30655177	BTK		71.73	99.12	91.23	21.08	-10.62	-20.75	51.8	55.17	24.63	42.5988888888889
9-methyl-5H-6-thia-4,5-diaza-chrysene-6,6-dioxide	NFkB pathway inhibitor	BRD-K14696368	RELA		66.36	-86.39	99.92	30.82	-27.2	95.98	99.01	63.97	40.15	42.5133333333333
eprosartan	angiotensin receptor antagonist	BRD-K67977190	AGTR1		99.6	99.87	-48.67	36.6	36.38	67.29	-50.88	99.83	NA	42.5025
SRT-1720	SIRT activator	BRD-K53855319	SIRT1		99.37	98.91	-9.41	98.15	-65.43	50.11	44.6	41.74	23.68	42.4133333333333
cinchonine	antimalarial agent	BRD-K14693417	CYP2D6		-79.5	-71.78	96.68	22.61	65.36	95.28	99.2	98.25	54.77	42.3188888888889
SB-225002	CC chemokine receptor antagonist, Chemokine CXCR2 (IL-8 beta Receptor) Antagonists	BRD-K61323504	CXCR2		66.32	100	-24.39	93.38	86.65	99.93	70.44	-65.54	-45.95	42.3155555555556
SB-525334	TGF beta receptor inhibitor	BRD-K37720887	TGFBR1	TGF beta receptor inhibitor	65.13	28.24	-51.05	19.41	56.74	70.48	37.26	100	53.98	42.2433333333333
PD-123319	angiotensin antagonist	BRD-A63836183	AGTR2		79.21	86.98	43.96	86.46	19.49	-83.49	28.56	74.43	43.88	42.1644444444444
BRD-K70751730	histone lysine demethylase inhibitor	BRD-K70751730	EGLN1, KDM3A, KDM4A, KDM4C, KDM6B		92.89	-14.14	82.02	58.99	74.84	-26.26	40.69	39.11	31.12	42.14
fillalbin	increases arterial blood pressure	BRD-K28667196			17.87	98.39	47.16	-46.31	98.1	85.87	29.49	97.3	-48.78	42.1211111111111
brucine	glycine receptor antagonist	BRD-A41995253	CHRM1, CHRM2, CHRM3, CHRM4, CHRM5		-9.93	74.5	76.34	-51.02	97.59	99.87	-23.07	92.5	21.62	42.0444444444444
sulfacetamide	antibiotic	BRD-K21520694			95.99	43.55	89.25	-50.87	56.27	38.04	93.93	-30.13	NA	42.00375
loxapine	dopamine receptor antagonist, serotonin receptor antagonist, dopamine receptor ligand	BRD-K39915878	DRD2, DRD3, DRD4, DRD1, HRH1, HTR2A, HTR2C, HTR6, ADRA1A, ADRA1B, ADRA2A, ADRA2B, ADRA2C, ADRB1, CHRM1, CHRM2, CHRM3, CHRM4, CHRM5, DRD5, HRH2, HRH4, HTR1A, HTR1B, HTR1D, HTR1E, HTR3A, HTR5A, HTR7, SLC6A2, SLC6A3, SLC6A4		51.2	-13.64	30.32	35.44	88.01	99.29	-28.81	69.28	46.88	41.9966666666667
YM-298198	glutamate receptor antagonist	BRD-K48059230	GRM1		67.47	-31.23	40.33	91.4	61.72	94.25	-80.97	92.61	NA	41.9475
tomelukast	leukotriene receptor antagonist	BRD-K74765201	CYSLTR1		99.8	-22.18	70.48	40.82	44.68	83.34	-47.07	64.96	NA	41.85375
dehydrocholic-acid	gastrointestinal agent that stimulates bile production or the flow of bile into the duodenum	BRD-A64125466			-6.22	-30.42	19.99	5.34	99.4	98.88	20.48	72.66	96.05	41.7955555555556
chenodeoxycholic-acid	11-beta hydroxysteroid dehydrogenase inhibitor, FXR agonist	BRD-K18135438	HSD11B1, NR1H4		99.77	47.45	-57.99	79.89	49.52	58.14	-26.82	48.05	77.86	41.7633333333333
WAY-629	serotonin receptor agonist	BRD-K55430733	HTR2C		98.44	63.08	-11.87	48.94	78.71	47.54	82.17	-72.93	NA	41.76
lumicolchicine	colchicine isomer, non-binder of microtubules	BRD-K99411983			-22.44	31.74	-40.97	70.43	-14.85	93.42	85.96	86.69	84.86	41.6488888888889
vecuronium	acetylcholine receptor antagonist	BRD-K61341215	CHRNA2		89.08	80.3	-57.73	72.05	46.01	-40.62	99.12	-13.91	99.82	41.5688888888889
ephedrine	adrenergic receptor agonist	BRD-A98431941	ACHE, ADRA1A, ADRB2, SLC18A2, SLC6A2		55.5	54.33	88.18	4.95	43.55	-96.35	99.35	82.56	NA	41.50875
practolol	adrenergic receptor antagonist	BRD-A41304429	ADRB1		15.87	99.04	-23.42	82.36	-89.21	82.21	90.68	79.52	34.82	41.3188888888889
palonosetron	serotonin receptor antagonist	BRD-K08924299	HTR3A		53.81	-64.88	44.25	92.95	78.59	-80.73	95.22	74.39	78.07	41.2966666666667
BRD-A41630653	glutamate receptor antagonist, sigma receptor agonist	BRD-A41630653	SIGMAR1, CHRNA2, CHRNA3, CHRNA4, CHRNA7, CHRNB2, CHRNB4, CYBA, CYBB, CYP3A5, GRIN1, GRIN3A, NCF1, NCF2, NCF4, OPRD1, OPRK1, OPRM1, PGRMC1, RAC1, RAC2, SLC6A2, SLC6A4		29.62	95.5	90.85	85.35	17.51	-63.16	39.7	34.48	NA	41.23125
nikkomycin	chitinase inhibitor	BRD-A74771556			25.16	34.03	-65.36	99.28	-56.45	99.94	98.52	93.17	NA	41.03625
dextromethorphan	glutamate receptor antagonist, sigma receptor agonist	BRD-K33211335	SIGMAR1, CHRNA2, CHRNA3, CHRNA4, CHRNA7, CHRNB2, CHRNB4, CYBA, CYBB, CYP3A5, GRIN1, GRIN3A, NCF1, NCF2, NCF4, OPRD1, OPRK1, OPRM1, PGRMC1, RAC1, RAC2, SLC6A2, SLC6A4		32.04	99.1	38.54	48.58	-28.21	91.81	-22.99	64.01	45.84	40.9688888888889
Y-27632	ROCK inhibitor, calcium sensitizer, leucine rich repeat kinase inhibitor	BRD-K44084986	ROCK1, ROCK2, LRRK2, PKIA, PKN2, PRKACA, PRKCE	Rho associated kinase inhibitor	-12.26	68.21	-17.94	82.25	83.37	-34.5	59.19	99.33	NA	40.95625
toltrazuril	anti-protozoal	BRD-K64514229			87.64	20.81	55.21	43.67	99.98	99.26	-79.73	30.3	11.34	40.9422222222222
adipiodone	serum albumin binder	BRD-K67261995	ALB		83.35	94.07	46.65	47.58	-15.17	85.88	-53.5	47.61	31.41	40.8755555555556
norepinephrine	adrenergic receptor agonist, DNA inhibitor, free radical scavenger	BRD-A91555231	ADRA1A, ADRA1B, ADRA1D, ADRA2A, ADRA2B, ADRA2C, ADRB1, ADRB3, ADRB2, DRD1, DRD5, PAH, SLC18A1, SLC18A2		43.52	-84.48	96.46	-35.75	82.11	80.06	90.58	54.48	NA	40.8725
dicloxacillin	bacterial cell wall synthesis inhibitor	BRD-K05673000		Bacterial cell wall synthesis inhibitor	46.05	-51.4	42.41	-43.82	98.02	59.25	72.82	76.86	67.58	40.8633333333333
tadalafil	phosphodiesterase inhibitor	BRD-K93645900	PDE5A, PDE11A		23.76	56.9	-55.3	-43.95	99.78	98.23	39.1	55.6	93.6	40.8577777777778
sitagliptin	dipeptidyl peptidase inhibitor, HMGCR inhibitor, insulin secretagogue, tumor necrosis factor expression inhibitor	BRD-K19416115	DPP4, CYP2C8, FASLG, HMGCR, SLC22A8		40.15	71.81	-73.69	17.11	64.17	37.56	59.46	57.54	93.09	40.8
physostigmine	acetylcholinesterase inhibitor, cholinesterase inhibitor	BRD-K25650355	ACHE, BCHE		65.89	6.17	94.57	57.04	61.01	18.38	-13.42	37.91	39.14	40.7433333333333
GR-79236	adenosine receptor agonist	BRD-K40578143	ADORA1, ADORA2A	Adenosine receptor agonist	37.22	54.98	93.58	43.69	-93.15	96.27	-54.74	91.06	97.64	40.7277777777778
WAY-213613	glutamate transporter inhibitor	BRD-A20968261	SLC1A2		70.96	99.72	59.45	20.57	64.74	34.09	38.44	49.03	-71.34	40.6288888888889
hydralazine	smooth muscle relaxant	BRD-A77722753	AOC3, P4HA1		24.89	-20.35	-32.41	96.58	-36.89	88.51	98.24	95.48	51.51	40.6177777777778
phenothiazine	dopamine receptor antagonist	BRD-K59597909			53.92	62.79	-30.43	99.89	91.39	86.4	-40.82	86.98	-45.15	40.5522222222222
dimercaptosuccinic-acid	chelating agent, DNA methyltransferase inhibitor	BRD-K88701661	DNMT1	HIF activator	NA	NA	-36.93	45.08	NA	NA	32.84	60.68	99.8	40.294
pantoprazole	ATPase inhibitor	BRD-A22380646	ATP4A, CYP2C19, CYP3A4		-11.87	-18.14	69.39	54.91	97.76	-65.46	76.97	60.04	98.88	40.2755555555556
YS-035	calcium channel blocker	BRD-K06208435			14.65	18.74	89.9	91.42	99.88	-71.78	-26.65	46.47	99.69	40.2577777777778
EBPC	aldose reductase inhibitor	BRD-A96485169	AKR1B1		96.51	67.24	26.07	-46.46	22.98	92.99	61.74	-11.03	52.1	40.2377777777778
mestranol	estrogen receptor agonist	BRD-K31920458	ESR1		31.05	60.71	-11.16	-23.74	95.67	97.67	26.8	-14.89	99.62	40.1922222222222
NU-1025	PARP inhibitor, DNA dependent protein kinase inhibitor	BRD-K48692744	PARP1		95.64	41.18	31.26	97.18	-25.76	88.07	-70.89	35.66	68.2	40.06
cilomilast	phosphodiesterase inhibitor, interleukin synthesis inhibitor, tumor necrosis factor production inhibitor	BRD-K62982419	PDE4A, PDE4B, PDE4D, IL12A, IL12B, IL1B, PDE4C, TNF		58.86	64.24	-38.59	79.16	87.45	-43.1	37.44	24.76	89.29	39.9455555555556
LY-255283	leukotriene receptor antagonist	BRD-K92492521	LTB4R, LTB4R2		-54.69	97.28	88.6	65.74	58.71	60.4	-30.78	37.82	33.75	39.6477777777778
CAY-10578	casein kinase inhibitor	BRD-K54987996			49.7	69.48	16.31	62.68	95.66	30.33	-65.33	56.53	NA	39.42
fulvestrant	estrogen receptor antagonist, DNA directed DNA polymerase inhibitor, soluble epoxide hydrolase inhibitor	BRD-A83237092	ESR1, EPHX2, ESR2, GPER1	Estrogen receptor antagonist	49.51	NA	99.87	71.8	99.54	82.96	99.94	-99.85	-88.61	39.395
17-hydroxyprogesterone-caproate	progesterone receptor agonist	BRD-A29731977	CYP1A2, CYP2B6, CYP3A5, PGR	Progesterone receptor agonist	-7.38	96.46	46.8	-22.91	-36.29	35.67	85.35	96.35	59.97	39.3355555555556
mesalazine	cyclooxygenase inhibitor, arylamine N-acetyltransferase inhibitor, beta catenin inhibitor, lipoxygenase inhibitor, prostanoid receptor inhibitor, protein phosphatase inhibitor, thromboxane receptor antagonist, thromboxane synthase inhibitor	BRD-K28849549	PTGS1, PPARG, PTGS2, ALOX5, CHUK, CTNNB1, IKBKB, MPO, NAT1		-12.61	31.01	-31.07	99.48	79.82	NA	88.31	20.25	NA	39.3128571428571
vecuronium	acetylcholine receptor antagonist	BRD-K20168442	CHRNA2		32.46	19.95	70.07	13.12	-57.9	31.5	64.18	82.66	96.31	39.15
clomifene	estrogen receptor antagonist, estrogen receptor modulator, selective estrogen receptor modulator (SERM), testosterone receptor agonist	BRD-K04218075	ESR1, AR		98.55	89.96	87.95	76.02	63.33	-31.64	-43.98	-88.3	99.97	39.0955555555556
pentoxifylline	phosphodiesterase inhibitor, acetylcholinesterase inhibitor, chitinase inhibitor, tumor necrosis factor production inhibitor	BRD-K57569181	TNF, ACHE, ADORA1, ADORA2A, ADRA2B, CHIA, NT5E, PDE4A, PDE4B, PDE5A		96.85	77.03	12.22	20.72	23.55	48.76	35.91	98.2	-61.6	39.0711111111111
stavudine	DNA directed DNA polymerase inhibitor, nucleoside reverse transcriptase inhibitor, reverse transcriptase inhibitor	BRD-K93880783		Nucleoside reverse transcriptase inhibitor, Reverse transcriptase inhibitor	32.79	41.78	67.24	90.89	34.99	42.07	26.22	-24.51	NA	38.93375
YK-4279	apoptosis stimulant, binding of RNA helicase A to the transcription factor EWS-FLI1 inhibitor, EWS-FLI1 inhibitor	BRD-A62182663	DHX9, EWSR1, FLI1		91.78	99.96	-23.17	-73.43	84.13	99.91	73.33	-71.62	68.82	38.8566666666667
LE-300	dopamine receptor antagonist, dopamine receptor ligand, serotonin receptor ligand	BRD-K01648091	DRD5, DRD1, HTR2A		98.78	53.61	90.89	99.29	32.61	-22.48	-33.72	-68.29	98.98	38.8522222222222
rolipram	phosphodiesterase inhibitor, interleukin receptor antagonist	BRD-A34255068	PDE4A, PDE4B, PDE4D, PDE4C, PDE5A		47.92	68.22	98.51	96.59	59.26	-30.77	38.78	59.67	-89.18	38.7777777777778
hydroquinidine	anti-arrhythmia agent	BRD-A06390036			-43.24	73.55	85.52	-16.52	-21.76	22.61	54.25	95.7	98.49	38.7333333333333
treprostinil	prostacyclin analog	BRD-A67438293	PTGIR, CYP2C8, P2RY12, PPARD, PTGDR, PTGER1, PTGER2, PTGER3, PTGER4		63.11	55.37	-27.58	99.91	30.47	66.65	-52.19	73.69	NA	38.67875
androstenol	GABA receptor modulator	BRD-K24994810	NR1I3		89.25	78.59	38.24	94.72	-22.78	-45.04	60.96	18.48	35.37	38.6433333333333
valaciclovir	DNA directed DNA polymerase inhibitor, DNA polymerase inhibitor	BRD-K46435977		DNA polymerase inhibitor	95.64	82.86	-30.78	89.96	29.1	NA	17.96	-14.4	NA	38.62
pirfenidone	FGFR antagonist, p38 MAPK inhibitor, TGF beta receptor antagonist, TGF beta receptor inhibitor, tumor necrosis factor production inhibitor, tumor necrosis factor receptor antagonist	BRD-K96862998	TNF, FURIN, MAPK14, TNFRSF1A		58.34	86.55	-20.74	46.12	99.69	24.71	90.09	58.44	-95.73	38.6077777777778
molindone	dopamine receptor antagonist	BRD-A65280694	DRD2, HTR2A, CHRM1, DRD5, HRH1, HTR1A		28.15	90.99	-47.5	95.15	48.03	-17.21	54.49	56.74	NA	38.605
linoleamide	ACAT inhibitor	BRD-K64044582	SOAT1, SOAT2		38.5	-34.75	98.29	26.6	79.19	83.24	-40.71	68.99	27.09	38.4933333333333
niacin	vitamin agonist	BRD-K61993165	HCAR2, HCAR3, ACHE, DGAT2, HCAR1, NNMT, PTGDR, QPRT		95.68	70.94	99.98	12.24	33.54	-33.99	87.8	74.59	-94.42	38.4844444444444
naloxone	opioid receptor antagonist	BRD-K67511046	OPRM1, OPRK1, OPRD1, CREB1, ESR1, TLR4		85.16	35.5	19.36	-28.11	64.42	-13.49	67.69	77.31	NA	38.48
delcorine	ganglioblocking, antiarrhythmic	BRD-A88282067			90.29	99.96	83.56	-64.96	84.26	32.49	-31.13	87.3	-35.59	38.4644444444444
farnesol	amine oxidase B inhibitor, FXR agonist	BRD-K24656285	MAOB, MVK, NR1H4		92.36	-21.7	-42.08	51.15	53.26	32.81	24.92	89.9	65.44	38.4511111111111
niflumic-acid	cyclooxgenase inhibitor	BRD-K98763141	CLCNKA, PTGS2, ANO1, CLCN1, CLCNKB, KCNQ1, PLA2G1B, PLA2G4A, PTGS1, UGT1A9		-20.39	-47.08	61.85	42.26	94.23	49.22	76.3	49.8	NA	38.27375
pirinixic-acid	PPAR receptor agonist	BRD-K01902415	PPARA	PPAR receptor agonist	12.89	-28.68	99.82	7.98	25.25	12.37	73.83	51.27	89.68	38.2677777777778
VU-0400193-3	glutamate receptor modulator	BRD-K84141129	GRM4		19.49	58.71	-39.62	76.51	50.84	95.25	30.93	-30.7	82.87	38.2533333333333
cephalosporanic-acid	core structure for synthesis of cephalosporin antibiotics	BRD-A79314293			NA	NA	63.91	44	NA	NA	-92.92	99.58	76.59	38.232
RO-15-4513	GABA benzodiazepine site receptor inverse agonist	BRD-K82823076	GABRA1, GABRA2, GABRA3, GABRA5, GABRA4, GABRA6, GABRB2, GABRG2		11.61	84.18	34.81	50.87	56.93	14.48	25.32	-25.8	91.31	38.19
SA-94315	caspase inhibitor	BRD-K20197062	CASP3		43.69	84.6	-35.49	21.9	26.2	98.16	-36.29	56.79	83.9	38.1622222222222
terguride	adrenergic receptor antagonist, dopamine autoreceptor agonist, dopamine receptor agonist, dopamine receptor partial agonist, platelet aggregation inhibitor, prolactin secretion inhibitor, serotonin receptor antagonist	BRD-K05901394	DRD2, HTR2A, HTR2B, ADRA1A, ADRA2A, ADRA2B, ADRA2C, DRD3, DRD4, HTR1A, HTR1B, HTR1D, HTR2C, PRL		94.35	98.29	39.51	-6.93	99.22	97.83	-29.64	18.5	-67.95	38.1311111111111
skimmianine	acetylcholinesterase inhibitor	BRD-K25741894			98.82	80.7	54.02	96.5	7.14	14.27	20.59	62.24	-91.82	38.0511111111111
teicoplanin	bacterial cell wall synthesis inhibitor	BRD-U97083655			-18.7	98.43	77.87	76.23	-44.5	98.07	32.38	-18.51	40.18	37.9388888888889
SB-218795	tachykinin antagonist	BRD-K61097567	TACR3		37.31	49.44	52.35	10.05	59.99	98.87	31.38	89.47	-87.6	37.9177777777778
felbamate	carbonic anhydrase inhibitor, GABA receptor modulator, glutamate receptor blocker	BRD-K99107520	GRIN2A, GRIN2B, GRIN3A		-28.43	27.06	74.01	19.96	86.35	64.35	-42.86	47.5	92.99	37.8811111111111
anabasine	acetylcholine receptor agonist	BRD-K36638830			83.3	10.79	-46.71	88.3	86.37	58.22	70.78	21.37	-31.76	37.8511111111111
TG100-115	PI3K inhibitor	BRD-K64785675	PIK3CG, PIK3CA, PIK3CB, PIK3CD		99.83	5.93	-24.7	-73.08	33.59	41.28	66.81	95.98	94.54	37.7977777777778
hexamethylenebisacetamide	differentiation inducer, NFKB inhibitor, AKT inhibitor	BRD-K04710043			99.82	98.69	-10.4	77.38	-29.49	NA	36.06	-7.54	NA	37.7885714285714
mephenytoin	cytochrome P450 substrate	BRD-A83937277	SCN5A, CYP2C19		96.2	35.58	10.99	77.48	22.47	-59.84	64.16	54.89	NA	37.74125
robustic-acid	cAMP inhibitor	BRD-K54411430			15.93	6.58	-31.11	NA	23.92	78.55	72.64	35.03	99.97	37.68875
ketotifen	histamine receptor ligand, leukotriene antagonist, phosphodiesterase inhibitor	BRD-K28936863	HRH1, PDE4A, PDE4B, PDE4C, PDE4D, PDE7A, PDE7B, PDE8A, PDE8B, PGD		46.89	83.32	19.39	63.8	13.09	39.32	70.32	28.57	-25.54	37.6844444444444
voriconazole	cell wall synthesis inhibitor, cytochrome P450 inhibitor, lanosterol demethylase inhibitor	BRD-K06557128	CYP2C19, CYP51A1		44.6	35.51	-13.07	91.23	88.13	NA	33.86	-16.63	NA	37.6614285714286
evodiamine	ATPase inhibitor, TRPV agonist	BRD-A68631409	TRPV1		96.59	94.28	-72.24	-69.91	79.51	99.97	-31.75	82.13	58.86	37.4933333333333
picrotoxin	GABA receptor antagonist	BRD-M47793593	GABRA1, GLRA2, GLRA3, GABRR1, GLRA1, GLRB, HTR3A, HTR3B		73.45	-29.26	59.07	-14.89	96.3	NA	88.74	-11.03	NA	37.4828571428571
avrainvillamide-analog-4	nucleophosmin inhibitor	BRD-K25079130	NPM1	Nucleophosmin inhibitor	60.78	NA	97.27	99.2	79.29	-31.75	84.78	-53.77	-36.02	37.4725
PD-98059	MEK inhibitor, MAP kinase inhibitor	BRD-K62810658	MAP2K1, AKT1, CHEK1, GSK3B, LCK, MAP2K2, MAPK1, MAPK11, MAPK12, MAPK14, MAPK3, MAPK8, PRKCA, RAF1, ROCK1, RPS6KB1, SGK1	MEK inhibitor	65.63	43.37	-44.71	42.13	-24.36	96.1	89.06	61.57	8.4	37.4655555555556
CGP-55845	GABA receptor antagonist	BRD-A89672324	GABBR1, GABBR2, KCTD12, KCTD16, KCTD8		-89.52	70.04	30.71	87.54	46.88	46.44	31.48	35.63	77.78	37.4422222222222
triacsin-c	adrenergic receptor antagonist	BRD-K80527266	ACSL1		-35.28	-93.81	86.9	37.51	17.18	77.32	90.82	82.79	72.27	37.3
minoxidil	antialopecia agent, ATP channel activator, ATP-sensitive potassium channel agonist, KATP activator, Kir6 channel (KATP) activator, polarization activator, renin secretion stimulant	BRD-K06902185	KCNJ8, ABCC9, KCNJ1, KCNJ10, KCNJ11, PTGS1, REN		98.94	-11.87	-88.79	66.2	97.69	-19.16	69.59	74.67	47.52	37.1988888888889
ampicillin	cell wall synthesis inhibitor	BRD-A16754160	SLC15A1		81.51	-32.96	-21.66	31.06	43.4	99.85	40.05	56.13	NA	37.1725
rivaroxaban	coagulation factor inhibitor, coagulation inhibitor, serine protease inhibitor	BRD-K37130656	F10, CYP2J2, CYP3A5		80.86	99.15	-87.8	94.54	-62.38	87.66	99.65	-26.46	49.14	37.1511111111111
glycodeoxycholic-acid	apoptosis activator	BRD-A73859745			90.92	75.96	37.74	42.48	13.43	94.75	-8.21	-50.1	NA	37.12125
saracatinib	src inhibitor, Abl kinase inhibitor	BRD-K19540840	SRC, ABL1, LCK, YES1	SRC inhibitor	99.67	99.91	59.22	25.47	18.26	-40.72	90.96	79.44	-98.43	37.0866666666667
benzylpenicillin	PBP3 inhibitor	BRD-K55191674			47.68	7.29	76.86	36.39	83	-17.92	-70.82	72.12	98.53	37.0144444444444
AGK-2	SIRT inhibitor, SIRT pathway	BRD-K32536677	SIRT2		98.5	-48.15	67.86	68.44	79.9	-83.28	-48.06	98.6	99.13	36.9933333333333
ICI-204448	opioid receptor agonist	BRD-A37776212	OPRK1		83.09	20.96	39.69	14.75	99.98	76.82	-36.02	-3.64	NA	36.95375
AG-99	tyrosine kinase inhibitor	BRD-K51223576	EGFR		99.79	95.44	95.15	95.63	-25.32	-44.57	34.78	-56.19	NA	36.83875
baccatin-III	paclitaxel precursor	BRD-A84189516			-20.34	99.93	-27.92	-93.19	-11.3	90.51	98.38	95.26	99.58	36.7677777777778
cholic-acid	ferrochelatase inhibitor, unidentified pharmacological activity	BRD-K43164539	CES1, FECH, PLA2G1B, ADH1C, COX4I1, COX5A, COX5B, COX6A2, COX6B1, COX6C, COX7A1, COX7B, COX7C, COX8A, ESRRG, FABP6, GPBAR1, MT-CO1, MT-CO2, MT-CO3	Bile acid	12.94	-25.42	-48.56	62.28	59.99	99.75	-30.11	99.98	99.97	36.7577777777778
L-689560	glutamate receptor antagonist	BRD-K74284736	GRIN1, GRIN2A, GRIN2B, GRIN2C, GRIN2D		58.66	43.76	-28.27	66.46	14.6	-47.06	76.26	60.48	85.09	36.6644444444444
ornidazole	antiprotozoal agent	BRD-A42759514			45.86	86.46	62.15	99.81	-85.43	72.06	79.82	-52.77	20.69	36.5166666666667
hydrastine	GABA receptor antagonist	BRD-K02715688			20.08	87.67	-70.08	-50.66	44.92	88.1	99.98	67.8	40.63	36.4933333333333
canrenoic-acid	aldosterone antagonist	BRD-A29322418			14.85	43.69	-37.86	27.51	24.5	99.73	69.95	94.4	-9.11	36.4066666666667
HLI-373	MDM inhibitor	BRD-K17349619	MDM2	MDM inhibitor	21.8	-97.7	38.05	99.68	79.2	99.97	91.65	26.44	-31.91	36.3533333333333
nitrendipine	calcium channel blocker, L-type calcium channel blocker	BRD-A02006392	CACNA1C, CACNA1D, CACNA2D1, CACNA1H, CACNA1S, CACNA2D2, CACNB2, CACNG1, KCNN4		75.87	51.23	89.39	93.7	-30.72	24.1	51.4	12.9	-41.9	36.2188888888889
PSB-1115	adenosine receptor antagonist	BRD-K49027941	ADORA2B, ADORA1, ADORA3		39.36	23.01	98.65	16	83.44	-29.82	15.01	43.96	NA	36.20125
etodolac	cyclooxygenase inhibitor, TRPV agonist	BRD-A74667430	PTGS2, PTGS1, RXRA, TRPV1	Cyclooxygenase inhibitor	87.49	-40.58	-58.92	62.85	87.55	80.23	99.53	-15.97	22.95	36.1255555555556
SB-334867	orexin receptor antagonist	BRD-K41567364	HCRTR1, HCRTR2		-17.46	-13.29	37.69	87.45	-35.45	21.57	95.2	62.72	86.69	36.1244444444444
estropipate	estrogen receptor agonist	BRD-A22143024	ESR1, ESR2	Estrogen receptor agonist	15.15	16.87	20.04	62.09	-51.54	19.56	79.71	67.88	94.96	36.08
RS-56812	serotonin receptor antagonist, serotonin receptor partial agonist	BRD-K20714604	HTR3A		92.99	77.29	39.1	53.74	-29.72	15.95	22.77	-16.15	68.58	36.0611111111111
aminopentamide	anticholinergic agent	BRD-A69917777			75.67	-15.29	-62.32	18.65	85.54	18.39	54.82	83.28	65.25	35.9988888888889
SKF-77434	dopamine receptor agonist, dopamine receptor partial agonist	BRD-A64227845	DRD1		94.73	98.36	30.73	99.91	-59.33	-87.24	33.77	17.69	95.37	35.9988888888889
acetyl-farnesyl-cysteine	inhibitor of methylation of endogenous isoprenylated proteins	BRD-K79437791	PPARG		98.68	-37.52	49.7	14.74	-42.67	33.76	46.68	98.35	61.34	35.8955555555556
BRD-K91485395	dual specificity protein phosphatase inhibitors	BRD-K91485395			42.27	82.88	-38.39	53.76	36.39	90.67	-40.88	59.99	NA	35.83625
temozolomide	DNA alkylating drug, DNA damage inducer, DNA inhibitor, topoisomerase inhibitor	BRD-K32107296	TOP2A		-30.15	53.35	90.67	98.56	-42.57	99.97	-78.69	31.07	99.81	35.78
metanephrine	epinephrine metabolite, levels are diagnostic for the neoplasm pheochromocytoma	BRD-A42346008			16.15	-50.88	74.37	97.12	9.29	71.95	42.04	26.06	NA	35.7625
cromoglicic-acid	immunosuppressant	BRD-K20920669	KCNMA1, S100P		46.16	-34.41	38.33	95.75	56.85	-51.86	94.56	40.5	NA	35.735
BRD-K63784565	beta amyloid synthesis inhibitor, topoisomerase inhibitor	BRD-K63784565	TOP1		NA	NA	-61.98	83.3	NA	NA	55.34	57.63	44.24	35.706
lidocaine	histamine receptor agonist, voltage-gated sodium channel modulator	BRD-K52662033	SCN5A, EGFR, SCN10A, SCN9A		64.94	-38.25	-73.12	57.81	39.28	69.33	93.78	47.37	60.15	35.6988888888889
pirenzepine	acetylcholine receptor antagonist	BRD-K89375097	CHRM1, CHRM2, CHRM3, CHRM4, CHRM5		94.86	81.18	-76.84	44.14	-17.8	60.36	-38.97	99.32	74.95	35.6888888888889
benproperine	anti-tussive	BRD-A42423104			-31.73	84.45	25.11	14.23	74.19	NA	36.75	46.79	NA	35.6842857142857
epirizole	cyclooxygenase inhibitor	BRD-K39339537	PTGS1, PTGS2		-15.9	64.9	6.89	92.81	-44.32	83.74	95.72	-58.37	94.89	35.5955555555556
rofecoxib	cyclooxygenase inhibitor	BRD-K21733600	PTGS2, CYP3A4, ELN		99.98	22.15	-39.1	-22.09	73.68	-18.13	71.71	32.38	99.59	35.5744444444444
BMS-182874	endothelin receptor antagonist	BRD-K56509348	EDNRA		38.78	99.74	13.36	95.29	82.8	-69.75	-24.36	48.65	NA	35.56375
benzthiazide	carbonic anhydrase inhibitor	BRD-K21450440	CA2, CA1, CA12, CA4, CA9, SLC12A3		-65.49	28.48	37.65	-36.7	53.55	90.92	53.81	82.3	75.33	35.5388888888889
formoterol	adrenergic receptor agonist	BRD-M00539986	ADRB2, CYP2C19	Beta-adrenergic receptor agonist	93.63	89.23	95.08	11.94	-13.83	12.02	-33.13	86.25	-21.4	35.5322222222222
U-0124	MEK inhibitor	BRD-K48427617			96.97	-54.68	19.22	93.76	42.61	66.68	-80.28	99.84	NA	35.515
huperzine-a	acetylcholinesterase inhibitor, glutamate receptor antagonist	BRD-K15402119	ACHE		46.6	63.68	-91.82	16.61	85.29	48.27	61.66	53.8	NA	35.51125
GR-144053	integrin antagonist	BRD-K12120659	ITGB3, ITGA2B		74.01	81.95	-36.35	30.25	-53.85	98.67	99.21	62.95	-37.62	35.4688888888889
scopolamine	acetylcholine receptor antagonist	BRD-A49906757	CHRM2, CHRM1, CHRM3, CHRM4, CHRM5, SI		15.63	52.43	-82.18	99.29	-54.36	93.28	29.12	71.16	93.92	35.3655555555556
geranylgeraniol	farnesyltransferase inhibitor	BRD-K95402279			80.76	11.49	-54.1	30.04	97.95	66.82	-30.03	16.78	98.08	35.31
IBC-293	hydroxycarboxylic acid receptor agonist	BRD-K15196155	HCAR3		87.62	20.84	-26.18	33.62	99.98	-46.58	98.99	71.59	-23.47	35.1566666666667
vardenafil	phosphodiesterase inhibitor	BRD-K13926615	PDE5A, CYP2C19, CYP2C8, CYP3A5, PDE6G, PDE6H		37.52	67.57	-11.47	41.98	47.4	48.86	15.42	53.27	15.08	35.07
l-erythro-MAPP	ceramidase inhibitor, negative control for D-erythro-MAPP	BRD-K09635134			96.8	-6.86	44.28	99.1	87.76	-17.25	35.47	24.03	-47.84	35.0544444444444
naltrexone	opioid receptor antagonist, opioid receptor ligand	BRD-K88172511	OPRK1, OPRM1, OPRD1, SIGMAR1		96.9	-25.94	55.11	97.74	-43.83	-12.87	-23.45	91.55	80.24	35.05
sunitinib	FLT3 inhibitor, KIT inhibitor, PDGFR tyrosine kinase receptor inhibitor, RET tyrosine kinase inhibitor, VEGFR inhibitor, angiogenesis inhibitor, colony stimulating factor receptor antagonist, colony stimulating factor receptor inhibitor, platelet-derived growth factor receptor (PDGFR) inhibitor, vascular endothelial growth factor receptor (VEGFR) inhibitor, vascular endothelial growth factor rece…	BRD-K70511574	FLT3, KDR, KIT, FLT4, FLT1, PDGFRA, PDGFRB, RET, CSF1R, FGFR1		-19.44	99.96	-18.09	99.83	67.13	70.89	37.72	-99.79	77.09	35.0333333333333
E-4031	polarization inhibitor, potassium channel antagonist, potassium channel blocker	BRD-K41713976	KCNH2, KCNH1		18.06	54.85	-31.04	28.56	81.62	76.58	99.7	-43.48	29.57	34.9355555555556
piperacetazine	antipsychotic	BRD-K16277217			54.1	-13.9	-37.15	65.83	47.72	96.77	-37.13	99.96	38.21	34.9344444444444
AS-703026	MEK inhibitor	BRD-K89014967	MAP2K1, MAP2K2	MEK inhibitor	-13.11	70.57	68.34	-91.93	59.28	40.67	91.9	-5.52	93.45	34.85
lamivudine	nucleoside reverse transcriptase inhibitor, reverse transcriptase inhibitor	BRD-K02992638			29.83	32.26	-24.63	70.29	80.77	73.41	-29.09	30.45	50.26	34.8388888888889
quipazine	serotonin receptor agonist	BRD-K62056274	HTR2A, HTR3A, HTR3B, HTR1A, HTR1D, HTR2B, HTR2C, HTR6, SLC6A4		99.94	78.9	37.36	-18.8	-21.64	43.55	-20.5	79.62	NA	34.80375
melperone	dopamine receptor antagonist, serotonin receptor antagonist	BRD-K92984783	DRD2, HTR1A, HTR2A		100	96.29	35.54	99.02	63.85	87.68	-53.38	-86.43	-30.15	34.7133333333333
clofibrate	PPAR receptor agonist	BRD-K45252063	PPARA, LPL		82.4	67.28	-69.84	13.27	90.86	57.82	99.96	-11.75	-17.92	34.6755555555556
SB-203580	p38 MAPK inhibitor, calcium channel activator, interleukin inhibitor, stress activated protein kinase inhibitor	BRD-A37704979	MAPK14, MAPK1, MAPK11, AKT1, ALOX5, CHEK1, CYP2D6, CYP3A4, GAK, GSK3B, LCK, MAPK10, MAPK12, MAPK8, MAPK9, PRKCA, RAF1, RIPK2, ROCK1, RPS6KB1, SGK1, SRC, TNF		-11.82	-25.76	62.18	34.94	52.07	44.25	43.4	65.69	47.01	34.6622222222222
biochanin-a	estrogen receptor agonist	BRD-K28075147			22.31	52.18	73.98	-16.26	99.39	96.43	-26.76	-28.89	38.71	34.5655555555556
caffeine	adenosine receptor antagonist, ATM kinase inhibitor, ATR kinase inhibitor	BRD-K02404261	ADORA1, ADORA2A, ADORA2B, ATM, ITPR1, RYR1, ADORA3, ATR, ITPR2, ITPR3, PDE10A, PDE11A, PDE1A, PDE1B, PDE1C, PDE2A, PDE3A, PDE3B, PDE4A, PDE4B, PDE4C, PDE4D, PDE5A, PDE6A, PDE6B, PDE6C, PDE7A, PDE7B, PDE8A, PDE8B, PDE9A, PIK3CA, PIK3CB, PIK3CD, PRKDC, RYR2, RYR3		28.87	92.31	19.49	50.28	-18.58	62.75	-29.38	68.64	36.5	34.5422222222222
betaxolol	adrenergic receptor antagonist	BRD-A02759312	ADRB1, ADRB2		-31.15	95.54	-99.85	33.45	96.27	-16.07	98.59	44.73	89.25	34.5288888888889
tetracycline	30S ribosomal protein inhibitor, 30S ribosomal subunit inhibitor, protein arginine deiminase inhibitor	BRD-A15493168	PRNP	Bacterial 30S ribosomal subunit inhibitor	45.7	33.86	75.72	-26.53	35.55	97.88	57.28	-43.28	NA	34.5225
VU-0400071-3	glutamate receptor modulator	BRD-A57457122	GRM4		85.71	42.51	40.78	62.31	77.67	32.99	79.86	-36.5	-75.02	34.4788888888889
avrainvillamide-analog-6	nucleophosmin inhibitor	BRD-K50324045	NPM1	Nucleophosmin inhibitor	-48.22	NA	93.66	96.05	70.41	39.93	-98	33.88	87.94	34.45625
anpirtoline	serotonin receptor agonist, serotonin receptor antagonist	BRD-K55424922	HTR1B, HTR3A		63.1	11.42	84.66	14.25	99.74	60.89	-81.29	21.82	NA	34.32375
RX-821002	adrenergic receptor antagonist	BRD-A65597028	ADRA2A, ADRA2B, ADRA2C, ADRA1A, ADRA1B, ADRA1D		66.8	53.89	-34.65	99.04	12.35	48.99	-10.75	38.83	NA	34.3125
GSK-1070916	Aurora kinase inhibitor	BRD-K36740062	AURKB, AURKC, AURKA, CYP2D6, CYP3A4	Aurora kinase inhibitor	-83.78	99.76	17.22	40.61	91.44	-98	95.39	91.17	54.21	34.2244444444444
MR-16728	acetylcholine release enhancer	BRD-A30590053			95.4	44.46	-24.31	-24.75	81.99	49.34	91.65	44.55	-50.97	34.1511111111111
siguazodan	histamine receptor antagonist, phosphodiesterase inhibitor	BRD-A91992993	PDE3A		87.32	98.91	99.93	99.83	-31.31	-98.7	41.76	-24.59	NA	34.14375
methyl-2,5-dihydroxycinnamate	EGFR inhibitor, tyrosine kinase inhibitor	BRD-K88741031	EGFR		-49.14	99.69	21.65	-11.93	47.96	97.92	61.66	60.72	-21.28	34.1388888888889
tetradecylthioacetic-acid	lipid peroxidase inhibitor	BRD-K47539947			71.74	51.7	-35.13	15.79	55.84	63.38	34.82	35.41	13.64	34.1322222222222
midazolam	benzodiazepine receptor agonist, GABA benzodiazepine site receptor agonist	BRD-K00532621	CYP3A5, CYP3A7, GABRA1, GABRA2, GABRA3, GABRA4, GABRA5, GABRA6, GABRB1, GABRB2, GABRB3, GABRD, GABRE, GABRG1, GABRG2, GABRG3, GABRP, GABRQ, GABRR1, GABRR2, GABRR3	Benzodiazepine receptor agonist	53.44	-19.22	29.29	15.66	78.36	NA	98.76	-18.26	NA	34.0042857142857
cycloheximide	glycogen synthase kinase inhibitor, protein synthesis inhibitor	BRD-A82329351	GSK3B, RPL3		-41.1	45.93	49	89.18	92.64	92.96	-33.82	-88.81	99.97	33.9944444444444
L-701252	glutamate receptor antagonist	BRD-K10176267	GRIN1		39.45	-48.03	68.83	90.99	36.64	53.74	-47.07	75.72	35.19	33.94
BRD-K14236372	lysophospholipid receptor agonist	BRD-K14236372	S1PR4		16.34	-97.51	-71.5	98.77	NA	53.7	99.89	71.86	99.97	33.94
pregnenolone	acetylcholine release enhancer, dopamine release enhancer, GABA receptor negative allosteric modulator, glutamate receptor modulator, progesterone receptor agonist, steroid hormone inhibitor of CYP17A1 and SULT2B1	BRD-K43880410	CYP17A1, PGR, SULT2B1		44.64	17.76	-33.26	79.63	50.79	82.83	-28.51	68.61	22.87	33.9288888888889
clebopride	dopamine receptor antagonist	BRD-K17294426	DRD2, ACHE		98.64	31.27	79.32	44.76	-56.98	98.46	-11.68	-12.95	NA	33.855
decafluorobutane	ultrasound contrast agent	BRD-K23623876	GRM5		-19.49	47.3	32.08	11.64	99.11	71.31	98.36	9.34	-45.02	33.8477777777778
gabazine	GABA receptor antagonist	BRD-K93280214	GABRA1, GABRA2, GABRA3, GABRA4, GABRA5, GABRA6, GABRG2		51.74	92.38	-34.21	-61.62	97.87	88.83	77.69	69.2	-78.37	33.7233333333333
benidipine	calcium channel blocker, L-type calcium channel blocker	BRD-A35519318	CACNA1C, CACNA1G, CYP3A5		-91.32	12.34	96.83	-28.73	59.28	NA	87.88	99.5	NA	33.6828571428571
carbetocin	analogue of oxytocin	BRD-A32161980	OXTR		-15.51	35.38	-32.58	11	26.19	25.41	96.67	61.87	94.43	33.6511111111111
propentofylline	acetylcholinesterase inhibitor, adenosine reuptake inhibitor, adenosine uptake inhibitor, phosphodiesterase inhibitor	BRD-K59273480	ACHE		47.05	91.52	-15.35	91.01	26.86	94.64	-93.4	26.7	NA	33.62875
clomethiazole	GABA receptor agonist, GABA receptor antagonist, GABA receptor modulator, p38 MAPK inhibitor	BRD-K50422030	GABRA1		73.46	77.74	29.39	-26.41	-16.96	-23.22	70.24	67.05	51.13	33.6022222222222
danoprevir	HCV inhibitor, serine protease inhibitor	BRD-K17823458			62.84	-61.65	-27.18	84.32	-48.91	41.27	65.84	93.89	91.28	33.5222222222222
ethoprop	acetylcholinesterase inhibitor	BRD-K08556791	ACHE		95.86	-24.05	93.47	48.27	23.63	67.7	-97.3	60.2	NA	33.4725
HEAT	adrenergic receptor antagonist	BRD-A24429032	ADRA1A		40.97	60.98	-21.93	79.18	92.38	69.57	83.68	-24.57	-79.35	33.4344444444444
scopoline	acetylcholine receptor antagonist	BRD-A92161634			95.63	55.27	-7.17	-28.09	52.9	74.51	-16.96	40.75	NA	33.355
oligomycin-a	ATP synthase inhibitor, ATPase inhibitor	BRD-A81541225	ATP5A1		20.92	69.54	96.78	37.8	-98.03	99.4	86.97	84.63	-98.83	33.2422222222222
naloxone	opioid receptor antagonist	BRD-A37541666	OPRM1, OPRK1, OPRD1, CREB1, ESR1, TLR4		51.1	-20.22	82.09	98.86	98.09	-37.46	15.65	-23.61	NA	33.0625
tropisetron	serotonin receptor antagonist, polarization inhibitor, sodium channel blocker	BRD-A83859836	HTR3A, GLRA1, GLRA2, GLRB, HTR4		71.72	-90.06	-55.14	83.03	93	41.65	72.66	-8.23	88.81	33.0488888888889
cefotiam	cell wall synthesis inhibitor	BRD-K02275692			14.65	38.32	-31.83	97.93	-21.19	74.14	80.18	20.47	24.29	32.9955555555556
mepyramine	histamine receptor antagonist	BRD-K97564742	HRH1		46.61	68.11	40.61	42.18	-55.54	-89.59	93.8	93.69	56.89	32.9733333333333
tramadol	opioid receptor agonist, norepinephrine reputake inhibitor, serotonin reuptake inhibitor, adrenergic transmitter uptake inhibitor, OP3 receptor agonist, serotonin uptake inhibitor	BRD-K51033547	OPRM1, SLC6A2, SLC6A4, CHRFAM7A, CHRM3, CYP2B6, GRIN3A, HTR2C, OPRD1, OPRK1		-21.63	82.32	30.65	33.2	38.57	-22.6	42.55	20.16	93.53	32.9722222222222
androstanol	constitutive androstane receptor (CAR) inhibitor	BRD-U66370498	NR1I3		-74.15	21.23	75.77	55.43	99.98	52.49	-36.09	62.7	39.02	32.9311111111111
epothilone-a	microtubule stabilizing agent	BRD-K71823332			91.86	99.89	49.59	-97.6	-42.85	71.07	99.67	61.55	-37.13	32.8944444444444
diphenhydramine	histamine receptor antagonist	BRD-K47278471	HRH1		82.49	83.8	-10.26	14.82	28.3	NA	-23.57	54.37	NA	32.85
linezolid	50S ribosomal subunit inhibitor, protein synthesis inhibitor, monoamine oxidase inhibitor	BRD-K66876909	MAOA		38.44	19.88	34.11	-50.78	17.32	52.35	4.03	79.95	99.97	32.8077777777778
auraptene	lipoxygenase inhibitor, monoamine oxidase inhibitor, nitric oxide production inhibitor, nitric oxide synthase expression inhibitor	BRD-K85013741	MAOB		93.3	84.22	-33.78	34.59	-78.05	72.38	99.73	-38.26	59.74	32.6522222222222
penicillin	cell wall synthesis inhibitor	BRD-A84702196		Bacterial cell wall synthesis inhibitor	-8.23	-11.65	23.86	64.01	70.25	49.16	-12.05	20.32	97.65	32.5911111111111
amcinonide	corticosteroid agonist, cytochrome P450 inhibitor, glucocorticoid receptor agonist, immunosuppressant	BRD-A16478930	NR3C1, ANXA1	Glucocorticoid receptor agonist	92.5	11.42	39.45	47.36	-40.55	35.45	99.96	-24.87	NA	32.59
IRL-2500	endothelin receptor antagonist	BRD-A54029483	EDNRB		81.7	-28.11	77.23	59.02	73.56	54.63	-30.17	-93.89	99.13	32.5666666666667
KIN001-220	Aurora kinase inhibitor	BRD-K53561341	AURKA	Aurora kinase inhibitor	99.86	99.96	-57.57	-67.17	39.61	-54	92.78	98.46	39.84	32.4188888888889
cilastatin	dehydropeptidase inhibitor	BRD-A90311807	DPEP1		78.95	-23.07	62.48	28.38	98.18	40.31	42.55	14.01	-50.08	32.4122222222222
tyrphostin-B44	EGFR inhibitor	BRD-K11158509			90.71	-98.23	37.57	44.82	13.58	88.38	99.96	51.31	-36.46	32.4044444444444
CGP-54626	GABA receptor antagonist	BRD-A55369275	GABBR1, GABBR2, KCTD12, KCTD16, KCTD8		99.89	64.74	52.22	-19.65	97.81	-41.27	20.43	-15.53	NA	32.33
noscapine	bradykinin receptor antagonist, tubulin polymerization inhibitor, apoptosis stimulant, microtubule inhibitor, tubulin inhibitor	BRD-K89237706	BDKRB2, SIGMAR1		-78.83	99.5	-51.1	95.07	68.78	15.05	90.49	19.1	NA	32.2575
emetine	protein synthesis inhibitor	BRD-K01976263	RPS2		34.37	-97.65	-53.51	91.78	99.49	90.87	-64.98	94.04	95.72	32.2366666666667
RWJ-21757	toll-like receptor ligand	BRD-A29437505	TLR7		55.52	-35.48	36.17	77.33	-22.69	96.78	-36.17	20.06	97.97	32.1655555555556
chloroquine	antimalarial agent	BRD-A91699651	CYP2C8, GSTA2, MRGPRX1, TLR9, TNF		54.05	-44.45	-44.84	57.23	89.04	-83.32	95.03	97.31	68.88	32.1033333333333
pifithrin-mu	HSP inhibitor	BRD-K96799727	HSPA1A, TP53		78.45	99.23	-58.59	26.23	90.29	72.72	-40.16	88.68	-68.46	32.0433333333333
guggulsterone	estrogen receptor agonist, FXR antagonist, progesterone receptor agonist, cholesterol inhibitor, IKK inhibitor, PXR agonist	BRD-A59808129	NR1H4, PGR, AR, ESR1, IKBKB, NR1I2, NR3C1, NR3C2	FXR antagonist	96.13	48.56	-97.5	-14.11	88.47	55.07	47.88	12.71	50.38	31.9544444444444
triprolidine	histamine receptor antagonist	BRD-K56231354	HRH1		27.07	-42.46	-48.43	99.96	98.8	97.85	-65.72	88.42	NA	31.93625
mirtazapine	adrenergic receptor antagonist, serotonin receptor antagonist	BRD-A64977602	ADRA2A, HTR2A, HTR2C, ADRA2C, HTR3A, ADRA1A, ADRA1B, ADRA1D, ADRA2B, ADRB1, ADRB2, DRD1, DRD2, DRD3, DRD5, HRH1, HRH3, HTR2B, HTR7, OPRK1, SLC6A2, SLC6A3, SLC6A4		92.45	-37.59	71.2	94.32	-36.93	66.4	-75.34	70.62	42.21	31.9266666666667
L-701324	glutamate receptor antagonist	BRD-K08109516	GRIN1, GRIN2A, GRIN2B, GRIN2C, GRIN2D		-71.27	99.19	-25.29	96.59	39.6	35.4	56.06	64.51	-7.69	31.9
TTNPB	RAR agonist, retinoid receptor agonist	BRD-K68246049	RARB, RARA, RARG	Retinoid receptor agonist	83.01	99.96	-61.95	-62.76	74.76	99.88	51.71	-97.73	99.73	31.8455555555556
tetrahydrobiopterin	nitric oxide stimulant, nitric oxide synthase stimulant, phenylalanine 4-hydroxylase stimulant, nitric oxide synthase activator	BRD-A67605442	PAH, TH, DBH, NOS3, TPH1		-8.88	36.26	72.15	63.72	-45.66	35.92	34.41	66.84	NA	31.845
oxibendazole	DNA polymerase inhibitor, tubulin inhibitor	BRD-K52075715	TUBB, TUBB4B	Tubulin inhibitor	63.18	99.98	-13.18	73.67	-33.14	99.88	99.51	-39.44	-64.2	31.8066666666667
pinacidil	ATP channel activator, potassium channel agonist	BRD-A43882281	ABCC9, KCNJ8		-32.56	93.38	-18.27	55.23	14.44	99.97	60.78	-67.52	79.71	31.6844444444444
GW-311616	leukocyte elastase inhibitor	BRD-A38898897	ELANE		8.97	17.39	99.5	99.71	-39.27	24.68	48.33	71.77	-46.19	31.6544444444444
fosinopril	angiotensin converting enzyme inhibitor, breast cancer resistance protein inhibitor	BRD-A51382177	ACE, ABCG2		-22.5	92.44	-42.54	-35.71	32.61	95.91	56.36	76.34	NA	31.61375
metoprolol	adrenergic receptor antagonist	BRD-A03623303	ADRB1, ADRB2		8.32	-28.1	98.78	53.99	11.91	60.16	94.93	13.63	-29.28	31.5933333333333
biotin	vitamin cofactor for many metabolic reactions	BRD-K89210380	ACACA, ACACB, HLCS, MCCC1, MCCC2, PC, PCCA, PCCB, SLC5A6		99.72	70.28	17.48	55.34	21.49	45.78	-70.1	-55.63	99.97	31.5922222222222
secoisolariciresinol	antioxidant	BRD-K91733562			-9.58	21.88	17.49	17.3	62.05	34.79	37.52	81.78	20.35	31.5088888888889
fenoldopam	dopamine receptor agonist	BRD-A50684349	DRD1, ADRA1A, ADRA1B, ADRA1D, ADRA2A, ADRA2B, ADRA2C, DRD4, DRD5		-23.17	47.74	8.79	76.27	84.28	67.21	11.15	-55.72	66.33	31.4311111111111
calycanthine	GABA release inhibitor	BRD-K59851896			79.93	36.56	-88.06	-39.87	41.39	51.86	49.94	93.13	57.13	31.3344444444444
TTNPB	RAR agonist, retinoid receptor agonist	BRD-K49685476	RARB, RARA, RARG		66.65	27.47	-58.69	24.6	62.73	89.49	-34.35	49.9	53.69	31.2766666666667
tolbutamide	ATP channel blocker	BRD-K85119730	ABCC8, CYP2B6, CYP2C19, CYP2C8, KCNJ1, KCNJ11, KCNJ8		-9.71	99.61	-56.67	90.31	-42.7	32.72	68.63	20.98	77.63	31.2
ranitidine	histamine receptor antagonist	BRD-K30816563	HRH2, SLC22A2		68.92	71.46	-13.63	91.23	62.54	52.25	-56.03	92.1	-88.22	31.18
exemestane	aromatase inhibitor	BRD-K33425534	CYP19A1		76.73	-95.65	44.06	55.6	30.34	NA	37.71	68.98	NA	31.11
meclocycline	tetracycline antibiotic	BRD-A45140972		Bacterial 30S ribosomal subunit inhibitor	-34.21	99.96	87.43	-21.39	68.54	31.24	52.36	48.95	-53.16	31.08
kavain	calcium channel modulator, mTOR inhibitor, Sodium Channel Blockers	BRD-A75455249	MTOR		75.48	46.77	73.36	67.55	-20.39	10.61	43.76	-47.26	29.48	31.04
zileuton	leukotriene synthesis inhibitor, lipoxygenase inhibitor	BRD-A56359832	ALOX5		-32.13	37.38	94.26	44.04	-39.78	90.51	-25.43	36.23	73.79	30.9855555555556
ibuprofen	cyclooxygenase inhibitor, NFkB pathway inhibitor	BRD-K14965640	PTGS2, PTGS1, ASIC1, BCL2, CFTR, CYP2C8, FABP2, PLAT, PPARG, SLC5A8, THBD		68.75	63.57	81.75	-60.06	79.31	13.33	95.06	-32.6	-30.69	30.9355555555556
bezafibrate	PPAR receptor agonist, 11-beta hydroxysteroid dehydrogenase expression inhibitor, 11-beta hydroxysteroid dehydrogenase inhibitor, lipase clearing factor inhibitor	BRD-K46018455	PPARA, PPARD, PPARG, HSD11B1, LPL	PPAR receptor agonist	85.57	30.57	54.71	96.64	81.16	-37.93	35.64	-38.13	-30.23	30.8888888888889
cefaclor	cell wall synthesis inhibitor	BRD-K20338176			-60.81	73.66	91.99	75.65	99.22	-82.82	83.64	-36.65	34.12	30.8888888888889
yohimbine	adrenergic receptor antagonist	BRD-K35586044	ADRA2A, ADRA2C, ADRA2B, HTR1A, HTR1B, HTR1D, HTR2B, DRD2, DRD3, HTR1E, HTR1F, HTR2A, HTR2C, HTR5A, HTR7, KCNJ1, KCNJ10, KCNJ11, KCNJ12, KCNJ14, KCNJ15, KCNJ8		35.84	98.98	36.38	94.25	-69.6	-34.74	53.4	32.55	NA	30.8825
voriconazole	cell wall synthesis inhibitor, cytochrome P450 inhibitor, lanosterol demethylase inhibitor	BRD-K46212057	CYP2C19, CYP51A1		66.18	80.12	-25.92	58.95	50.87	-37.24	99.31	53.99	-68.6	30.8511111111111
primidone	GABA receptor antagonist, unidentified pharmacological activity	BRD-K32247306	GABRA1, CHRNA4, CHRNA7, GABRA2, GABRA3, GABRA4, GABRA5, GABRA6, GABRB1, GABRB2, GABRB3, GABRD, GABRE, GABRG1, GABRG2, GABRG3, GABRP, GABRQ, GRIA2, GRIK2		99.6	74.08	-33.82	42.6	97.09	-62.11	63.06	9.98	-13.07	30.8233333333333
austricine	hypolipidemic	BRD-K64236792			23.52	60.19	95.45	33.41	15.39	-21.93	67.43	47.45	-43.66	30.8055555555556
nicotine	acetylcholine receptor agonist	BRD-K05395900	CHRNA10, CHRNA9, AOX1, CHAT, CHRNA2, CHRNA3, CHRNA4, CHRNA5, CHRNA6, CHRNA7, CHRNB2, CHRNB3, CHRNB4, CYP19A1, CYP2B6, TBXAS1, TRPA1		40.93	7.39	59.62	92.04	-33.91	35.83	68.8	-25.6	NA	30.6375
cisapride	acetylcholine receptor agonist, serotonin receptor agonist	BRD-K06895174	HTR4, KCNH2, CYP2B6, CYP2C8, CYP3A5, CYP3A7, HTR2A, HTR3A	Serotonin receptor agonist	-49.91	35.94	-61.21	96.35	99.92	97.07	93.07	-65.72	30.2	30.6344444444444
vinpocetine	phosphodiesterase inhibitor, sodium channel blocker, voltage-sensitive sodium channel inhibitor	BRD-A19374631	PDE1A, PDE1C, SCN10A		-42.75	24.65	90.76	80.11	47.9	38.33	21.19	39.28	-24.29	30.5755555555556
SC-9	protein kinase C activator	BRD-K25875056			95.99	56.51	88.68	-82.86	-83.68	87.8	28.76	42.83	40.43	30.4955555555556
mirin	inhibitor of MRE11A exonuclease activity	BRD-K55420858	MRE11A		-56.75	74.18	-45.46	56.61	56.37	95.61	23.46	96.94	-26.62	30.4822222222222
scoulerine	adrenergic receptor antagonist, GABA receptor antagonist, serotonin receptor antagonist	BRD-K62609077	ADRA1D, ADRA2A, GABRA1		69.88	99.96	83.19	-95.64	99.93	99.96	-68.79	-99.98	85.32	30.4255555555556
QX-222	sodium channel blocker	BRD-K40782193			94.27	-14.88	48	65.29	-21.77	40.4	9.89	21.94	NA	30.3925
dexamethasone	glucocorticoid receptor agonist, corticosteroid agonist, immunosuppressant	BRD-A69951442	ANXA1, CYP3A4, CYP3A5, NOS2, NR0B1, NR3C1, NR3C2		99.6	44.58	78.35	-26.98	-53.14	-95.73	26.81	99.96	99.78	30.3588888888889
valproic-acid	HDAC inhibitor, ABAT inhibitor, GABA receptor agonist, GABAergic transmission enhancer, voltage-gated sodium channel blocker	BRD-K41260949	ABAT, HDAC1, SCN1A, SCN3A, ACADSB, ALDH5A1, HDAC2, HDAC9, OGDH, SCN10A, SCN11A, SCN1B, SCN2A, SCN2B, SCN3B, SCN4A, SCN4B, SCN5A, SCN7A, SCN8A, SCN9A		80.35	-25.43	77.97	98.54	-50.41	68.39	45.55	47.29	-70.5	30.1944444444444
guanabenz	adrenergic receptor agonist	BRD-K62736196	ADRA2A, ADRA2B, ADRA2C		-23.63	90.53	9.53	78.23	51.03	85.22	-58.09	50.12	-11.77	30.13
carprofen	cyclooxygenase inhibitor, prostanoid receptor inhibitor	BRD-A17411484	PTGS2, PTGS1		99.56	72.46	-25.57	-34.52	-35.32	99.04	99.98	-32.39	27.56	30.0888888888889
isradipine	calcium channel blocker, L-type calcium channel blocker	BRD-A69927616	CACNA1C, CACNA1D, CACNA2D1, CACNA1F, CACNA1H, CACNA1S, CACNA2D2, CACNB2		98.36	97.16	18.23	-42.53	-29.84	NA	23.14	45.86	NA	30.0542857142857
ethotoin	anticonvulsant	BRD-A30205217	SCN5A		61.01	44.87	96.99	-32.39	93.3	34.02	33.43	-90.82	NA	30.05125
RHO-kinase-inhibitor-III[rockout]	ROCK inhibitor	BRD-K23875128	IMPDH2, ROCK1		65.65	98.28	8.06	-16.69	53.7	-52.84	80.18	75.72	-41.78	30.0311111111111
pseudoephedrine	histamine receptor antagonist, interleukin expression inhibitor, tumor necrosis factor expression inhibitor	BRD-K84175871	ADRA1A, ADRA2A, ADRB1, ADRB2, ATF1, ATF2, ATF3, ATF4, ATF5, ATF6, ATF7, CXCL8, FOS, HRH1, IL2, JDP2, JUN, NFATC1, SLC6A2, SLC6A3, SLC6A4, TNF		83.18	-12.36	73.1	16.44	-89.36	98.69	-24.62	87.81	37.34	30.0244444444444
irilin-a	isoflavone	BRD-K92678294			74.82	72.53	91.49	-15	-65.18	92.64	-67.89	51.01	35.6	30.0022222222222
DY-131	estrogen-related receptor agonist	BRD-K62353524	ESR2, ESRRB, ESRRG		96.17	99.96	68.11	-99.98	94.76	-59.1	99.39	-97.15	67.74	29.9888888888889
catechin	beta secretase inhibitor, fatty acid synthase inhibitor, free radical scavenger, immunostimulant, LDL antioxidants, quorum sensing signaling modulator, reducing agent, sodium channel blocker	BRD-A61899133	BACE1, CA1, CA12, CA14, CA2, CA4, CA6, CA9, FASN, PTGS1, SCN5A		86.96	-50.4	NA	NA	-11.75	94.86	NA	NA	NA	29.9175
gitoxigenin	ATPase inhibitor	BRD-A29082194	ATP1A1	ATPase inhibitor	95.6	16.21	16.93	-35.5	99.37	-17.82	-20.03	99.17	15.22	29.9055555555556
nevirapine	non-nucleoside reverse transcriptase inhibitor, reverse transcriptase inhibitor	BRD-K15502390	CYP2B6, CYP2C19, CYP3A4	Reverse transcriptase inhibitor	83.41	91.99	5.19	-40.74	32.63	-32.18	41.23	57.68	NA	29.90125
BRD-A69470004	XIAP inhibitor	BRD-A69470004	XIAP		-53.41	99.69	56.59	-38.02	39.59	71.4	73.74	-10.43	NA	29.89375
GR-113808	serotonin receptor antagonist	BRD-K49945136	HTR4		77.26	36.1	37.39	39.26	51.88	-59.08	9.02	55.18	21.89	29.8777777777778
L-693403	sigma receptor antagonist, sigma receptor ligand	BRD-K83322645	DRD2, SIGMAR1		-10.48	68.13	35.74	-25.65	96.9	59.59	-13.64	17.59	40.71	29.8766666666667
RS-102221	serotonin receptor antagonist	BRD-K87048468	HTR2C, HTR2A, HTR2B		14.97	34.83	42.76	73.83	61.34	20.35	-85.31	59.01	46.87	29.85
eicosatrienoic-acid	vasodilator	BRD-K63913457			96.66	99.96	-92.81	42.38	98.16	86.62	-33.98	63.73	-92.08	29.8488888888889
anandamide	cannabinoid receptor agonist, potassium channel blocker, TRPV agonist	BRD-K78280988	CNR1, CNR2, TRPV1, CACNA1G, CACNA1H, CACNA1I, GLRA1, GPR119, GPR18, GPR55, KCNA2, KCND3, KCNK3, KCNK9, TRPM8	Cannabinoid receptor agonist	21.35	93.88	-34.62	59.26	99.31	41.12	99.5	-59.74	-51.48	29.8422222222222
picrotoxin	GABA receptor antagonist	BRD-A37817666	GABRA1, GLRA2, GLRA3, GABRR1, GLRA1, GLRB, HTR3A, HTR3B		-9.47	20.2	79.44	-19.52	-52.3	81.04	20.1	54.63	93.33	29.7166666666667
quinisocaine	anesthetic	BRD-K73391359			-19.83	33.53	95.44	97.92	-51.91	56.14	83.24	29.65	-57.34	29.6488888888889
6-benzylaminopurine	purinergic receptor activator	BRD-K62929068			88.82	33.22	16.28	-27.37	43.81	84.03	-31.71	29.8	NA	29.61
zolmitriptan	serotonin receptor agonist	BRD-K54314721	HTR1B, HTR1D, HTR1A, HTR1F, HTR1E		53.82	63.02	-10.88	31.88	38.01	49.23	97.06	30.35	-86.46	29.5588888888889
BRD-K27074404	solute carrier family member inhibitor	BRD-K27074404	SLC12A5		15.57	89.11	99.88	-61.7	99.9	-6.6	85.95	-85.88	NA	29.52875
amlexanox	histamine release inhibitor, mediator release inhibitor	BRD-K29530284	FGF1, IL3, S100A12, S100A13		99.88	61.89	40.76	-72.64	99.95	NA	-15.87	-7.64	NA	29.4757142857143
moexipril	angiotensin converting enzyme inhibitor, phosphodiesterase inhibitor	BRD-K34441861	ACE, ACE2		-17.67	46.11	-43.53	30.09	99.92	98.28	85.75	-59.32	25.37	29.4444444444444
neurodazine	neurogenesis of non-pluripotent C2C12 myoblast inducer	BRD-K22631935			10.29	27.75	33.03	34.45	80.52	98.7	95.8	-56.19	-59.52	29.4255555555556
acetyl-geranygeranyl-cysteine	inhibitor of methyl esterification of geranylgeranylated proteins	BRD-K75181824			86.75	39.87	-31.42	52.56	-78.74	-77.74	80.5	97.99	94.45	29.3577777777778
seneciphylline	cytochrome P450 inhibitor	BRD-K38449220			99.72	-9.74	29.88	41.69	-20.84	88.41	43.38	23.05	-31.5	29.3388888888889
asiatic-acid	antioxidant and antiinflammatory agent	BRD-A72758037	PYGM		21.21	7.61	-48.65	10.82	-44.47	87.01	94.07	81.44	54.63	29.2966666666667
7-nitroindazole	nitric oxide synthase inhibitor	BRD-K04430056	NOS1, NOS2, NOS3		43.61	38.87	98.73	-27.84	76.81	-70.68	96.98	-11.26	17.33	29.1722222222222
finasteride	5 alpha reductase inhibitor, androgen receptor antagonist, steroid 5alpha-reductase inhibitor	BRD-A83081521	SRD5A2, SRD5A1, AKR1D1, AR		11.94	53.13	-45.01	23.45	75.78	18.68	28.25	5.75	90.55	29.1688888888889
diphenidol	acetylcholine receptor ligand	BRD-K01663662	CHRM1, CHRM3, CHRM4, CHRM2		41.73	82.21	-39.88	49.19	99.98	-12.49	53.18	26.28	-37.82	29.1533333333333
docosatrienoic-acid	inhibitor of LTB4 binding to neutrophils	BRD-K01624546			66.34	61.17	-83.58	-64.18	98.85	73.7	92.67	60.89	-43.61	29.1388888888889
MEK1-2-inhibitor	MEK inhibitor	BRD-K12244279	MAP2K1, MAP2K2	MEK inhibitor	21.28	18.43	63.87	32.95	-26.93	-23.81	98.4	-19.69	97.6	29.1222222222222
olmesartan	angiotensin receptor antagonist, angiotensin antagonist	BRD-K83144676	AGTR1		78.94	98.19	95.8	-17.64	-37.74	NA	14.05	-28.04	NA	29.08
GYKI-52466	glutamate receptor antagonist, kainate receptor antagonist	BRD-K24240364	GRIA1, GRIA2, GRIA3, GRIA4		99.8	99.58	72.27	-80.26	4.8	27.04	-51.38	54.01	35.72	29.0644444444444
mexiletine	sodium channel blocker, potassium channel blocker	BRD-A64092382	SCN5A, AHR, CYP2B6, CYP2E1, KCNK2, KCNK3, SCN4A	Sodium channel blocker	-19.01	-17.5	42.41	66.89	40.33	91.32	-78.44	91.83	43.7	29.0588888888889
forskolin	adenylyl cyclase activator, Adenylate cyclase stimulant, growth hormone receptor agonist, phosphokinase stimulant	BRD-K77830450	ADCY2, ADCY5, GNAS		92.89	48.36	-22.35	72.37	97.85	31.76	-62.57	-94.98	98.18	29.0566666666667
RO-19-4605	GABA benzodiazepine site receptor inverse agonist	BRD-K80778372	GABRA1, GABRA2, GABRA3, GABRA5		88.59	11.54	35.23	-43.54	37.42	20.08	99.79	-88	99.97	29.0088888888889
guanfacine	adrenergic receptor agonist, HCN (hyperpolarization activated cyclic nucleotide gated) channel blocker	BRD-K32830106	ADRA2A, ADRA2B, ADRA2C, CYP3A5, HCN1, HCN2, HCN3, HCN4		22.86	97.99	16.64	55.7	76.66	86.27	27.46	-40.44	-82.15	28.9988888888889
dibenzepin	norepinephrine reuptake inhibitor	BRD-K79145749			83.33	-80.13	-21.23	99.98	29.99	67.04	22.12	-33.84	93.47	28.97
erythromycin	NFkB pathway inhibitor, 50S ribosomal subunit inhibitor, motilin receptor agonist, RPLV inhibitor	BRD-K51677086	CYP3A4, MLNR		50.98	-77.69	-60.2	28.74	98.79	77.17	38.26	90.49	13.6	28.9044444444444
BRD-K48969316	caspase inhibitor	BRD-K48969316	CASP1		43.33	-20.92	38.18	99.85	-26.19	30.28	61.74	8.73	25.01	28.89
SB-205607	delta 1 opioid receptor agonist, opioid receptor agonist	BRD-A11609859	OPRD1, OPRK1, OPRM1		52.4	-53.69	54.55	54.83	79.57	19.26	-70.84	86.37	37.36	28.8677777777778
esmolol	adrenergic receptor antagonist	BRD-A07395371	ADRB1		67.34	40.77	-73.54	65.22	63.95	NA	64.94	-26.62	NA	28.8657142857143
ozagrel	thromboxane synthase inhibitor, platelet aggregation inhibitor, selective thromboxane synthetase inhibitor	BRD-K19525698	TBXAS1		89.49	64.11	32.57	-40.2	-15.59	80.58	37.19	52.02	-41.18	28.7766666666667
L-670596	prostanoid receptor antagonist	BRD-A85472596			73.26	-44.09	-17.95	20.66	93.27	99.94	-6.59	11.51	NA	28.75125
tetramethylsilane	organosilicon compound used as an internal standard in NMR spectroscopy	BRD-K45988865			99.19	99.98	-41.79	-22.95	96.85	92.08	-18.78	-18.44	-27.42	28.7466666666667
mupirocin	isoleucyl-tRNA synthetase inhibitor	BRD-K15262564			21.51	71.38	45.73	-52.13	81	34.73	63.77	-36.27	NA	28.715
doxepin	histamine receptor antagonist, adrenergic transmitter uptake inhibitor, histamine receptor inhibitor, norepinephrine reputake inhibitor, serotonin reuptake inhibitor, tricyclic antidepressant	BRD-K54462405	HRH1, HRH2, SLC6A2, SLC6A4, ADRA1A, ADRA1B, ADRA1D, ADRA2A, ADRA2B, ADRA2C, CHRM1, CHRM2, CHRM3, CHRM4, CHRM5, CYP2C19, DRD2, HRH4, HTR1A, HTR2A, HTR2B, HTR2C, HTR6, KCNH2, SLC6A3		40.71	-17.94	19.59	-97.59	95.33	61.98	86.89	28.7	40.69	28.7066666666667
XMD-885	leucine rich repeat kinase inhibitor, MAP kinase inhibitor	BRD-K64857848	LRRK2, MAPK7	Leucine rich repeat kinase inhibitor	-83.34	85.37	49.98	67.52	-41.86	-44.85	98.47	33.95	92.71	28.6611111111111
diazoxide	ATP channel activator, potassium channel activator	BRD-K73109821	ATP1A1, CA1, CA2, KCNJ11, KCNMA1, SLC12A3		-27.93	42.77	-60.12	99.93	-23.84	35.18	73.2	32.75	85.41	28.5944444444444
anandamide	cannabinoid receptor agonist, potassium channel blocker, TRPV agonist	BRD-K87905482	CNR1, CNR2, TRPV1, CACNA1G, CACNA1H, CACNA1I, GLRA1, GPR119, GPR18, GPR55, KCNA2, KCND3, KCNK3, KCNK9, TRPM8		87.3	8.75	96.24	98.94	-73.61	99.97	-64.93	30.98	-26.49	28.5722222222222
MRS-1754	adenosine receptor antagonist	BRD-K72024482	ADORA2B, ADORA1, ADORA2A, ADORA3		43.62	-45.98	-77.95	-53.77	99.6	78.48	82.11	90.06	39.64	28.4233333333333
ethambutol	bacterial arabinosyl transferase inhibitor	BRD-A74500471		Bacterial cell wall synthesis inhibitor	-74.43	-63.75	-13.29	16.69	92.84	98.13	23.8	91.07	84.47	28.3922222222222
FPL-64176	calcium channel agonist, L-type calcium channel activator	BRD-K78959463	CACNA1C, CACNA1S		16.55	34.31	86.41	67.44	34.09	-92.98	68.34	17.25	23.37	28.3088888888889
etamivan	respiratory stimulant	BRD-K38055836			84.57	-17.33	-96.49	84.51	99.91	15.61	33.83	-16.57	66.4	28.2711111111111
FTI-276	farnesyltransferase inhibitor	BRD-K75532464	FNTA, FNTB		69.77	-44.91	-21.27	74.03	-33.17	88.47	70.48	20.9	29.71	28.2233333333333
ifenprodil	adrenergic receptor antagonist, glutamate receptor antagonist	BRD-A24191444	GRIN1, GRIN2B		-17.41	90.62	25.9	74.15	81.27	NA	-92.95	35.8	NA	28.1971428571429
terbutaline	adrenergic receptor agonist	BRD-A50157456	ADRB2	Beta-adrenergic receptor agonist	62.66	-61.01	99.89	67.4	-54.85	38.06	99.85	-26.83	NA	28.14625
lupanine	ATP channel blocker, insulin secretagogue, Sodium Channel Blockers, sodium channel blocker	BRD-A92826379	INS	Sodium channel blocker	-12.69	39.14	79.47	-91.91	39.28	87.02	55.01	41.57	16.29	28.1311111111111
terazosin	adrenergic receptor antagonist	BRD-A22256192	ADRA1D, ADRA1A, ADRA1B, KCNH2, KCNH6, KCNH7		58.05	87.65	-19.34	-18.99	89.81	-56.81	49.17	98.33	-35.65	28.0244444444444
metolazone	carbonic anhydrase inhibitor, quinazoline diuretic, inhibitor of sodium chloride symporters	BRD-A61793559	SLC12A3, CA2, CA7		-22.24	53.52	70.17	99.98	-31.47	-25.12	-70.68	97.63	80.06	27.9833333333333
quinidine	cytochrome P450 inhibitor, P glycoprotein inhibitor, sodium current blocker	BRD-K59632282	SCN5A, ABCB1, CYP2D6, KCNA5, KCNA7, KCNH1, KCNH2, KCNH5, KCNK1, KCNK6, SLC29A4		-16.79	-97.73	46.28	96.86	86.45	30.92	47.32	93.46	-35.06	27.9677777777778
decitabine	DNA methyltransferase inhibitor, antimetabolite, DNA methylase inhibitor	BRD-K79254416	DNMT1		-63.69	30.99	-37.68	34.9	33.83	25.55	78.01	94.99	54.49	27.9322222222222
splitomycin	SIRT inhibitor	BRD-K27710560	SIRT1, SIRT2		-15.06	44.14	65.68	98.65	-62.32	47.34	-54.97	99.96	NA	27.9275
salvinorin-a	opioid receptor agonist	BRD-K19284129	OPRK1, OPRD1, OPRM1		69.14	-21.73	99.77	-50.31	99.65	-13.66	58.49	75.3	-65.41	27.9155555555556
captopril	angiotensin converting enzyme inhibitor	BRD-K54529596	ACE, LTA4H, MMP2, MMP9		-31.66	-12.52	86.77	-39.79	-31.86	80.14	88.01	83.98	NA	27.88375
talniflumate	cyclooxygenase inhibitor, calcium channel blocker, calcium-activated chloride channel blocker, mucin production inhibitor	BRD-A98378129	CLCA1		87.76	62.94	-44.09	91.62	48.51	42.58	-61.2	-54.33	76.98	27.8633333333333
pirlindole	monoamine oxidase inhibitor	BRD-A54490543	MAOA, SLC6A2, SLC6A4		42.61	38.6	48.79	41.95	-18.34	44.2	-16.69	41.58	NA	27.8375
norethisterone	ovulation inhibitor	BRD-K92073408	PGR		29.63	-96.52	41.88	38.58	-33.14	55.75	55.85	99.62	58.65	27.8111111111111
zalcitabine	nucleoside reverse transcriptase inhibitor, reverse transcriptase inhibitor	BRD-K85925969		Nucleoside reverse transcriptase inhibitor	-22.95	99.69	51.19	-32.81	51.26	NA	-40.35	88.58	NA	27.8014285714286
ormetoprim	antibiotic	BRD-K25310650			42.02	16.78	-12.32	27.72	70.24	NA	35.56	13.93	NA	27.7042857142857
chaetocin	histone lyinse methyltransferase inhibitor, histone lysine N methyltransferase inhibitor	BRD-A85860691	EHMT2, SUV39H1		11.82	52.61	-40.44	90.28	-88.06	62.2	100	-27.24	87.97	27.6822222222222
SB-269970	serotonin receptor antagonist	BRD-K24201553	HTR7		86.91	26.68	-54.3	46.23	-36.85	94.61	42.58	-12.8	55.74	27.6444444444444
lysylphenylalanyl-tyrosine	heparin activation inhibitor	BRD-K47328134			-22.82	5.1	NA	NA	56.35	71.75	NA	NA	NA	27.595
zibotentan	endothelin receptor antagonist	BRD-K31553034	EDNRA		85	93.33	-35.01	-50.51	89.76	-25.8	21.33	97.58	-27.56	27.5688888888889
BRD-K88742110	HDAC inhibitor, interleukin synthesis inhibitor	BRD-K88742110	HDAC8, IL1B		99.39	-77.63	31.3	98.71	22.55	29.37	87.57	23.33	-66.5	27.5655555555556
prostaglandin-e1	prostanoid receptor agonist, prostanoid receptor antagonist	BRD-K52459643	PTGER1, PTGER2, CATSPER1, CATSPER2, CATSPER3, CATSPER4, PTGDR, PTGER4, PTGIR		19.08	-90.93	-40.32	43.03	19.54	95.74	76.99	25.89	98.84	27.54
vinpocetine	phosphodiesterase inhibitor, sodium channel blocker, voltage-sensitive sodium channel inhibitor	BRD-K53318339	PDE1A, PDE1C, SCN10A		92.48	43.55	47.79	-61.95	-11.79	98.18	80.94	21.46	-63.41	27.4722222222222
retinol	RAR receptor binder	BRD-K22429181	ALDH1A1, ALDH1A2, ALDH1A3, DHRS3, DHRS4, LRAT, NR2C2, RBP1, RBP3, RDH11, RDH12, RDH13, RDH14, RDH5, RDH8, RETSAT, RHO, RLBP1, RXRA, RXRB, RXRG		45.2	26.31	-99.32	65.38	70.64	93.78	-33.96	-13.5	92.41	27.4377777777778
NS-3694	glutamate receptor antagonist	BRD-K26979635	GRIK1		81.37	11.62	-31.78	-12.32	86.99	70.35	78.52	-65.29	NA	27.4325
TCS-359	FLT3 inhibitor	BRD-K81376179	FLT3		23.67	57.83	18.96	92.47	-15.45	38.72	-29.23	30.74	NA	27.21375
BRD-K98404142	glucose 6 phosphate dehydrogenase inhibitor, immunostimulant	BRD-K98404142	G6PD		12.13	-91.73	28.74	99.95	16.66	79.35	41.84	91.94	-34.05	27.2033333333333
cyclazosin	adrenergic receptor antagonist	BRD-A37837077	ADRA1B, ADRA1A, ADRA1D		38.73	-12.01	-97.55	17.72	93.98	95.27	42.5	-19.25	85.12	27.1677777777778
efavirenz	HIV reverse transcriptase inhibitor, non-nucleoside reverse transcriptase inhibitor, reverse transcriptase inhibitor	BRD-K40758068	CYP2B6, CYP2C19, CYP2C8, CYP3A4, CYP3A5		-19.22	-54.89	-60.73	96.71	96.33	NA	90.51	41.28	NA	27.1414285714286
IWR-1-ENDO	PARP inhibitor	BRD-K61314889	TNKS, TNKS2	PARP inhibitor	44.04	99.96	99.98	54.13	88.42	-96.34	-48.03	33.31	-31.44	27.1144444444444
chlortetracycline	protein synthesis inhibitor	BRD-A41555725			81.36	32.35	57.48	15.61	18.9	-98.96	87.75	21.6	NA	27.01125
diethyltoluamide	DEET, activator of fly antenna ionotropic receptor IR40a	BRD-K94080537			-12.31	90.7	61.33	89.25	-23.7	-51.87	-29.64	53.95	65.12	26.9811111111111
ribavirin	antiviral guanosine ribonucleoside analog, IMPDH inhibitor, inosine monophosphate dehydrogenase inhibitor	BRD-A96255180	IMPDH1, ADK, ENPP1, IMPDH2, NT5C2		87.08	-30.2	-39.13	91.87	-47.77	38.23	-16.27	98.86	60.02	26.9655555555556
isoxsuprine	adrenergic receptor agonist	BRD-A74269027	ADRB2		40.68	44.58	-71.01	85.79	26.07	56.69	60.56	-95.94	95.07	26.9433333333333
nadolol	adrenergic receptor antagonist	BRD-A87606379	ADRB1, ADRB2, ADRB3		68.22	35.04	-41.32	-62.72	90.46	89.08	-40.84	20.57	83.76	26.9166666666667
DMEOB	glutamate receptor modulator	BRD-K31699485			14.01	-20.82	-32.14	94.06	66.61	34.82	92.65	-33.72	26.76	26.9144444444444
secnidazole	acetylcholinesterase inhibitor, microtubule inhibitor	BRD-A70083328			11.26	96.05	71.94	55.34	43.54	NA	-23.66	-66.19	NA	26.8971428571429
BRD-K35133769	lipoxygenase inhibitor	BRD-K35133769			-28.14	48.71	-19.42	97.65	37.49	70.4	28.76	-20.78	27.22	26.8766666666667
BRD-K55186349	apelin receptor antagonist	BRD-K55186349	APLNR		99.71	49.33	-58.07	62.71	NA	-46.52	-34.17	51.97	89.98	26.8675
nornicotine	acetylcholine receptor agonist	BRD-A24543851			-71.26	16.14	42.13	77.09	35.97	NA	41.69	46.3	NA	26.8657142857143
SR-27897	CCK receptor antagonist	BRD-K35629949	CCKAR	CCK receptor antagonist	98.12	6.68	50.1	-51.65	11.34	16.81	93.52	80.35	-63.8	26.83
SAL-1	adenosine receptor antagonist	BRD-K40213712	ADORA2B, ADORA2A		65.26	-19.39	90.54	-18.76	34.22	93.03	-12.53	-18.64	NA	26.71625
flecainide	sodium channel blocker, sodium channel inhibitor, voltage-gated sodium channel blocker	BRD-A09472452	SCN5A, KCNA5, KCNA7, SCN4A		48.94	62.6	-47.55	-49.63	47.81	42.76	64.03	32.35	39.04	26.7055555555556
retinyl	vitamin analog	BRD-K65331431			85.44	-97.37	-31.06	93.46	88.81	-48.58	-25.67	98.23	75.87	26.57
catechin	beta secretase inhibitor, fatty acid synthase inhibitor, free radical scavenger, immunostimulant, LDL antioxidants, quorum sensing signaling modulator, reducing agent, sodium channel blocker	BRD-K03600606	BACE1, CA1, CA12, CA14, CA2, CA4, CA6, CA9, FASN, PTGS1, SCN5A		40.29	95.77	-95.98	13.57	73.42	87.06	-25.99	72.05	-21.21	26.5533333333333
sulindac	ABC transporter expression enhancer, cyclooxygenase inhibitor, NFkB pathway inhibitor	BRD-A13946108	AKR1B1, PTGS1, PTGS2, MAPK3, PPARD, PTGDR2		33.24	8.95	-33.02	95.91	51.17	41.26	-67.35	81.88	NA	26.505
diphemanil	acetylcholine receptor antagonist	BRD-K93441486	CHRM3		51.93	4.16	-93.9	14.62	97.1	-56.86	97.24	97.74	NA	26.50375
T-0156	phosphodiesterase inhibitor	BRD-K63516691	PDE5A		99.39	97.57	31.61	80.82	16.62	48.66	-22.7	-72.64	-41.01	26.48
purvalanol-b	tyrosine kinase inhibitor	BRD-K41564320	CDK2, CDK4, MAPK1, MAPK3, CDK5, SRPK2		-24.59	37	26.77	17.79	78.96	62.24	-25.69	39.14	NA	26.4525
BRL-37344	adrenergic receptor agonist	BRD-K07507905	ADRB3, ADRB1, ADRB2		99.57	68.5	-23.39	-35.86	71.47	-16.32	46.2	-17.13	44.21	26.3611111111111
WH-4023	src inhibitor	BRD-U44618005	ABL1, LCK, SRC	SRC inhibitor	40.33	-44.9	-67.14	-12.6	86.39	97.92	99.93	-25	62.21	26.3488888888889
acebutolol	adrenergic receptor antagonist	BRD-A29260609	ADRB1, ADRB2		54.76	-9.36	85.64	54.78	99.89	49.39	-98.98	-25.89	NA	26.27875
vinburnine	adrenergic receptor antagonist	BRD-K40227168	CHRM1, CHRM2, CHRM3, CHRM4		82.55	99.96	-72.99	95.1	54.59	99.05	-66.14	-81.9	NA	26.2775
resveratrol	apolipoprotein expression enhancer, beta-secretase inhibitor, cyclooxygenase inhibitor, cytochrome P450 inhibitor, lipid peroxidase inhibitor, MAP kinase inhibitor, monoamine oxidase inhibitor, NFkB pathway modulator, SIRT activator, SIRT pathway, SIRT stimulant, sodium channel blocker, thioredoxin reductase inhibitor, topoisomerase inhibitor, xanthine oxidase inhibitor	BRD-K80738081	PTGS1, PTGS2, SIRT1, APOA1, BACE1, CSNK2A1, MAOA, NQO2, SCN5A, TXNRD1, TXNRD2, XDH		49.3	95.76	-35.19	58.89	-97.86	71.76	82.94	99.52	-89.05	26.23
noscapine	bradykinin receptor antagonist, tubulin polymerization inhibitor, apoptosis stimulant, microtubule inhibitor, tubulin inhibitor	BRD-A51393488	BDKRB2, SIGMAR1		-22.66	94.33	-41.61	94.2	17.7	-15.36	-76.6	85.8	99.78	26.1755555555556
BRD-K01265221	BCL inhibitor	BRD-K01265221	BCL2		37.47	33.89	-45.05	-26.16	93.87	-31.19	35.75	66.48	70.49	26.1722222222222
CCMQ	inhibitor of the binding of homoquinolinic acid to non-NMDA sensitive sites	BRD-K06159959			96.78	63.67	-45.93	68.88	-4.9	44.62	-53.51	91.26	-25.45	26.1577777777778
CDK2-5-inhibitor	inhibitor of CDK2/cyclin E and CDK5/p25	BRD-K71860425	CDK2, CDK5		90.89	-34.38	67.01	-20.24	32.02	52.78	-29.25	30.55	45.81	26.1322222222222
osthol	ACAT inhibitor, GABA receptor modulator	BRD-K78294846			-13.57	34.07	10.94	99.14	-63.34	55.94	93.78	64.53	-46.61	26.0977777777778
phentolamine	adrenergic receptor antagonist	BRD-K90333595	ADRA1A, ADRA2A, ADRA1B, ADRA1D, ADRA2B, ADRA2C		57.42	10.61	29.58	26.31	-26.53	99.97	96.71	21.58	-81.09	26.0622222222222
3-matida	glutamate receptor antagonist	BRD-A87125127	GRM1		NA	NA	37.54	99.98	NA	NA	-28.85	83.23	-61.6	26.06
myriocin	sphingolipid biosynthesis inhibitor	BRD-A76279427	AKT1, SPTLC1, SPTLC2, SPTLC3		44.55	-31.03	84.52	61.53	61.09	-25.71	98.66	11.35	-70.45	26.0566666666667
capecitabine	dihydropyrimidine dehydrogenase inhibitor, DNA synthesis inhibitor, pyrimidine antagonist, RNA synthesis inhibitor, thymidylate synthase inhibitor	BRD-K61192372	TYMS, DPYD	Thymidylate synthase inhibitor	7.92	-19.78	37.15	81.75	41.1	-32.52	-4.36	74.46	47.9	25.9577777777778
metrizamide	iodine contrast agent	BRD-A45543382			81.63	71.63	17.28	99.98	-71.32	-67.5	17.26	58.58	NA	25.9425
calcitriol	vitamin D receptor agonist, hypercalcaemic agent	BRD-A84327315	VDR, CYP3A5	Vitamin D receptor agonist	18.1	-97.16	99.19	68.58	69.23	39.36	-32.33	-11.76	80.25	25.94
BRD-K78883024	neuropeptide receptor antagonist	BRD-K78883024	NPSR1		78.21	26.09	83.53	63.8	-65.79	76.85	-31.34	-24	NA	25.91875
met-leu-phe	in touchstone	BRD-A02189320			65.43	-25.08	-3.06	46.44	21.72	98.13	-28.61	31.87	NA	25.855
chlortalidone	carbonic anhydrase inhibitor, diuretic, sodium ion tranport inhibitor	BRD-A26384407	CA7, CA1, CA12, CA14, CA4, SLC12A1		-15.59	18.09	30.15	66.12	67.52	99.72	34.06	-24.81	-42.87	25.8211111111111
piribedil	dopamine receptor agonist, adrenergic receptor antagonist	BRD-K47936004	DRD2, DRD3, ADRA1A, ADRA2A, ADRA2C, DRD4, HTR1A, HTR2B		43.45	-34.19	-27.06	91.41	79.2	34.98	-24.95	43.65	NA	25.81125
aprepitant	tachykinin antagonist	BRD-K17306061	TACR1, CYP2C19		-23.49	98.04	26.57	67.52	43.71	-45.81	37.03	-4.1	32.77	25.8044444444444
HDAC3-selective	HDAC inhibitor	BRD-K29313308	HDAC3		96.33	NA	99.44	-65.48	10.1	-80.93	65.08	47.69	33.7	25.74125
zardaverine	phosphodiesterase inhibitor	BRD-K37561857	PDE4D, PDE3A, PDE4A, PDE4B, PDE4C		-59.37	18.1	12.45	47.3	75.33	-55.97	80.55	44.23	68.95	25.73
tretinoin	RAR agonist, RAR receptor binder, retinoid receptor agonist, ROR ligand	BRD-K71879491	RARG, RORB, ALDH1A1, ALDH1A2, GPRC5A, NR0B1, NR2C2, PPARD, RARA, RARB, RARRES1, RORC, RXRB, RXRG		32.03	86.24	-38.51	-29.5	79.06	40.69	53.72	-58.55	66.31	25.7211111111111
BU-239	imidazoline receptor agonist, imidazoline receptor ligand	BRD-K11696279		Imidazoline ligand	99.62	39.94	29.73	4.46	99.53	-71.57	84.31	-24.15	-30.53	25.7044444444444
oxybenzone	lipase inhibitor	BRD-K59037100	LIPE		84.63	-69.59	53.86	15.09	-65	-12.38	99.55	74.78	49.92	25.6511111111111
forskolin	adenylyl cyclase activator, Adenylate cyclase stimulant, growth hormone receptor agonist, phosphokinase stimulant	BRD-K03015355	ADCY2, ADCY5, GNAS		51.92	77.05	59.95	-55.25	99.91	97.31	-86.81	-98.15	83.54	25.4966666666667
cisapride	acetylcholine receptor agonist, serotonin receptor agonist	BRD-K59163477	HTR4, KCNH2, CYP2B6, CYP2C8, CYP3A5, CYP3A7, HTR2A, HTR3A		-61.97	-23.25	35.32	99.94	16.61	68.73	80.35	-11.82	NA	25.48875
FGIN-1-43	benzodiazepine receptor ligand	BRD-K66093087	TSPO		96.7	86.42	-60	42.36	-88.39	55.61	13.51	57.25	NA	25.4325
proadifen	nitric oxide synthase inhibitor, cytochrome P450 inhibitor, potassium channel blocker	BRD-K46317332	NOS1		46.38	97.4	9.87	-20.62	27.51	73.72	-67.46	-14.82	76.48	25.3844444444444
BH3I-1	BCL inhibitor	BRD-A71799696	BCL2		-27.49	-23.53	99.49	11.81	60.83	88.81	-10.24	3.33	NA	25.37625
cimetidine	histamine receptor antagonist, histamine receptor inhibitor	BRD-K18618618	HRH2, SLC29A4, SLC47A1, SLC47A2		97.6	28.47	36.9	-36.59	54.16	94.96	-34.44	-42.75	29.95	25.3622222222222
PD-169316	p38 MAPK inhibitor	BRD-K77133231	ALOX5	P38 MAPK inhibitor	88.32	20.42	NA	NA	-90.95	83.58	NA	NA	NA	25.3425
rhapontin	apoptosis inducer	BRD-K10098805			63.38	31.96	64.11	67.04	28.29	-98.03	98.97	-53.08	NA	25.33
disopyramide	voltage-gated sodium channel blocker	BRD-A29734509	SCN5A, CHRM1, CHRM2, CHRM3, KCND2, KCND3, KCNH2		79.49	46.89	53.25	-31.27	94.91	-49.9	18.74	-25.63	41.4	25.32
TWS-119	glycogen synthase kinase inhibitor	BRD-K94176593	GSK3B, JUN, MYC	Glycogen synthase kinase inhibitor	-84.73	99.82	-61.57	91.68	68.67	-75.45	96.74	49.83	42.21	25.2444444444444
goserelin	gonadotropin releasing factor hormone receptor agonist, luteinizing hormone releasing hormone agonist	BRD-A62434282	GNRHR, GNRH1, LHCGR		35.68	21.9	57.72	27.25	96.28	42.16	-71.73	71.98	-54.67	25.1744444444444
tenoxicam	cyclooxygenase inhibitor, prostanoid receptor inhibitor	BRD-A22844106	PTGS2, PTGS1		87.44	65.52	70.86	13.68	-89.12	33.15	13.32	59.6	-27.93	25.1688888888889
SR-57227A	serotonin receptor agonist, serotonin release enhancer	BRD-K09397065	HTR3A		11.62	61.98	-86.5	-28.21	-26.41	13.22	83.85	96.84	99.88	25.1411111111111
nafadotride	dopamine receptor antagonist	BRD-A71262238	DRD3, DRD2, HTR1A		97.69	-21.21	29.74	95.71	-37.1	74.76	-57.71	-23.3	66.97	25.0611111111111
hydroxycholesterol	LXR agonist, ABC transporter expression enhancer, alpha secretase activator, beta secretase inhibitor, glutamate receptor modulator	BRD-A36707673	ABCA1, NR1H2, NR1H3		47.39	76.61	37.64	-28.34	78.93	-41.77	86.84	31.61	-64.85	24.8955555555556
glycocholic-acid	cholesterol inhibitor	BRD-K54771420	FABP6		4.5	-43.64	56.38	13.65	45.68	36.81	76.7	-66.3	99.95	24.8588888888889
reichstein	androgen receptor antagonist	BRD-A56245458	AR		-21.28	-7.11	13.96	99.14	29.04	29.85	62.73	50.88	-33.82	24.8211111111111
rutin	aldose reductase inhibitor, antioxidant, capillary stabilizing agent, nitric oxide scavenger, prolyl 4-hydroxylase inhibitor	BRD-K20482099	AKR1C3, AKR1B1, F10		17.01	29.42	-52.88	85.61	-28.68	-12.44	36.81	68.98	79.52	24.8166666666667
nizatidine	histamine receptor antagonist	BRD-K73589491	HRH2		-88.38	56.69	13.28	-61.16	64.63	98.44	85.44	-14.02	68.06	24.7755555555556
veliparib	PARP inhibitor, DNA repair enzyme inhibitor	BRD-K87142802	PARP1, PARP2	PARP inhibitor	30.33	74.88	40.32	14.92	-35.71	-37.61	25.53	33.24	76.86	24.7511111111111
alrestatin	aldose reductase inhibitor	BRD-K35498378	AKR1B1		58.5	9.37	-44.74	92.83	26.26	49.97	-6.62	-62.15	98.62	24.6711111111111
iloperidone	dopamine receptor antagonist, serotonin receptor antagonist	BRD-K48722833	DRD2, HTR2A, HTR1A, HTR6, HTR7, ADRA1A, ADRA2C, DRD1, DRD3, DRD4, HRH1		82.83	30.14	-70.57	33.73	75.31	90.45	-36.75	-75.37	92.09	24.6511111111111
benazepril	angiotensin converting enzyme inhibitor	BRD-K49807096	ACE		88.68	37.84	-16.78	53.65	-48.77	NA	74.67	-16.93	NA	24.6228571428571
glibenclamide	sulfonylurea, ATP channel blocker, ATP-sensitive potassium channel antagonist, biguanide, gluconeogenesis inhibitor, insulin secretagogue, insulin sensitizer, TRPA1 agonist	BRD-K36927236	KCNJ11, ABCC8, CFTR, KCNJ5, KCNJ8, ABCA1, ABCB11, ABCC9, CPT1A, KCNJ1, SLCO2B1, TRPA1		-85.32	41.99	92.24	94.82	11.15	23.66	-46.4	57.62	30.48	24.4711111111111
quipazine	serotonin receptor agonist	BRD-K77925998	HTR2A, HTR3A, HTR3B, HTR1A, HTR1D, HTR2B, HTR2C, HTR6, SLC6A4		-31.52	50.71	-37.11	-15.41	74.26	-69.08	85.15	98.42	64.79	24.4677777777778
tebuthiuron	photosynthesis inhibitor	BRD-K34820100			-5.52	-10.67	-14.18	35.8	46.55	-20.95	11.56	99.03	77.76	24.3755555555556
1,2-dichlorobenzene	hepatotoxicant that induces oxidative stress and inflammatory response	BRD-K74430258			90.88	27.81	-37.52	40.32	85.02	87.51	37.92	-13.31	-99.68	24.3277777777778
carbamazepine	potassium channel modulator, Sodium Channel Blockers, sodium channel blocker, voltage-gated sodium channel blocker	BRD-K71799949	ABCB1, CYP1A2, CYP3A4, SCN1A, SCN3A, SCN5A		34.85	-98.42	99.76	33.24	25.8	-27.19	11.99	45.67	92.33	24.2255555555556
o-3M3FBS	phospholipase activator	BRD-K46384212			10.09	30.64	-54.48	92.75	59.18	-31.1	69.77	-25.09	65.79	24.1722222222222
rifampicin	DNA directed RNA polymerase inhibitor, enzyme inducer	BRD-K01507359	NR1I2, ABCB1, CYP2B6, CYP2C19, CYP2C8, CYP3A4, CYP3A5, SLCO1A2, SLCO1B1, SLCO1B3		-50.5	91.2	-92.26	98.12	16.76	89.64	22.99	-26.91	67.22	24.0288888888889
BRD-K16618170	lysophospholipid receptor agonist	BRD-K16618170	S1PR4		-38.24	-13.66	-21.69	99.06	NA	86.96	68.65	-30.4	41.4	24.01
calpeptin	calpain inhibitor, proteasome inhibitor, tyrosine phosphatase inhibitor	BRD-K26134695			-45.88	46.28	-45.54	29.16	88.37	56.75	53.64	10.1	22.35	23.9144444444444
naringin	cytochrome P450 inhibitor	BRD-K02953697	SLCO1A2		39.93	85.84	-16.27	-82.06	65.25	70.55	-16.65	44.65	NA	23.905
epitestosterone	inactive testosterone analog	BRD-K25836724	AKR1C1, AKR1C2, AR		74.12	-98.82	72.29	-18.98	13.6	98.86	77.3	-33.04	29.55	23.8755555555556
olmesartan	angiotensin receptor antagonist, angiotensin antagonist	BRD-K78485176	AGTR1	Angiotensin receptor antagonist	-16.07	71.21	-11.9	77.51	-87.78	92.6	36.23	27.17	25.63	23.8444444444444
CAY-10577	casein kinase inhibitor	BRD-K32836707			42.4	-82.13	92.89	-87.37	-53.63	73.85	47.25	99.88	81.02	23.7955555555556
montelukast	leukotriene receptor antagonist	BRD-A31312900	CYSLTR1, ALOX5, CYP2C8		-49.87	53.7	59.74	-60.37	33.39	44.43	47.99	61.24	NA	23.78125
mesulergine	dopamine receptor agonist	BRD-K91336023	HTR2A, HTR2C, HTR7, HTR2B, HTR3A, HTR3B, HTR6		73.04	29.65	66.8	53.29	-86.53	97.39	-16.19	-27.29	NA	23.77
L-368899	oxytocin receptor antagonist	BRD-A43930669	OXTR, AVPR1A, AVPR2, OXT		32.51	-23.03	66.09	-26.71	43.57	14.86	94.82	-40.29	52.11	23.77
FPL-55712	leukotriene receptor antagonist, leukotriene synthesis inhibitor	BRD-A96456596			31.87	-17.69	51.16	83.12	61.56	87.95	-29.34	-8.45	-46.55	23.7366666666667
ciprofibrate	PPAR receptor agonist, lipase clearing factor inhibitor	BRD-A49358627	PPARA, LPL		-38.47	-81.52	55.33	-29.53	99.91	-18.4	97.2	88.35	40.36	23.6922222222222
monastrol	kinesin-like spindle protein inhibitor	BRD-A78377521	KIF11		44.64	53.69	27.67	75.86	-42.08	-22.15	98.98	10.53	-34.09	23.6722222222222
ALX-5407	glycine transporter inhibitor, GlyT-1 inhibitor	BRD-K53979406	SLC6A9		87.32	91.3	25.74	12.07	-15.99	-57.63	-24.38	70.89	NA	23.665
cimaterol	adrenergic receptor agonist	BRD-A65440446		Beta-adrenergic receptor agonist	89.16	-57.51	98.58	73.25	21.89	68.45	-50.34	-54.8	NA	23.585
homochlorcyclizine	antihistamine	BRD-A22769835	HRH1		45.62	99.91	21.8	45.15	98.31	69.57	-92.45	-99.5	NA	23.55125
cinanserin	serotonin receptor antagonist	BRD-K40901640	HTR2A		93.87	52.35	-40.64	69.79	-43.02	54.49	27.81	-26.73	NA	23.49
doxazosin	adrenergic receptor antagonist	BRD-A13188892	ADRA1D, ADRA1A, ADRA1B, CYP2C19, KCNH2, KCNH6, KCNH7		-57.71	24.96	51.22	53.59	99.52	-30.55	-24.28	71.11	NA	23.4825
clocortolone	glucocorticoid receptor agonist	BRD-K38003476	NR3C1, PLA2G1B	Glucocorticoid receptor agonist	99.34	98.76	70.97	-98.37	36.13	-98.72	78.31	44.95	-20.7	23.4077777777778
dexamethasone	glucocorticoid receptor agonist, corticosteroid agonist, immunosuppressant	BRD-A35108200	ANXA1, CYP3A4, CYP3A5, NOS2, NR0B1, NR3C1, NR3C2	Glucocorticoid receptor agonist	-94.73	99.89	99.56	-34.19	-43.32	-98.07	93.79	99.95	87.78	23.4066666666667
LY-456236	glutamate receptor antagonist	BRD-K87696786	GRM1		54.86	74.39	35.61	-22.91	-19.34	49.78	66.94	13.24	-42.94	23.2922222222222
SDZ-205-557	serotonin receptor antagonist	BRD-K15868788	HTR3A, HTR3B, HTR4		51.72	35.71	67.68	-70.58	79.81	51.23	-98.54	16.49	76.02	23.2822222222222
PD-0325901	MEK inhibitor, MAP kinase inhibitor, protein kinase inhibitor	BRD-A50454580	MAP2K1, MAP2K2		82.85	-81.98	94.98	-98.45	-44.87	92.9	96.33	98.83	-31.29	23.2555555555556
cortisone	glucocorticoid receptor agonist	BRD-A54487287	NR3C1		-22.33	32.63	35.21	-29.12	25.04	4.88	-26.67	93.5	96.11	23.25
tranilast	angiogenesis inhibitor, histamine receptor antagonist, histamine release inhibitor, indoleamine 2,3-dioxygenase activator, interferon gamma synthesis inhibitor, interleukin receptor modulator, interleukin synthesis enhancer, interleukin synthesis inhibitor, TGF beta receptor antagonist, TRPV antagonist, tumor necrosis factor production inhibitor, urate transporter inhibitor	BRD-K19533706	HPGDS, HRH1, IDO1, IFNG, IL10, IL2, IL4, SLC22A12, TGFB1, TNF, TRPV2		-83.2	29.91	90.18	93.34	-82.22	-54.78	83.5	78.31	54.19	23.2477777777778
methysergide	serotonin receptor antagonist	BRD-K35941380	HTR2C, HTR1B, HTR1E, HTR1F, HTR2A, HTR2B, HTR7, HTR1A, HTR1D, HTR5A, HTR6		5.61	-7.8	12.88	61.74	-55.95	35.54	18.32	71.62	67.16	23.2355555555556
isoxsuprine	adrenergic receptor agonist	BRD-A16700644	ADRB2	Beta-adrenergic receptor agonist	75.37	61.73	-15.45	23.8	45.99	99.2	-99.76	-5.11	NA	23.22125
pravastatin	HMGCR inhibitor	BRD-K60511616	HMGCR, SLCO1B1		83.72	-9.69	-74.27	29.58	-38.42	25.58	32.94	94.92	63.27	23.07
veratridine	sodium channel activator	BRD-K60923938	SCN1A, SCN3A, SCN8A, SCN9A		65.69	-95.51	50.34	-79.88	54.24	18.7	54.04	40.02	99.92	23.0622222222222
BRD-K32656671	mannose-6-phosphate isomerate inhibitor	BRD-K32656671			32.18	-11.06	92.06	13.47	35.12	37.91	-43.41	86.81	-35.86	23.0244444444444
oxfendazole	anthelmintic agent	BRD-A33447119			-14.73	99.98	95.31	-68.19	71.78	96.35	68.07	-99.72	-41.95	22.9888888888889
NCS-382	GABA receptor antagonist	BRD-A85025557	GABBR1, GABBR2, SLC52A2	GABA receptor antagonist	38.24	37.95	-92.15	43.7	27.91	75.56	19.65	-31.29	87.19	22.9733333333333
paroxetine	cyclophilin inhibitor, norepinephrine reputake inhibitor, selective serotonin reuptake inhibitor (SSRI), serotonin reuptake inhibitor, serotonin uptake inhibitor	BRD-K19277754	SLC6A4, CHRM1, CHRM2, CHRM3, CHRM4, CHRM5, HTR2A, SLC6A2		13.02	-22.95	-18.14	10.64	96.65	NA	91.94	-10.9	NA	22.8942857142857
cycloserine	glutamate receptor agonist, glutamate receptor modulator	BRD-K87226815	GRIN1		97.86	-13	64.39	-40.27	-74	66.37	-13.25	94.63	NA	22.84125
nimetazepam	chloride channel agonist, GABA receptor agonist, potassium channel agonist	BRD-K70883034	GABRA1, GABRA2, GABRA3, GABRA5		96.73	-18.39	63.86	-68.98	25.44	NA	98.83	-37.67	NA	22.8314285714286
forskolin	adenylyl cyclase activator, Adenylate cyclase stimulant, growth hormone receptor agonist, phosphokinase stimulant	BRD-K09602097	ADCY2, ADCY5, GNAS		13.61	34.54	99.27	-51.87	99.77	-81.44	71.32	-77	96.84	22.7822222222222
BJM-CSC-19	compound cytotoxic to breast cancer stem cells	BRD-K92817986			-83.59	-41.89	44.37	21.02	-42.83	78.82	81.84	99.96	47.24	22.7711111111111
SR-142948	neurotensin receptor antagonist	BRD-K91243525	NTSR1		99.9	-52.04	89.02	34.32	-49.43	94.34	46.16	-88.41	30.87	22.7477777777778
GANT-58	GLI antagonist	BRD-K64451768	DHH, GLI1, IHH		-41.46	-11.79	62.75	69.19	21.13	16.4	96.39	-80.96	73.02	22.7411111111111
ramipril	angiotensin converting enzyme inhibitor	BRD-A65739223	ACE		83.97	53.16	-22.62	-23.42	22.21	-50.68	39.46	79.67	NA	22.71875
rizatriptan	serotonin receptor agonist	BRD-K75699339	HTR1D, HTR1B, HTR1F, HTR1A, HTR1E		41.65	100	38.46	-52.93	-50.09	99.38	80.47	-25.86	-26.89	22.6877777777778
icosapent	fatty acid with anti-inflammatory, antithrombotic and immunomodulatory properties	BRD-K47192521	PTGS1, PTGS2, ACSL3, ACSL4, FADS1, FFAR1, PPARD, PPARG, SLC8A1, TRPV1		82.63	-13.34	-18.65	13.66	72.56	49.84	-13.82	8.4	NA	22.66
EI-231	casein kinase inhibitor	BRD-A74904029	CSNK2A1, CSNK2A2, CSNK2B		21.42	82.84	59.8	14.15	-70.97	84.06	-36.18	-42.54	91.36	22.66
STO-609	calcium/calmodulin dependent protein kinase inhibitor, calmodulin inhibitor	BRD-K52620403	CAMKK1, CAMKK2		82.01	57.51	-40.12	97.12	92.15	41.46	-43.38	-48.34	-34.75	22.6288888888889
orphenadrine	acetylcholine receptor antagonist	BRD-A53576514	CYP2B6, GRIN1, GRIN2D, GRIN3A, GRIN3B, HRH1, SCN10A, SLC6A2		-22.25	-73.53	34.02	75.75	75.65	-48.97	49.37	78.46	35	22.6111111111111
SB-431542	TGF beta receptor inhibitor, ALK inhibitor	BRD-K67298865	TGFBR1, ACVR1C, ACVR1B	TGF beta receptor inhibitor	25.88	40.9	49.03	21.3	42.95	-55.43	70.98	-88.32	96.05	22.5933333333333
SB-205384	GABA receptor modulator	BRD-A22707317	GABRA3, GABRA5, GABRA6		66.12	99.85	-82.31	-63.43	81.35	93.41	71.27	30.31	-93.35	22.58
carbofuran	cholinesterase inhibitor	BRD-K53570330			99.53	62.6	-99.12	70.53	-75.87	99.59	42.29	55.86	-52.23	22.5755555555556
hydrocortisone	corticosteroid agonist, glucocorticoid receptor agonist, immunosuppressant, interleukin receptor antagonist	BRD-A75172220	ANXA1, NOS2, NR3C1, NR3C2		88.74	99.91	95.93	-30.88	7.2	-91.93	49.67	62.9	-80.96	22.2866666666667
alitretinoin	RXR agonist, ABC transporter expression enhancer, apoptosis stimulant, RAR agonist, retinoid receptor agonist	BRD-K35483542	RARG, RARA, RARB, RXRA, RXRG, ABCA1, CYP2C8, CYP3A7, RXRB, VKORC1	Retinoid receptor agonist	-19.22	99.72	-18	-35	37.01	53.39	9.93	-23.48	96.23	22.2866666666667
ODQ	guanylyl cyclase inhibitor, inhibitor of soluble guanylyl cyclase, potassium channel blocker	BRD-K26015241	GUCY1A2, GUCY1A3, GUCY1B3		62.91	98.12	23.07	-75.6	71.92	63.94	-38.43	49.34	-55.08	22.2433333333333
cinanserin	serotonin receptor antagonist	BRD-K15522385	HTR2A		-23.21	84.12	72.03	-87.05	98.97	48.85	-48.52	81.72	-26.82	22.2322222222222
propoxycaine	anesthetic	BRD-K18250272			-67.6	82.79	74.25	-81.25	57.22	45.21	80.86	98.01	-89.45	22.2266666666667
coumestrol	AGE inhibitor, estrogen receptor agonist, estrogen receptor ligand	BRD-K97509413	ESR1, ESR2	Estrogen receptor agonist	-26	41.56	49.34	99.07	-38.21	-42.98	-19.64	38.79	97.52	22.1611111111111
alfaxalone	11-beta hydroxysteroid dehydrogenase inhibitor, chloride channel agonist, general pump inhibitor	BRD-K41445866	HSD11B1		94.55	31.37	26.56	70	-30.11	99.87	-26.53	-88.53	NA	22.1475
m-chlorophenylbiguanide	serotonin receptor agonist	BRD-K36965586	HTR3A, HTR3B		-39.41	34.58	50.16	75.37	-14.88	12.94	41.42	-21.16	59.93	22.1055555555556
testosterone	androgen receptor (AR) agonist, androgen receptor agonist, testosterone receptor agonist	BRD-A55393291	AR, CYP19A1, CYP2C19, CYP2C8, CYP3A5	Androgen receptor modulator	-17.02	-98.06	65.14	99.56	38.83	94.18	32.69	-34.68	18.15	22.0877777777778
BRD-K16604360	antiamyloidogenic agent, dopamine receptor agonist	BRD-K16604360			-76.48	-13.09	23.66	99.61	-23.29	96.94	79.39	-88.17	99.87	22.0488888888889
tramadol	opioid receptor agonist, norepinephrine reputake inhibitor, serotonin reuptake inhibitor, adrenergic transmitter uptake inhibitor, OP3 receptor agonist, serotonin uptake inhibitor	BRD-K04412738	OPRM1, SLC6A2, SLC6A4, CHRFAM7A, CHRM3, CYP2B6, GRIN3A, HTR2C, OPRD1, OPRK1		45.92	-5.62	-15.9	52.55	89.37	-33.54	96.39	20.6	-51.52	22.0277777777778
hesperidin	free radical scavenger	BRD-K38903228	CACNA1B		84	14.11	66.94	39.86	22.74	90.42	-36.26	-27.93	-55.88	22
dapsone	dihydrofolate reductase inhibitor, dihydropteroate synthase inhibitor, FOLP inhibitor	BRD-K62363391	DHFR	Dihydrofolate reductase inhibitor	54.67	12.76	69.25	85.15	38.89	41.04	-97.13	-28.71	NA	21.99
sinensetin	cyclooxygenase inhibitor	BRD-K84996949			-75.99	86.62	20.92	43.05	-64.01	99.35	98.25	-90.02	79.68	21.9833333333333
GW-9662	PPAR receptor antagonist	BRD-K93258693	PPARG, NCOA2, RXRA		-75.66	18.63	-35.01	91.86	99.96	-63.77	96.84	99.89	-34.95	21.9766666666667
oleylethanolamide	Glucose-Dependent Insulinotropic Receptor (GDIR, GPR119) Agonists, potassium channel blocker	BRD-K31987754	GPR119, CNR1, GPR55, KCND3, PPARA		-78.41	98.69	27.6	20.95	-14.73	99.62	-74.93	96.99	NA	21.9725
risperidone	dopamine receptor antagonist, serotonin receptor antagonist, adrenergic receptor antagonist	BRD-K53857191	DRD2, HTR2A, ADRA1A, ADRA1B, DRD3, HRH1, HTR1A, HTR1D, HTR2C, ADRA1D, ADRA2A, ADRA2B, ADRA2C, CYP3A5, DRD1, DRD4, HTR1B, HTR1E, HTR1F, HTR6, HTR7		90.59	32.53	-40.58	15.94	97.61	-62.87	31.27	-27.98	61.19	21.9666666666667
cobalt(II)-chloride	HSP agonist	BRD-K90864987	HIF1A	HIF activator	54.94	26.28	-46.93	-43.13	99.09	98.83	31.66	-45.08	NA	21.9575
KU-14R	pancreatic β-cell I3 binding site antagonist	BRD-A38747044			33.36	16.21	-62.76	-81.99	87.54	51.6	40.94	12.41	99.8	21.9011111111111
phenprobamate	skeletal muscle relaxant	BRD-K22009844			-46.31	90.22	92.99	-16.19	-93.28	NA	29	96.87	NA	21.9
dibenzoylmethane	tumorigenesis inhibitor	BRD-K01555864			-57.71	38.86	-74.11	97	85.06	39.47	26.14	20.36	NA	21.88375
dinoprostone	prostanoid receptor agonist	BRD-K26521938	PTGER2, PTGER1, PTGER3, PTGER4, CATSPER1, CATSPER2, CATSPER3, CATSPER4, PTGDR, PTGDR2, PTGFR, TBXA2R		99.03	-85.27	-38.79	43.58	85.29	75.62	-47.44	95.19	-31.27	21.7711111111111
diclofenamide	carbonic anhydrase inhibitor	BRD-K71499074	CA1, CA2, CA4, CA12, CA7		-14.6	52.9	77.45	27.64	-96.88	40.95	38.82	39.83	29.44	21.7277777777778
carteolol	adrenergic receptor antagonist	BRD-A42167015	ADRB1, ADRB2		66.95	17.17	-98.2	83.39	67.89	55.69	-81.06	41.67	41.4	21.6555555555556
isoquercetin	aldose reductase inhibitor, falcipain inhibitor	BRD-K73991644	AKR1B1, ACE		69.74	36.92	-11.55	-55.69	46.93	NA	47.48	17.61	NA	21.6342857142857
cardiogenol-c	pyrimidine compound, induces embryonic stem cell ifferentiation into cardiomyocytes	BRD-K99174507			87.24	99.44	41.67	11.63	-13.57	55.89	-49.74	-85.17	46.23	21.5133333333333
GSK-429286A	ROCK inhibitor	BRD-A10523515	ROCK1		-17.82	-29.34	-24.74	48.11	88.37	23.59	-50.14	62.95	92.53	21.5011111111111
oxcarbazepine	voltage-gated sodium channel blocker, Sodium Channel Blockers	BRD-K04196797	CYP2C19, CYP3A4, CYP3A5, SCN1A, SCN3A, SCN5A		51.46	-25.05	-27.67	80.55	46.2	NA	64.22	-39.32	NA	21.4842857142857
perindopril	angiotensin converting enzyme inhibitor	BRD-K92731339	ACE		13.36	-16.3	-17.2	-36.96	58.6	82.56	-66.64	95.36	79.1	21.32
retrorsine	mutagenic, antimitotic, cytotoxic	BRD-K42142750			99.54	84.49	-59.29	-21.55	23.2	73.06	-36.21	6.97	NA	21.27625
limonin	HIV protease inhibitor	BRD-K05906022			79.41	64.81	-33.47	97.52	13.17	41.69	-27.29	-17.13	-27.45	21.2511111111111
androstenedione	cytochrome P450 inhibitor	BRD-K32610195	AKR1C3, HSD17B1, HSD3B1		87.48	-98.01	40.61	77.96	96.44	84.89	-53.62	-85.83	41.32	21.2488888888889
hydrocortisone	corticosteroid agonist, glucocorticoid receptor agonist, immunosuppressant, interleukin receptor antagonist	BRD-K73978287	ANXA1, NOS2, NR3C1, NR3C2	Glucocorticoid receptor agonist	32.73	99.93	76.34	51.9	-31.04	-43.26	26.78	-43.65	NA	21.21625
benzydamine	membrane integrity inhibitor, prostanoid receptor inhibitor	BRD-K76133116	PRSS1, PRSS2		34.51	9.05	11.42	46.59	11	-32.4	93.26	72.58	-55.09	21.2133333333333
HO-013	PPAR receptor agonist	BRD-K86465814	PPARG	PPAR receptor agonist	14.65	-99.78	99.22	-26.99	79.27	84.75	93.26	-99.77	46.11	21.1911111111111
kawain	calcium channel modulator, mTOR inhibitor, Sodium Channel Blockers	BRD-K09497549	MTOR		58.92	11.44	-14.54	81	95.29	-85.46	76.67	-54.16	NA	21.145
tubocurarine	acetylcholine receptor antagonist	BRD-K99621550	CHRNA2, HTR3A, ACHE, HTR3B, KCNN1, KCNN2, KCNN3, ZACN		89.77	86.46	49.9	-92.61	97.35	18.52	-24.58	-45.32	10.39	21.0977777777778
SR-95639A	acetylcholine receptor agonist	BRD-K19309090	CHRM1		70.27	24.75	45.28	-27.73	29.15	82.95	37.99	-44.59	-28.46	21.0677777777778
desoxypeganine	acetylcholinesterase inhibitor, monoamine oxidase inhibitor	BRD-K13819402	ACHE, MAOA		-96.6	58.88	-22.77	84.49	50.11	99.71	50.69	53.76	-88.81	21.0511111111111
VX-702	p38 MAPK inhibitor	BRD-K07736136	MAPK14, MAPK11, MAPK12	P38 MAPK inhibitor	76.94	24.46	-30.48	16.36	-81.29	85.62	79.06	-18.43	37.19	21.0477777777778
NBQX	glutamate receptor antagonist, kainate receptor antagonist	BRD-K47717570	GRIA1, GRIA2, GRIA3, GRIA4, GRIK1, GRIN1, GRIN2A, GRIN2B		98.54	-12.5	14.83	90.63	-78.03	15.37	-17.2	22.22	55.32	21.02
hydrocotarnine	non-narcotic opium alkaloid used in cancer pain treatment	BRD-K37447567			61.2	37.03	-26.29	99.87	65.73	64.76	-66.21	-68.26	NA	20.97875
testosterone	androgen receptor (AR) agonist, androgen receptor agonist, testosterone receptor agonist	BRD-K84036904	AR, CYP19A1, CYP2C19, CYP2C8, CYP3A5		99.58	-61.01	-19.27	-95.88	92.72	NA	86.81	43.76	NA	20.9585714285714
naringenin	aromatase inhibitor, estrogen receptor agonist, quorum sensing signaling modulator, TRPM3 antagonist	BRD-A94669766	CYP19A1, ESR2, CYP1B1, GLO1, HSD17B1		-9.61	77.96	29.3	-19.13	52.47	13.22	4.21	29.28	10.91	20.9566666666667
nalbuphine	opioid receptor agonist, opioid receptor antagonist	BRD-A92651262	OPRD1, OPRK1, OPRM1		-5.02	-35.61	86.48	-8.86	28.33	-3.14	-26.06	83.09	69.32	20.9477777777778
bulleyaconitine-a	non-opiod analgesic	BRD-A26097136			72.89	9.73	98.61	-29.39	15.08	11.02	-25.06	-20.13	55.76	20.9455555555556
BRD-K49061529	GABA benzodiazepine site receptor inverse agonist	BRD-K49061529	GABRA1, GABRG2		25.51	-86.26	-72.78	54.54	32.88	81.7	70.11	-5.24	87.73	20.91
AS-604850	Phosphatidylinositol 3-kinase (PI3K) inhibitor, PI3K inhibitor	BRD-K63915849	PIK3CG, PIK3CA		25.03	73.56	-89.41	-79.83	97.94	-53.83	33	82.63	97.47	20.7288888888889
racephedrine	adrenergic receptor agonist	BRD-A54236247			57.3	61.22	93.5	56.12	18.79	-99.99	10.98	-32.24	NA	20.71
PJ-34	PARP inhibitor	BRD-K11853856	EEF2, PARP1, PARP15, PARP3	PARP inhibitor	95.02	-35.94	22.9	80.01	-21.57	-60.6	-15.8	84.41	37.4	20.6477777777778
fludroxycortide	corticosteroid, glucocorticoid receptor agonist	BRD-K00824317	NR3C1, SERPINA6		43.52	13.79	84.73	-79.39	49.14	-98.92	27.67	51.28	93.39	20.5788888888889
L-689560	glutamate receptor antagonist	BRD-A28422058	GRIN1, GRIN2A, GRIN2B, GRIN2C, GRIN2D		-17.13	80.59	-61.4	70.8	76.64	38.35	54.89	21.15	-78.72	20.5744444444444
atenolol	adrenergic receptor antagonist	BRD-A20239487	ADRB1, ADRB2		80.04	83.1	40.88	37.87	45.97	-73.66	-92.82	43.2	NA	20.5725
leucodin	melanin synthesis inhibitor	BRD-K96119599			-11.42	44.64	-18.63	-75.56	15.59	43.96	39.4	48.87	97.93	20.5311111111111
calpeptin	calpain inhibitor, proteasome inhibitor, tyrosine phosphatase inhibitor	BRD-A84045418			42.21	99.93	37.57	-61.39	-18.25	13	98.42	-4.18	-22.53	20.5311111111111
BRD-K52219182	phosphodiesterase inhibitor	BRD-K52219182			-9.34	91.19	97.4	18.73	54.09	-69.76	-20.12	64.63	-42.8	20.4466666666667
benzbromarone	calcium-activated chloride channel blocker, uric acid diuretic	BRD-K11717138	ABCC1, SLC22A12		-23.02	-16.94	-99.61	52.07	90.27	58.99	-20.34	99.82	42.61	20.4277777777778
epitestosterone	inactive testosterone analog	BRD-A53131506	AKR1C1, AKR1C2, AR		-20.14	-41.57	91.66	84.22	-46.93	84.55	57	11.08	-36.2	20.4077777777778
imperatorin	acetylcholinesterase inhibitor, nitric oxide production inhibitor, Sodium Channel Blockers	BRD-K07117950	ACHE, HTR7		62.73	-27.97	67.12	38.91	99.96	-27.11	-31.39	97.34	-96.11	20.3866666666667
glycodeoxycholic-acid	apoptosis activator	BRD-K68144790			97.18	97.99	-19.19	87.9	-35.38	-72.8	53.9	27.73	-54.03	20.3666666666667
yohimbine	adrenergic receptor antagonist	BRD-A87445400	ADRA2A, ADRA2C, ADRA2B, HTR1A, HTR1B, HTR1D, HTR2B, DRD2, DRD3, HTR1E, HTR1F, HTR2A, HTR2C, HTR5A, HTR7, KCNJ1, KCNJ10, KCNJ11, KCNJ12, KCNJ14, KCNJ15, KCNJ8		99.21	91.88	-91.85	29.67	-18.89	50.94	52.88	-41.42	10.83	20.3611111111111
SQ-29548	thromboxane receptor antagonist	BRD-A91866971			-55.62	46.69	89.79	75.08	-96.24	49.23	61.22	-7.45	NA	20.3375
tetramisole	alkaline phosphatase inhibitor	BRD-A46393198			98.02	12.82	27.32	71.98	-25.24	74.22	5.84	-14.86	-67.38	20.3022222222222
vesamicol	acetylcholine transport inhibitor	BRD-K14765469	SLC18A3		96.83	40.09	-9.94	44.92	-33.62	50.06	-19.73	41.93	-27.87	20.2966666666667
SB-366791	TRPV antagonist	BRD-K59331372	TRPV1		-22.52	-95.96	49.39	12.76	98.09	14.84	63.18	18.42	44.04	20.2488888888889
QL-X-138	mTOR inhibitor	BRD-U33728988	BTK, JAK3, MKNK2, MTOR, PRKDC	MTOR inhibitor	50.26	34.7	-40.57	-97.75	68.68	-39.59	93.99	80.16	32.2	20.2311111111111
dexamethasone	glucocorticoid receptor agonist, corticosteroid agonist, immunosuppressant	BRD-K38775274	ANXA1, CYP3A4, CYP3A5, NOS2, NR0B1, NR3C1, NR3C2		44.64	39.36	-12.81	75.82	43.04	-98.42	8.31	-12.19	93.81	20.1733333333333
nafcillin	antibiotic	BRD-K18574842	CYP3A4	Bacterial cell wall synthesis inhibitor	89.82	44.76	13.6	-42.62	81.1	-39.24	-20.48	99.92	-45.64	20.1355555555556
carbinoxamine	histamine receptor antagonist, L-type calcium channel blocker	BRD-A29426959	HRH1		-10.64	61.58	-95.46	-40.39	61.99	61.7	50.36	15.95	76.12	20.1344444444444
immethridine	histamine receptor agonist	BRD-K49519092	HRH3		-46.23	78.05	12.11	13.48	12.71	44.16	78.01	16.52	-28.43	20.0422222222222
hydroflumethiazide	sodium/potassium/chloride transporter inhibitor	BRD-K36862742	SLC12A1, ATP1A1, CA1, CA12, CA2, CA4, CA9, KCNMA1		-61.64	-49.08	47.06	-68.95	67.65	89.44	96.8	39.03	NA	20.03875
RO-25-6981	ionotropic glutamate receptor antagonist, monamine transporter modulator	BRD-K51541829	GRIN2B, SLC18A2		16.49	-6.07	-45.16	79.33	28.88	44.91	47.43	-5.55	NA	20.0325
RHO-kinase-inhibitor-II	ROCK inhibitor	BRD-K46678324		Rho associated kinase inhibitor	17.5	-9.84	-13.71	-15.08	46.77	47.23	58.15	29	NA	20.0025
BRD-K59222562	CLK inhibitor, dual specificity tyrosine-(Y)-phosphorylation regulated kinase inhibitor, dual-specificity tyrosine-(Y)-phosphorylation regulated kinase 1B inhibitor	BRD-K59222562	CLK1, CLK4, DYRK1A, DYRK1B		62.84	98.56	83.24	-69.33	NA	-56.64	46.19	-95.39	90.45	19.99
hydrocortisone	corticosteroid agonist, glucocorticoid receptor agonist, immunosuppressant, interleukin receptor antagonist	BRD-K93568044	ANXA1, NOS2, NR3C1, NR3C2		89.41	48.95	58.33	41.98	-98.1	-89.57	88.02	20.76	NA	19.9725
fluconazole	cell wall synthesis inhibitor, sterol demethylase inhibitor	BRD-K05977355	CYP3A5, CYP3A7		-50.49	33.02	-48.13	40.35	74.97	-76.54	79.54	32.61	94.19	19.9466666666667
tolcapone	catechol O methyltransferase inhibitor, transthyretin amyloid inhibitor	BRD-K10852020	COMT, TTR		-96.19	98.16	-29.39	-43.39	66.96	37.26	28.48	97.37	NA	19.9075
MMPX	phosphodiesterase inhibitor	BRD-K53878242			74.78	-34.25	-39.37	55.83	27.83	-40.84	28.23	10.94	95.56	19.8566666666667
BRD-K19985802	protein phosphatase inhibitor	BRD-K19985802			16.95	49.04	-42.91	58.41	97.95	-29.13	-39.41	17.94	49.82	19.8511111111111
ZD-2079	adrenergic receptor agonist, insulin sensitizer	BRD-K64157027	ADRB3		-34.19	-63.63	82.14	72.33	-62.84	39.47	-30.25	80.91	94.09	19.7811111111111
emodic-acid	laxative, free radical generator	BRD-K94841585			-35.99	32.43	62.61	-63.07	86.81	77.34	94.36	-99.36	22.6	19.7477777777778
ofloxacin	antibiotic that inhibits DNA gyrase, topoisomerase inhibitor	BRD-A24228527	TOP2A		79.36	16.46	56.81	-33.49	65.98	-52.84	-58.36	84.01	NA	19.74125
carbenoxolone	11-beta hydroxysteroid dehydrogenase inhibitor	BRD-A98702003	HSD11B1, GJA1, GJA10, GJA3, GJA4, GJA5, GJA8, GJA9, GJB1, GJB2, GJB3, GJB4, GJB5, GJB6, GJB7, GJC1, GJC2, GJC3, GJD2, GJD3, GJD4, GJE1, PANX1, PANX2, PANX3		20.61	16.54	-41.17	14.67	-70.08	26.54	61.14	56.34	92.91	19.7222222222222
L-692585	growth hormone releasing peptide ligand agonist, growth hormone secretagogue	BRD-K70241288	GH1, GHSR		14.66	-91.4	-34.88	15.72	85.94	46.36	-47.31	90.75	97.62	19.7177777777778
desoximetasone	glucocorticoid receptor agonist	BRD-K30697463	NR3C1, PLA2G1B	Glucocorticoid receptor agonist	-82.62	87.51	25.66	9.29	63.96	35.69	-39.82	44.22	33.55	19.7155555555556
dofetilide	polarization inhibitor, potassium channel antagonist, potassium channel blocker	BRD-K86887724	KCNH2, KCNH1, KCNJ12, KCNK2		11.49	-48.04	44.66	70.77	38.16	NA	-21.14	41.19	NA	19.5842857142857
thioperamide	histamine receptor antagonist, histamine receptor inverse agonist	BRD-K63874012	HRH3, HRH4		-24.04	91.6	-33.8	-75.08	44.86	99.93	76.87	-34.41	30.32	19.5833333333333
flumetasone	glucocorticoid receptor agonist	BRD-A01346607	NR3C1, PLA2G1B	Glucocorticoid receptor agonist	88.37	81.25	93	-64.15	-97.19	-98.73	27.82	92.43	53.01	19.5344444444444
picotamide	prostanoid receptor antagonist, thromboxane receptor antagonist, thromboxane synthase inhibitor	BRD-K67277431	TBXA2R, TBXAS1	Thromboxane receptor antagonist	99.43	19.95	27.53	34.97	-18.18	44.63	-66.66	70.9	-37.02	19.5055555555556
midodrine	adrenergic receptor agonist	BRD-A79981887	ADRA1A, ADRA1B, ADRA1D		65.67	66.16	-20.45	-42.59	92.51	94.16	-59.92	67.65	-87.76	19.4922222222222
tripelennamine	histamine receptor antagonist	BRD-K57033106	HRH1		99.69	-42.41	-9.92	79.39	-55.4	-89.98	90.82	46.7	56.49	19.4866666666667
BRD-A18279961	pyruvate kinase isozyme activator	BRD-A18279961	PKM		34.37	32.3	-52.23	-58.52	NA	71.38	99.49	57.9	-29.16	19.44125
PLX-4720	RAF inhibitor	BRD-K16478699	BRAF, KDR	RAF inhibitor	92.17	81.71	-99.72	32.46	-29.3	-95.24	80.44	79.08	33.18	19.42
thiocolchicoside	GABA receptor antagonist	BRD-A11605036	GABRA1, GABRB2, GABRG2, GLRA1, GLRB		-7.63	20.14	-37.6	54.16	93.01	-39.83	-49.4	98.5	42.56	19.3233333333333
ioxaglic-acid	iodine contrast agent	BRD-K79124250			11.87	-50.6	-27.61	83.8	94.16	52.85	-34.48	94.28	-50.59	19.2977777777778
periplocymarin	apoptosis inducer	BRD-A45333398			15.1	78.47	-90.29	-47.02	80.55	58.78	-37.79	96.42	NA	19.2775
eugenol	androgen receptor (AR) inhibitor, free radical scavenger, monoamine oxidase inhibitor, quorum sensing signaling modulator	BRD-K32977963	AR, MAOA		-55.84	46.41	57.88	95.52	-73.44	58.09	-43.52	68.98	NA	19.26
latanoprost	prostanoid receptor agonist	BRD-K10961822	PTGFR		53.04	48.44	-29.43	28.56	93.68	NA	-15.69	-44.22	NA	19.1971428571429
trimebutine	opioid receptor agonist, acetylcholine receptor antagonist, Sodium Channel Blockers	BRD-A92630576	CHRM1, CHRM2, CHRM3, CHRM4		-32.93	80.12	-32.41	11.57	99.98	NA	-64.95	72.89	NA	19.1814285714286
dictamnine	furoquinoline alkaloid that causes smooth muscle contraction	BRD-K29178788			20.86	-18.37	NA	NA	90.52	-16.37	NA	NA	NA	19.16
zonisamide	GABA receptor agonist, Sodium Channel Blockers, T-type calcium channel blocker	BRD-K48300629	CA1, CA12, CA7, SCN1A, CA10, CA11, CA13, CA14, CA2, CA3, CA4, CA5A, CA5B, CA6, CA8, CA9, CACNA1G, CACNA1H, CACNA1I, MAOA, MAOB, SCN11A, SCN1B, SCN2A, SCN2B, SCN3A, SCN3B, SCN4A, SCN4B, SCN5A, SCN9A		77.51	41.29	82.59	-29.38	-58.93	-30.14	94.45	-24.14	NA	19.15625
AVA	nucleophosmin inhibitor	BRD-K10466330		Nucleophosmin inhibitor	50.17	NA	99.98	-97.21	33.68	-31.16	-56.18	96.71	56.93	19.115
betahistine	histamine receptor agonist, histamine receptor antagonist	BRD-K91315211	HRH3, HRH1		-48.36	-95.32	97.92	68.94	-48.64	48	66.31	40.76	42.08	19.0766666666667
dexchlorpheniramine	histamine receptor antagonist	BRD-K39462424			42.19	-16.53	-16.65	-54.3	50.34	67.95	99.96	-25.29	23.94	19.0677777777778
articaine	local anesthetic	BRD-A70514680			97.18	48.89	97.39	-39.68	-17.49	-91.98	24.01	33.21	NA	18.94125
mesoridazine	dopamine receptor antagonist	BRD-A14395271	DRD2, HTR2A		25.18	-46.32	46.21	-89.9	-26.19	74.3	83.89	39.23	64.06	18.94
enalapril	angiotensin converting enzyme inhibitor, angiotensin receptor blocker	BRD-K57545991	ACE		99.56	-16.49	-45.47	48.09	-22.95	53.61	47.03	39.77	-32.86	18.9211111111111
LY-278584	serotonin receptor antagonist	BRD-A12016240	HTR3A		88.74	-60.44	34.59	-40.66	30.09	62.46	72.46	48.62	-65.82	18.8933333333333
D-4476	casein kinase inhibitor, TGF beta receptor inhibitor	BRD-K09132007	CSNK1A1, CSNK1D, TGFB1	TGF beta receptor inhibitor	23.24	65.89	-29.01	-61.71	23.64	-10.36	88.85	-14.74	84.23	18.8922222222222
BRD-K20168484	lipoxygenase inhibitor, leukotriene synthesis inhibitor, PPAR receptor modulator	BRD-K20168484	ALOX5AP		8.2	69.14	80.84	-98.61	46.16	NA	13.53	12.98	NA	18.8914285714286
EI-273	PKC inhibitor	BRD-K56064827	PRKCA, PRKCG		65.32	27.16	79.84	-67.25	44.37	-59.2	58.56	-52.96	74.12	18.8844444444444
trans-7-hydroxy-pipat	dopamine receptor ligand	BRD-A01295252			-13.99	85.38	51.42	-30.17	86.53	39.16	52.44	-63.84	-37.07	18.8733333333333
azauridine	antiviral agent, blocks the conversion of orotic acid into UMP	BRD-K56745457			-32.9	52.71	-6.87	-18.74	86.23	58.17	31.04	-98.91	97.96	18.7433333333333
meropenem	cell wall synthesis inhibitor	BRD-K01612348			20.43	42.27	-56.66	45.83	-66.85	68.95	50.72	45.16	NA	18.73125
PNU-282987	acetylcholine receptor antagonist	BRD-K28863208	CHRNA7		85.69	65.04	-59.25	-43.95	-53.08	51.47	98.95	79.24	-55.6	18.7233333333333
VX-745	p38 MAPK inhibitor	BRD-K91900765	MAPK14, MAPK11, MAPK12	P38 MAPK inhibitor	6.86	35.8	37.25	39.33	62	-83.82	41.25	79.85	-50.03	18.7211111111111
gingerol	nitric oxide synthase inhibitor	BRD-K26117720			87.98	17.56	97.86	46.6	-63.23	50.73	-12.99	-75.06	NA	18.68125
glimepiride	insulin secretagogue, ATP channel blocker, ATP-sensitive potassium channel antagonist, insulinotropin agonist, sulfonylurea	BRD-K42693031	ABCC8, KCNJ11, KCNJ1		59.11	-11.68	51.63	93.34	-89.09	-58.45	-52.08	81.83	93.31	18.6577777777778
BRD-K51557114	GlyT-2 inhibitor	BRD-K51557114	GPR18, LPAR5, SLC6A5		-13.06	96.91	60.55	96.33	-40.25	-79.24	-51.36	79.35	NA	18.65375
evoxine	antagonist of strychnine and pentylenetrazole; enhances effects of narcotics	BRD-K47693913			92.97	23.45	-99.85	93.7	69.01	-31.58	-54.89	12.78	60.49	18.4533333333333
W-9	calmodulin antagonist	BRD-K68341547	CALM2	Calmodulin antagonist	74.64	85.02	-27.68	-18.5	-13.46	37.54	92.95	-14.48	-50.09	18.4377777777778
BRD-A32917072	ROR antagonist	BRD-A32917072	RORC		31.4	60.72	-13.2	63.61	NA	98.02	-8.6	12.01	-97.15	18.35125
riboflavin	vitamin B2, required for flavoprotein enzyme reactions	BRD-K92760278			24.29	27.53	36.12	-24.77	26.32	60.08	24.69	26.47	-36.04	18.2988888888889
PP-3	EGFR kinase inhibitor	BRD-K16977723			73.34	-26.16	81.6	65.98	-97.87	-70.57	83.78	-31.93	86.28	18.2722222222222
l-stepholidine	dopamine receptor antagonist, dopamine receptor agonist	BRD-A71203467	DRD2, DRD1		-9.81	-30.3	99.92	11.79	14.43	45	4.43	10.56	NA	18.2525
vicriviroc	CC chemokine receptor antagonist, CC chemokine receptor 5 (CCR5) antagonist	BRD-M72442222	CCR5		7.3	-17.61	-37.59	76.43	91.76	-32.27	27.4	11.59	37.23	18.2488888888889
pivmecillinam	cell wall synthesis inhibitor	BRD-K67100011			-8.55	78.25	15.79	-75.46	73.39	39.56	93.27	-65.97	13.19	18.1633333333333
hippeastrine	plant alkaloid with cytotoxic effects on some human tumor cell lines	BRD-K71003802			-20.7	24.19	-43.82	55.35	-11.47	-8.26	89.48	8.78	69.4	18.1055555555556
UB-165	acetylcholine receptor agonist	BRD-A14574269	CHRNA3, CHRNA4, CHRNB2		-53.06	50.94	-13.77	48.27	21.62	84.24	-33.69	-38.47	96.82	18.1
z-prolyl-prolinal	prolyl endopeptidase inhibitor	BRD-K60174629	PREP		61.8	-44.13	22.16	-97.39	23.9	20.38	96.28	52.29	27.32	18.0677777777778
CI-966	GABA uptake inhibitor, GAT inhibitor	BRD-K67680372	SLC6A1		-96.11	-36.79	32.79	33.3	98.59	38.15	24.21	-7.02	75.37	18.0544444444444
R-96544	serotonin receptor antagonist	BRD-K15588452	HTR2A	Serotonin receptor antagonist	13.18	-17.01	83.77	53.42	-9.11	-19.35	58.09	-83.16	82	17.9811111111111
penciclovir	DNA directed DNA polymerase inhibitor	BRD-K47780086			-67.35	15.29	38.8	46.72	97.71	NA	17.45	-22.78	NA	17.9771428571429
pidotimod	interferon receptor agonist, interleukin receptor agonist, T cell stimulant	BRD-K44442813			-59.02	-31.34	-9.54	98.64	99.63	NA	-30.17	57.37	NA	17.9385714285714
tacrine	acetylcholinesterase inhibitor, acetylcholine release stimulant, butyrylcholinesterase inhibitors, potassium channel antagonist	BRD-K81473089	ACHE, BCHE		-22.51	-32.94	40.49	37.16	34.11	-33.18	99.73	20.63	NA	17.93625
ginsenoside	steroidal receptor agonist	BRD-A65550283			13.78	32.12	51.97	9.75	-72.58	-37.97	23.65	40.72	99.47	17.8788888888889
latrepirdine	glutamate receptor antagonist, histamine receptor antagonist, serotonin receptor antagonist	BRD-K55703048	HTR6, GRIN2B, HRH1		-73.7	91.15	-37.03	89.68	NA	49.14	47.09	76.27	-99.81	17.84875
somatostatin	somatostatin receptor agonist, growth hormone receptor antagonist, growth hormone release inhibitor, somatostatin receptor ligand	BRD-K14681867	SSTR1, SSTR2, SSTR3, SSTR4, SSTR5, GH1, GHR, OPRD1, OPRM1		-71.73	-15.16	63.22	-99.96	76.36	51.29	99.68	85.83	-29.37	17.7955555555556
U-99194	dopamine receptor antagonist	BRD-K70281171	DRD3		72.85	-74.13	-25.14	-86.03	11.36	37.49	95.19	29.97	98.38	17.7711111111111
brucine	glycine receptor antagonist	BRD-K68077509	CHRM1, CHRM2, CHRM3, CHRM4, CHRM5		-45.16	99.96	-57.99	96.66	17.98	-38.08	-48.05	36.59	97.99	17.7666666666667
troglitazone	PPAR receptor agonist, insulin sensitizer, CCK ligand expression inhibitor, EGR1 expression enhancer, glycogen synthase kinase stimulant	BRD-A13084692	PPARG, ACSL4, AKR1B1, CCL2, CYP3A4, ESRRA, ESRRG, INS, SERPINE1, SLC29A1, TRPM3	PPAR receptor agonist	-68.67	99.2	99.24	-36.34	88.74	19.16	-21.58	20.84	-41.23	17.7066666666667
homoveratrylamine	dopamine analog	BRD-K59570838			53.46	85.44	45.92	-50.79	-65.85	73.55	31.93	9.21	-23.94	17.6588888888889
propantheline	acetylcholine receptor antagonist	BRD-K90885812	CHRM1, CHRM2, CHRM3, CHRM4		68.54	43.71	-39.23	30.7	47.25	-41.24	-45.2	76.56	NA	17.63625
sulmazole	calcium sensitizer, phosphodiesterase inhibitor	BRD-A41722204			-18.45	-26.9	42.57	30.1	65.96	-82.1	86.42	23.46	37.61	17.63
W-5	calmodulin antagonist	BRD-K41868777			-10.75	-13.42	-44.93	46.2	99.48	24.91	75.04	-35.9	NA	17.57875
BRD-A81377415	CLK inhibitor, dual specificity tyrosine-(Y)-phosphorylation regulated kinase inhibitor, dual-specificity tyrosine-(Y)-phosphorylation regulated kinase 1B inhibitor	BRD-A81377415	CLK1, CLK4, DYRK1A, DYRK1B		55.44	83.9	-36.67	-39.54	NA	35.42	70.59	-66.49	37.66	17.53875
mifobate	cholesterol inhibitor, PPAR receptor antagonist, renin inhibitor	BRD-A72066420	PPARG, REN		-10.45	49.19	82.13	-18.44	17.54	40.84	-38.28	17.67	NA	17.525
EMF-bca1-60	caspase inhibitor	BRD-K68437527			30.38	31.62	67.94	25.74	-81.04	14.03	22.12	-40.08	86.76	17.4966666666667
docetaxel	tubulin inhibitor, microtubule depolymerization inhibitor, microtubule stabilizing agent, microtubule stimulant, taxane	BRD-K42125900	TUBB, BCL2, MAP2, MAP4, MAPT, NR1I2, TUBB1		66.69	99.93	-73.64	-99.88	79.01	-47.82	99.62	47.27	-14.27	17.4344444444444
trazodone	adrenergic receptor antagonist, serotonin receptor antagonist, serotonin reuptake inhibitor, histamine receptor antagonist, serotonin uptake inhibitor	BRD-K70778732	HTR2A, HTR2C, SLC6A4, ADRA1A, ADRA2A, HRH1, HTR1A, HTR2B		-31.09	29.45	25.45	-34.18	56.73	85.19	52.65	-10.88	-16.57	17.4166666666667
L-152804	neuropeptide receptor antagonist	BRD-A42553870	NPY5R		56.72	32.65	56.32	-73.8	-63.08	99.97	88.97	-17.21	-23.85	17.41
zeranol	estrogen receptor agonist	BRD-A24381660			-12.22	39.02	-13.96	40.52	99.32	NA	26.86	-57.82	NA	17.3885714285714
BRD-A61189834	XIAP inhibitor	BRD-A61189834	XIAP		-91.23	91.47	21.33	71.87	81.36	48.01	-98.07	52.47	-21.06	17.35
torasemide	cytochrome P450 antagonist, diuretic, electrolyte reabsorption inhibitor, thromboxane receptor antagonist	BRD-K30480208	SLC12A1, CYP2C8, SLC12A2		78.13	76.54	56.78	-47.74	-90.62	36.55	-32.29	61.43	NA	17.3475
fursultiamine	thiamine deriviative	BRD-A71157293			34.41	95.4	14.53	15.11	13.46	-66.03	20.22	11.67	NA	17.34625
pargyline	monoamine oxidase inhibitor	BRD-K83597974	MAOB, MAOA		41.37	-7.94	-53.12	-46.95	97.24	69.28	-62.86	45.73	72.86	17.29
BRD-K52640952	topoisomerase inhibitor	BRD-K52640952	TOP1		-56.28	-16.09	18.07	17.74	79.35	50	90.92	14.93	-43.64	17.2222222222222
piperine	monoamine oxidase inhibitor, ACAT inhibitor	BRD-K59522102	MAOA, MAOB, TRPV1		54.06	16.98	-46.19	97.69	63.64	-56.34	46.08	-45.57	24.53	17.2088888888889
CGS-21680	adenosine receptor agonist	BRD-A81866333	ADORA2A, ADORA1, ADORA2B, ADORA3	Adenosine receptor agonist	-11.06	9.92	78.07	76.41	86.19	-15.54	-52.27	21.96	-38.92	17.1955555555556
famotidine	histamine receptor antagonist	BRD-K00673382	HRH2		-37.05	13.99	16.92	99.05	-40.96	NA	22.2	46.17	NA	17.1885714285714
xanthohumol	aromatase inhibitor, diacylglycerol O acyltransferase inhibitor, valosin containing protein inhibitor	BRD-K77390737	CYP19A1, VCP		-15.09	58.82	39.44	74.93	-31.36	94.43	-41.35	27.2	-52.67	17.15
cetirizine	histamine receptor antagonist	BRD-A42571354	HRH1		49.84	32.9	35.78	22.06	-56.48	-29.44	75.28	-67.38	91.36	17.1022222222222
BRD-K76211160	cytochrome P450 inhibitor	BRD-K76211160	CYP11B2		-16.66	81.65	83.37	95.9	60.67	-91.52	-11.77	-64.83	NA	17.10125
losartan	angiotensin receptor antagonist	BRD-K66198023	AGTR1		19.06	-19.31	-81.81	94.36	29.69	NA	-20.62	98.26	NA	17.09
barasertib	Aurora kinase inhibitor, mitotic inhibitor, protein kinase inhibitor	BRD-K63923597	AURKB, AURKC	Aurora kinase inhibitor	91.47	96.64	-72.42	-75	85.71	99.94	86.52	-99.84	-59.28	17.0822222222222
ritodrine	adrenergic receptor agonist	BRD-K51465424	ADRB2		71.06	-52.75	82.7	-78.63	45.11	69.4	-55.54	54.61	NA	16.995
BRD-K07872006	lipoxygenase inhibitor	BRD-K07872006			17.31	89.02	-54.73	40.37	-66.98	45.21	41.68	86.89	-45.84	16.9922222222222
lobeline	acetylcholine receptor antagonist, dopamine receptor modulator, opioid receptor antagonist, vesicular monoamine transporter ligand	BRD-K66206289	SLC18A2, CHRNA10, CHRNA4, CHRNA9, CHRNB2, OPRM1		98.78	39.26	70.79	-50.42	-37.94	NA	95.38	-97.23	NA	16.9457142857143
dopamine	dopamine receptor agonist	BRD-K43887077	DRD2, DRD1, DRD3, DRD4, DRD5, DBH, HTR1A, HTR7, SLC6A2, SLC6A3, SLC6A4		82.11	-80.85	-26.1	99.19	-94.96	55.44	99.98	52.45	-35.36	16.8777777777778
estriol	estrogen receptor agonist, estrogen receptor antagonist	BRD-A84205515	ESR1, ESR2		12.06	-90.06	51.55	15.6	28.09	50.96	-31.71	70.87	44.43	16.8655555555556
GBR-13069	dopamine uptake inhibitor	BRD-K92577649	SLC6A3		65.32	-45.87	NA	NA	9.45	38.55	NA	NA	NA	16.8625
BRD-K72817452	lipoxygenase inhibitor	BRD-K72817452			-58.51	-90.17	-58.42	-12.42	96.96	87.36	41.66	73.43	71.69	16.8422222222222
mead-acid	KPL-1 tumor suppressor	BRD-K96144918			72.38	80.32	-34.67	12.57	99.17	-25.02	41.92	-68.27	-26.9	16.8333333333333
hispidin	beta secretase inhibitor, cyclooxygenase inhibitor, HIV integrase inhibitor, PKC inhibitor, prolyl endopeptidase inhibitor, xanthine oxidase inhibitor	BRD-K07325606	PREP, PRKCB, PTGS2, XDH		8.43	68.68	67.04	91	-99.72	74.55	34.47	-32.96	-60	16.8322222222222
7,4'-dihydroxyflavone	opioid receptor antagonist	BRD-K50384076	CYP19A1		NA	NA	-47.48	31.87	NA	NA	45.38	14.32	39.87	16.792
RS-67506	serotonin receptor partial agonist	BRD-K50018155	HTR4		-45.88	52.48	-59.99	80.27	-15.75	99.68	-32.26	-25.62	98.16	16.7877777777778
CS-110266	dopamine receptor agonist	BRD-K15519488	SLC6A3		NA	NA	-19.21	61.45	NA	NA	52.83	-28.03	NA	16.76
M2-PK-activator	pyruvate kinase isozyme activator	BRD-K80672993	PKM		95.61	28.89	92.53	-82.62	93.51	41.13	-72.21	52.8	-99.86	16.6422222222222
probucol	atherogenesis inhibitor, cholesterol inhibitor, reducing agent	BRD-K72029282	ABCA1, ABCB11, CES1		59.97	-68.17	72.13	69.19	-58.71	86.7	-34.2	-17.97	40.11	16.5611111111111
prometon	photosynthesis inhibitor	BRD-K99029477			-13.65	-28.38	NA	NA	99.96	8.25	NA	NA	NA	16.545
pravastatin	HMGCR inhibitor	BRD-A71816415	HMGCR, SLCO1B1		51.12	-97.59	-31.68	97.26	-49.2	10.01	56.8	13.89	97.94	16.5055555555556
marbofloxacin	DNA gyrase inhibitor	BRD-K71926323		Bacterial DNA gyrase inhibitor	10.59	18.12	65.88	-26.97	-45.95	41.8	56.63	11.76	NA	16.4825
SB-205607	delta 1 opioid receptor agonist, opioid receptor agonist	BRD-K22878149	OPRD1, OPRK1, OPRM1		-26.35	29.12	-37.11	99.9	93.4	21.14	-28.93	36.79	-40.09	16.43
cyclophosphamide	alkylating agrent, BCL inhibitor, galectin inhibitor	BRD-A09722536	BCL2, CYP2B6, CYP2C19, CYP3A5, LGALS1		63.82	16.95	-54.02	-74.03	88.64	26.07	-27.84	91.77	NA	16.42
gemfibrozil	lipase clearing factor inhibitor, lipoprotein lipase activator, PPAR receptor agonist	BRD-K11129031	PPARA, CYP2C8, LPL, SLCO1B1, SLCO1B3, SLCO2B1		42.71	-71.53	-26.05	77.14	99.88	9.56	-71.01	70.55	NA	16.40625
procarbazine	DNA alkylating drug, transmethylation inhibitor	BRD-K13032584			-15.19	47.06	-25.35	63.62	-57.21	32.2	99.84	-31.14	33.76	16.3988888888889
FR-139317	endothelin receptor antagonist	BRD-A80641450	EDNRA		-41.94	29.14	-32.9	40.78	-62.6	96.29	-17.25	56.92	79.04	16.3866666666667
ergocornine	dopamine receptor agonist	BRD-K19360254	DRD2		-25.81	-30.68	-36.26	41.57	41.87	-45.28	36.91	68.78	96.3	16.3777777777778
spiroxatrine	serotonin receptor antagonist	BRD-A72483914	HTR1A, ADRA1A, ADRA1B, ADRA1D, ADRA2A, ADRA2B, ADRA2C, HTR2B		69.68	-31.8	80.84	-62.8	96.81	87.53	-88.75	-20.55	NA	16.37
BRD-K75430629	PI3K inhibitor	BRD-K75430629	PIK3CD		73.93	-31.04	59.69	57.76	-82.2	41.41	58.1	-47.19	NA	16.3075
BRD-K45031696	cytohesin inhibitor	BRD-K45031696			73.67	77.26	-54.09	74.04	98.09	-84.76	21.4	-75.71	NA	16.2375
dobutamine	adrenergic receptor agonist	BRD-A78322124	ADRB1, ADRB2, ADRA1A	Beta-adrenergic receptor agonist	-52.66	94.84	28.11	32.9	16.77	99.6	-61.31	-47.17	34.22	16.1444444444444
PCO-400	potassium channel activator, potassium channel agonist	BRD-K52721684	ABCC9, KCNJ8	Potassium channel activator	90.57	17.76	-21.42	81.55	99.76	-11.82	-29.04	-49.56	-33.04	16.0844444444444
acadesine	adenosine release stimulant, AMPK activator, AMPK stimulant	BRD-A95696820			NA	NA	20.48	-21.4	NA	NA	64.3	97.82	-80.85	16.07
prostaglandin-b2	cAMP inhibitor	BRD-K82865713			35.79	99.89	-20.64	-65.46	61.64	3.52	-60.69	-9.03	99.59	16.0677777777778
BRD-K06217810	CLK inhibitor, dual specificity tyrosine-(Y)-phosphorylation regulated kinase inhibitor, dual-specificity tyrosine-(Y)-phosphorylation regulated kinase 1B inhibitor	BRD-K06217810	CLK1, CLK4, DYRK1A, DYRK1B		-75.93	99.8	97.73	-19.24	74.6	-32.22	36.19	-99.3	62.95	16.0644444444444
lopinavir	HIV protease inhibitor	BRD-K99451608		HIV protease inhibitor	42.64	-14.13	-83	-28.88	89.42	67.22	-28.35	32.89	66.62	16.0477777777778
dibutyrylcyclic-gmp	cGMP analog	BRD-A06726973			-39.83	19.69	39.1	47.28	13.42	-9.57	-76.87	70.59	80.5	16.0344444444444
FTase-inhibitor-B581	farnesyltransferase inhibitor, protein farnesyltransferase inhibitor	BRD-K04877770			-27.53	18	-40.27	-64.12	98.89	42.32	82.41	-40.73	74.46	15.9366666666667
GW-9508	Free Fatty Acid Receptor 1 (FFAR1; GPR40) Agonists, G protein coupled receptor agonist, G-protein coupled receptor agonist	BRD-K71534238	FFAR4, FFAR1		-10.33	-33.43	34.49	52.66	99.96	-46.44	-45.49	19.78	72.15	15.9277777777778
fluprostenol	prostaglandin F receptor agonist	BRD-K31611373	PTGER3, PTGFR, TBXA2R		51.37	-74.04	-34.03	71.27	-85.66	97.36	64.6	2.72	49.75	15.9266666666667
oxaprozin	cyclooxygenase inhibitor	BRD-K25394294	PTGS1, PTGS2		99.39	-91.52	-56.63	64.19	88.43	76.29	24.4	-14.07	-47.44	15.8933333333333
phylloquinone	antifibrinolytic agent, gamma carboxylase enzyme	BRD-A55815733	BGLAP, GGCX		-7.04	44.44	83.98	-48.59	87.24	-60.93	51.97	-24.02	NA	15.88125
diazepam	benzodiazepine receptor agonist, GABA benzodiazepine site receptor agonist	BRD-K16508793	GABRA1, GABRA2, GABRA3, GABRA5, ADRA1A, CYP2C19, GABRA4, GABRA6, GABRB1, GABRB2, GABRB3, GABRD, GABRE, GABRG1, GABRG2, GABRG3, GABRP, GABRQ, GABRR1, GABRR2, GABRR3, TSPO		81.05	-37.85	-96.04	75	-45.28	91.57	-35.92	94.29	NA	15.8525
BRD-K67258146	mannose-6-phosphate isomerate inhibitor	BRD-K67258146			37.49	77.38	-38.63	26.8	45.18	-34.5	35.43	12.27	-19.51	15.7677777777778
ponalrestat	aldose reductase inhibitor, reductase inhibitor	BRD-K68332390	AKR1B1		-21.74	90.33	-23.3	86.08	70.97	-55.55	-69.72	98.98	-34.33	15.7466666666667
BRD-A97035593	XIAP inhibitor	BRD-A97035593	XIAP		-42.25	28.37	99.96	-33.3	89.05	36.74	-65.79	13.03	NA	15.72625
AZ-10417808	caspase inhibitor	BRD-K36258877	CASP3		-62.22	59.5	-37.87	-16.97	-57.09	-24.58	88.55	99.89	92.28	15.7211111111111
flubendazole	acetylcholinesterase inhibitor, microtubule inhibitor, tubulin inhibitor	BRD-K86003836	TUBB	Tubulin inhibitor	-75.62	96.43	98.75	-48.37	39.03	NA	-97.45	97.17	NA	15.7057142857143
methazolamide	carbonic anhydrase inhibitor, insulin sensitizer	BRD-K13356952	CA1, CA2, CA4, CA7, CA12, CA14, INS		34.31	23.18	-65.4	-35.45	49.23	98.87	43.43	-22.59	NA	15.6975
KUC104502N	opioid receptor antagonist	BRD-K24538644	OPRK1		56.21	12.82	-37.77	37.32	33.34	-42.33	76.26	64.81	-59.81	15.65
BRD-K56658166	N-type calcium channel blocker, Sodium Channel Blockers	BRD-K56658166	CACNA1B		22.3	90.55	-68.14	80.04	-16.44	-47.56	-16.18	80.62	NA	15.64875
flurofamide	bacterial urease inhibitor	BRD-K67445247			22.87	-87.5	81.12	-41.43	-60.04	50.15	78.95	27.22	69.34	15.6311111111111
deltaline	acetylcholine receptor antagonist	BRD-A99177642	CHRNA7		93.38	18.77	-43.46	-57.07	-89.2	64.14	56.1	45.77	52.02	15.6055555555556
BRD-K19059335	runt-related transcription factor inhibitor, tyrosine aminotransferase inhibitor	BRD-K19059335	RUNX1		17.64	59.15	12.14	46.76	NA	-31.25	99.96	-26.18	-53.39	15.60375
2-(biphenyl-4-ylsulfonamido)pentanedioic-acid	matrix metalloprotease inhibitor	BRD-A71657825	MMP13, MMP8, MMP9		29.9	20.73	31.01	-37.21	36.08	-40.9	53.7	31.29	NA	15.575
CNQX	glutamate receptor antagonist, unidentified pharmacological activity	BRD-K53545112	GRIA1, GRIA2, GRIA3, GRIA4		99.98	14.63	8.26	-25.14	52.42	-61.93	-24.27	60.64	NA	15.57375
RU-28318	cytochrome P450 antagonist	BRD-A92585442	NR3C2		-45.3	94.42	5.26	-19.39	45.74	98.1	-80.55	26.14	NA	15.5525
bisoprolol	adrenergic receptor antagonist	BRD-A89175223	ADRB1, ADRB2		94.35	16.42	-52.44	100	80.9	49.84	-67.82	-54.85	-26.68	15.5244444444444
westcort	corticosteroid	BRD-A23290232		Glucocorticoid receptor agonist	-71.14	31.33	-50.72	84.26	99.75	90.36	-71	11	NA	15.48
LY-16350	dopamine receptor agonist, dopamine receptor antagonist	BRD-K13261168	DRD2, DRD3		42.74	-62.08	41.63	74.25	17	-8.47	-68.14	75.14	27.23	15.4777777777778
EHNA	adenosine deaminase inhibitor	BRD-K27450477	ADA, PDE2A, ADORA2A		99.98	15.14	-15.49	-81.74	80.6	12.15	31.09	-99.86	97.4	15.4744444444444
oxymetholone	androgen receptor agonist, synthetic hormone with anabolic and androgenic properties	BRD-A23637604	AR	Androgen receptor modulator	41.39	-98.12	-41.61	52.19	96.68	NA	87.93	-30.45	NA	15.43
capsaicin	TRPV agonist, NFkB pathway inhibitor, tumor NADH oxidase inhibitor	BRD-K16336526	TRPV1, CFTR, ENOX2		55.57	-96.32	-18.56	34.54	79.25	NA	39.31	14.19	NA	15.4257142857143
ZD-7288	HCN (hyperpolarization activated cyclic nucleotide gated) channel blocker, HCN channel antagonist, potassium channel antagonist, sodium channel blocker	BRD-K18678457	HCN1, HCN2, HCN3, HCN4		55.67	-72.4	-46.09	78.85	61.33	-72.5	99.39	-59.82	94.4	15.4255555555556
ethinyl-estradiol	DNA directed DNA polymerase stimunlant, estrogen receptor agonist, estrogenic component in oral contraceptives	BRD-A02367930	CYP2C8, ESR1, ESR2, NR1I2	Estrogen receptor agonist	23.05	-45.8	72.81	-33.05	96.09	36.12	-78.35	52.35	NA	15.4025
flunarizine	calcium channel blocker, T-type calcium channel blocker	BRD-K29582677	CACNA1G, CACNA1H, CACNA1I, CALM1, CYP2J2, HRH1		-17.34	-93.19	42.79	94.83	99.78	31.91	-22.02	35.41	-33.96	15.3566666666667
nisoxetine	dopamine transporter inhibitor, norepinephrine transporter inhibitor, serotonin transporter (SERT) inhibitor	BRD-A95696066	SLC6A2, SLC6A3, SLC6A4		81.28	42.39	-29.79	-31.12	27.74	-52.61	47.56	78.01	-25.57	15.3211111111111
dipyridamole	phosphodiesterase inhibitor, cyclooxygenase inhibitor, platelet aggregation inhibitor	BRD-K86301799	ADA, PDE5A, PDE10A, PDE4A, PDE7B, PDE8A, PDE8B, SLC29A1		96.31	44.2	52.23	-50.71	-39.52	43.75	-33.76	38.05	-13.05	15.2777777777778
cilostazol	phosphodiesterase inhibitor, platelet aggregation inhibitor	BRD-K67017579	PDE3A, CYP2C19, CYP3A5, PDE3B		-9	74.99	37.1	40.38	-51.22	85	27.45	-14.48	-52.79	15.27
PRL-3-inhibitor-I	PRL phosphatase inhibitor, tyrosine phosphatase inhibitor	BRD-K09907482	PTP4A3		-43.81	86.24	52.52	-7.34	99.47	-75.49	-27.46	83.99	-30.7	15.2688888888889
buspirone	serotonin receptor agonist, serotonin receptor partial agonist	BRD-K93461745	HTR1A, DRD2		-43.39	36.09	32.99	61.29	75.51	-66.95	56.74	28.69	-43.77	15.2444444444444
ABT-751	tubulin inhibitor, dihydropteroate synthase inhibitor, microtubule inhibitor, PABA antagonist, tubulin polymerisation inhibitor	BRD-K91623615	TUBB	Tubulin inhibitor	82.62	99.96	-27.29	-24.95	-56.75	99.82	-82.15	16.54	29.23	15.2255555555556
BD-1063	sigma receptor antagonist	BRD-K29668683	SIGMAR1	Sigma receptor antagonist	-93.2	-99.23	46.1	40.82	76.09	-23.05	98.97	14.57	75.8	15.2077777777778
nefopam	cyclooxygenase inhibitor, prostanoid receptor inhibitor	BRD-A78877355			80.35	30.06	33.36	98.24	-47.66	-64.22	-45.66	20.47	31.36	15.1444444444444
topiramate	carbonic anhydrase inhibitor, glutamate receptor antagonist, kainate receptor antagonist, GABA receptor agonist, Sodium Channel Blockers, voltage-gated sodium channel blocker	BRD-K29653726	CA2, CA4, GRIK1, CA1, CA12, CA7, CYP2C19, CYP3A4, GABRA1, GABRA2, GABRA3, GABRA4, GABRA5, GABRA6, GABRB1, GABRB2, GABRB3, GABRD, GABRE, GABRG1, GABRG2, GABRG3, GABRP, GABRQ, GRIA1, SCN1A, SCN5A		83.01	-16.69	99.91	-71.53	-33.6	NA	-38.29	83.01	NA	15.1171428571429
zolantidine	histamine receptor antagonist	BRD-K08996725			94.84	42.03	-28.27	70.8	-41.31	-36.49	94.93	-99.47	38.82	15.0977777777778
byssochlamic-acid	mycotoxin	BRD-K43468059			16.9	-14.99	-31.85	98.02	-60.67	98.93	48.95	-34.68	NA	15.07625
ampiroxicam	cyclooxygenase inhibitor	BRD-A39172021	PTGS1, PTGS2		-4.27	49.34	-11.48	28.42	82.03	NA	-49.83	11.17	NA	15.0542857142857
tremorine	acetylcholine receptor agonist	BRD-K08619838			95.86	-11.11	-78.77	97.92	-7.78	62.05	-55.12	60.89	-28.78	15.0177777777778
CPCCOEt	glutamate receptor antagonist	BRD-A18202423	GRM1		45.65	68.71	-23.94	-13.12	-98.55	58.68	-31.44	93.87	34.49	14.9277777777778
hymecromone	monoamine oxidase inhibitor	BRD-K46424862	MAOA		94.09	-95.95	68.73	-17.7	74.23	-81.7	17.49	60.14	NA	14.91625
GW-0742	PPAR receptor agonist, insulin sensitizer	BRD-K82983861	INS, PPARD	PPAR receptor agonist	-12.27	-15.04	90.77	-14.21	41.79	-41.82	-32.28	40.59	76.71	14.9155555555556
DR-2313	PARP inhibitor	BRD-K94920105	PARP1, PARP3		39.15	-8.31	-9.68	47.65	-39.62	44.86	-21.24	98.79	-17.51	14.8988888888889
benzopurpurin-4b	binds HIV gp120 and inhibits HIV-1 entry into the neural cell line SK-N-MC	BRD-K14221570			-31.73	-52.31	16.16	20.59	49.56	-12.64	72.55	62.63	9.27	14.8977777777778
ivachtin	caspase inhibitor	BRD-K64402243	CASP3		30.87	-59.77	-29.15	-13.28	68.58	39.76	-87.41	84.36	99.04	14.7777777777778
abiraterone	17,20 lyase inhibitor, androgen biosynthesis inhibitor, cytochrome P450 inhibitor, steroid sulfatase inhibitor	BRD-K55301415	CYP17A1, CYP11B1		71.32	-15.58	-30.74	31.27	-42.59	92.87	82.27	-70.6	NA	14.7775
psoromic-acid	Rab-Prenylation Inhibitor	BRD-K04170657			56.89	-80.54	NA	NA	22.07	60.59	NA	NA	NA	14.7525
IB-MECA	adenosine receptor agonist, granulocyte colony stimulating factor agonist	BRD-A20527803	ADORA3, ADORA1, ADORA2A, ADORA2B		14.85	10.85	83.37	34.38	58.34	-36.9	-77.24	82.45	-37.36	14.7488888888889
ALW-II-38-3	ephrin inhibitor	BRD-K68191783	DDR1, EPHA2, EPHA4, EPHB2, EPHB4, EPHB6		35.39	-14.05	32.89	51.26	-71.09	27.2	29.05	-18.36	60.31	14.7333333333333
RO-10-5824	dopamine receptor partial agonist	BRD-K79684402	DRD4		-60.03	-68.89	-28.21	30.96	-32.26	46.3	82.73	70.85	91.05	14.7222222222222
SCH-23390	dopamine receptor antagonist	BRD-K45435259	DRD1, DRD5, HTR2C, KCNJ4, KCNJ6		-51.59	86.77	12.77	99.05	-61.22	-42.75	-31.31	42.03	78.4	14.6833333333333
flumetasone	glucocorticoid receptor agonist	BRD-K61496577	NR3C1, PLA2G1B		86.69	19.75	53.34	-79.08	80.68	-98.32	67.64	-27.63	29.04	14.6788888888889
tyrphostin-AG-126	ERK1 and ERK2 phosphorylation inhibitor, tyrosine kinase inhibitor	BRD-K67506692			85	81.62	-90.73	95.45	95.99	-32.61	5.35	-11.36	-96.63	14.6755555555556
tienilic-acid	sodium/potassium/chloride transporter inhibitor, uric acid diuretic	BRD-K34098590	CYP2C9, SLC12A1, SLC22A12		-80.45	29.7	73.12	-41.86	86.14	45.93	55.43	-50.86	NA	14.64375
tranilast	angiogenesis inhibitor, histamine receptor antagonist, histamine release inhibitor, indoleamine 2,3-dioxygenase activator, interferon gamma synthesis inhibitor, interleukin receptor modulator, interleukin synthesis enhancer, interleukin synthesis inhibitor, TGF beta receptor antagonist, TRPV antagonist, tumor necrosis factor production inhibitor, urate transporter inhibitor	BRD-K17849083	HPGDS, HRH1, IDO1, IFNG, IL10, IL2, IL4, SLC22A12, TGFB1, TNF, TRPV2		15.69	68.34	-17.28	52.64	38.62	-43.38	-26.15	-37.78	81.05	14.6388888888889
olanzapine	dopamine receptor antagonist, serotonin receptor antagonist	BRD-K18895904	DRD2, HTR2A, HTR2C, DRD1, DRD3, DRD4, HRH1, HTR1A, HTR1B, HTR1D, HTR1E, HTR6, HTR7, ADRA1A, ADRA1B, ADRA2A, ADRA2B, ADRA2C, ADRB1, ADRB2, ADRB3, CHRM1, CHRM2, CHRM3, CHRM4, CHRM5, CYP2C8, DRD5, GABRA1, GABRA2, GABRA3, GABRA4, GABRA5, GABRA6, GABRB1, GABRB2, GABRB3, GABRD, GABRE, GABRG1, GABRG2, GABRG3, GABRP, GABRQ, HRH2, HRH4, HTR1F, HTR2B, HTR3A, HTR5A		42.48	-98.86	49.05	-19.45	84.32	NA	-54.69	99.28	NA	14.59
NAS-181	serotonin receptor antagonist	BRD-A23683907	HTR1B		36.77	40.89	-36.99	56.61	-41.06	86.34	-30.81	56.4	-36.86	14.5877777777778
BRD-A05680309	caspase activator, XIAP inhibitor	BRD-A05680309	CASP8, XIAP		-32.7	97.41	71.97	-83.31	32.15	-40.25	-28.56	99.64	NA	14.54375
GR-206	aryl hydrocarbon receptor ligand	BRD-K00184207			67.18	-67.35	-6.64	95.86	83.51	-55.06	-46.89	-23.55	83.55	14.5122222222222
lenalidomide	angiogenesis inhibitor, cereblon inhibitor, tumor apoptosis inducer, tumor necrosis factor production inhibitor, tumor necrosis factor receptor antagonist	BRD-K05926469	CRBN, TNF, CDH5, PTGS2, TNFSF11		67.48	-24	-76.76	17.28	-36.77	-40.51	88.82	49.52	85.54	14.5111111111111
ARC-239	adrenergic receptor antagonist	BRD-K93188295	ADRA2B, ADRA2A, ADRA2C		-55.11	57.85	-14.62	18.05	99.19	70.09	5.91	-65.28	NA	14.51
farnesylthioacetic-acid	inhibitor of methyl esterification of farnesylated proteins	BRD-K63089472			13.94	-71.46	40.65	-35.69	-26.56	88.44	97.71	-76.21	99.62	14.4933333333333
iopanoic-acid	radiopaque medium	BRD-A42628519			52.77	90.63	-45.66	-97.93	47.73	-97.23	82.48	85.23	12.38	14.4888888888889
procyclidine	anticholinergic	BRD-A31800922	CHRM1, CHRM2, CHRM3, CHRM4		-36.44	-9.08	-45.74	35.56	44.9	-46.07	85.16	87.24	NA	14.44125
hyoscyamine	acetylcholine receptor inhibitor	BRD-A78303415	CHRM1, CHRM2, CHRM3, CHRM4		14.15	-31.82	62.38	22.18	-92.9	46.04	49.95	45.47	NA	14.43125
chlordiazepoxide	GABA benzodiazepine site receptor agonist	BRD-K86595100	GABRA1, GABRA2, GABRA3, GABRA4, GABRA5, GABRA6, GABRB1, GABRB2, GABRB3, GABRD, GABRE, GABRG1, GABRG2, GABRG3, GABRP, GABRQ		60.61	-34.18	-18.76	90.31	-32.21	45.48	-31.32	-32.29	82.14	14.42
UBP-302	glutamate receptor antagonist	BRD-A45499626	GRIK1		10.39	-34.45	-36.42	-17.49	-72.85	73.2	68.82	91.01	47.41	14.4022222222222
ceramide	nitric oxide production inhibitor, phosphoenolpyruvate carboxylase activator, serine/threonine protein phosphatase activator	BRD-A53416814			21.32	72.56	-5.6	-88.91	33.7	98.55	71.21	-88.62	NA	14.27625
BH3I-1	BCL inhibitor	BRD-A38913120	BCL2		93.45	56.97	-27.4	-84.42	65.78	-17.56	56.88	44.94	-60.36	14.2533333333333
FG-7142	GABA benzodiazepine site receptor inverse agonist	BRD-K61951118			26.7	10.63	88.54	-37.11	99.26	-71.62	-17.94	15.5	NA	14.245
medetomidine	adrenergic receptor agonist, MAP kinase inhibitor	BRD-A66563878	ADRA2A, ADRA2B, ADRA2C, ADRA1A, ADRA1B, ADRA1D		56.83	65.91	5.8	-76.94	-10.78	64.26	-62.15	71.03	NA	14.245
lavendustin-a	EGFR inhibitor, tyrosine kinase inhibitor	BRD-K23583188	EGFR, LCK		18.43	-83.73	61.65	67.06	99.81	-21.37	12.62	-69.86	43.16	14.1966666666667
droperidol	dopamine receptor antagonist, dopamine receptor	BRD-K97158071	DRD2, ADRA1A	Dopamine receptor antagonist	-19.08	-69.67	51.36	98.08	26.28	95.24	-70.58	29.11	-13.11	14.1811111111111
fraxetin	anti-oxidative and anti-apoptotic agent	BRD-K76587808			6.19	45.02	63.89	-87.07	36.2	81.32	-38.74	57.16	-36.38	14.1766666666667
fenpiverinium	acetylcholine receptor antagonist	BRD-K84566043			95.43	-59.48	19.17	25.77	-67.28	NA	48.24	37.37	NA	14.1742857142857
bethanechol	acetylcholine receptor agonist	BRD-A99833829	CHRM2, CHRM1, CHRM3, CHRM4		29.51	40.11	-63.18	-27.78	98.81	31	-41.19	45.91	NA	14.14875
huperzine-a	acetylcholinesterase inhibitor, glutamate receptor antagonist	BRD-A47065382	ACHE		35.94	99.66	9.43	30.44	-50.63	81.98	-60.41	-34.15	NA	14.0325
brimonidine	adrenergic receptor agonist	BRD-K68264559	ADRA2A, ADRA2B, ADRA2C, AOX1		84.9	12.93	26.47	-44.16	-62.72	-7.64	36.93	42.68	36.9	14.0322222222222
tozasertib	Aurora kinase inhibitor, Bcr-Abl kinase inhibitor, FLT3 inhibitor, JAK inhibitor, Abl kinase inhibitor, mitotic inhibitor	BRD-K59369769	AURKA, AURKB, ABL1, AURKC, BCR, FLT3, JAK2, DDR2, LCK	Aurora kinase inhibitor	99.99	100	-98.68	-72.96	93.75	99.94	99.33	-97.66	-97.84	13.9855555555556
omeprazole	ATPase inhibitor, ABC transporter expression enhancer	BRD-A55962179	ATP4A, CLCN2, CYP1A2, CYP2C19		-25.03	38.8	38.63	-29.24	84.83	-44.02	65.86	-22.11	17.43	13.9055555555556
XE-991	acetylcholine release enhancer, potassium channel blocker, voltage-gated potassium channel blocker	BRD-K42748308	KCNQ1, KCNQ2, KCNQ3, KCNQ4, KCNQ5		-32.63	-35.35	68.09	65.35	20.98	42.63	46.61	-36.96	-13.74	13.8866666666667
ketoprofen	cyclooxygenase inhibitor	BRD-A97739905	PTGS2, PTGS1, CXCR1, SLC5A8		99.9	-29.62	-36.77	62.75	-19.35	-93.61	53.4	46.59	41.61	13.8777777777778
LY-341495	glutamate receptor antagonist	BRD-K69763916	GRM2, GRM3		49.36	64.36	-61.76	47.02	-20.7	44.45	43.09	-77.95	36.96	13.87
chlorphenamine	histamine receptor antagonist	BRD-A04553218	HRH1, SLC6A2, SLC6A3, SLC6A4		9.44	47.5	-90.37	-53.57	27.57	31.5	97.47	23.36	31.64	13.8377777777778
sumatriptan	serotonin receptor agonist	BRD-K50938287	HTR1D, HTR1B, HTR1A, HTR1F, HTR1E, HTR5A, HTR6, HTR7		79.23	20.77	-71.76	39.82	-52.99	NA	29.86	51.86	NA	13.8271428571429
meloxicam	cyclooxygenase inhibitor, prostanoid receptor inhibitor	BRD-A84174393	PTGS2, PTGS1		46.19	73.16	-35.49	85.25	72.03	-67.51	-68.48	-11.66	30.42	13.7677777777778
xylazine	adrenergic receptor agonist	BRD-K21565985	ADRA2A, ADRA2B, ADRA2C		-44.93	99.8	36.89	85.36	10.53	-98.85	33.55	-41.13	42.33	13.7277777777778
LY-83583	inhibitor of soluble guanylyl cyclase, leukotriene synthesis inhibitor	BRD-K62792802	GUCY1A2		-11.52	-26.05	96.29	NA	37.46	99.17	-79.77	21.31	-27.15	13.7175
fexofenadine	histamine receptor antagonist	BRD-A73368467	HRH1		97.77	49.5	-23.28	-26.86	-46.1	36.91	94.31	-30.51	-29.04	13.6333333333333
JNJ-10191584	histamine receptor antagonist, histamine receptor silent antagonist	BRD-K15086322	HRH4		7.91	-35.03	55.66	-26.33	-45.79	80.91	46.05	72.59	-33.28	13.6322222222222
ciclacillin	cell wall synthesis inhibitor	BRD-K89046952			54.4	-45.01	-92.5	85.93	-50.39	99.9	27.15	-30.38	73.42	13.6133333333333
tegafur	DNA synthesis inhibitor, thymidylate synthase inhibitor	BRD-A79903587	TYMS		99.92	-97.88	91.28	-62.66	37.05	NA	-60.09	87.6	NA	13.6028571428571
aspirin	cyclooxygenase inhibitor, nitric oxide donor, platelet aggregation inhibitor, thromboxane synthase inhibitor, TP53 expression enhancer	BRD-K11433652	PTGS1, PTGS2, TP53, AKR1C1, ASIC3, EDNRA, HSPA5, IKBKB, NFKB1, NFKB2, NFKBIA, PRKAA1, PRKAA2, PRKAB1, PRKAB2, PRKAG1, PRKAG2, PRKAG3, RPS6KA3		-51.93	47.26	-46.39	-41.99	67.91	97.91	-31.88	67.57	NA	13.5575
levomepromazine	dopamine receptor	BRD-K35559145	ADRA1A, ADRA1B, ADRA1D, ADRA2A, ADRA2B, ADRA2C, CHRM1, CHRM2, CHRM3, CHRM4, CHRM5, DRD1, DRD2, DRD3, DRD4, DRD5, HRH1, HTR2A, HTR2C	Dopamine receptor antagonist	94.74	-54.34	-31.49	23.31	44.87	-49.6	-62.81	99.75	57.56	13.5544444444444
diphenyleneiodonium	nitric oxide synthase inhibitor, aldehyde dehydrogenase inhibitor, cytochrome P450 inhibitor, NADPH oxidase inhibitor, xanthine oxidase inhibitor	BRD-K65814004	ALDH1A2, ALDH2, ALDH5A1, ALDH7A1, NOX3, XDH		99.95	76.3	22.32	-93.43	99.77	34.59	35.26	-93.64	-59.18	13.5488888888889
CS-1657	PARP inhibitor	BRD-K50214219	PARP1		99.96	-75.46	34.22	24.13	50.5	30.5	26.74	-82.23	NA	13.545
TCB2	serotonin receptor agonist	BRD-A31195449	HTR2A		21.29	-14.88	-26	11.57	5.29	96.04	-34.77	-36.3	99.54	13.5311111111111
rifaximin	50S ribosomal subunit inhibitor, DNA directed DNA polymerase inhibitor, PXR agonist, RNA synthesis inhibitor	BRD-K89708791	NR1I2, CYP3A4		64.67	65.2	-47.55	61.38	44.23	NA	-20.34	-73.39	NA	13.4571428571429
phentolamine	adrenergic receptor antagonist	BRD-K21317336	ADRA1A, ADRA2A, ADRA1B, ADRA1D, ADRA2B, ADRA2C		63.97	47.36	-53.51	-40.84	44.15	-33.19	66	13.2	NA	13.3925
Merck60	HDAC inhibitor	BRD-K04466929	HDAC1, HDAC2		57.36	-56.63	31.67	-96.19	57.88	55.52	72.41	88.95	-90.79	13.3533333333333
amiloride	sodium channel blocker, diuretic, epithelial sodium channel blocker, sodium/hydrogen exchanger inhibitor	BRD-K97181089	SCNN1A, ASIC1, ASIC2, SCNN1B, SCNN1G, AOC1, ASIC3, PKD2, PKD2L1, PLAU, SCNN1D, SLC9A1, TRPC7, TRPV2		98.56	53.91	-46.24	34.32	-88.59	-52.17	44.57	34.92	40.86	13.3488888888889
ML-3163	p38 MAPK inhibitor	BRD-K95202259	CYP2D6, CYP3A4, MAPK11, MAPK12, MAPK14	P38 MAPK inhibitor	8.57	73.66	69.53	-32.79	-71.47	-68.44	79.63	8.84	52.42	13.3277777777778
U-54494A	kappa opioid agonist	BRD-K20995441			51.98	-9.01	-23.53	80.92	93.29	44.03	-48.64	-82.54	NA	13.3125
BRD-K13872703	chlorine/bicarbinate exchanger inhibitor, purinergic receptor antagonist	BRD-K13872703	ANO1, CLCN6, CLCN7, CLCNKA, CLCNKB, P2RY2		NA	NA	-68.01	26.92	NA	NA	61.02	94.48	-47.85	13.312
Y-27152	potassium channel activator, potassium channel agonist	BRD-K42679050	ABCC9, KCNJ8		-34.94	99.72	25.36	20.87	-65.74	37.99	-11.08	57.59	-10.01	13.3066666666667
cetraxate	gastrin inhibitor, mucus protecting agent	BRD-K48932581	GAST		-14.05	60.34	46.11	49.27	36.24	NA	-41.03	-44.03	NA	13.2642857142857
domperidone	dopamine receptor antagonist, breast cancer resistance protein inhibitor	BRD-K38305202	DRD2, DRD3, ABCG2, CYP3A5		17.83	-25.26	-62.78	11.6	28.17	72.13	36.14	-39.12	80.66	13.2633333333333
PD-168077	dopamine receptor agonist	BRD-K47761761	DRD2, DRD4		43.91	98.72	-71.8	-43.1	54.39	-25.84	68.46	-19.4	NA	13.1675
tiaprofenic-acid	cyclooxygenase inhibitor	BRD-A72988804	PTGS2, PTGS1		52.79	30.42	-68.28	90.47	-46.7	77.27	-48.8	18.06	NA	13.15375
3,3'-diindolylmethane	androgen receptor antagonist, aryl hydrocarbon receptor agonist, beta glucuronidase inhibitor, CHK inhibitor, cytochrome P450 activator, indoleamine 2,3-dioxygenase inhibitor	BRD-K37846922	AHR, AR, CYP1A2, GUSB, IDO1		23.01	-55.63	-13.88	23.08	92.53	-33.35	93.18	-90.83	79.29	13.0444444444444
CP-93129	serotonin receptor agonist	BRD-K81876028	HTR1A, HTR1B		72.76	-9	-25.19	68.63	46.45	-93.82	81.87	-66.51	42.18	13.0411111111111
doxercalciferol	vitamin D receptor agonist	BRD-K14550461	VDR	Vitamin D receptor agonist	14.27	-19	73.01	11.79	59.85	87.21	-98.3	-25.03	NA	12.975
reserpic-acid	norepinephrine transporter inhibitor	BRD-K32755366			-15.03	-49.18	96.95	67.27	15.1	66.06	-98.96	97.67	-63.13	12.9722222222222
L-732138	tachykinin antagonist	BRD-A96882008	TACR1, TACR2		68.71	-55.27	-31.19	-32.18	-9.42	92.97	36.24	94.22	-47.42	12.9622222222222
YM-976	phosphodiesterase inhibitor, tumor necrosis factor production inhibitor	BRD-K12932420	PDE4A, PDE4B, PDE4C, PDE4D, TNF		36.05	-38.59	-53.16	44.98	92.22	-94.78	95.6	-13.47	47.5	12.9277777777778
chromanol	potassium channel blocker	BRD-A83695761		Potassium channel blocker	34.87	23.89	53.3	-38.89	-30.98	46.29	6.15	8.55	NA	12.8975
diethylcarbamazine	lipoxygenase inhibitor	BRD-K45542189	ALOX5, PTGS1		-59.98	-61.69	49.37	44.11	99.88	81.07	84.21	-57.48	-63.47	12.8911111111111
BRD-K87426499	caspase inhibitor	BRD-K87426499	CASP3		-34.52	-4.38	62.85	-23.35	31.72	27.09	59.41	37.51	-40.63	12.8555555555556
CGP-37157	L-type calcium channel blocker, mitochondrial Na+/Ca2+ exchanger antagonist, sodium/calcium exchange inhibitor	BRD-A35623999	SLC8A1		99.02	-31.35	-34.64	-23.43	-19.66	-15.94	33.58	45.13	62.53	12.8044444444444
naloxone	opioid receptor antagonist	BRD-A70461345	OPRM1, OPRK1, OPRD1, CREB1, ESR1, TLR4		51.07	32.23	-54.07	70.12	-45.72	-36.15	-58.01	99.75	55.8	12.78
IKK-2-inhibitor	IKK inhibitor, syk inhibitor	BRD-K26373640	IKBKB		-98.29	-25.13	-39.22	-16.36	31.23	99.56	78.46	27.99	55.82	12.6733333333333
dioxybenzone	topical sunscreen agent	BRD-K22193694			41.82	22.76	14.25	-27.35	-79.71	86.39	-74.01	78.88	50.7	12.6366666666667
MDL-73005EF	serotonin receptor antagonist, serotonin receptor partial agonist	BRD-A50764878	HTR1A		20.79	10.34	74.69	99.32	49.17	-74.65	-62.19	-16.39	NA	12.635
RS-67333	serotonin receptor partial agonist	BRD-K46142322	HTR4		24.46	4.94	-33	-39.03	11.75	87.86	-35.57	20.32	71.88	12.6233333333333
aminoglutethimide	antiglucocorticoid, aromatase inhibitor, corticosteroid antagonist, steroid sulfatase inhibitor	BRD-A25234499	CYP19A1, CYP11A1, NR3C1		-14.7	20.82	-34.63	50.34	-14	84.6	41.89	43.75	-64.71	12.5955555555556
parbendazole	tubulin inhibitor	BRD-K02407574	TUBB	Tubulin inhibitor	99.4	100	-44.2	-68.93	-96.75	99.73	-33.56	-35.03	91.68	12.4822222222222
docetaxel	tubulin inhibitor, microtubule depolymerization inhibitor, microtubule stabilizing agent, microtubule stimulant, taxane	BRD-K63265447	TUBB, BCL2, MAP2, MAP4, MAPT, NR1I2, TUBB1	Tubulin inhibitor	14.76	99.76	93.64	-75.72	57.24	NA	-72.89	-29.57	NA	12.46
benazepril	angiotensin converting enzyme inhibitor	BRD-A15131297	ACE		51.54	58.21	-44.25	-25.02	89.93	12.52	32.03	27.24	-90.15	12.45
CGP-13501	GABA receptor modulator	BRD-K95851186	GABBR1		-34.39	-46.91	51.32	97.05	-60.01	72.98	77.72	9.31	-55.88	12.3544444444444
chlorphensin	muscle relaxant	BRD-A39230911			68.86	22.49	51.12	4.75	-68.25	33.71	-53.12	38.51	NA	12.25875
SANT-1	smoothened receptor antagonist	BRD-K83637872	DHH, IHH, PTCH1, SMO		-38.09	12.23	30.28	-34.81	80.21	27.99	-41.26	7.72	64.75	12.1133333333333
L-694247	serotonin receptor agonist	BRD-K18816859	HTR1D, HTR1A, HTR1B		-20.5	-14.34	7.21	-12.56	52.8	40.54	44.38	-12.66	23.4	12.03
flavanone	11-beta hydroxysteroid dehydrogenase inhibitor	BRD-A07824748	ADORA3, HSD11B1		89.09	-15.53	-41.07	-82.03	18.73	99.53	-26.48	53.96	NA	12.025
naproxen	cyclooxygenase inhibitor	BRD-A87719232	PTGS2, PTGS1		98.53	38.4	22.24	-45.96	-33.99	73.45	-46.06	-22.98	23.91	11.9488888888889
telenzepine	acetylcholine receptor antagonist	BRD-K06147391	CHRM1		78.6	82.28	19.73	-10.59	-75.68	81.06	-22.44	-20.84	-24.95	11.9077777777778
SRC-kinase-inhibitor-II	src inhibitor	BRD-K97330509			91.47	20.05	33.3	-63.71	-83.76	50.18	37.93	-23.23	44.19	11.8244444444444
tranylcypromine	cytochrome P450 inhibitor, histone lysine demethylase inhibitor, monoamine oxidase inhibitor	BRD-A43974575	MAOA, MAOB, KDM1A, CYP2A6		62.74	-22.29	-7.96	8.19	49.32	-33.9	-15.34	53.37	NA	11.76625
PNU-120596	acetylcholine receptor modulator, acetylcholine receptor positive allosteric modulator	BRD-K71731651	CHRNA7		-79.48	59.7	21.39	-35.24	-61.61	94.5	99.07	-50.2	57.46	11.7322222222222
propylthiouracil	thyroperoxidase inhibitor	BRD-K48168960	TPO, DIO1		58.2	44.94	76.82	-85.7	59.44	-37.43	-49.18	26.26	NA	11.66875
pseudopelletierine	stimulant reflex trigger used as an anthelmintic and anti-amoeboid	BRD-A19053259			-39.5	-41.37	-30.39	-11.67	48.2	-23.51	60.34	91.82	50.85	11.6411111111111
vinblastine	microtubule formation inhibitor, tubulin inhibitor, tubulin polymerisation inhibitor	BRD-A55594068	TUBB, JUN, TUBA1A, TUBD1, TUBE1, TUBG1	Tubulin inhibitor	91.38	95.93	-76.1	98.78	64	84.04	-74.43	-85.09	-94.19	11.5911111111111
thioproperazine	dopamine receptor antagonist	BRD-K08619574	ADRA1A, ADRA1B, DRD1, DRD2, HTR1A, HTR2A	Dopamine receptor antagonist	97.33	-89.73	-63.47	24.79	-63.58	98.85	93.38	-43.5	50.1	11.5744444444444
dolasetron	serotonin receptor antagonist	BRD-K28029915	HTR3A		84.21	-42.02	-13.01	56.05	-49.29	41.17	-61.43	62.72	25.72	11.5688888888889
doxylamine	histamine receptor antagonist	BRD-A44008656	HRH1, CHRM1		32.77	45.42	-90.06	-62.85	52.45	17.5	91.07	-36.01	53.59	11.5422222222222
prazosin	adrenergic receptor antagonist, adrenergic receptor blocker, CDK inhibitor	BRD-K49111258	ADRA1A, ADRA1B, ADRA1D, ADRA2A, ADRA2B, ADRA2C, CDK1, KCNH2, KCNH6, KCNH7		63.98	17	-6.88	21.16	-62.46	15.14	78.45	15.06	-37.86	11.51
BRD-K86682249	tyrosine phosphatase inhibitor	BRD-K86682249	PTPN1, PTPN11		63.01	55.5	-9.15	-79.08	-46.59	-58.36	54.01	90.51	32.99	11.4266666666667
alpha-linolenic-acid	omega-3 fatty acid	BRD-K33396764	ELOVL4, FADS1, FADS2, FFAR1, FFAR4, PTGS2, SLC8A1, TRPV1		47.33	-59.46	44.83	3.91	46.55	-53.01	-78.95	57.93	93.69	11.4244444444444
danazol	estrogen receptor antagonist, luteinizing hormone releasing hormone antagonist, progesterone receptor agonist, steroid derivative with antigonadotropic and anti-estrogenic activities, tumor necrosis factor modulator	BRD-A92537424	ESR1, GNRHR, AR, CCL2, CYP2C8, GNRHR2, PGR, TNF		71.18	-97.06	19.87	-25.74	99.46	99.04	60.71	-99.66	-25.32	11.3866666666667
aminogenistein	PKC inhibitor, src inhibitor	BRD-K04976539	LCK		59.38	17.59	49.78	-15.15	-40.84	82.12	87.73	-99.86	-38.37	11.3755555555556
5'-guanidinonaltrindole	opioid receptor antagonist	BRD-A33084410			88.89	43.96	92.38	-18.98	-85.36	47.46	2.37	-80.18	NA	11.3175
BRD-K61463582	aryl hydrocarbon receptor agonist	BRD-K61463582	AHR, CYP1A2		27.21	96.46	38.77	-35.67	99.16	-40.17	-30.35	-90.28	36.61	11.3044444444444
16,16-dimethylprostaglandin-e2	15-hydroxyprostaglandin dehydrogenase inhibitor, unidentified pharmacological activity	BRD-K92301463	HPGD		77.71	-99.56	-70.21	96.48	16.43	86.94	26.28	-56.75	24.35	11.2966666666667
bis-tyrphostin	EGFR inhibitor, dynamin GTPase inhibitor	BRD-K32906660	DNM1, EGFR		-23.87	85.26	-65.59	81.06	-38.68	46.57	-26.46	12.61	29.84	11.1933333333333
BRL-15572	serotonin receptor antagonist	BRD-A51829654	HTR1D, HTR1A, HTR1B, HTR1E, HTR1F, HTR2A, HTR2B, HTR2C, HTR6		16.88	12.89	46.72	99.77	14.22	12.59	-24.09	-35.73	-42.54	11.19
CAY-10585	hypoxia inducible factor inhibitor	BRD-K88551539	HIF1A		46.53	11.38	-92.2	9.97	44.28	43.37	26.3	99.59	-88.52	11.1888888888889
piperacillin	cell wall synthesis inhibitor	BRD-K86873305			-10.86	23.97	97.69	-79.33	88.37	89.03	-90.78	-28.61	NA	11.185
zafirlukast	leukotriene receptor antagonist	BRD-K71289571	CYSLTR1, CYSLTR2		-85.99	48.09	-60.84	-70.6	99.28	41.33	63.81	54.26	NA	11.1675
1-phenylbiguanide	serotonin receptor agonist	BRD-K31491153	HTR3A, HTR3B		NA	NA	-56.78	57.2	NA	NA	62.8	84.89	-92.32	11.158
edaravone	free radical scavenger	BRD-K35458079	BCL2		15.23	-25.05	76.69	-41.86	93.21	91.23	-76.92	-43.33	NA	11.15
noreleagnine	imidazoline receptor ligand, serotonin receptor ligand	BRD-K32696739	ADRA2A, ADRA2B, ADRA2C, HTR2A, MAOA, MAOB		68.54	98.03	-20.84	-10.85	29.38	-47.58	36.96	-97.62	44.23	11.1388888888889
trimetozine	compound with mild tranquilizing effects	BRD-K53220666			-5.33	19.65	-24.05	52.58	-83.41	8	30.57	44.12	58.06	11.1322222222222
ICI-89406	adrenergic receptor antagonist	BRD-A03359064	ADRB1, ADRB2		96.82	92.79	-57.54	-36.81	99.58	-80.83	-27.07	-33.49	45.67	11.0133333333333
SKF-89976A	GABA uptake inhibitor	BRD-A49046702	SLC6A1		73.42	67.89	59.95	-68.46	32.45	-26.37	-29.11	-43.87	32.88	10.9755555555556
procainamide	sodium channel blocker, voltage-gated sodium channel blocker	BRD-K75089421	SCN5A, DNMT1		35.83	25.28	-66.31	60.58	93.46	-60.34	7.91	-50.37	52.51	10.95
vincristine	tubulin inhibitor, microtubule inhibitor, microtubule polymerization inhibitor, tubulin polymerisation inhibitor, vinca alkaloid	BRD-A60414806	TUBB, TUBA4A		60.92	99.58	-36.08	82.9	-84.86	94.97	-71.67	43.2	-90.87	10.8988888888889
DCEBIO	intermediate conductance potassium channel activator	BRD-K32526544	KCNN2, KCNN3, KCNN4	Potassium channel activator	24.58	-11.67	62.4	-48.12	-10.51	5.46	94.89	-45.66	26.59	10.8844444444444
methimazole	antithyroid Drugs	BRD-K54416256	TPO		80.05	80.47	-24.83	-39.07	-88.29	-74.13	97.96	54.87	NA	10.87875
harpagoside	acetylcholinesterase inhibitor	BRD-K07996107	ACHE		5.7	-27.14	74.11	-34.85	-52.35	55.51	31.82	-10.42	55.12	10.8333333333333
biperiden	anticholinergic	BRD-A00546892	CHRM1, CHRM2, CHRM3, CHRM4, CHRM5, CHRNA2		88.6	-13.84	68.57	-63.42	-34.42	63.7	70.97	-28.75	-54.34	10.7855555555556
apigenin	casein kinase inhibitor, cell proliferation inhibitor, cytochrome P450 inhibitor, GABA receptor antagonist, glutamate receptor antagonist, monoamine oxidase inhibitor, nitric oxide production inhibitor, ornithine decarboxylase inhibitor, quorum sensing signaling modulator, VEGF expression inhibitor, xanthine oxidase inhibitor	BRD-K12057390	AKR1B1, AR, CDK6, CFTR, CYP19A1, CYP1A2, CYP1B1, HSD17B1, MAOA, ODC1, XDH		-11.01	99.8	-62.38	31.11	41.02	27.12	-88.81	74.92	-14.76	10.7788888888889
nitrazepam	GABA benzodiazepine site receptor agonist	BRD-K57930253	GABRA1, GABRA2, GABRA3, GABRA4, GABRA5, GABRA6, GABRB1, GABRB2, GABRB3, GABRD, GABRE, GABRG1, GABRG2, GABRG3, GABRP, GABRQ, GABRR1, GABRR2, GABRR3, SCN1A	Benzodiazepine receptor agonist	-16.84	39.06	-11.98	44.26	37.11	NA	-78.58	62.41	NA	10.7771428571429
pefloxacin	topoisomerase inhibitor	BRD-K55034111	TOP2A		38.47	96.48	30.41	-48.02	-92.61	NA	26.86	23.85	NA	10.7771428571429
BD-1008	sigma receptor antagonist	BRD-K17008822		Sigma receptor antagonist	25.7	52.15	99.61	65.27	-98.57	49.68	-75.39	-58.09	36.59	10.7722222222222
miglitol	glucosidase inhibitor, sodium/glucose cotransporter activator	BRD-K44779798	GAA, MGAM, GANAB, GANC, SLC5A4		93.41	-96.04	-9.34	-18.31	-39.95	NA	57.92	87.68	NA	10.7671428571429
indoprofen	cyclooxygenase inhibitor, platelet aggregation inhibitor, prostanoid receptor inhibitor	BRD-A44090213	PTGS1, PTGS2, CXCR1, CXCR2	Cyclooxygenase inhibitor	99.05	-35.13	-72.6	22.54	27.33	52.64	-62.51	53.82	NA	10.6425
noscapine	bradykinin receptor antagonist, tubulin polymerization inhibitor, apoptosis stimulant, microtubule inhibitor, tubulin inhibitor	BRD-K91301684	BDKRB2, SIGMAR1		86.06	37.51	-81.99	22.39	-63.75	99.06	52.15	-77	20.9	10.5922222222222
AM-630	cannabinoid receptor antagonist, cannabinoid receptor inverse agonist	BRD-K63533170	CNR2, CNR1		32.88	-73.97	27.03	-39.5	36.06	-33.15	79.91	-13.1	78.72	10.5422222222222
BRD-A38793261	ROR antagonist	BRD-A38793261	RORC		65.79	-79.08	13.07	82.78	NA	32.39	-42.51	-88.33	99.86	10.49625
carbenoxolone	11-beta hydroxysteroid dehydrogenase inhibitor	BRD-K12765235	HSD11B1, GJA1, GJA10, GJA3, GJA4, GJA5, GJA8, GJA9, GJB1, GJB2, GJB3, GJB4, GJB5, GJB6, GJB7, GJC1, GJC2, GJC3, GJD2, GJD3, GJD4, GJE1, PANX1, PANX2, PANX3		-70.64	-46.3	98.57	10.81	18.79	11.75	50.34	93.69	-72.88	10.4588888888889
lamotrigine	glutamate release inhibitor, serotonin receptor inhibitor, Sodium Channel Blockers, sodium channel blocker, voltage-gated sodium channel blocker	BRD-K93460210	SCN1A, SCN2A, SCN3A		19.93	-22.85	86.26	66.3	63.67	-72.25	27.27	22.2	-96.65	10.4311111111111
altretamine	DNA synthesis inhibitor	BRD-K67043667			78.76	51.55	-51.31	-33.85	-44.61	74.59	68.58	-22.45	-27.81	10.3833333333333
cimetidine	histamine receptor antagonist, histamine receptor inhibitor	BRD-K34157611	HRH2, SLC29A4, SLC47A1, SLC47A2		98.53	-27.42	-71.19	15.34	89.73	-54.07	6.91	-64.65	99.8	10.3311111111111
quinidine	cytochrome P450 inhibitor, P glycoprotein inhibitor, sodium current blocker	BRD-K70799801	SCN5A, ABCB1, CYP2D6, KCNA5, KCNA7, KCNH1, KCNH2, KCNH5, KCNK1, KCNK6, SLC29A4		16.03	-16.13	-20.83	-49.42	-41.96	78.01	78.5	7.52	41.12	10.3155555555556
griseofulvin	microtubule inhibitor, microtubule stabilizing agent, mitosis inhibitor	BRD-K08273968	KRT12		-92.45	89.04	49.11	37.8	-39.9	32.32	88.31	-81.9	NA	10.29125
DPPE	histamine receptor antagonist	BRD-K80315159	ABCB1, HRH1		-70.93	68.5	30.97	79.83	73.04	-72.38	-58.44	18.1	23.39	10.2311111111111
dovitinib	EGFR inhibitor, FGFR inhibitor, FLT3 inhibitor, PDGFR tyrosine kinase receptor inhibitor, VEGFR inhibitor, angiogenesis inhibitor, FGFR antagonist, KIT inhibitor, VEGFR antagonist	BRD-K85402309	EGFR, FGFR3, PDGFRB, CSF1R, FGFR1, FGFR2, FLT1, FLT3, FLT4, INSR, KDR, KIT, PDGFRA	EGFR inhibitor, FGFR inhibitor, VEGFR inhibitor	48.29	-98.56	-98.9	21.35	97.59	47.84	-68.36	73.52	69.28	10.2277777777778
securinine	GABA receptor antagonist, TP53 activator	BRD-A25775766	GABRA1		85.36	75.62	-58.52	91.61	-26.97	-99.1	95.08	-37.08	-34.04	10.2177777777778
mead-ethanolamide	cannabinoid receptor agonist	BRD-K09764130			90.64	99.96	36.96	-25.24	-94.75	-67.96	28.71	-11.33	34.88	10.2077777777778
CFM-1571	guanylate cyclase activator	BRD-K64341947			21.38	-98.1	33.6	9.81	-47.71	56.98	-27.59	80.57	62.86	10.2
dehydrocholic-acid	gastrointestinal agent that stimulates bile production or the flow of bile into the duodenum	BRD-K90976994			50.02	-57.22	52.48	-25.3	-67.86	78.66	96.57	-46.08	10.02	10.1433333333333
asiaticoside	possible antitumor agent	BRD-A66199457			87.64	-54.54	55.87	-8.23	-40.33	90.68	-35.01	-14.94	NA	10.1425
tacedinaline	HDAC inhibitor, cell cycle inhibitor	BRD-K52313696	HDAC1		-67.68	NA	84.6	-92.23	-34.64	-41.1	93.81	40.7	97.58	10.13
phensuximide	anticonvulsant	BRD-A18043272			40.45	-23.54	21.88	21.6	62.27	60.87	-52.46	-50.19	NA	10.11
dicyclohexylurea	epoxide hydolase inhibitor	BRD-K81521265	EPHX2		10.85	-34.57	87.15	98.13	-11.25	-27.15	26.43	-13.14	-45.79	10.0733333333333
ebelactone-b	pancreatic lipase inhibitor	BRD-K64935403	PNLIP		9.82	75.87	-94.12	72.92	47.45	-43.1	-41.27	98.79	-35.79	10.0633333333333
eugenitol	androgen receptor (AR) inhibitor, free radical scavenger, monoamine oxidase inhibitor, quorum sensing signaling modulator	BRD-K46068882	AR, MAOA		16.3	-35.64	78.37	-86.66	96.53	-32.92	-64.39	19.32	99.61	10.0577777777778
T-0070907	PPAR receptor anatagonist, PPAR receptor antagonist	BRD-K31843556	PPARG		-52.26	42.1	-38.88	35.07	93.3	90.09	75.47	-99.47	-55.51	9.99
lobaric-acid	tyrosine phosphatase inhibitor	BRD-K88849294	PTPN1		90.49	48.18	67.85	24.33	-82.83	-60.92	-42.31	34.97	NA	9.97
methyllidocaine	antiarrhythmic, phosphatidyl-inositol activator	BRD-K60060639			16.25	-15.11	42.04	-36.68	29.26	-4.5	-53.34	39.24	72.21	9.93
tyrphostin-AG-1288	catechol O methyltransferase inhibitor, tumor necrosis factor inhibitor	BRD-K08115555	COMT		97.61	-62.54	67.31	75.21	-46.91	-59.88	28.26	33.95	-43.65	9.92888888888889
ZM-323881	vascular endothelial growth factor receptor 2 (VEGFR2) inhibitor, VEGFR inhibitor	BRD-K67831364	KDR	VEGFR inhibitor	-90.82	-99.21	84.71	53.03	29.18	10.31	30.03	97.66	-25.89	9.88888888888889
gefitinib	EGFR inhibitor	BRD-K64052750	EGFR, CYP2C19	EGFR inhibitor	86.36	35.51	33.05	-90.17	-72.39	-35.38	73.6	17.46	40.83	9.87444444444444
talampicillin	antibiotic	BRD-A10303790			-52.11	19.96	-16.3	50.14	14.38	92.22	-17.04	24.27	-26.8	9.85777777777778
methocarbamol	muscle relaxant	BRD-A31521121	CA1		52.23	-39.67	99.1	-30.2	-8.23	18.19	-54.53	-33.17	84.97	9.85444444444444
otenzepad	acetylcholine receptor antagonist	BRD-A00520476			39.77	59.69	-27.74	-63.23	75.96	NA	24.4	-40.17	NA	9.81142857142857
KI-16425	lysophosphatidic acid receptor antagonist	BRD-A25569250	LPAR1, LPAR3		-26.87	63.79	-5.72	75.23	-51.86	44.01	-19.49	81.47	-72.38	9.79777777777778
BRD-K91691979	glucosylceramidase inhibitor	BRD-K91691979	GBA		-36.77	24.08	99.25	-51.73	-22.95	52.1	27.29	-13.33	NA	9.7425
Cyclo-[Arg-Gly-Asp-D-Phe-Val]	integrin antagonist	BRD-K95992530	ITGAV, ITGB3		-76.5	-39.38	-33.54	26.03	14.43	46.79	50.87	72.63	26.35	9.74222222222222
lofexidine	adrenergic receptor agonist	BRD-A02990301	ADRA2A		-15.45	-17.51	77.71	-43.5	77.79	-38.79	-79.92	90.47	36.66	9.71777777777778
EXO-1	ARF inhibitor	BRD-K78633253			-28.88	-15.81	98.56	51.54	-76.59	29.06	73.78	-17.93	-26.49	9.69333333333333
metoclopramide	dopamine receptor antagonist, serotonin receptor antagonist, serotonin receptor agonist	BRD-K75641298	DRD2, HTR3A, HTR4, CHRM1, HTR3B		93.47	-98.71	-31.61	23.16	49.63	-6.05	83.17	-77.78	51.82	9.67777777777778
SB-200646	serotonin receptor antagonist	BRD-K77677632	HTR2B, HTR2C		14.69	-64.5	95.27	-12.45	9.64	-35.83	-31.36	80.39	31.11	9.66222222222222
ZD-7114	adrenergic receptor agonist	BRD-K45296539	ADRB3		25.78	-58.41	48.07	54.7	-58.49	61.2	-61.41	-23.05	98.4	9.64333333333333
heliotrine	in touchstone	BRD-A08709697			24.36	42.57	-8.8	-33.47	39.83	98.27	-74.8	-10.84	NA	9.64
urapidil	adrenergic receptor antagonist, serotonin receptor agonist	BRD-K73196317	HTR1A		57.9	-7.79	-33.34	99.41	-72.9	NA	-27.96	51.94	NA	9.60857142857143
escitalopram	selective serotonin reuptake inhibitor (SSRI), serotonin reuptake inhibitor	BRD-K70301876	SLC6A4, ADRA1A, CHRM1, CYP2C19, HRH1, SLC6A2, SLC6A3		39.37	26.14	36.91	-25.04	98.58	54.19	-36.76	-18	-89.16	9.58111111111111
trap-101	nociceptin/orphanin FQ (NOP) receptor antagonist, opioid receptor antagonist	BRD-K69837166	OPRL1		-12.44	-65.85	90.39	-33.72	99.98	79.6	45.28	-95.95	-21.06	9.58111111111111
spectinomycin	30S ribosomal subunit inhibitor	BRD-K11905747		Bacterial 30S ribosomal subunit inhibitor	83.17	61.67	-35.37	-52.79	51.52	-64.41	-46.06	78.3	NA	9.50375
carbidopa	aromatic L-amino acid decarboxylase inhibitor, dopa decarboxylase (aromatic L-amino acid decarboxylase) inhibitor	BRD-A69512159	DDC		22.63	-52.77	-30.82	61.25	50.88	-15.8	-61.6	15.17	96.55	9.49888888888889
granisetron	serotonin receptor antagonist	BRD-K10860596	HTR3A, CYP3A5		46.67	-18.57	-29.11	95.9	41.53	-34.87	47.38	-37.06	-26.66	9.46777777777778
bumetanide	diuretic, solute carrier family member inhibitor	BRD-K38197229	SLC12A1, SLC12A2, CFTR, GPR35, SLC12A4, SLC12A5		37.39	-16.45	-56.08	28	-36.07	-38.69	42.07	99.61	25.4	9.46444444444444
pergolide	dopamine receptor agonist, calcium-activated potassium channel blocker, potassium channel blocker, prolactin inhibitor	BRD-K60770992	DRD1, DRD2, ADRA2A, ADRA2B, ADRA2C, DRD3, DRD4, DRD5, HTR1A, HTR1B, HTR1D, HTR2A, HTR2B, HTR2C, ADRA1A, ADRA1B, ADRA1D, KCNA5		-20.59	37.29	42.45	-18.79	-37.26	66.37	85.94	-85.7	14.78	9.38777777777778
BRD-K66896231	acetylcholinesterase inhibitor	BRD-K66896231	ACHE		86.12	96.64	-49.11	-18.33	-51.4	NA	-14.49	16.19	NA	9.37428571428572
cirazoline	alpha receptor agonist	BRD-K54142781	ADRA1A		-19.81	96.57	34.6	-39.92	76.51	39.54	50.56	-72.36	-81.36	9.37
gibberellic-acid	NFkB pathway modulator	BRD-K92758126	AADACL2		-23.77	-43.52	-41.74	-13.4	62.91	30.84	-40.4	74.16	78.87	9.32777777777778
ipratropium	acetylcholine receptor antagonist	BRD-A37432947	CHRM1, CHRM2, CHRM3, CHRM4, CHRM5		-44.91	70.13	-10.72	-42.46	-18.6	76.81	4.97	39.18	NA	9.3
prostaglandin	prostanoid receptor antagonist	BRD-K09436313	AKR1C3, PTGDR, PTGDR2, PTGER1, PTGER2, PTGER4, PTGFR		18.77	-98.3	-89.18	86.6	92.48	43.25	-39.42	29.84	39.29	9.25888888888889
rifapentine	DNA directed RNA polymerase inhibitor, DNA directed DNA polymerase inhibitor	BRD-K28346421	CYP2C8, CYP3A4		-22.52	60.01	22.23	69.77	98.19	35.29	-42.16	-92.59	-45.5	9.19111111111111
DNQX	glutamate receptor antagonist	BRD-K85266041	GRIA1, GRIA2, GRIK1, GRIN1, GRIN2A, GRIN2B		64.43	-88.27	-40.6	-66.75	-24.24	19.37	28.56	90.24	99.86	9.17777777777778
VU-0413807-2	calcium channel blocker	BRD-A52172093	CACNA1G, CACNA1H, CACNA1I		14.87	56.72	96.77	-91.9	NA	-28.9	-31.66	-42.33	99.18	9.09375
isamoltan	adrenergic receptor antagonist	BRD-A26845397	ADRB1, ADRB2		99.43	83.06	-84.12	-86.83	27.79	50.98	84.19	-37.48	-55.85	9.01888888888889
eplerenone	cytochrome P450 antagonist, mineralocorticoid receptor antagonist	BRD-A39969961	NR3C2, CYP3A5		99.88	-78.93	-29.9	46.44	-69.18	-15.73	96	54.06	-21.52	9.01333333333333
tandutinib	FLT3 inhibitor, KIT inhibitor, PDGFR tyrosine kinase receptor inhibitor	BRD-K89162000	FLT3, KIT, PDGFRA, PDGFRB, CSF1R, PDGFD	PDGFR/KIT inhibitor	26.41	69.34	-28.02	74.55	31.41	-80.05	91.34	-63.99	-40.26	8.97
methoprene-acid	RXR agonist	BRD-A41145729	NCOA2, NR1H3, RXRA, RXRB		61.12	89.23	-88.62	70.65	-99.29	37.54	-88.5	76.8	21.24	8.90777777777778
piperidolate	acetylcholine receptor antagonist	BRD-A97479839	CHRM1		-30.87	25.85	-51.12	92.86	-94.32	13.87	45.16	-11.48	89.99	8.88222222222222
minoxidil	antialopecia agent, ATP channel activator, ATP-sensitive potassium channel agonist, KATP activator, Kir6 channel (KATP) activator, polarization activator, renin secretion stimulant	BRD-K14888893	KCNJ8, ABCC9, KCNJ1, KCNJ10, KCNJ11, PTGS1, REN		-23.84	-66.93	29.92	41.1	58.93	-52.38	-35.63	77.44	49.98	8.73222222222222
fexaramine	FXR agonist	BRD-K34170797	NR1H4		-12.62	20.56	99.87	-6.72	40.25	35.05	61.63	-76.88	-82.58	8.72888888888889
methylergometrine	dopamine receptor antagonist, partial serotonin receptor agonist	BRD-A63667919	DRD1, HTR1E, HTR1F, HTR2A, HTR2B, HTR2C		83.51	-24.63	39.76	-12.07	-99.98	44.99	66.53	11.29	-30.97	8.71444444444444
febuxostat	xanthine oxidase inhibitor	BRD-K48367671	XDH		12.96	-5.63	-98.37	76.29	-49.2	99.02	99.57	-45.88	-10.84	8.65777777777778
cilastatin	dehydropeptidase inhibitor	BRD-K85518562	DPEP1		-15.08	97.14	-92.97	59.78	-98.08	NA	16.35	93.31	NA	8.63571428571429
flucloxacillin	antibiotic of the penicillin class	BRD-A13650332			-19.9	-16.96	30.66	87.54	-28	-46.03	41.44	66.92	-38.22	8.60555555555556
colforsin	adenylyl cyclase activator, Adenylate cyclase stimulant, growth hormone receptor agonist, phosphokinase stimulant	BRD-A55416093	ADCY2, ADCY5, GNAS		96.26	-69.96	-3.93	81.29	99.75	-82.79	-33.08	-98.12	87.86	8.58666666666667
SNS-314	Aurora kinase inhibitor	BRD-K71512533	AURKA, AURKB, AURKC	Aurora kinase inhibitor	-14.63	99.96	-45.93	-93.48	54.18	-42.83	97.37	89.69	-67.24	8.56555555555556
acetylcholine	neurotransmitter of the peripheral and central nervous systems	BRD-K82381502	ACHE, CHRM1, CHRM2, CHRM3, CHRM4, CHRM5, CHRNA2		35.85	-37.93	-43.07	-48.12	48.91	-82.25	98.79	96.27	NA	8.55625
nalbuphine	opioid receptor agonist, opioid receptor antagonist	BRD-K66404838	OPRD1, OPRK1, OPRM1		85.01	-98.39	28.37	-84.81	83.82	85.03	-89.48	58.9	NA	8.55625
MDL-11939	serotonin receptor antagonist	BRD-A62057054	HTR2A, HTR2B, HTR2C		99.52	-19.87	-60.65	-98.67	77.26	93.59	-96.61	73.84	NA	8.55125
didanosine	nucleoside reverse transcriptase inhibitor, reverse transcriptase inhibitor	BRD-K99063460	PNP	Nucleoside reverse transcriptase inhibitor	34.86	-20.05	99.94	40.81	-75.57	NA	-49.64	29.44	NA	8.54142857142857
warfarin	cytochrome P450 inhibitor, vitamin inhibitor, vitamin K epoxide reductase inhibitor	BRD-A24514565	VKORC1, CYP2C19, CYP2C8, CYP4F2		30.61	-69.73	-59.56	-34.23	86.95	87.47	-55.39	82.2	NA	8.54
praziquantel	membrane permeability enhancer, schistosomicide	BRD-A21858158			62.52	-25.19	27.52	9.88	48.56	10.8	-93.4	-14.5	50.51	8.52222222222222
methysergide	serotonin receptor antagonist	BRD-A98725278	HTR2C, HTR1B, HTR1E, HTR1F, HTR2A, HTR2B, HTR7, HTR1A, HTR1D, HTR5A, HTR6		66.46	56.06	-64.31	13.35	38.43	-37.1	-33.85	-56.09	93.67	8.51333333333333
fluocinolone	corticosteroid agonist, glucocorticoid receptor agonist	BRD-K94353609	NR3C1, SERPINA6	Glucocorticoid receptor agonist	-50.03	97.14	94.72	57.88	-95.7	-97.25	70.47	-9.49	NA	8.4675
glycopyrrolate	acetylcholine receptor antagonist	BRD-A81233518	CHRM1, CHRM3, CHRM2, CHRM4, CHRM5		71.53	-24.65	7.42	78.46	21.79	36.82	-14.61	-55.94	-44.68	8.46
bicuculline	GABA receptor antagonist	BRD-A09495397	GABRA1, GABRA2, GABRA3, GABRA4, GABRA5, GABRA6, KCNN1	GABA receptor antagonist	NA	NA	-52.59	-32.2	NA	NA	56.29	-16.94	87.65	8.442
sarmentogenin	ATPase inhibitor	BRD-A89434049	ATP1A1	ATPase inhibitor	-15.41	-22.03	NA	NA	87.2	-16.04	NA	NA	NA	8.43
MNITMT	lymphocyte inhibitor	BRD-K63151507			98.6	35	89.6	-53.4	-38.57	98.51	-44.79	-15.1	-94.03	8.42444444444444
tosyllysyl-chloromethyl-ketone	chymotrypsin inhibitor	BRD-K10136726			13.01	-27.92	52.87	95.13	-25.02	13.45	-30.03	-61.92	46.14	8.41222222222222
NAN-190	serotonin receptor agonist	BRD-K69195780	HTR1A, ADRA1A, ADRA1B, ADRA1D, HTR1F		42.81	37.24	72.16	77.57	79.11	-12.35	-78.39	-56.06	-86.5	8.39888888888889
etodolac	cyclooxygenase inhibitor, TRPV agonist	BRD-K99260425	PTGS2, PTGS1, RXRA, TRPV1		51.03	92.34	-95.67	11.28	-60.78	43.81	34.23	61	-62.69	8.28333333333333
ticlopidine	purinergic receptor antagonist, platelet aggregation inhibitor	BRD-K00603606	P2RY12, CYP2B6, CYP2C19		44.59	83.51	-37.25	21.76	-27.5	10.67	-42.05	-67.99	88.54	8.25333333333334
tocainide	sodium channel blocker, voltage-gated sodium channel blocker	BRD-A92670106	SCN5A		59.89	87.13	-49.82	-65.24	-78.53	67.71	91.86	-47.19	NA	8.22625
betamethasone	corticosteroid agonist, glucocorticoid receptor agonist	BRD-A02180903	NR3C1	Glucocorticoid receptor agonist	72.05	-66.1	29.05	-81.35	14.18	-98.44	65.44	60.87	78.19	8.21
DH-97	melatonin receptor antagonist	BRD-K06014311	MTNR1B		5.6	15.63	99.86	13.31	-29.66	-16.27	78.19	-65.43	-27.37	8.20666666666667
BW-723C86	serotonin receptor agonist	BRD-A17428743	HTR2B, HTR2A, HTR2C		98.87	-21.16	-37.53	7.38	81.81	-66.21	-33.67	-11.4	55.4	8.16555555555556
SB-203580	p38 MAPK inhibitor, calcium channel activator, interleukin inhibitor, stress activated protein kinase inhibitor	BRD-K99291625	MAPK14, MAPK1, MAPK11, AKT1, ALOX5, CHEK1, CYP2D6, CYP3A4, GAK, GSK3B, LCK, MAPK10, MAPK12, MAPK8, MAPK9, PRKCA, RAF1, RIPK2, ROCK1, RPS6KB1, SGK1, SRC, TNF	P38 MAPK inhibitor	98.57	94.93	-17.06	87.26	-60.03	23.35	-35.41	-19.56	-98.65	8.15555555555556
acetyl-geranyl-cysteine	Ras carboxyl methylation inhibitor	BRD-U01690642			-30.27	-78	93.18	-98.17	63.86	77.73	79.71	-58.25	23.45	8.13777777777778
PD-0325901	MEK inhibitor, MAP kinase inhibitor, protein kinase inhibitor	BRD-K49865102	MAP2K1, MAP2K2	MEK inhibitor	-52.81	53.11	-42.04	-98.4	15.53	75.19	95.05	-53.78	81.27	8.12444444444444
BRD-K24127443	lipoxygenase inhibitor	BRD-K24127443			-46.25	28.29	-92.34	66.53	97.17	-43.17	83.88	31.15	-52.41	8.09444444444444
cefdinir	cell wall synthesis inhibitor	BRD-K52735702	MPO	Bacterial cell wall synthesis inhibitor	-45.22	30.19	34.52	51.42	-17.33	57.96	-54.5	83.81	-68.11	8.08222222222222
RO-04-5595	ionotropic glutamate receptor antagonist	BRD-A63546914			74.26	-97.93	34.03	-88.65	83.12	-46.98	86.24	-59.12	86.29	7.91777777777778
amantadine	glutamate receptor antagonist, acetylcholine channel inhibitor, dopamine receptor agonist	BRD-K70330367	DRD2, GRIN1, GRIN2A, GRIN2B, GRIN2C, GRIN2D, GRIN3A		62.94	-26.09	-55.99	68.77	71.13	-57.75	44.7	-63.45	26.97	7.91444444444444
methyllycaconitine	acetylcholine receptor antagonist	BRD-A32164164	CHRNA7		88.5	16.24	-54.1	98.16	-35	-70.49	65.02	44.63	-81.95	7.89
deoxycholic-acid	biliverdin reductase A activator, G protein coupled receptor agonist, unidentified pharmacological activity	BRD-K41170226	GPBAR1, EFTUD1, FPR1		42.42	81.89	-26.5	-24.82	-29.05	-99.09	-46.32	81.01	91.25	7.86555555555556
L-655708	GABA receptor inverse agonist	BRD-A84389091	GABRA5, GABRA1, GABRA2, GABRA3, GABRG2		46.4	98.29	-71.66	-4.67	93.48	43.8	-58.24	-85.48	NA	7.74
H-9	cAMP dependent protein kinase inhibitor, PKA inhibitor	BRD-K09790412	PRKACA		-99.95	-72.68	-31.26	-91.95	98.44	42.55	99.36	25.24	99.26	7.66777777777778
norcyclobenzaprine	adrenergic receptor ligand, serotonin receptor ligand	BRD-K63165456	HTR2A	Serotonin receptor antagonist	76.97	-81.88	-56.71	10.66	85.67	79.78	-26.32	26.66	-46.15	7.63111111111111
clobetasol	glucocorticoid receptor agonist	BRD-A26095496	NR3C1, PLA2G1B	Glucocorticoid receptor agonist	89.87	14.44	25.16	-98.62	17.15	-98.33	-19.89	48.15	90.17	7.56666666666667
nimodipine	calcium channel blocker, L-type calcium channel blocker	BRD-A58048407	CACNA1C, NR3C2, AHR, CACNA1D, CACNA1F, CACNA1S, CACNB1, CACNB2, CACNB3, CACNB4, CFTR		20.61	-24.09	96.84	46.53	-90.31	99.5	12.94	-60.22	-33.75	7.56111111111111
talipexole	adrenergic receptor agonist, dopamine receptor agonist, dopamine autoreceptor agonist, serotonin receptor antagonist	BRD-K75615183	DRD2, HTR3A		95.53	-55.22	-25.98	10.37	-22.24	27.04	32.74	33.67	-27.91	7.55555555555556
1-benzylimidazole	thromboxane synthase inhibitor	BRD-K32795028	CYP11B1, QPCT		57.26	-94.09	7.52	-62.31	39.47	17.28	36.56	99.81	-33.82	7.52
ezetimibe	cholesterol absorption inhibitor, Niemann-Pick C1-like 1 protein antagonist, liver bile acid transporter inhibitor, Niemann-Pick C1-like 1 protein inhibitior	BRD-K42260897	NPC1L1, ANPEP, SOAT1		-28.4	-29.03	96.54	-53.66	43.29	NA	72.07	-48.23	NA	7.51142857142857
fluperlapine	dopamine receptor antagonist, serotonin receptor antagonist	BRD-K15715913	DRD2, HTR2A, HTR6, HTR7		-22.51	25.67	73.38	-45.97	-49.25	-33.45	-15.14	99.81	35.05	7.51
labetalol	adrenergic receptor antagonist	BRD-K04389336	ADRB1, ADRB2, ADRA1A, ADRA1D, ADRA1B		-16.05	88.15	-17.19	-21.51	46.36	34.51	-26.03	-28.83	NA	7.42625
L-733060	tachykinin antagonist	BRD-K15791587	TACR1	Tachykinin antagonist	-71	57.61	-26.28	-26.32	98.53	51.73	48.17	-91.72	25.92	7.40444444444444
SC-68376	p38 MAPK inhibitor	BRD-K85871428	MAPK14		43.68	-43.5	65.69	52.39	26.78	-16.43	-16.96	8.77	-53.92	7.38888888888889
mestinon	cholinesterase inhibitor	BRD-K69688083	ACHE, BCHE		79.35	29.16	NA	-50.39	-42.14	42.62	36.18	-43.06	NA	7.38857142857143
BRD-K64314806	lipoxygenase inhibitor	BRD-K64314806			-30.99	-22.21	64.37	-74.84	-32.8	-20.41	84.07	33.26	65.85	7.36666666666667
bepridil	calcium channel blocker, L-type calcium channel blocker	BRD-A91008255	ATP1A1, CACNA1A, CACNA1C, CACNA1H, CACNA2D2, CALM1, KCNQ1, KCNQ4, PDE1A, PDE1B, SCN5A, TNNC1		98.17	46.25	-26.02	-15.86	-70.47	-54.36	-5.79	50.48	43.72	7.34666666666667
atracurium	acetylcholine receptor antagonist	BRD-A75935363	CHRNA2		-31.6	87.3	-64.67	89.69	46.71	NA	-96.47	20.44	NA	7.34285714285714
L-2167	PPAR receptor agonist	BRD-K98372770	PPARD		-51.99	99.96	39.55	16.8	-96.81	86.06	-95.71	12.98	55.19	7.33666666666667
AG-370	PDGFR tyrosine kinase receptor inhibitor, tyrosine kinase inhibitor	BRD-K33204703	PDGFRB		72.98	-35.77	37.74	-23.78	-45.21	-16.2	46.26	-19.69	49.62	7.32777777777778
meclofenamic-acid	cyclooxygenase inhibitor, prostanoid receptor antagonist	BRD-K50398167	PTGS1, PTGS2, ALOX5, CNR1, KCNQ2, KCNQ3		-63.9	-63.49	15.73	73.94	-32.7	-33.19	73.81	40.53	54.93	7.29555555555556
alaproclate	serotonin receptor antagonist, serotonin reuptake inhibitor	BRD-A14966924	SLC6A4		79.09	36.57	-56.02	93.02	-17.55	-68.35	42.25	-66.76	23.3	7.28333333333333
BAS-09104376	HIV integrase inhibitor	BRD-K55991774			-10.11	27.05	-96.85	67.69	60.47	30.03	99.98	-58.91	-54.2	7.23888888888889
flupirtine	glutamate receptor antagonist, apoptosis inhibitor, opioid receptor agonist, potassium channel agonist	BRD-K50720187	KCNQ2, ADRA2A, KCNQ1, KCNQ3		26.3	7.25	-59.45	84.93	83.34	99.54	-56.92	-73.76	-46.54	7.18777777777778
BAY-K8644	L-type calcium channel activator	BRD-K14329163	CACNA1C		-87.46	-77.4	41.16	38.8	35.28	34.66	-80.43	82.23	77.79	7.18111111111111
Ro-04-6790	serotonin receptor antagonist, serotonin receptor inhibitor	BRD-K43290182	HTR6		-56.77	9.75	22.9	54.66	-96.51	51.18	16.43	89.87	-27.07	7.16
salicin	antiinflammatory agent	BRD-K64614248			-7.32	14.84	66.67	70.17	37.14	-62.22	-46.53	-26.2	17.76	7.14555555555556
P-1075	ATP channel activator, potassium channel agonist	BRD-K00206590	KCNJ8	KCNJ11 modulator, Potassium channel activator	17.46	30.79	82.8	45.27	-59.5	-31.99	87.02	-50.16	-57.46	7.13666666666667
avrainvillamide-analog-3	nucleophosmin inhibitor	BRD-K39569857	NPM1	Nucleophosmin inhibitor	99.21	NA	-92.31	-51.81	82.52	-61.47	86.95	-80.63	74.62	7.135
fluocinonide	corticosteroid agonist, corticosteroid hormone receptor agonist	BRD-K57886322	NR3C1, SERPINA6, SMO	Glucocorticoid receptor agonist	-54.97	99.96	-48.55	-37.59	28.7	-45.15	40.04	74.22	NA	7.0825
DPN	estrogen receptor agonist	BRD-A27143604	ESR2	Estrogen receptor agonist	85.69	-33.09	-23.67	-23.71	-71.22	99.79	31.92	24.11	-26.56	7.02888888888889
betamethasone	corticosteroid agonist, glucocorticoid receptor agonist	BRD-K39188321	NR3C1		63.78	95.82	31.66	-70.21	68.56	-93.49	-43.1	-10.22	20.35	7.01666666666667
acitretin	retinoid receptor agonist, microbial collagenase inhibitor, protein synthesis inhibitor	BRD-K62012036	RARA, RARB, RARG, RBP1, RXRA, RXRB, RXRG, STAT3	Retinoid receptor agonist	-76.26	73.16	86.87	-42.64	26.09	51.56	-33.1	-39.38	16.8	7.01111111111111
zacopride	serotonin receptor antagonist, serotonin receptor agonist	BRD-A65615053	HTR3A, HTR4, HTR3B, HTR5A		-88.48	32.65	95.71	82.34	84.75	-92.16	-29.36	-29.59	NA	6.9825
montelukast	leukotriene receptor antagonist	BRD-K69470111	CYSLTR1, ALOX5, CYP2C8		72.84	77.45	-24.51	-28.35	34.64	NA	-51.79	-31.51	NA	6.96714285714286
protopine	acetylcholinesterase inhibitor, norepinephrine transporter inhibitor, serotonin transporter (SERT) inhibitor	BRD-K83302049	ACHE, SLC6A2, SLC6A4		16.6	-65.46	64.01	-22	15.82	96.37	-33.06	-16.58	NA	6.9625
acarbose	glucosidase inhibitor	BRD-K44276885	GAA, MGAM, AMY2A, SI		86.34	-29.83	-77.82	-45.56	43.49	-65.76	-26.46	88.99	89.21	6.95555555555555
5-methoxytryptamine	serotonin receptor agonist	BRD-K30197592	HTR2A, HTR6, HTR1B, HTR1D, HTR1E, HTR1F, HTR2C, HTR4, HTR7, TRPM8		88.06	23.83	34.51	-53.81	-30.82	56.86	-93.74	-27.68	65.03	6.91555555555556
SC-19220	prostanoid receptor antagonist	BRD-K52512893	PTGER1		37.46	-14.56	-54.12	-93.12	-46.39	92.25	65.67	67.86	NA	6.88125
tyrphostin-AG-538	insulin growth factor receptor inhibitor, tyrosine kinase inhibitor	BRD-K07888196	EGFR		10.75	90.29	-37.67	-48.53	-87.26	67.77	87.1	-86.52	65.77	6.85555555555555
fraxidin	carbonic anhydrase inhibitor	BRD-K66944906	CA1		12.39	31.77	68.51	49.98	-44.2	-94.77	84	-87.84	41.46	6.81111111111111
BRL-52537	opioid receptor agonist	BRD-A37347161	OPRK1		24.67	-36.36	65.71	-65.37	26.25	44.27	-76.87	72.12	NA	6.8025
fenobam	glutamate receptor antagonist	BRD-K41160163	GRM5		-24.85	-93.42	-33.99	8.98	99.25	22.19	99.34	10.01	-26.58	6.77
clioquinol	chelating agent, antiamyloidogenic agent, beta amyloid antagonist, carbonic anhydrase inhibitor	BRD-K09255212	OPRK1		-21.01	87.77	99.2	39.41	24.71	-44.46	-35.78	-95.68	NA	6.77
rutin	aldose reductase inhibitor, antioxidant, capillary stabilizing agent, nitric oxide scavenger, prolyl 4-hydroxylase inhibitor	BRD-A34907681	AKR1C3, AKR1B1, F10		45.68	-30.55	45.92	60.08	-59.46	-11.88	78.87	-95.71	27.8	6.75
deferiprone	chelating agent, cytochrome P450 inhibitor, iron absorption inhibitor, reducing agent	BRD-K06878038	CYP4F2		53.64	95.88	-93.82	81.78	-92.46	NA	-61.89	63.99	NA	6.73142857142857
selegiline	monoamine oxidase inhibitor, superoxide dismutase stimulant	BRD-K86434416	MAOB, MAOA, CYP2B6, CYP2C19		42.96	-49.6	52.1	54.06	35.06	-99.32	45.08	-26.52	NA	6.7275
flucytosine	pyrimidine analog, inhibits fungal DNA synthesis	BRD-K82143716	DNMT1		38.37	-94.9	31.03	15.28	54.09	NA	50.73	-47.61	NA	6.71285714285714
fenofibrate	PPAR receptor agonist, apolipoprotein expression enhancer, lipase clearing factor inhibitor	BRD-K50388907	PPARA, APOA1, CYP2C19, CYP2C8, MMP25		36.8	-95.6	90.03	12.76	-46.79	36.33	64.76	36.05	-74.08	6.69555555555556
biperiden	anticholinergic	BRD-A36471396	CHRM1, CHRM2, CHRM3, CHRM4, CHRM5, CHRNA2		75.73	-95.75	35.57	24.45	-58.84	-11.9	-31.58	84.56	37.76	6.66666666666667
androsta-1,4-dien-3,17-dione	aromatase inhibitor	BRD-A95513702	CYP19A1	Aromatase inhibitor	9.81	-94.81	-90.98	71.03	89.89	64.75	75.79	-40.54	-25.55	6.59888888888889
butylparaben	antimicrobial preservative	BRD-K08287586			18.98	37.78	-51.42	-43.85	51.24	-27.07	-9.97	-14.35	98.01	6.59444444444444
atomoxetine	norepinephrine transporter inhibitor, adrenergic transmitter uptake inhibitor	BRD-K20141153	SLC6A2, SLC6A3, SLC6A4, GRIN1, GRIN2A, GRIN2B, GRIN2C, GRIN2D, GRIN3A, GRIN3B		74.01	-26.22	-40.33	-26.21	27.39	-28.82	98.86	31.08	-50.62	6.57111111111111
4,5,6,7-tetrabromobenzotriazole	casein kinase inhibitor	BRD-K97118047	CSNK2A1, AKT1, CHEK1, CSNK2A2, CSNK2B, GSK3B, LCK, MAP2K1, MAPK1, MAPK11, MAPK12, MAPK14, MAPK8, PRKCA, ROCK1, RPS6KB1, SGK1		60.16	-59.87	39.21	-71.6	64.67	13.42	38.42	-56.92	31.48	6.55222222222222
vitexin	antioxidant	BRD-A41941932			78.8	-33.53	46.62	13.89	-77.1	-64.59	45.36	17.76	31.48	6.52111111111111
PD-184352	MEK inhibitor, MAP kinase inhibitor	BRD-K05104363	MAP2K1, MAP2K2, MAP3K1, MAP3K2	MEK inhibitor	-25.36	64.69	-48.26	-99.75	-26.26	52.7	72.95	85.61	-17.66	6.51777777777778
desoxycortone	mineralocorticoid receptor agonist	BRD-K98521173	NR3C1, NR3C2		84.4	-27.19	79.82	-21.69	-42.05	-99.23	50.84	58.7	-25.37	6.47
tiotidine	histamine receptor antagonist	BRD-K11107424	HRH2		85.84	-99.08	-70.43	-49.62	24.62	26.24	81.37	-39.21	98.49	6.46888888888889
zimelidine	serotonin uptake inhibitor	BRD-K47207162	SLC6A4, MAOA, MAOB		41.47	-38.52	20.72	-73.14	-99.05	98.23	87.34	14.53	NA	6.4475
tyrphostin-AG-1296	FLT3 inhibitor	BRD-K76064317	FLT3		63.6	-42.61	-38.42	83.97	87.47	-36.6	-59.88	73.84	-73.74	6.40333333333333
actarit	interleukin receptor agonist	BRD-K33483813			35.58	25.95	55.82	-15.25	-42.09	NA	-40.96	25.6	NA	6.37857142857143
ecopipam	dopamine receptor antagonist	BRD-K94270326	DRD1, DRD5, DRD2		-21.05	-59.11	-45.75	71.19	95.31	-27.83	-33.72	97.09	-19.09	6.33777777777778
xaliproden	serotonin receptor agonist, nerve growth factor agonist, neurotrophic factor enhancer	BRD-K88358234	HTR1A		-17.87	-11.73	-48.81	-39.11	88.95	13.72	31.79	89.2	-49.21	6.32555555555556
bromfenac	cyclooxygenase inhibitor	BRD-K47679368	PTGS1, PTGS2		22.3	74.07	-19	-29.39	-47.06	38.33	-40.15	51.4	NA	6.3125
indinavir	HIV protease inhibitor	BRD-K33226500	CYP3A5	HIV protease inhibitor	21.93	-46.13	-62.1	86.41	71.96	NA	-90.1	62.14	NA	6.30142857142857
testosterone	androgen receptor (AR) agonist, androgen receptor agonist, testosterone receptor agonist	BRD-K90553655	AR, CYP19A1, CYP2C19, CYP2C8, CYP3A5		-13.3	-98.51	68.93	34.9	-13.14	58.11	-39.58	84.67	-25.66	6.26888888888889
ZM-39923	JAK inhibitor	BRD-K40624912	JAK1, JAK3		99.4	-91.29	-79.78	89.61	68.81	60.04	-80.06	-17.2	NA	6.19125
sildenafil	phosphodiesterase inhibitor	BRD-K79759585	PDE5A, PDE6G, PDE6H, SLCO1B1, SLCO1B3		31.46	-6.06	34.29	-59.95	45.85	98.46	-19.73	-54.09	-14.71	6.16888888888889
triamterene	sodium channel blocker	BRD-K92049597	SCNN1A, SCNN1B, SCNN1G, SCNN1D	Sodium channel blocker	50.72	98.6	77.05	-86.9	-35.18	65.18	-30.97	-30.46	-52.87	6.13
GR-55562	serotonin receptor antagonist	BRD-K46441700	HTR1B, HTR1D	Serotonin receptor antagonist	65.18	-97.59	72.38	-12.87	81.88	38.22	39.82	-99.89	-32.7	6.04777777777778
resorcinol	phosphodiesterase inhibitor	BRD-K85603128	CA12, CA14, CA2, PTGS1		-5.15	38.98	-88.23	70.78	31.48	73.35	52.88	-51.4	-68.27	6.04666666666667
ibuprofen	cyclooxygenase inhibitor, NFkB pathway inhibitor	BRD-A17655518	PTGS2, PTGS1, ASIC1, BCL2, CFTR, CYP2C8, FABP2, PLAT, PPARG, SLC5A8, THBD		-88.13	39.81	-41.12	43.36	47.37	50.13	-27.94	24.13	NA	5.95125
thiotepa	cytochrome P450 inhibitor	BRD-K09631521	CYP2B6		-25.89	-13.94	78.09	30.41	-15.82	-21.76	-6.63	-62.83	91.91	5.94888888888889
bosentan	endothelin receptor antagonist	BRD-K74763371	EDNRB, EDNRA, ABCB1, CYP2C19, CYP3A4		-48.86	78.9	-38.65	27.88	-39.54	-28.08	71.14	24.49	NA	5.91
gabexate	serine protease inhibitor, AP inhibitor, NFkB pathway inhibitor, peptidase inhibitor, protease inhibitor	BRD-K59256312	PRSS1, TPSAB1		91.49	45.74	-84.95	29.18	73.49	-30.82	9.23	-32.25	-48.1	5.89
piceid	glucosidase inhibitor, ICAM1 expression inhibitor, VCAM expression inhibitor, xanthine oxidase inhibitor	BRD-K43236057	GAA, XDH		84.42	-8.93	-58.37	54.8	-36.04	NA	-39.67	44.61	NA	5.83142857142857
CGS-20625	benzodiazepine receptor agonist, GABA benzodiazepine site receptor partial agonist	BRD-K68103045	GABRA1, GABRA2, GABRA3, GABRA5		7.98	-90.54	-48.42	83.65	93.83	85.42	-53.31	64.1	-90.24	5.83
tyrphostin-AG-82	EGFR inhibitor, epidermal growth factor receptor (EGFR) inhibitor, tyrosine kinase inhibitor	BRD-K03670461	EGFR, LCK		30.26	12.2	-41.73	-23.72	18.37	95.34	29.51	31.32	-99.28	5.80777777777778
memantine	glutamate receptor antagonist, glutamate release inhibitor	BRD-A79803969	GRIN1, CHRFAM7A, CYP2E1, DRD2, GRIN2A, GRIN2B, GRIN3A, HTR3A		24.02	-79.07	-97.94	97.71	70.15	-39	91.61	-21.29	NA	5.77375
U-74389F	lipid peroxidase inhibitor	BRD-A96897502			87.59	-85.12	-38.22	50.73	14.55	-23.2	-28.63	19.6	54.66	5.77333333333333
ethinylestradiol	DNA directed DNA polymerase stimunlant, estrogen receptor agonist	BRD-K48195008	ESR1, CYP2C8, ESR2, NR1I2		33.33	99.93	46.96	-72.33	-56.47	NA	-25.1	14.08	NA	5.77142857142857
liquiritigenin	aromatase inhibitor	BRD-A68039575	CYP19A1		75.23	-75.5	64.66	97.91	-64.27	43.01	-67.25	-27.76	NA	5.75375
hyoscyamine	acetylcholine receptor inhibitor	BRD-K40530731	CHRM1, CHRM2, CHRM3, CHRM4		10.83	27.4	42.29	-26.92	85.9	29.09	-49.21	-16.44	-51.28	5.74
estriol	estrogen receptor agonist, estrogen receptor antagonist	BRD-A18620900	ESR1, ESR2	Estrogen receptor agonist	44.41	-14.22	97.25	48.2	-52.65	-73.58	-17.61	14.11	NA	5.73875
BRD-K60218670	lipoxygenase inhibitor	BRD-K60218670			-28.82	-48.98	94.49	-45.21	-82.07	40.42	33.01	-9.71	97.66	5.64333333333333
idebenone	calcium channel modulator, reducing agent	BRD-K37516142			98.48	37.62	-79.35	85.79	48.86	NA	-89.93	-62.12	NA	5.62142857142857
diltiazem	L-type calcium channel blocker, calcium channel antagonist, calcium channel blocker	BRD-K81029756	CACNA1C, CACNA1S, CACNA2D1, CACNG1, CYP3A5, CYP3A7, HTR3A, KCNA5		65.03	-44.11	-16.35	54.42	-64.08	-51.95	72.55	-35.21	70.05	5.59444444444444
testosterone	androgen receptor (AR) agonist, androgen receptor agonist, testosterone receptor agonist	BRD-A79479878	AR, CYP19A1, CYP2C19, CYP2C8, CYP3A5		68.8	-98.01	-29	83.68	-52.1	33.73	59.48	-21.93	NA	5.58125
estradiol	estrogen receptor agonist	BRD-A18917088	ESR1, ESR2, NR1I2, CYP2B6, CYP2C19, CYP2C8, CYP2E1, CYP3A5, CYP3A7, GPER1, KCNMA1	Estrogen receptor agonist	25.36	-51.09	18.22	23.66	98.69	89.12	-52.28	-77.08	-25.09	5.50111111111111
BRD-K61106942	pyruvate kinase isozyme activator	BRD-K61106942	PKM		99.6	-74.12	-36.52	-50.97	-65.53	31.78	99.98	92.36	-47.53	5.45
M-3M3FBS	phospholipase activator	BRD-K09635314	PLCB2, PLCB3, PLCD1, PLCG1, PLCG2		93.53	92.96	-18.33	-25.11	99.88	-26.89	-68.63	-43.68	-54.75	5.44222222222222
bemegride	chemoreceptor agonist	BRD-K14993104	GABRA1		100	-16.59	-25.68	29.45	-10.22	39.6	-61.74	25.06	-31.59	5.36555555555555
NPC-15199	ICAM 1 antagonist, increases intracellular calcium levels	BRD-A47633927	ICAM1, PPARG		60.73	-67.49	15.66	55.42	15.05	-72.77	-29.06	26.27	43.68	5.27666666666667
etazolate	phosphodiesterase inhibitor, alpha secretase activator, GABA receptor modulator	BRD-K64755930	GABRB3, PDE4A		-12.45	-38.1	95.72	98.83	59.84	-93.48	-87.23	18.66	NA	5.22375
carpindolol	adrenergic receptor antagonist, serotonin receptor antagonist	BRD-A15530910		Serotonin receptor antagonist	82.98	32.48	41.7	-95.48	89.98	-96.35	48.62	-97.56	40.42	5.19888888888889
flumazenil	benzodiazepine receptor antagonist, GABA benzodiazepine site receptor antagonist	BRD-K98769987	GABRA1, GABRA2, GABRA3, GABRA5, GABRA4, GABRA6, GABRB1, GABRB2, GABRB3, GABRD, GABRE, GABRG1, GABRG2, GABRG3, GABRP, GABRQ		-27.26	32.47	-36.87	63.27	-49.6	92.07	-12.36	50.43	-66.27	5.09777777777778
fluticasone	glucocorticoid receptor agonist	BRD-K14791739	NR3C1, CYP3A5, CYP3A7, NR3C2, PGR, PLA2G4A	Glucocorticoid receptor agonist	58.25	-12.45	78.88	-23.64	-38.69	-63.66	65.25	20.61	-38.99	5.06222222222222
famciclovir	DNA polymerase inhibitor, DNA directed DNA polymerase inhibitor	BRD-K45033733		DNA polymerase inhibitor	-21.87	79.7	26.53	81.42	-70.15	-11.06	-48.65	-21.66	31.22	5.05333333333333
thenoyltrifluoroacetone	PPAR receptor ligand	BRD-K00959089	CES1, PPARA, SDHA		-40.18	62.82	-72.92	96.33	-35.74	61.33	-39.78	60.21	-46.78	5.03222222222222
semaxanib	VEGFR inhibitor, angiogenesis inhibitor, FLT3 inhibitor, hepatocyte growth factor receptor inhibitor, vascular endothelial growth factor receptor (VEGFR) inhibitor, VEGFR antagonist	BRD-K63504947	KDR, FLT1, KIT, PDGFRB, FGFR1, FLT3, MET, PDGFRA, RET		36.64	-86.03	53.52	38.86	-42.6	-87.69	99.98	-66.53	99.13	5.03111111111111
busulfan	DNA damaging, DNA inhibitor	BRD-K23204545			-26.63	23.86	-51.95	-32.82	-65.05	97.06	75.43	19.92	NA	4.9775
quizartinib	FLT3 inhibitor, colony stimulating factor receptor inhibitor, KIT inhibitor, RET tyrosine kinase inhibitor	BRD-K93918653	FLT3, CSF1R, KIT, RET, PDGFRA, PDGFRB		86.91	77.1	-99.81	99.45	-86.22	-99.55	46.33	-36.64	56.56	4.90333333333333
cabergoline	dopamine receptor agonist, prolactin inhibitor, prolactin secretion inhibitor	BRD-A63043573	DRD2, ADRA1A, ADRA2A, ADRA2B, ADRA2C, DRD1, DRD3, DRD4, DRD5, HTR1A, HTR1B, HTR1D, HTR2A, HTR2B, HTR2C, ADRA1B, ADRA1D, ADRB1, ADRB2, HTR7, PRL		62.89	-40.89	-36.92	-8.83	56.44	-6.69	51.69	8.37	-41.97	4.89888888888889
glimepiride	insulin secretagogue, ATP channel blocker, ATP-sensitive potassium channel antagonist, insulinotropin agonist, sulfonylurea	BRD-K34776109	ABCC8, KCNJ11, KCNJ1	KCNJ11 modulator	27.05	-16.38	-19.56	29.17	-97.82	45.87	-37.53	27.66	85.44	4.87777777777778
aliskiren	renin inhibitor, peptidase inhibitor, protease inhibitor	BRD-K30020243	REN		-72.22	14.66	-27.15	99.51	67.13	7.99	-34.83	-67.88	56.15	4.81777777777778
dihydroergotamine	serotonin receptor agonist, adrenergic receptor partial agonist, dopamine receptor agonist	BRD-A54845972	HTR1D, HTR1B, ADRA2A, DRD2, HTR1E, HTR1F, HTR2B, HTR7		47.43	20.11	-49.91	28.96	-18.5	45.46	51.02	-86.08	NA	4.81125
lobendazole	anthelmintic agent	BRD-K15834839			-15.66	67.96	-28.25	6.66	-32.26	36.89	65.27	-90.88	32.88	4.73444444444444
prilocaine	anesthetic	BRD-A53952395	SCN5A		78.53	21.26	-46.16	76.09	44.87	-36.06	-79.84	-20.86	NA	4.72875
benzatropine	anticholinergic	BRD-A25067867	CHRM1, HRH1, SLC6A3		83.23	-39.24	-18.75	-55.99	75.39	70.16	-53.42	-23.77	NA	4.70125
oxotremorine	acetylcholine receptor agonist	BRD-K21936341	CHRM2, CHRM1, CHRM3, CHRM4		69	29.84	39.44	49.16	-47.27	-99.2	-20.81	17.25	NA	4.67625
daidzein	estrogen receptor agonist	BRD-K42095107	ESRRA, ESRRB, ESRRG, TRPC5	Estrogen receptor agonist	80.1	-16.02	-32.45	-41.93	92.67	-42.4	-32.95	30.07	NA	4.63625
alfacalcidol	hypercalcaemic agent, vitamin D receptor agonist	BRD-K93433262	VDR, CYP27B1, CYP3A5	Vitamin D receptor agonist	42.52	-43.72	-29.81	-29.97	77.5	88.39	-38.15	-29.9	NA	4.6075
LY-2140023	glutamate receptor agonist	BRD-K49519144	GRM3, GRM2		-24.83	-5.7	42.72	-42.13	-47.44	61.73	-27.66	79.47	NA	4.52
erythromycin	NFkB pathway inhibitor, 50S ribosomal subunit inhibitor, motilin receptor agonist, RPLV inhibitor	BRD-A44827100	CYP3A4, MLNR		47.37	40.98	-27.75	-76.57	74.96	73.57	-74.27	-22.17	NA	4.515
foliosidine	anticonvulsant	BRD-A49734948			13.96	-43.13	91.88	-97.09	4.7	24.91	54.74	84.4	-93.89	4.49777777777778
RS-45041-190	imidazoline receptor agonist	BRD-K26160755			-27.02	40.32	40.3	46.9	-52.63	28.45	-36.55	-78.53	79.11	4.48333333333333
ZK-93426	benzodiazepine receptor agonist, benzodiazepine receptor antagonist, GABA benzodiazepine site receptor antagonist	BRD-K68392338	GABRA1, GABRA2, GABRA3, GABRA5		41.26	20.61	87.96	-44.27	72.84	33.21	-47.16	-97.53	-26.72	4.46666666666667
repaglinide	insulin secretagogue, ATP-sensitive potassium channel antagonist, cytochrome P450 inhibitor, meglitinide	BRD-K82846253	ABCC8, CYP2C8, CYP3A5, INS, KCNJ11, PPARG		-52.57	-23.77	71.15	-29.31	-52.03	68.54	96.54	-43.39	NA	4.395
crotamiton	scabicidal, antipruritic	BRD-K57179821			-58.95	39.96	26.37	-20.13	85.22	13.11	5.06	-85.15	33.85	4.37111111111111
VU-0366037-2	glutamate receptor modulator	BRD-K39823328	GRM4		12.48	-94.8	52.71	80.91	-54.57	-44.71	26.69	-25.69	86.17	4.35444444444444
rilmenidine	adrenergic receptor agonist, imidazoline receptor agonist	BRD-K52080565	NISCH		24.99	-98.29	-79.64	82.43	26.81	NA	50.09	23.87	NA	4.32285714285714
tubacin	HDAC inhibitor	BRD-K98426715	HDAC6		62.17	30.31	53.88	-93.92	-28.73	-61.18	38.6	88.6	-51.34	4.26555555555555
HA-1004	calcium channel blocker	BRD-K05434375			95.81	73.52	-84.9	-20.26	51.28	-79.43	-30	-51.44	83.57	4.23888888888889
norketamine	glutamate receptor antagonist	BRD-A10355991	CYP2B6, CYP2C19, CYP3A5, GRIN1		26.16	29.24	-15.54	33.07	-55.42	-55.9	-32.79	45.99	63.27	4.23111111111111
SIB-1893	glutamate receptor antagonist	BRD-K67439147	GRM5, GRM4		-95.63	97.39	85.77	-99.93	34.3	99.26	83.87	-99.37	-67.59	4.23
ketanserin	serotonin receptor antagonist, collagen stimulant	BRD-K49671696	HTR2A, HTR2C, ADRA1A, ADRA1B, ADRA1D, DRD1, DRD5, HTR1A, HTR1B, HTR1D, HTR2B, HTR5A, HTR7, SLC18A1, SLC18A2		-46.99	-56.8	-86.69	87.99	-17.43	11.83	40.1	20.81	85.24	4.22888888888889
oxybuprocaine	anesthetic	BRD-K04185004	SCN10A		-34.98	76.04	-15.51	13.38	14.47	44.33	-39.44	27.11	-47.73	4.18555555555556
CP-724714	receptor tyrosine protein kinase inhibitor, EGFR inhibitor, tyrosine kinase inhibitor	BRD-K76908866	ERBB2		-22.33	30.23	-24.17	90.4	17.68	11.13	-6.61	-37.9	-21.42	4.11222222222222
tolterodine	acetylcholine receptor antagonist	BRD-K54316499	CHRM2, CHRM3, CHRM1, CHRM4, CHRM5		64.49	15.13	90.3	-97.51	47.94	NA	-19.9	-71.69	NA	4.10857142857143
SU-6656	src inhibitor	BRD-K97354755	LYN, AURKB, AURKC, BRSK2, CALM1, CAMK2D, LCK, RET, SRC, YES1		36.05	-37.83	NA	NA	-52.5	70.65	NA	NA	NA	4.0925
PF-04217903	c-Met inhibitor, hepatocyte growth factor receptor inhibitor	BRD-K73319509	MET		18.47	-99.67	99.15	-31.92	77.05	23.18	28.88	-21.82	-56.81	4.05666666666667
dihydroxyphenylglycine	glutamate receptor agonist	BRD-A20589515	GRM1		NA	NA	-51.37	97.54	NA	NA	70.66	-59.27	-37.62	3.988
tenofovir	reverse transcriptase inhibitor, nucleoside reverse transcriptase inhibitor, nucleotide reverse transcriptase inhibitor	BRD-K15891719			-38.66	-10.48	-68.7	36.29	92.53	92.44	-85.85	43.3	-25.27	3.95555555555556
FR-180204	MAP kinase inhibitor	BRD-K68756823	MAPK1, MAPK3		-7.53	-73.74	-57.25	49.04	31.84	-41.93	-56.71	94.33	97.52	3.95222222222222
ipriflavone	bone resorption inhibitor	BRD-K93618743			97.58	-50.68	-56.5	28.86	65.43	NA	-35.17	-21.99	NA	3.93285714285714
BRD-K00256256	protein phosphatase inhibitor	BRD-K00256256			90.34	78.85	-80.8	20.79	-32.18	-25.24	-69.7	96.31	-43.6	3.86333333333333
vincristine	tubulin inhibitor, microtubule inhibitor, microtubule polymerization inhibitor, tubulin polymerisation inhibitor, vinca alkaloid	BRD-A76528577	TUBB, TUBA4A		71.57	94.81	-94.2	82.67	10.07	-23.07	-75.77	51.72	-83.63	3.79666666666667
dihydroergocristine	adrenergic receptor antagonist, prolactin inhibitor, adrenergic receptor partial agonist, dopamine receptor agonist, dopamine receptor partial agonist, dopamine receptor partial antagonist, serotonin receptor antagonist	BRD-K97440753	HTR2A, ADRA1A, ADRB1, DRD1, DRD2, DRD3, DRD4, DRD5, HTR1A, HTR3A, HTR4, HTR5A, HTR6, HTR7		-15.92	26.66	-45.33	9.54	15.96	75.01	-45.33	-21.79	35.26	3.78444444444445
alprenolol	adrenergic receptor antagonist	BRD-A00993607	ADRB1, ADRB2, HTR1A		42.72	-19.45	-56.15	-43.82	-92.14	43.23	45.87	45.85	66.94	3.67222222222222
mephentermine	adrenergic receptor agonist	BRD-K18194590	ADRA1A, ADRA1B, ADRA1D, ADRA2A, ADRA2B, ADRA2C, ADRB1, ADRB2, ADRB3		72.72	-56.66	-98.05	-9.97	28.36	-30.17	94.49	-46.2	77.97	3.61
scopolamine	acetylcholine receptor antagonist	BRD-K89923877	CHRM2, CHRM1, CHRM3, CHRM4, CHRM5, SI		-14.96	38.39	36.26	-69.59	-42.2	76.81	-27.96	82.27	-46.58	3.60444444444444
lorazepam	chloride channel agonist, GABA benzodiazepine site receptor agonist, GABA receptor agonist, potassium channel agonist	BRD-A11990600	GABRA1, GABRA2, GABRA3, GABRA5, GABRA4, GABRA6, GABRB1, GABRB2, GABRB3, GABRD, GABRE, GABRG1, GABRG2, GABRG3, GABRP, GABRQ, TSPO	Benzodiazepine receptor agonist	-86.72	61.19	-52.75	14.82	39.96	NA	65.86	-17.14	NA	3.60285714285714
JNJ-16259685	glutamate receptor antagonist	BRD-K64670467	GRM1		55.21	17.4	-52.43	-36.34	-27.45	-40.38	74.07	12.82	29.36	3.58444444444444
caffeic-acid	lipoxygenase inhibitor, HIV integrase inhibitor, NFkB pathway inhibitor, nitric oxide production inhibitor, PPAR receptor modulator, tumor necrosis factor production inhibitor	BRD-K09900591	ALOX5, MIF, RELA, TNF		25.51	22.46	-40.82	-42.03	92.69	-45.8	60.14	-43.54	NA	3.57625
RO-3306	CDK inhibitor	BRD-K78373679	CDK1	CDK inhibitor	-90.79	99.93	24.33	33.2	-57.18	35.83	58.36	-75.21	NA	3.55875
beclometasone	glucocorticoid receptor agonist, corticosteroid hormone receptor agonist, immunosuppressant	BRD-A17448384	NR3C1, CYP3A5, GPR97, SERPINA6	Glucocorticoid receptor agonist	36.77	35.31	-11.26	-54.11	-38.49	-51.43	47.43	96.15	-28.73	3.51555555555556
eicosadienoic-acid	in touchstone	BRD-K80325895			-7.66	37.78	-50.66	29.86	-88.64	-34.23	46.6	95.06	NA	3.51375
AQ-RA741	acetylcholine receptor antagonist	BRD-K81729199			-14.91	21.69	-55.64	-18.94	32.57	13.55	-14.65	25.29	42.54	3.5
MDL-29951	glutamate receptor antagonist, fructose biphosphate inhibitor, UDP/CysLT (GPR17, P2Y-like) Agonists	BRD-K59753853	FBP1, GPR17		24.55	-89.96	-10.67	89.27	-97.46	24.01	31.27	74.69	-14.31	3.48777777777778
MPEP	glutamate receptor antagonist	BRD-K60690191	GRM5, GRM1, GRM4		NA	NA	-51.77	39.26	NA	NA	67.63	-81.81	44.11	3.484
RITA	MDM inhibitor, thioredoxin reductase inhibitor	BRD-K00317371	MDM2, TXNRD1, TXNRD2	MDM inhibitor	18.61	60.52	15.21	-92.51	48.13	99.6	-56.58	-97.82	36.15	3.47888888888889
mofezolac	cyclooxygenase inhibitor, cytochrome P450 inhibitor, platelet aggregation inhibitor	BRD-K49372556			23.05	-75.69	-24.36	20.61	-83.71	54.15	17.86	95.83	NA	3.4675
iso-olomoucine	cyclin-related kinase inhibitor	BRD-K86509404			33.4	-9.92	11.06	15.61	-66.41	94.59	-98.06	47.39	NA	3.4575
promazine	dopamine receptor, dopamine receptor antagonist	BRD-K06980535	CHRM5, DRD2, ADRA1A, ADRA1B, ADRA1D, CHRM1, CHRM2, CHRM3, CHRM4, DRD1, DRD3, DRD4, HRH1, HTR2A, HTR2C	Dopamine receptor antagonist	48.31	-89.98	-16.16	-15.25	-88.03	96.21	98.64	-51.44	48.44	3.41555555555555
cotinine	nicotine metabolite	BRD-K94144010			38.12	-99.91	-20.93	89.57	-41.17	NA	-30.92	88.27	NA	3.29
naproxen	cyclooxygenase inhibitor	BRD-K59197931	PTGS2, PTGS1		38.64	7.31	98.5	-66.64	-37.19	-90.27	69.43	80.14	-70.63	3.25444444444445
telmisartan	angiotensin receptor antagonist, PPAR receptor agonist, PPAR receptor modulator, PPAR receptor partial agonist	BRD-K73999723	AGTR1, PPARG, CYP2C19, CYP2J2, PPARA		-76.98	-20.88	80.32	57.48	-38.28	8.23	-85.92	53.02	52.23	3.24666666666666
apafant	platelet activating factor receptor antagonist	BRD-K28115081	PTAFR		-20.61	48.1	47.38	21.05	24.85	78.55	-52.7	-21.69	-96.04	3.21
cortisone	glucocorticoid receptor agonist	BRD-K43736954	NR3C1		-75.68	17.51	-29.61	92.26	-63.3	36.25	-43.43	62.71	31.98	3.18777777777778
L-BSO	γ-glutamylcysteine synthetase inhibitor	BRD-A47706533	GCLM		68.03	-10.25	74.44	-59.05	-48.08	-32.39	-79.92	58.31	57.55	3.18222222222222
NCS-382	GABA receptor antagonist	BRD-A67433117	GABBR1, GABBR2, SLC52A2		16.31	-42.67	-48.03	-19.53	92.46	70.97	25.65	13.78	-80.69	3.13888888888889
VU-0415374-1	glutamate receptor modulator	BRD-K83010055	GRM4		11.02	9.34	35.99	22.8	-63.77	-74.73	-44.56	45.84	85.98	3.10111111111111
sibutramine	serotonin reuptake inhibitor, adrenergic transmitter uptake inhibitor, dopamine reuptake inhibitor, norepinephrine reuptake inhibitor, norepinephrine transporter inhibitor, serotonin uptake inhibitor	BRD-A23359898	SLC6A2, SLC6A4, SLC6A3, CYP2B6, CYP2C19, CYP3A5		-48.35	44.9	-14.31	74.79	-20.44	NA	-43.34	28.44	NA	3.09857142857143
prothionamide	mycobacterium tuberculosis enoyl-[acyl-carrier-protein] reductase [NADH] (inhA) inhibitor	BRD-K97863768			68.63	39.43	-85.38	8.77	-54.64	45.76	47.13	-85	42.93	3.07
taxifolin	apolipoprotein secretion inhibitor, beta amyloid aggregation inhibitor, cholesterol biosynthesis inhibitor, HMGCR inhibitor, NFkB pathway modulator, opioid receptor antagonist, reverse transcriptase inhibitor	BRD-K94649603	APOB, APP, HMGCR		26.37	-62.16	-18.65	29.73	45.1	NA	-24.33	25.23	NA	3.04142857142857
ziprasidone	dopamine receptor antagonist, serotonin receptor antagonist, norepinephrine reuptake inhibitor, serotonin receptor agonist, serotonin reuptake inhibitor	BRD-K29582115	DRD2, HTR2A, HTR1A, HTR1D, HRH1, HTR1B, HTR1E, HTR2C, HTR7, ADRA1A, ADRA1B, ADRA2A, ADRA2B, ADRA2C, CHRM1, CHRM2, CHRM3, CHRM4, CHRM5, DRD1, DRD3, DRD4, DRD5, HTR3A, HTR6, SLC6A4		-33.62	-75.3	-43.86	96.71	81.94	-35.17	-85.33	22.37	99.63	3.04111111111111
moxifloxacin	DNA gyrase inhibitor, topoisomerase inhibitor	BRD-K66615216	TOP2A	Bacterial DNA gyrase inhibitor	-20.82	50.57	12.8	97.62	-89.77	-42.91	33.03	39.43	-52.62	3.03666666666667
tipifarnib	farnesyltransferase inhibitor, angiogenesis inhibitor, apoptosis stimulant	BRD-K63195589	FNTA, FNTB		-25.85	-42.46	70.42	-28.75	97.1	99.96	-63.31	-53.68	-26.1	3.03666666666666
KUC103420N	rho GTPase inhibitor, CDC inhibitor	BRD-A71009679			31.65	84.8	-50.4	-81.35	77.68	-36.62	16.5	-96.77	80.34	2.87
salsolinol	monoamine oxidase inhibitor, tyrosine hydroxylase inhibitor	BRD-K99595596	DRD2		37.9	-8.53	10.45	86.91	19.78	-46.92	-10.66	-17.45	-45.94	2.83777777777778
BRD-K14844937	GABA benzodiazepine site receptor inverse agonist	BRD-K14844937	GABRA1, GABRA2, GABRA3, GABRA5		-26.45	25.66	37.9	51.17	32.72	63.42	-42.16	-87.74	-29.01	2.83444444444445
dantrolene	calcium channel antagonist	BRD-K81272440	RYR1, RYR3		-13.4	35.82	4.13	37.71	24.8	-67.59	9.43	42.77	-48.45	2.80222222222222
ALW-II-49-7	ephrin inhibitor	BRD-K22096725	DDR1, EPHA2, EPHA4, EPHA7, EPHB2, EPHB4, EPHB6		21.51	98.12	-97.88	-67.45	25.68	27.77	-36.16	-46.19	99.64	2.78222222222222
digoxigenin	ATPase inhibitor	BRD-K18619710	ATP1A1		-29.35	-24.85	-54.43	12.69	38.97	-13.3	-28.98	26.47	97.54	2.75111111111111
TUL-XXI039	serine/threonine kinase inhibitor	BRD-K22828899			-5.53	-38.17	-35.91	77.25	37.33	-77.4	32.46	31.7	NA	2.71625
mecillinam	cell wall synthesis inhibitor	BRD-K41051431			65.86	-56.19	-67.79	99.93	58.13	NA	-48.62	-32.49	NA	2.69
epibatidine	acetylcholine receptor agonist	BRD-A39268308	CHRFAM7A, CHRNA2, CHRNA3, CHRNA4, CHRNA7		13.68	-42.24	28.61	16.33	-35.25	-67.82	31.15	77.01	NA	2.68375
carbacyclin	IP receptor activator, PPARbeta receptor activator	BRD-K27499107	PPARD, PTGDR, PTGER1, PTGER2, PTGER3, PTGER4, PTGFR, PTGIR, TBXA2R		-13.59	91.88	-70.79	24.66	-30.61	-40.56	-91.25	65.63	88.03	2.6
bucladesine	adenosine receptor agonist, cAMP stimulant, vasodilator	BRD-A15070535	PRKACA		42.66	96.14	76.2	-15.6	-70.15	-93.71	37.69	-52.44	NA	2.59875
RS-16566	(R)-zacopride ligand	BRD-K80725821			-65.42	-34.07	-32.47	-50.24	92.66	-50.56	-25.76	89.13	99.61	2.54222222222222
naltrexone	opioid receptor antagonist, opioid receptor ligand	BRD-A83855350	OPRK1, OPRM1, OPRD1, SIGMAR1		-39.36	12.44	59.07	-92.27	12.49	43.73	-32.23	56.38	NA	2.53125
pancuronium	acetylcholine receptor antagonist	BRD-A84134924	CHRM2, CHRM3, CHRNA1, CHRNA2		83.57	34.02	-10.8	-62.73	-79.9	NA	63.33	-9.91	NA	2.51142857142857
BRD-K34437622	thymidylate synthase inhibitor	BRD-K34437622	TYMS		99.51	-88.25	15.76	-37.95	-67.11	NA	83.48	11.89	NA	2.47571428571429
fusaric-acid	chelating agent, dopamine beta hydroxylase inhibitor	BRD-K87049188	DBH		-71.5	44.92	21.52	12.65	-71.91	99.68	46.56	-18.76	-41.06	2.45555555555556
moxonidine	imidazoline receptor agonist, adrenergic receptor agonist	BRD-K77771411	NISCH, ADRA2A, ADRA2B, ADRA2C		98.81	-23.77	-13.95	76.37	-56.97	23.18	-56.49	-54.2	29.05	2.44777777777778
clarithromycin	50S ribosomal subunit inhibitor	BRD-K49668410	CYP2C19, CYP3A4, CYP3A5, CYP3A7		92.44	16.38	-26.52	-95.07	93.8	NA	-39.73	-24.35	NA	2.42142857142857
VU-0420363-1	SARS coronavirus 3C-like protease inhibitor	BRD-K59633790			-19.61	13.84	57.25	44.67	NA	-56.36	-31.3	-17.86	28.4	2.37875
methapyrilene	histamine receptor antagonist	BRD-K47323024		HRH1 antagonist	-41.44	-27.33	50.56	75.74	33.94	-35.95	-61.91	23.73	NA	2.1675
epicatechin	beta amyloid protein neurotoxicity inhibitor, beta secretase inhibitor, cyclooxygenase inhibitor, DNA gyrase inhibitor, DNA polymerase beta inhibitor, fatty acid synthase inhibitor, HCV inhibitor, sodium/glucose cotransporter inhibitor	BRD-K50660797	FASN, APP, BACE1, SLC5A1		99.7	-36.97	-69.31	68.05	49.6	-10.55	-63.51	-53.66	35.96	2.14555555555556
mefexamide	psychostimulant	BRD-K20655524			35.56	-93.36	-41.7	-19.69	68.65	-22.31	-28	90.21	29.49	2.09444444444444
norgestrel	progesterone receptor agonist	BRD-A50928468	CYP2E1, PGR	Progesterone receptor agonist	-15.05	-96.46	-32.3	-98.44	43.12	-31.8	77.15	99.38	72.98	2.06444444444445
azelastine	histamine receptor antagonist, histamine release inhibitor, immunosuppressant	BRD-A68888262	HRH1, CYP2C19		47.97	-92.58	-9	-59.86	48.69	NA	22.92	55.63	NA	1.96714285714286
fostamatinib	syk inhibitor, FLT3 inhibitor	BRD-K20285085	SYK, FLT3, RET		66.53	46.1	-94.96	-84.67	11.33	30.5	-87.7	79.23	51.29	1.96111111111111
SDM25N	opioid receptor antagonist	BRD-A75769826	OPRD1		81.44	95.22	31.82	-46.01	55.37	-32.12	-58.04	-73.89	-36.74	1.89444444444444
IAA-94	chloride channel blocker	BRD-K85383046			22	-19.36	66.46	-40.7	30.87	-57.46	-31.48	-35.64	82.21	1.87777777777778
cefoxitin	cell wall synthesis inhibitor	BRD-K70976396			89.85	43.64	-94.87	-37.97	-30.8	46.77	-31.4	29.17	NA	1.79875
BMY-7378	serotonin receptor antagonist, adrenergic receptor antagonist	BRD-K31054881	HTR1A, ADRA1D, ADRA1A, ADRA1B		14.75	68.5	-96.77	16.19	-10.8	99.71	-94.73	-20.51	39.79	1.79222222222222
bupropion	dopamine reuptake inhibitor, adrenergic transmitter uptake inhibitor, dopamine transporter inhibitor, norepinephrine transporter inhibitor, norepinephrine/dopamine dual reuptake inhibitor	BRD-A05186015	SLC6A2, SLC6A3, CHRNA3, CYP2B6		78.66	31.05	-22.34	-83.34	-36.5	81.12	-48.56	56.56	-40.61	1.78222222222222
naltrexone	opioid receptor antagonist, opioid receptor ligand	BRD-A66559694	OPRK1, OPRM1, OPRD1, SIGMAR1		-69.29	95.5	67.53	-58.7	86.94	-96.54	17.12	-99.9	73.11	1.75222222222222
phenethyl-isothiocyanate	cancer cell growth inhibitor, unidentified pharmacological activity	BRD-K56700933	CYP2E1		-5.51	29.34	-98.54	30.07	-99.34	20.57	92.94	9.69	36.38	1.73333333333333
PNU-96415E	dopamine receptor antagonist	BRD-A95096829			-26.66	-23.49	-37.89	-37.14	93.36	12.48	-85.82	86.72	33.79	1.70555555555556
BRD-K77690805	pyruvate kinase isozyme activator	BRD-K77690805	PKM		-51.69	47.63	96.51	-60.85	24.86	-37.75	99.45	-25.58	-77.55	1.67
NSC-23766	RAC1 GTPase inhibitor	BRD-A80213327			23.32	-94.74	-16.07	-40.75	-36.62	90.88	47.32	-15.66	57.29	1.66333333333333
cromakalim	ATP channel activator, potassium channel agonist	BRD-A76093993	KCNJ8, ABCC9, KCNJ5		-37.1	60.55	-19.3	15.07	68.41	-27.67	-26.73	39.67	-57.94	1.66222222222222
meptazinol	opioid receptor agonist	BRD-A02710418	BCHE		71.53	57.79	-30.21	-36.09	9.12	-41.99	32.82	-85.65	37.6	1.65777777777778
amthamine	histamine receptor agonist	BRD-K39670393	HRH2		-26.81	-14.99	23.91	9.41	19.19	24.31	-90.41	25.67	43.79	1.56333333333333
edrophonium	acetylcholinesterase inhibitor	BRD-K81128206	ACHE, BCHE		50.04	-27.13	32.63	-50.03	42.07	-30.48	-28.63	23.95	NA	1.5525
oxybutynin	acetylcholine receptor antagonist	BRD-A65013509	CHRM3, CHRM1, CHRM2, CHRM4		12.59	38.71	45.15	-63.68	41.4	-76.2	36.3	-22.13	NA	1.5175
procaterol	adrenergic receptor agonist	BRD-A22684332	ADRB2	Beta-adrenergic receptor agonist	-19.67	79.46	-88.17	-42.2	21.91	87.36	36.07	-9.12	-52.24	1.48888888888889
ricinine	casein kinase inhibitor	BRD-K82561139			-5.61	-20.48	-54.5	90.58	-97.1	92.14	-15.42	58.04	-34.37	1.47555555555556
r(-)-propylnorapomorphine	dopamine receptor agonist, antiamyloidogenic agent	BRD-K13544237	DRD2, DRD1, DRD3		75.78	80.86	-58.73	56.03	-99.31	45.66	90.46	-79.85	-97.81	1.45444444444444
CAM-9-026	ADAM10 inhibitor	BRD-K91442916			14.78	-98.84	23.25	93.08	NA	-64.91	14.95	61.71	-32.56	1.4325
GW-501516	PPAR receptor agonist, insulin sensitizer	BRD-K14880289	PPARD, INS, PPARA	PPAR receptor agonist	-43.51	79.27	-30.7	-34.24	-41.14	94.61	98.43	-14.19	-96.17	1.37333333333333
BRD-K68783079	CLK inhibitor, dual specificity tyrosine-(Y)-phosphorylation regulated kinase inhibitor	BRD-K68783079	CLK1, CLK4, DYRK1A		8.37	-21.42	-27.39	-43.23	NA	-32.94	18.34	16.44	92.64	1.35125
hemado	adenosine receptor agonist	BRD-A00267231	ADORA3, ADORA1, ADORA2A, ADORA2B		42.51	-24.17	-18.79	93.35	-83.08	-82.52	74.14	-84.36	95.02	1.34444444444444
solanine	acetylcholinesterase inhibitor	BRD-K70881766			63.55	38.31	-34.88	68.63	-44.25	-29.02	-78.06	-20.43	48.07	1.32444444444444
minaprine	serotonin uptake inhibitor	BRD-K02867583	HTR2B, SLC6A4, ACHE, CHRM1, DRD1, DRD2, HTR2A, HTR2C, MAOA		50.72	35.34	-20.8	94.59	-37.29	-69.27	-11.71	-31.28	NA	1.2875
AMN-082	glutamate receptor positive allosteric modulator	BRD-K23335153	GRM7		-9.47	25.76	-64.13	78.11	30.89	55.71	-25.67	-11.78	-67.88	1.28222222222222
acamprosate	glutamate receptor antagonist, excitatory amino acid receptor antagonist, GABA receptor agonist, glutamate receptor modulator	BRD-M41783010	GABRA1, GABRA2, GABRA3, GABRA4, GABRA5, GABRA6, GABRB1, GABRB2, GABRB3, GABRD, GABRE, GABRG1, GABRG2, GABRG3, GABRP, GABRQ, GRIN1, GRIN2A, GRIN2B, GRIN2C, GRIN2D, GRIN3A, GRIN3B, GRM5		62.91	NA	29.76	-9.77	NA	NA	28.37	-26.5	-77.14	1.27166666666667
tracazolate	GABA receptor agonist, GABA receptor modulator	BRD-K34154330	GABRA1		99.23	-97.22	42.1	-31.1	70.18	-76.21	-66.77	-25.29	95.86	1.19777777777778
WZ-4002	EGFR inhibitor	BRD-K72420232	EGFR, ERBB2	EGFR inhibitor	83.29	86.97	-10.82	57.74	-7.76	-68.52	-6.08	-43.01	-81.55	1.14
RG-13022	EGFR inhibitor, PDGFR tyrosine kinase receptor inhibitor	BRD-K82688027	EGFR, PDGFRA, PDGFRB		51.52	-99.52	55.29	-16.09	94.68	-46.66	-29.85	-98.55	99.29	1.12333333333334
RS-79948	adrenoreceptor antagonist	BRD-K86600316			61.51	33.39	32.54	42.89	-43.13	-29.68	-70.89	-17.81	NA	1.1025
cabergoline	dopamine receptor agonist, prolactin inhibitor, prolactin secretion inhibitor	BRD-K86882815	DRD2, ADRA1A, ADRA2A, ADRA2B, ADRA2C, DRD1, DRD3, DRD4, DRD5, HTR1A, HTR1B, HTR1D, HTR2A, HTR2B, HTR2C, ADRA1B, ADRA1D, ADRB1, ADRB2, HTR7, PRL		27.83	66.37	10.26	-69.78	-97.75	22.78	99.98	-11.5	-38.44	1.08333333333333
dihydrexidine	dopamine receptor agonist	BRD-A99164655	DRD1, DRD2, DRD3, DRD4, DRD5		-20.41	39.82	20.41	91.73	34.15	-91.71	-10.07	-55.38	NA	1.0675
bicalutamide	androgen receptor antagonist	BRD-A29485665	AR, CYP2C19		34.15	-49.23	-9.03	14.58	-58.25	8.11	-65.82	83.63	51.25	1.04333333333333
erbstatin-analog	EGFR inhibitor, tyrosine kinase inhibitor	BRD-K35573744	EGFR		21.83	95.4	-54.68	-24.99	-77.37	81.71	37.74	-71.37	NA	1.03375
SA-63133	casein kinase inhibitor, tubulin inhibitor	BRD-K09638361	CSNK1E, CSNK1A1, CSNK1D, CSNK1G2	Tubulin inhibitor	-63.76	99.96	33.26	-37.22	-44.91	-86.42	89.48	-59.93	78.6	1.00666666666667
zatebradine	HCN (hyperpolarization activated cyclic nucleotide gated) channel blocker, HCN channel antagonist, potassium channel antagonist, sodium channel blocker	BRD-K92446736	HCN1, HCN2, HCN3, HCN4		86.43	69.27	-55.36	-37.81	14.02	-28.88	27	-13.78	-51.87	1.00222222222222
arachidonamide	cannabinoid receptor agonist	BRD-K29555132	CNR1, CNR2		-7.01	-66.09	84.4	-52.8	-45.51	-40.27	25.48	14.32	96.44	0.995555555555556
demeclocycline	30S ribosomal subunit inhibitor	BRD-A75368507		Bacterial 30S ribosomal subunit inhibitor	-5.42	60.39	-29.72	-79.04	-45.94	89.39	88.52	-70.22	NA	0.994999999999999
cyclopenthiazide	diuretic, inhibitor of sodium chloride symporter	BRD-A41250306			58.2	8.7	-20.56	48.95	29.62	-81.11	-47.62	40.83	-28.06	0.994444444444446
luzindole	melatonin receptor antagonist	BRD-K67013324	MTNR1B, MTNR1A		96.71	42.29	-59.62	26.16	-87.1	-88.98	-30.19	73.19	36.24	0.966666666666666
doxepin	histamine receptor antagonist, adrenergic transmitter uptake inhibitor, histamine receptor inhibitor, norepinephrine reputake inhibitor, serotonin reuptake inhibitor, tricyclic antidepressant	BRD-K36616567	HRH1, HRH2, SLC6A2, SLC6A4, ADRA1A, ADRA1B, ADRA1D, ADRA2A, ADRA2B, ADRA2C, CHRM1, CHRM2, CHRM3, CHRM4, CHRM5, CYP2C19, DRD2, HRH4, HTR1A, HTR2A, HTR2B, HTR2C, HTR6, KCNH2, SLC6A3		41.49	40	-29.77	-42.17	-43.39	78.94	-92.27	-40.03	95.62	0.935555555555556
halcinonide	glucocorticoid receptor agonist	BRD-K81709173	NR3C1	Glucocorticoid receptor agonist	92.29	46.37	-48.3	-94.29	11.91	-98.59	88.69	-46.29	56.61	0.933333333333333
denbufylline	phosphodiesterase inhibitor	BRD-K37792168	PDE4A, PDE4B, PDE4D		96.58	-12.45	99.93	-41.89	-99.52	70.77	-89.05	35.84	-51.87	0.926666666666668
lavendustin-c	epidermal growth factor receptor (EGFR) inhibitor	BRD-K80725632	CAMK2A, EGFR, SRC		57.11	48.05	-50.41	-95.12	62.25	71	-44.51	-4.62	-35.55	0.911111111111111
dexamethasone	glucocorticoid receptor agonist, corticosteroid agonist, immunosuppressant	BRD-A10188456	ANXA1, CYP3A4, CYP3A5, NOS2, NR0B1, NR3C1, NR3C2		99.18	76.19	53.36	-97.75	-91.72	-98.76	93.07	-66.19	40.53	0.878888888888888
imiloxan	adrenergic receptor antagonist	BRD-A10903566	ADRA2B		87.22	21.45	42.16	-91.66	46.15	-65.39	-28.03	-6.54	NA	0.669999999999999
taurodeoxycholic-acid	bile acid	BRD-K33572481		Bile acid	99.54	88.29	-82.14	-61.23	-40.7	-45.05	-25.8	18.14	54.94	0.665555555555557
BRD-K12401458	lysophospholipid receptor agonist	BRD-K12401458	S1PR4		22	18.04	-45.35	36.83	NA	38.19	-99.47	68.48	-33.57	0.64375
acarbose	glucosidase inhibitor	BRD-A16444946	GAA, MGAM, AMY2A, SI		27.45	-93.7	-27.71	-40.65	-41.33	NA	32.1	72.94	75.72	0.6025
BRD-A93048969	acetylcholine receptor antagonist	BRD-A93048969	CHRM2, CHRM1, CHRM3, CHRM4, CHRM5, SI		-57.75	8.99	-37.72	93.14	-74.89	NA	88.64	-16.41	NA	0.571428571428572
doxepin	histamine receptor antagonist, adrenergic transmitter uptake inhibitor, histamine receptor inhibitor, norepinephrine reputake inhibitor, serotonin reuptake inhibitor, tricyclic antidepressant	BRD-K37694030	HRH1, HRH2, SLC6A2, SLC6A4, ADRA1A, ADRA1B, ADRA1D, ADRA2A, ADRA2B, ADRA2C, CHRM1, CHRM2, CHRM3, CHRM4, CHRM5, CYP2C19, DRD2, HRH4, HTR1A, HTR2A, HTR2B, HTR2C, HTR6, KCNH2, SLC6A3		52.88	31.26	-9.74	-30.07	-51.45	36.43	54.74	-16.3	-62.7	0.561111111111111
zolpidem	benzodiazepine receptor agonist, GABA benzodiazepine site receptor agonist, non-benzodiazepine hypnotic	BRD-K44876623	GABRA1, GABRA2, GABRA3	Benzodiazepine receptor agonist	14.53	-28.75	17.18	-79.71	29.05	88.03	-63.23	27.03	NA	0.516250000000001
ganglioside	src activator	BRD-K77998258			91.89	33.8	-37.72	-24.87	-67.56	-20.24	-61.25	38.95	51.64	0.515555555555556
dosulepin	adrenergic transmitter uptake inhibitor, norepinephrine reuptake inhibitor, serotonin reuptake inhibitor, serotonin uptake inhibitor, tricyclic antidepressant	BRD-K54759182	SLC6A2, SLC6A4, CHRM1, CHRM2, CHRM3, CHRM4, CHRM5, CYP2C19, HRH1		-23.96	15.12	-18.75	61.21	-14.53	42.62	-80.97	99.98	-76.23	0.498888888888889
ceramide	nitric oxide production inhibitor, phosphoenolpyruvate carboxylase activator, serine/threonine protein phosphatase activator	BRD-K41707108			51.65	6.11	18.39	38.16	44.87	-88.32	-87.03	19.99	NA	0.4775
reboxetine	adrenergic receptor antagonist, adrenergic transmitter uptake inhibitor, norepinephrine reputake inhibitor, norepinephrine transporter inhibitor	BRD-A43974499	SLC6A2		9.65	-90.94	-60.95	-29.31	99.4	14.37	78.09	29.52	-45.64	0.465555555555556
phenformin	AMPK activator	BRD-K11399644	KCNJ8, PRKAA1		-87.67	-94.85	65.17	-15	-76.05	99.54	99.62	91.91	-78.65	0.446666666666668
azasetron	serotonin receptor antagonist	BRD-A44133049	HTR3A, HTR3B		-29.26	-36.15	2.55	99.66	-28.24	94.7	-10.28	-14.19	-74.87	0.435555555555555
tangeritin	cell cycle inhibitor	BRD-K25186396			33.38	-22.7	89.89	7.8	34.86	-59.85	37.05	-89.28	-27.52	0.403333333333333
lansoprazole	ATPase inhibitor	BRD-A49172652	ATP4A, CYP2C19, CYP3A4, CYP3A5		85.42	13.74	-10.33	14.73	-42.97	NA	40.08	-97.91	NA	0.394285714285715
scopolamine	acetylcholine receptor antagonist	BRD-A14566392	CHRM2, CHRM1, CHRM3, CHRM4, CHRM5, SI		5.87	-77.57	-71.99	48.68	49.45	6.49	-23.28	-23.76	89.2	0.343333333333335
GW-5074	RAF inhibitor, leucine rich repeat kinase inhibitor	BRD-K07859598	LRRK1, LRRK2, NTRK1, RAF1		-82.08	-48.64	90.48	63.79	-87.97	-50.09	-17.72	75.23	59.62	0.291111111111112
phenanthridone	PARP inhibitor	BRD-K11163873	PARP1	PARP inhibitor	46.24	-19.75	-41.42	90.47	22.2	-90.25	-28.75	78.19	-54.74	0.243333333333333
MW-STK33-3B	large conductance potassium channel activator	BRD-K64310881			-71.42	10.52	72.08	98.71	34.66	-51.65	-24.45	-66.54	NA	0.238749999999998
chlorphenamine	histamine receptor antagonist	BRD-K89595132	HRH1, SLC6A2, SLC6A3, SLC6A4		95.13	-10.84	-92.02	98.09	-11.79	63.56	-53.02	-75.82	-11.58	0.190000000000001
SB-239063	p38 MAPK inhibitor, interleukin inhibitor, tumor necrosis factor production inhibitor	BRD-K82091397	MAPK11, MAPK14, PTGS2, TNF	P38 MAPK inhibitor	55.8	94.73	-28.19	97.86	-39.68	-94.54	-29.21	-89.33	34.07	0.167777777777777
felodipine	calcium channel blocker, L-type calcium channel blocker	BRD-A30815329	CACNA1C, CACNA1D, CACNA1H, CACNA1S, CACNA2D1, CACNA2D2, CACNB2, CALM1, CFTR, NR3C2, PDE1A, PDE1B, TNNC1, TNNC2		-55.48	74.29	-31.06	24.31	-61.59	68.13	-8.42	90.35	-99.25	0.142222222222222
medrysone	corticosteroid hormone receptor agonist, glucocorticoid receptor agonist	BRD-A20126139	NR3C1	Glucocorticoid receptor agonist	64.88	-98.82	42.89	-58.26	-87.74	-97.54	90.45	99.55	45.45	0.0955555555555563
pemoline	non-narcotic dopaminergic compound	BRD-A80793822			-50.23	-31.96	-67.66	46.68	-48.87	99.4	87.03	-33.69	NA	0.0875000000000021
remoxipride	dopamine receptor antagonist	BRD-K54094468	DRD2, DRD3, DRD4, HTR2A, SIGMAR1		50.79	-32.2	90.41	7.37	-14.85	-62.66	59.1	-47.24	-50.64	0.0088888888888884
sulfasalazine	cyclooxygenase inhibitor, disease modifying antirheumatic drug, lipoxygenase inhibitor, NFkB pathway inhibitor, prostanoid receptor inhibitor, thromboxane receptor antagonist	BRD-K10670311	PTGS1, PTGS2, ACAT1, ALOX5, CHUK, IKBKB, PLA2G1B, PPARG, SLC46A1, SLC7A11, TBXAS1		-11.91	50.11	-47.67	33.62	-65.4	NA	99.27	-58.67	NA	-0.0928571428571452
fludroxycortide	corticosteroid, glucocorticoid receptor agonist	BRD-A49765801	NR3C1, SERPINA6	Glucocorticoid receptor agonist	16.58	60.32	28.53	-79.66	-80.35	-98.5	76.3	97.41	-21.81	-0.131111111111111
stiripentol	GABA aminotransferase inhibitor, GABA reuptake inhibitor, sodium channel blocker	BRD-A72441487	ABAT, SCN1A, SCN3A		38.22	24.21	-11.92	-40.78	-84.81	99.17	-62.26	-61.18	98.12	-0.136666666666666
BRD-K71427192	XIAP inhibitor	BRD-K71427192	XIAP		26.89	-23.99	13.84	-61.7	-41.51	-31.96	-31.14	98.83	48.93	-0.201111111111111
BRL-54443	serotonin receptor agonist	BRD-K17868609	HTR1E, HTR1F		-24.71	-17.18	29.13	-5.35	21.03	-21.15	44.73	17.1	-45.59	-0.221111111111112
xanthinol	vasodilator	BRD-A01826957			-26.31	20.49	8.69	99.85	65.78	-35.1	-23.51	-73.54	-39.01	-0.295555555555557
oxantel	fumarate reductase inhibitor	BRD-K66019333			77.43	45.78	77.92	-96.91	-87.62	32.05	-14.68	62.62	-99.66	-0.34111111111111
hydroxyfasudil	ROCK inhibitor	BRD-K77793136	ROCK1, PKIA, PRKACA, ROCK2	Rho associated kinase inhibitor	18.24	-79.05	-17.46	-73.22	-21.22	50.99	24.15	94.02	NA	-0.44375
bucladesine	adenosine receptor agonist, cAMP stimulant, vasodilator	BRD-A94624445	PRKACA		-24.04	-6.55	48.09	72.02	-48.72	-31.51	-63.2	-25.05	74.83	-0.458888888888889
tiagabine	GABA uptake inhibitor, GAT inhibitor	BRD-K60160658	SLC6A1, CYP2C19		95.31	-23.01	-48.85	-58.24	82.05	NA	-19.94	-30.55	NA	-0.461428571428573
HTMT	histamine receptor agonist	BRD-A66435872	HRH4		55.85	-44.8	34.68	34.77	-89.19	18.89	-48.35	-58.59	92.5	-0.471111111111111
orantinib	PDGFR tyrosine kinase receptor inhibitor, FGFR inhibitor, VEGFR inhibitor, angiogenesis inhibitor, apoptosis stimulant, Aurora kinase inhibitor, FGFR antagonist, fibroblast growth factor receptor (FGFR) antagonist, fibroblast growth factor receptor inhibitor, kinase insert domain receptor inhibitor, platelet-derived growth factor receptor (PDGFR) inhibitor, serine/threonine kinase inhibitor, vasc…	BRD-K91696562	PDGFRB, AURKA, AURKB, KDR, EGFR, FGFR1, FGFR2, PDGFRA, TBK1	FGFR inhibitor	12.75	-18.46	43.39	-22.86	-50.3	73.97	-33.09	42.54	-52.56	-0.513333333333334
phenazopyridine	unidentified pharmacological activity	BRD-K76304753	SCN1A		52.03	-26.06	60.28	-60.57	96.45	-86.9	-29.85	-98.12	88	-0.526666666666667
icilin	TRPA1 agonist, TRPM8 agonist	BRD-K48869804	TRPA1, TRPM8		-64.74	88.37	-37.2	96.76	27.16	49.2	-30.6	-36.71	-97.07	-0.536666666666665
isocarboxazid	monoamine oxidase inhibitor	BRD-K93332168	MAOA, MAOB		-48.73	-82.83	-45.84	-68.58	59.61	58.44	28.79	63.25	30.71	-0.575555555555555
depomedrol	glucocorticoid receptor agonist	BRD-K94070024		Glucocorticoid receptor agonist	87.94	69.29	48.02	-94.86	-53.89	-60.71	53.33	-53.92	NA	-0.6
mestranol	estrogen receptor agonist	BRD-A14798026	ESR1	Estrogen receptor agonist	88.53	52.21	-37.29	-38.69	-17.55	-29.69	58.73	-51.07	-31.4	-0.691111111111111
zaprinast	phosphodiesterase inhibitor, histamine release inhibitor	BRD-K12516989	PDE5A, GPR35, PDE1A, PDE4D, PDE9A		-47.93	-16.73	-44.78	25.69	-55.94	51.88	25.64	-7.66	63.48	-0.705555555555555
EMD-66684	angiotensin receptor antagonist	BRD-K88759641	AGTR1		24.3	-34.16	-25.21	8.92	-69.74	7.6	44.67	-29.24	66.33	-0.725555555555555
ethylestrenol	anabolic steroid, has some progesterone-like activity	BRD-K39391626	AR	Progesterone receptor agonist, Progesterone receptor antagonist	18.85	9.37	-13.85	93.15	-45.35	NA	-36.71	-30.58	NA	-0.731428571428571
KU-55933	ATM kinase inhibitor	BRD-K25311561	ATM, PRKDC		-14.73	37.92	-37.43	-55.89	99.18	56.31	-53	31.92	-71.1	-0.757777777777776
phenelzine	monoamine oxidase inhibitor	BRD-K87024524	MAOB, AOC3, MAOA, ABAT, GAD2, GPT, GPT2, SLC6A2, SLC6A3, SLC6A4		92.97	-62.17	-36.4	-41	-81.84	75.48	-15.36	-16.75	78.06	-0.778888888888889
cefuroxime	cell wall synthesis inhibitor	BRD-K63641886		Bacterial cell wall synthesis inhibitor	17.76	46.08	-21.72	-53.32	94.87	-42.72	-69.55	22.02	NA	-0.822499999999999
SD-169	p38 MAPK inhibitor	BRD-K91904471	MAPK14		50.68	-20.09	32.58	99.51	-97.12	-55.81	64.13	-80.77	NA	-0.861250000000001
LY-303511	casein kinase inhibitor, mTOR inhibitor, PI3K inhibitor	BRD-K22385716	CSNK2A1, CSNK2A2, CSNK2B, MTOR	Bromodomain Inhibitor	-22.71	41.83	97.32	22.92	53.73	-99.97	68.27	-98.76	-70.47	-0.871111111111113
NNC-63-0532	opioid receptor agonist	BRD-K36009368	OPRL1		-42.21	54.81	97.77	-29.12	-46.86	-65.27	-57.78	90.19	-9.52	-0.887777777777778
4-hydroxyretinoic-acid	retinoic acid metabolite	BRD-A96799240			-54.73	-17.47	31.78	53.81	-46.08	30.1	22.42	-80.49	52.57	-0.898888888888887
BRD-K21009077	dual specificity protein phosphatase inhibitors	BRD-K21009077			88.29	95.62	-38.67	86.01	45.2	-99.35	-97.56	10.08	-97.77	-0.905555555555553
lobelanidine	acetylcholine receptor antagonist, dopamine receptor modulator, opioid receptor antagonist, vesicular monoamine transporter ligand	BRD-A59215453	SLC18A2, CHRNA10, CHRNA4, CHRNA9, CHRNB2, OPRM1		-64.77	-81.72	42.89	93.94	-56.83	-62.34	50.28	97.93	-27.69	-0.923333333333332
ranitidine	histamine receptor antagonist	BRD-K70505054	HRH2, SLC22A2		-82.64	92.59	-48.22	14.03	80.16	98.43	-38.43	-97.25	-27.23	-0.95111111111111
acepromazine	dopamine receptor antagonist	BRD-K37814297	ADRA1A, ADRA1B, DRD1, DRD2, HTR1A, HTR2A	Dopamine receptor antagonist	-90.35	NA	-64.99	-21.85	NA	NA	36.9	72.49	62.09	-0.951666666666666
PD-166793	collagenase inhibitor, metalloproteinase inhibitor, stromelysin inhibitor	BRD-A75478957	MMP13, MMP2, MMP3		-22.39	-71.98	-38.15	97.58	-12.56	-38.74	40.18	16.52	20.68	-0.984444444444445
corticosterone	mineralocorticoid receptor agonist	BRD-K73589401	HSD11B1, NR3C2, NCOA1		-11.38	-45.63	-96.29	19.9	37.28	22.04	56.82	-56.3	64.57	-0.99888888888889
ondansetron	serotonin receptor antagonist	BRD-A19736161	HTR3A, CYP2D6, CYP3A5, HTR1A, HTR1B, HTR3B, HTR4, OPRM1		75.83	-31.34	-32.78	85.58	67.53	-41.06	-54.29	-31.25	-47.53	-1.03444444444445
dihydroergotamine	serotonin receptor agonist, adrenergic receptor partial agonist, dopamine receptor agonist	BRD-K72166146	HTR1D, HTR1B, ADRA2A, DRD2, HTR1E, HTR1F, HTR2B, HTR7		-21.85	-42.79	-99.74	12.28	37.22	-19.96	65.35	86.89	-26.9	-1.05555555555556
finasteride	5 alpha reductase inhibitor, androgen receptor antagonist, steroid 5alpha-reductase inhibitor	BRD-K01095011	SRD5A2, SRD5A1, AKR1D1, AR		99.64	-89.39	27.42	-44.65	39.33	-11.76	-40.23	50.32	-40.38	-1.07777777777778
erythromycin	NFkB pathway inhibitor, 50S ribosomal subunit inhibitor, motilin receptor agonist, RPLV inhibitor	BRD-K39746403	CYP3A4, MLNR		60.61	22.81	-81.36	41.13	-99.01	53.72	17.48	-36.53	10.77	-1.15333333333333
butabindide	tripeptidyl peptidase inhibitor	BRD-A58157837	TPP2		30.33	17.37	-39.53	-44.85	50.07	-91.24	30.06	91.12	-54.03	-1.18888888888889
SB-206553	serotonin receptor antagonist, serotonin receptor partial agonist	BRD-K36395411	HTR2B, HTR2C, HTR1A, HTR2A		-12.24	34.59	-83.12	-23.05	85.59	98	-78.2	-31.23	NA	-1.2075
bosutinib	src inhibitor, Abl kinase inhibitor, Bcr-Abl kinase inhibitor, apoptosis stimulant, STAT inhibitor	BRD-K99964838	ABL1, SRC, BCR, CAMK2G, LYN, CAMK1D, CDK2, FRK, FYN, HCK, MAP2K1, MAP2K2, MAP3K2, MAP4K5, STK10, STK24, STK4, TNK2, TXK	SRC inhibitor	-40.74	42.11	-16.42	-93.9	-99.71	99.87	98.87	-90.52	89.43	-1.22333333333333
AM-580	RAR agonist, retinoid receptor agonist	BRD-K06854232	RARA	Retinoid receptor agonist	99.94	15.82	-36.48	-55.17	-92.08	77.69	34.09	-82.31	26.64	-1.31777777777778
niridazole	oogenesis inhibitor, spermatogenesis inhibitor	BRD-K53123955			68.36	-41.79	-76.91	33.58	16.7	-75.33	18.07	46.4	NA	-1.365
diltiazem	L-type calcium channel blocker, calcium channel antagonist, calcium channel blocker	BRD-K24023109	CACNA1C, CACNA1S, CACNA2D1, CACNG1, CYP3A5, CYP3A7, HTR3A, KCNA5		96.64	-34.54	-29.86	35.18	65.11	-41.57	8.7	-21.5	-90.58	-1.38
isoxicam	cyclooxygenase inhibitor	BRD-A75552914	PTGS1, PTGS2		-34.35	57.77	-18.56	12.63	99.71	51.55	-32.24	-57.03	-91.95	-1.38555555555556
triamcinolone	antiinflammatory agent, corticosteroid agonist, corticosteroid binding globulin binder, corticosteroid hormone receptor agonist, cytochrome P450 inhibitor, glucocorticoid receptor agonist, immunosuppressant, immunosuppressive agent	BRD-K53790871	NR3C1, CYP3A5, CYP3A7, SERPINA6	Glucocorticoid receptor agonist	-57.71	79.89	-54.54	69.16	-43.15	46.07	-62.03	11.18	NA	-1.39125
U-46619	thromboxane receptor agonist	BRD-K18757346	PTGDR, PTGDR2, PTGER1, PTGER2, PTGER3, PTGER4, PTGFR, PTGIR, TBXA2R		11.91	-95.11	89.74	-33.67	-66.46	18.93	-31.74	18.26	75.45	-1.41
morphothebaine	adrenergic receptor inhibitor	BRD-K32412559			-37.76	-31.63	38.26	-71.13	97.92	-50.06	44.96	22.48	-25.86	-1.42444444444444
benzamil	epithelial sodium channel blocker	BRD-K97688263	PKD2L1, SCNN1A, SCNN1B, SCNN1G, ASIC1, SCNN1D, SLC8A1		93.24	-83.14	-33.64	-25.12	55.49	-32.06	-33.46	47.26	NA	-1.42875
terbinafine	fungal squalene monooxygenase inhibitor, squalene epoxidase inhibitor, steroid sulfatase inhibitor	BRD-K68132782	CYP2C19, CYP2C8, SQLE		49.16	87.47	-32.32	-89.5	92.29	-87.73	24.09	-55.26	NA	-1.475
quinethazone	diuretic	BRD-A59303141	CA1, CA2, SLC12A1, SLC12A2, SLC12A3	Na-K-Cl transporter inhibitor	96.63	-45.87	83.94	-50.76	-20.14	-45.71	-13.34	-16.55	NA	-1.475
diclofenac	cyclooxygenase inhibitor	BRD-K08252256	PTGS1, PTGS2, AKR1C3, ALOX5, ASIC1, ASIC3, CYP2C8, KCNQ2, KCNQ3, PLA2G2A, PPARG, SCN4A		16.96	35.76	-24.01	-41.76	-45.62	66.52	-88.16	33.28	33.62	-1.49
enalapril	angiotensin converting enzyme inhibitor, angiotensin receptor blocker	BRD-K44497846	ACE		-26.9	-20.31	40.77	52.17	-81.44	-39.56	70.76	-7.62	NA	-1.51625
bisphenol-a	synthetic compound with hormone-like properties	BRD-A16694057	AR, ESR2, ESRRG, PPARG		-92.22	46.25	-57.67	-28.05	38.16	-28.35	-12.32	59.64	60.77	-1.53222222222222
anastrozole	aromatase inhibitor	BRD-K52172416	CYP19A1		-27.65	-59.16	-26.99	-27.73	-71.28	55.9	-24.79	92.17	75.34	-1.57666666666667
ZM-306416	Src and Abl inhibitor, vascular endothelial growth factor receptor 1 (VEGFR1) inhibitor	BRD-K41337261	FLT1, KDR, EGFR, FLT4	SRC inhibitor, VEGFR inhibitor	46.43	16.29	-90.9	-28.74	99.8	-96.09	-27.24	33.42	32.72	-1.59
laudanosine	central nervous system agent	BRD-A24817035			-40.4	11.53	-22.9	-6.36	51.06	-52.58	-30	76.68	NA	-1.62125
streptozotocin	DNA alkylating drug	BRD-A25576662	SLC2A2		30.32	60.18	-96.53	-43.99	-43.82	-65.6	46.52	99.94	NA	-1.6225
LM-1685	cyclooxygenase inhibitor	BRD-K51941867	PTGS2		99.64	51.18	-67.02	-45.69	41.85	-40.28	-48.56	-4.89	NA	-1.72125
SYK-inhibitor	syk inhibitor	BRD-K30189597	SYK		-59.01	-60.1	37.34	16.96	92.15	-99.85	41.66	54.28	-39.09	-1.74
gedunin	HSP inhibitor	BRD-A17819071	HSP90AA1		-24.24	50.97	-49.14	NA	26.84	56.76	35.97	-25.29	-85.8	-1.74125
venlafaxine	serotonin reuptake inhibitor, adrenergic transmitter uptake inhibitor, norepinephrine reuptake inhibitor, norepinephrine reputake inhibitor, serotonin uptake inhibitor	BRD-A51714012	SLC6A2, SLC6A4, CYP2C19, SLC6A3		32.1	98.31	52.55	-37.42	-85.21	17.75	-82.85	26.45	-37.39	-1.74555555555555
balsalazide	cyclooxygenase inhibitor, prostanoid receptor inhibitor, thromboxane receptor antagonist	BRD-K41410256	PTGS1, PTGS2, ALOX5, PPARG		64.85	-85.55	-68.14	36.61	22.47	30.81	-45.05	99.73	-71.63	-1.76666666666667
levonorgestrel	estrogen receptor agonist, glucocorticoid receptor antagonist, progesterone receptor agonist, progesterone receptor antagonist	BRD-K35189033	PGR, AR, CYP2E1, ESR1, SRD5A1		37.22	-96.63	-19.51	99.61	-82.59	43.88	-22.72	-20.81	45.26	-1.81
MAZ-51	VEGFR inhibitor	BRD-K95655893	FLT4		95.59	99.96	-98.61	-98.69	20.26	39.36	26.37	-99.67	NA	-1.92875
pravastatin	HMGCR inhibitor	BRD-A11170096	HMGCR, SLCO1B1		11.47	-29.32	43.37	-42.21	50.81	36.94	-78	-8.9	NA	-1.98
AM-92016	glutamate receptor antagonist, ionotropic glutamate receptor antagonist, time-dependent delayed rectifier potassium current blocker	BRD-A11813248	GRIN1, GRIN2B		71.91	-64.95	-61.25	12.65	47.96	31.36	86.17	-94.3	-47.58	-2.00333333333333
bimatoprost	prostanoid receptor agonist	BRD-A87848830	PTGFR, AKR1C3, PTGER1, PTGER3		71.48	-83.91	-92.07	-29.09	82.63	99.93	-29.83	-35.35	NA	-2.02625
ipsapirone	serotonin receptor agonist	BRD-K90574421	HTR1A		-22.52	49.84	42.74	-45.8	-32.18	37.59	-15.72	-30.18	NA	-2.02875
AZD-6482	PI3K inhibitor	BRD-K58772419	PIK3CD, PIK3CG, PIK3CA, PIK3CB	PI3K inhibitor	-21.43	-100	-27.97	99.78	75.28	43.51	-29.26	-86.33	27.83	-2.06555555555556
BRD-K17693482	potassium channel activator	BRD-K17693482			25.29	-53.18	50.48	32.42	86.3	14.1	-44	-96.87	-33.24	-2.07777777777778
pyridine-2-aldoxime	acetylcholinesterase inhibitor	BRD-K10016611	ACHE, BCHE		-88.53	-19.17	77.38	-23.7	-40.87	-43.07	77.71	43.56	NA	-2.08625
tropanyl-3,5-dimethylbenzoate	serotonin receptor antagonist	BRD-A84389633			36.15	-95.6	43.88	-22.17	-88.53	-21.31	94.02	9.14	25.48	-2.10444444444444
L-745870	dopamine receptor antagonist	BRD-K05528470	DRD4, DRD1, DRD2, DRD3, HTR1A, HTR2A, HTR6, HTR7		-6.65	71.56	-26.23	16.44	-88.42	86.49	-34.48	-13.41	-24.83	-2.17
hyperoside	glucosidase inhibitor, free radical scavenger	BRD-K84955386	ACE, AKR1B1, GAA		57.14	-97.44	-16.94	76.06	64.97	NA	-27.04	-71.95	NA	-2.17142857142857
norethisterone	ovulation inhibitor	BRD-A39415247	PGR	Progesterone receptor agonist	11.18	-97.68	50.2	46.03	-65.69	89.04	-65.06	51.94	-39.69	-2.19222222222222
quinapril	angiotensin converting enzyme inhibitor	BRD-K72222507	ACE		29.29	82.18	-53.86	-19.34	-52.42	21.14	15.21	32.41	-74.66	-2.22777777777778
isorotenone	mitochondrial complex I inhibitor, NADH-ubiquinone oxidoreductase (Complex I) inhibitor	BRD-K06198550	MT-ND1		-16.74	18.23	-36.21	-86.02	97.89	95.34	44.77	-96.25	-42.09	-2.34222222222222
testosterone	androgen receptor (AR) agonist, androgen receptor agonist, testosterone receptor agonist	BRD-A48720949	AR, CYP19A1, CYP2C19, CYP2C8, CYP3A5	Androgen receptor modulator	80.02	-99.04	-33.39	-35.04	-14.58	13.28	-21.96	46.76	42.83	-2.34666666666667
BD-1047	alpha receptor antagonist, sigma receptor antagonist	BRD-K36864847	SIGMAR1		46.03	17.99	55.36	-12.21	79.28	-85.68	-49.1	-13.66	-59.94	-2.43666666666667
SDZ-WAG-994	adenosine receptor agonist	BRD-A31007383	ADORA1		26.54	-93.39	-76.47	-22.82	23.97	26.63	-20.66	32.59	81.25	-2.48444444444444
cediranib	VEGFR inhibitor, KIT inhibitor, angiogenesis inhibitor, VEGFR antagonist	BRD-K86930074	KDR, FLT1, FLT4, KIT, PDGFRB, CSF1R, FLT3, PDGFRA	PDGFR/KIT inhibitor, VEGFR inhibitor	-93.65	-96.87	-27.03	-92.44	97.1	99.43	98.72	48.83	-56.65	-2.50666666666667
GR-89696	opioid receptor agonist	BRD-A93659613	OPRK1		-15.25	-91.78	4.43	81.69	-93.44	76.7	10.57	24.61	-20.32	-2.53222222222222
baeomycesic-acid	lipoxygenase inhibitor	BRD-K40742111			-8.21	-77.9	NA	NA	35.13	40.66	NA	NA	NA	-2.58
XAV-939	PARP inhibitor, TNKS inhibitor	BRD-K12762134	TNKS, TNKS2		99.13	-24.32	-57.42	-24.88	-18.08	-95.15	-41.01	58.19	80.24	-2.58888888888889
GW-583340	EGFR inhibitor, epidermal growth factor receptor (EGFR) inhibitor, ErbB2 tyrosine kinase inhibitor, receptor tyrosine protein kinase inhibitor	BRD-K79930101	EGFR, ERBB2		95.47	49.68	-92.78	-79.32	-42.28	-84.75	72.31	30.46	27.85	-2.59555555555555
chelidonine	tubulin polymerization inhibitor	BRD-K32828673		Tubulin inhibitor	24.44	99.93	-72.66	-42.25	30.94	70.87	-60.27	-71.78	NA	-2.5975
ropivacaine	membrane integrity inhibitor, potassium channel antagonist, sodium channel blocker	BRD-K50938786	SCN10A, SCN9A		-12.34	30.63	-18.64	14.6	-54.91	-50.54	9.37	84.09	-25.73	-2.60777777777778
helveticoside	ATPase inhibitor	BRD-A63998256	ATP1A1	ATPase inhibitor	25.46	-45.79	34.48	-79.86	91.14	-57.13	-79.66	90.42	NA	-2.6175
benperidol	dopamine receptor antagonist	BRD-K79425933	DRD2		-25.43	40.72	25.28	99.59	-28.41	-66.98	-43.83	31.45	-56.14	-2.63888888888889
tacrolimus	calcineurin inhibitor, FK506-binding protein inhibitor, immunosuppressant, insulin expression inhibitor, interleukin receptor antagonist, macrolide calcineurin inhibitor, rotamase inhibitor, T cell inhibitor	BRD-K65261396	FKBP1A, CYP3A5, CYP3A7		78.99	13.48	56.88	-53.12	44.82	-36.21	-97.6	-43.77	12.4	-2.68111111111111
quinpirole	dopamine receptor agonist	BRD-A85280935	DRD2, DRD3, DRD4, DRD1, HTR1A, HTR2A, HTR2B, HTR2C		-70.55	99.96	-16.61	-94.48	92.68	-38.34	31.7	-25.9	NA	-2.6925
RS-102895	CC chemokine receptor antagonist, CCR antagonist	BRD-K83063356	CCR2		32.63	93.44	19.9	-52.12	18.28	38.55	-91.21	-81.04	NA	-2.69625
mianserin	serotonin receptor antagonist, tetracyclic antidepressant	BRD-A19661776	HTR2A, HTR2C, ADRA1A, ADRA1B, ADRA1D, HRH1, HTR2B, HTR6, HTR7, ADRA2A, ADRA2B, ADRA2C, DRD1, DRD2, DRD3, DRD5, HRH2, HRH4, HTR1A, HTR1F, OPRK1, SLC6A2, SLC6A3, SLC6A4		44.98	-6.26	-45.89	42.19	-10.43	15.12	-94.79	-49.07	79.83	-2.70222222222222
beclometasone	glucocorticoid receptor agonist, corticosteroid hormone receptor agonist, immunosuppressant	BRD-K97810537	NR3C1, CYP3A5, GPR97, SERPINA6	Glucocorticoid receptor agonist	21.92	21.15	69.45	32.97	-59.73	-98.64	80.33	-37.3	-54.71	-2.72888888888889
pifithrin-alpha	TP53 inhibitor	BRD-K66874953	TP53		90.39	86.9	28.29	-18.12	96.12	-70.53	-47.29	-97.69	-92.64	-2.73
JAK3-inhibitor-V	JAK inhibitor	BRD-K95676198	JAK3		-24.47	-41.83	36.58	-7.49	36.88	-7.38	33.8	41.53	-92.23	-2.73444444444444
WZ-3146	EGFR inhibitor, epidermal growth factor receptor (EGFR) inhibitor	BRD-K73293050	EGFR		-96.46	67.69	-35.06	-99.16	95.81	20.46	98.72	-97.35	20.6	-2.75
L-690330	inositol monophophatase inhibitor	BRD-K28470988	IMPA1		47.33	80.46	-75.08	-42.98	-69.38	-92.87	-36.23	92.05	71.85	-2.76111111111111
I-OMe-AG-538	inhibitor of insulin growth factor 1 receptor protein tyrosine kinase	BRD-K35377380			80.9	13.56	-50.5	95.4	-86.54	-45.78	56.97	-86.1	NA	-2.76125
thioperamide	histamine receptor antagonist, histamine receptor inverse agonist	BRD-A85424553	HRH3, HRH4		-20.22	22.7	95.48	11.36	-13.16	13.45	-50.21	-23.36	-60.96	-2.76888888888889
BMY-14802	sigma receptor antagonist, glutamate receptor antagonist, serotonin receptor agonist	BRD-A15435692	HTR1A, SIGMAR1	Sigma receptor antagonist	61.06	81.68	-24.76	-46.72	67.42	-66.6	72.66	-71.5	-98.33	-2.78777777777778
BU-226	imidazoline 2 receptor ligand	BRD-K56115039		Imidazoline ligand	14.86	-37.81	88.94	52.03	-92.63	-95.51	33.17	14.64	NA	-2.78875
nemonapride	dopamine receptor antagonist, serotonin receptor agonist	BRD-A66927094	DRD2, DRD3, DRD4		71.25	-32.62	21.31	45.47	-46.05	-34.63	-75.9	49.31	-23.44	-2.81111111111111
fludrocortisone	glucocorticoid receptor agonist, mineralocorticoid receptor agonist	BRD-A38749782	NR3C2, AR, NR3C1	Glucocorticoid receptor agonist	-25.67	-27.86	60.15	-93.79	37.85	42.41	18.16	-33.85	NA	-2.825
BRD-K20401833	ROR inverse agonist	BRD-K20401833	RORA		-9.36	-20.31	-11.88	15.01	-30.99	94.54	-43.25	70.4	-90.3	-2.90444444444444
yohimbine	adrenergic receptor antagonist	BRD-A51410489	ADRA2A, ADRA2C, ADRA2B, HTR1A, HTR1B, HTR1D, HTR2B, DRD2, DRD3, HTR1E, HTR1F, HTR2A, HTR2C, HTR5A, HTR7, KCNJ1, KCNJ10, KCNJ11, KCNJ12, KCNJ14, KCNJ15, KCNJ8		70.49	-51.19	32.27	-8.06	5.94	-91.51	44.07	-52.89	24.73	-2.90555555555556
brivanib	alcohol dehydrogenase inhibitor, FGFR inhibitor, fibroblast growth factor receptor (FGFR) inhibitor, vascular endothelial growth factor receptor (VEGFR) inhibitor, VEGFR inhibitor	BRD-K28428262	FGFR1, KDR, FLT1, CYP3A4, FGFR2, FGFR3, FLT4, KCNH2	FGFR inhibitor	-42.38	-28.69	-89.75	11.53	48.44	99.88	-63.24	-16.56	54.55	-2.91333333333333
propofol	membrane integrity inhibitor, membrane permeability inhibitor, TRPV agonist	BRD-K82255054	CYP2B6, FAAH, GABRA1, GABRA2, GABRA3, GABRA4, GABRA5, GABRA6, GABRB1, GABRB2, GABRB3, GABRD, GABRE, GABRG1, GABRG2, GABRG3, GABRP, GABRQ, SCN2A, SCN4A, TRPV1		-35.16	75.01	-34.06	54.8	-66.41	-52.52	-33.18	35.66	29.56	-2.92222222222222
n-formylmethionylalanine	macrophage activator	BRD-A61470182			72.71	-10.82	99.93	24.04	-18.42	-38.33	-74.52	-78.23	NA	-2.955
sotalol	adrenergic receptor antagonist, polarization inhibitor, potassium channel antagonist	BRD-A33168282	ADRB1, ADRB2, KCNH2		83.79	-85.67	25.51	42.69	-84.37	81.58	-64.47	-22.8	NA	-2.9675
trapidil	calcium channel antagonist, PDGFR tyrosine kinase receptor inhibitor, platelet aggregation inhibitor, protein kinase activator	BRD-K95763993	PDGFRA		69.57	-23.07	41.51	-19.6	10.07	-87.13	49.78	-32.36	-35.55	-2.97555555555556
fluvoxamine	selective serotonin reuptake inhibitor (SSRI), serotonin reuptake inhibitor, serotonin uptake inhibitor	BRD-K31534764	SLC6A4, CYP2C19		95.47	-68.09	15.9	-53.64	43.63	NA	-64.93	10.51	NA	-3.02142857142857
erythrosine	food coloring agent	BRD-K14920963			-6.84	-10.78	21.68	26.49	24.06	77.71	-75.94	-61	-23.04	-3.07333333333333
ZK-756326	CC chemokine receptor ligand	BRD-K56403959	CCR8		-59.36	61.38	-29.17	-72.7	54.95	30.6	47.98	-58.52	NA	-3.105
pazufloxacin	topoisomerase inhibitor	BRD-K66412701			84.12	-16.51	-40.69	-43.47	-61.13	NA	-25.8	81.28	NA	-3.17142857142857
temefos	cholinesterase inhibitor	BRD-K51805276			50.32	-22.99	-33.28	9.72	33.65	37.16	-32.86	-49.89	-20.5	-3.18555555555556
dilazep	adenosine reuptake inhibitor, calcium channel antagonist, platelet aggregation inhibitor	BRD-K48722258	SLC29A1, CACNA1C		-73.64	58.35	75.26	74.51	-44.67	-54.15	-97.23	35.99	NA	-3.1975
aniracetam	glutamate receptor agonist	BRD-K88611939	DRD2, GRIA1, GRIA2, GRIA3, HTR2A, GRIA4		99.96	17.41	-21.85	-93.96	-73.52	18.64	63.7	-18.07	-21.18	-3.20777777777778
roquinimex	T cell inhibitor, T cell stimulant, tumor necrosis factor receptor antagonist	BRD-K03384561			66.67	-54.4	-19.35	-32.95	31.85	99.97	-43.09	-17.15	-60.47	-3.21333333333333
nilutamide	androgen receptor antagonist, RNA directed RNA polymerase inhibitor	BRD-K23566484	AR, CYP2C19		-20.12	-8.82	69.45	47.22	99.96	-97.19	-29.29	-39.58	-50.99	-3.26222222222222
nateglinide	insulin secretagogue, ATP-sensitive potassium channel antagonist, meglitinide, sulphonylurea receptor activator	BRD-K84658672	ABCC8, KCNJ11, CYP3A4, INS, KCNJ10, PPARG		38.47	-87.04	51.86	-52.24	-99.61	94.49	62.66	36.7	-74.69	-3.26666666666667
phenylbutazone	cyclooxygenase inhibitor, platelet aggregation inhibitor, prostanoid receptor inhibitor	BRD-K10843433	PTGS2, PTGS1, PTGIS		99.93	-84.87	-99.91	43.33	-37.31	-10.18	-55.03	58.45	56.07	-3.28
clofibric-acid	PPAR receptor agonist	BRD-K19111024	PPARA		-44.6	-96.63	66.27	61.45	92.08	-64.29	76.75	-30.33	-90.3	-3.28888888888889
CGP-20712	adrenergic receptor antagonist	BRD-A31575449	ADRB1, ADRB3		-50.53	-11.91	53.05	52.34	-15.96	34.28	-89.54	-46.63	45.24	-3.29555555555556
nicotinamide	oxidoreductase stimulant, protein synthesis stimulant	BRD-K28912512	PARP1, AOX1, BST1, CYP2E1, LDHA, SIRT5		23.54	-9.69	-58.26	53.99	-37.21	-78.81	-45.15	26.48	94.73	-3.37555555555555
BRD-K76425766	metalloproteinase inhibitor	BRD-K76425766			98.72	34.27	27.74	58.78	-91.49	-26.75	-46.95	-81.65	NA	-3.41625
gavestinel	glutamate receptor antagonist, glycine receptor antagonist	BRD-K49890030	GLRB		-26.27	-11.53	85.31	-80.72	-11.38	19.38	-23.9	85.74	-67.74	-3.45666666666667
U-0126	MEK inhibitor, JAK inhibitor, MAP kinase inhibitor	BRD-K91701654	AKT1, CHEK1, GSK3B, JAK2, LCK, MAP2K1, MAP2K2, MAP2K7, MAPK1, MAPK11, MAPK12, MAPK14, MAPK8, PRKCA, RAF1, ROCK1, RPS6KB1, SGK1		-28.99	-20.49	78.68	-15.02	35.28	37.21	23.21	-99.89	-41.98	-3.55444444444444
BRD-A94297859	XIAP inhibitor	BRD-A94297859	XIAP		98.03	35.64	38.78	-6.09	40.85	-94.31	-99.12	17.77	-64.03	-3.60888888888889
ST-638	tyrosine kinase inhibitor	BRD-K51476772			99.24	-22.44	4.55	-23.92	-74.98	-43.42	-9.58	40.98	NA	-3.69625
PU-H71	HSP inhibitor	BRD-K36529613	HSP90AA1	HSP inhibitor	-99.02	-99.8	-25.15	-46.4	-41.47	48.1	93.76	99.84	36.79	-3.70555555555555
loreclezole	GABA receptor agonist	BRD-K28137194	GABRB2, GABRB3		53.01	-20.93	-47.65	-5.55	19.37	-58.17	-26.55	20.74	32.05	-3.74222222222222
cyanopindolol	adrenergic receptor antagonist	BRD-K40965114	HTR1D		-23.77	33.44	16.47	50.7	-37.85	-33.8	-5.82	-29.64	NA	-3.78375
AZ-628	RAF inhibitor	BRD-K05804044	BRAF, RAF1	RAF inhibitor	-75.84	80.19	-40.98	-79.03	73.13	45.01	-41.96	44.7	-39.62	-3.82222222222222
butoconazole	cell wall synthesis inhibitor, sterol demethylase inhibitor	BRD-A16665823			18.82	-94.12	40.74	-33.25	32.12	99.16	74.83	-83.86	-89.67	-3.91444444444445
Y-27632	ROCK inhibitor, calcium sensitizer, leucine rich repeat kinase inhibitor	BRD-A58280226	ROCK1, ROCK2, LRRK2, PKIA, PKN2, PRKACA, PRKCE		24.56	-88.79	17.87	98.89	-17.64	-57.12	-71.57	96.52	-38.5	-3.97555555555556
erythromycin	NFkB pathway inhibitor, 50S ribosomal subunit inhibitor, motilin receptor agonist, RPLV inhibitor	BRD-K63550407	CYP3A4, MLNR		63.48	9.04	51.59	11.18	-16.06	16.12	-25.49	-47.92	-98.16	-4.02444444444444
ascorbyl-palmitate	antioxidant	BRD-A14985772			16.39	93.35	-70.46	-40.72	-84.55	-32.19	64.41	65.34	-47.85	-4.03111111111111
ranolazine	fatty acid oxidation partial inhibitor, Sodium Channel Blockers, sodium channel blocker	BRD-A97674275	SCN9A, SCN10A, SCN5A, SLC22A2		91.46	-50.24	20.44	-65.05	-66.88	-15.71	-41.33	28.2	62.79	-4.03555555555556
ZM-447439	Aurora kinase inhibitor	BRD-K72703948	AURKA, AURKB	Aurora kinase inhibitor	32.39	-23.64	-88.05	-38.59	91.4	91.18	97.37	-99.72	-98.73	-4.04333333333333
cosmosiin	cytochrome P450 inhibitor	BRD-K13642330			-52.13	-80.29	NA	NA	97.76	18.35	NA	NA	NA	-4.0775
KIN001-242	protein kinase inhiibor	BRD-K24859147	RPS6KA3		51.98	-99.76	-64.82	37.07	30.84	-91.97	65.56	73.19	-39.1	-4.11222222222222
sulfafurazole	endothelin receptor antagonist, FOLP inhibitor	BRD-K50859149		Dihydrofolate reductase inhibitor	13.72	15.18	32.88	-64.88	-67.34	52.1	29.71	-20.61	-27.95	-4.13222222222222
QW-BI-011	histone lyinse methyltransferase inhibitor	BRD-K72264770	EHMT2		24.48	22.7	-65.03	-14.04	50.81	73.53	-39.63	-86.22	NA	-4.175
GSK-0660	PPAR receptor inhibitor	BRD-K98684188	PPARD		33.87	-65.48	-73.98	57.34	-34.4	55.27	-43.76	-53.15	86.53	-4.19555555555556
enalaprilat	angiotensin converting enzyme inhibitor	BRD-K99447003	ACE		72.54	62.92	-8.13	-90.16	90.09	NA	-99.2	-57.49	NA	-4.20428571428571
HNHA	HDAC inhibitor	BRD-K76698671	HDAC1		42.23	41.18	-35.72	10.78	38	98.91	-86.51	-47.28	-99.55	-4.21777777777778
varenicline	acetylcholine receptor partial agonist	BRD-K18855837	CHRNA4, CHRNA3, CHRNA6, CHRNA7, CHRNB2		-65.33	-52.91	-76.15	16.8	96.24	70.42	-44.84	21.12	NA	-4.33125
BRD-K79511609	adenosine receptor agonist	BRD-K79511609	ADORA1, ADORA2A, ADORA2B		-82.27	99.89	-47.96	15.02	58.76	NA	-58.11	-15.65	NA	-4.33142857142857
epigallocatechin	AP inhibitor, aromatase inhibitor, bacterial efflux pump inhibitor, beta amyloid aggregation inhibitor, beta amyloid protein neurotoxicity inhibitor, beta secretase inhibitor, DNA gyrase inhibitor, dual specificity tyrosine-(Y)-phosphorylation regulated kinase inhibitor, enoyl-(acyl-carrier protein) reductase Fabl inhibitor, fatty acid synthase inhibitor, HCV inhibitor, indoleamine 2,3-dioxygenas…	BRD-K55591206	FASN, APP, BACE1, CYP19A1, DYRK1A, ELANE, ENOX2, EP300, IDO1, KAT2B, KDR, MMP14, MMP2, PPARA, PREP, SLC5A1		-50.34	61.91	-70.98	36.32	-99.13	30.48	-21.5	78.47	NA	-4.34625
GBR-12935	dopamine uptake inhibitor	BRD-K50135270	AGTR1, SLC6A3		6.65	37.22	48.21	-20.85	6.9	31.05	-98.94	-13.38	-36.68	-4.42444444444444
protein-tyrosine-phosphatase-inhibitor-IV	tyrosine phosphatase inhibitor	BRD-K02581333	PTPN1, PTPN11		-87.23	-38.27	-99.41	70.72	99.45	-85.15	98.9	-43.06	44.1	-4.43888888888889
pirenperone	serotonin receptor antagonist	BRD-K25224017	HTR2A, HTR7		22.57	-99.72	-23.76	24.48	-45.49	83.64	69.34	-16.65	-54.47	-4.45111111111111
CITCO	constitutive androstane receptor (CAR) agonist	BRD-K53263234	NR1I3		10.18	58.95	40.55	-49.26	-98.05	29.69	-8.45	-19.3	NA	-4.46125
metergoline	dopamine receptor agonist, serotonin receptor antagonist, prolactin inhibitor	BRD-K56699285	DRD2, HTR1A, HTR1B, HTR1D, HTR1E, HTR1F, HTR2A, HTR2B, HTR2C, HTR5A, HTR6, HTR7		34.05	-47.99	-20.33	29.82	-91.81	33.9	22.09	28.45	-28.44	-4.47333333333333
hexylcaine	sodium channel blocker	BRD-A97730597	SCN5A, SCN10A		20.36	-90.98	-20.21	-33.25	22.8	-42.96	29.16	37.29	37.41	-4.48666666666667
prednisolone	glucocorticoid receptor agonist	BRD-A78391468	NR3C1, NR3C2, SERPINA6	Glucocorticoid receptor agonist	52.96	92.16	-91.33	-89.31	-15.15	-98.1	54.67	-41.74	94.82	-4.55777777777778
tipifarnib-P2	farnesyltransferase inhibitor, angiogenesis inhibitor, apoptosis stimulant	BRD-K62965247	FNTA, FNTB		60.27	79.31	-68.24	-77.68	92.85	-30.01	-96.34	-99.67	97.89	-4.62444444444445
alverine	smooth muscle relaxant	BRD-K89055274	HTR1A		-86.96	50.67	94.94	-48.61	-30.93	8.96	-32.07	53.39	-51.25	-4.65111111111111
estradiol-benzoate	contraceptive agent	BRD-A36066264	ESR1	Estrogen receptor agonist	4.41	-98.36	-20.42	6.85	99.94	99.88	-10.99	-33.16	-90.01	-4.65111111111111
alprazolam	GABA benzodiazepine site receptor agonist, benzodiazepine receptor agonist	BRD-K32398298	GABRA1, GABRA2, GABRA3, GABRA5, CYP3A5, GABRA4, GABRA6, GABRB1, GABRB2, GABRB3, GABRD, GABRE, GABRG1, GABRG2, GABRG3, GABRP, GABRQ		-56.28	-39.24	99.89	32.47	54.04	NA	-81.01	-42.47	NA	-4.65714285714286
entecavir	DNA directed DNA polymerase inhibitor, DNA polymerase inhibitor, DNA replication inhibitor, reverse transcription inhibitor, transcription inhibitor	BRD-K08206212		Reverse transcriptase inhibitor	77.64	22.96	-86.89	-40.56	41.19	-26.68	-90.28	98.48	-38	-4.68222222222222
budesonide	glucocorticoid receptor agonist, glucocordicoid receptor antagonist, immunosuppressant	BRD-A60571864	NR3C1, CYP3A5, CYP3A7		16.36	12.61	89.32	-94.57	-79.94	-98.64	53.73	29.73	28.93	-4.71888888888889
RHC-80267	triacylglycerol lipase inhibitor	BRD-K56047318	DAGLA, DAGLB, LIPC, LIPE, LIPG		-39.06	-12.94	-18.65	22.64	59.1	11.35	-85.36	79.15	-58.72	-4.72111111111111
GW-441756	growth factor receptor inhibitor, leucine rich repeat kinase inhibitor	BRD-K28178212	LRRK2, NTRK1		32.51	-99.87	17.02	-18.33	65.33	-44.57	-29.33	-11.82	46.04	-4.78
flavoxate	acetylcholine receptor antagonist	BRD-K47639036	CHRM1, CHRM2		23.04	5.97	-11.45	8.91	77.34	-19.84	-37.5	-46.04	-43.63	-4.8
dipropyl-5ct	serotonin receptor agonist	BRD-K32645441	HTR1B, HTR1D, HTR1F, HTR7		46.35	-72.22	53.38	-89.99	-47.1	99.66	-39.42	-21.52	27.31	-4.83888888888889
iloprost	platelet aggregation inhibitor, prostanoid receptor agonist, prostacyclin analog	BRD-A45664787	PTGIR, PTGER1, PTGER2, PDE4A, PDE4B, PDE4C, PDE4D, PLAT, PTGDR, PTGER3, PTGER4, PTGFR, TBXA2R		-14.49	61.31	-37.09	-73.39	-35.12	50.5	26.19	-10.42	-11.14	-4.85
megestrol	progesterone receptor agonist, DNA inhibitor, HegG2 inhibitor	BRD-K12002134	PGR	Progesterone receptor agonist	-59.22	-69.27	22.38	36.11	-36.62	-70.47	41.22	96.95	NA	-4.865
IB-MECA	adenosine receptor agonist, granulocyte colony stimulating factor agonist	BRD-A48809242	ADORA3, ADORA1, ADORA2A, ADORA2B	Adenosine receptor agonist	24.66	90.54	-32.21	-31.05	35.74	-39.71	-32.64	-54.52	NA	-4.89875
CP-55940	cannabinoid receptor agonist, CC chemokine receptor antagonist	BRD-A03816571	CNR1, CNR2, CXCR4, GPR55		95.33	-26.6	87.57	-21.66	99.68	-47.86	-54.96	-98.56	-77.18	-4.91555555555556
ganciclovir	DNA directed DNA polymerase inhibitor, DNA polymerase inhibitor, DNA synthesis inhibitor	BRD-K22662435		DNA polymerase inhibitor	12.84	14.4	-77.5	35.56	-47.08	-59.54	12.66	69.14	NA	-4.94
TFMPP	serotonin receptor agonist, serotonin receptor antagonist	BRD-K94887716			8.13	15.38	-92.36	53.69	89.94	NA	-34.43	-75.21	NA	-4.98
estrone	estrogen receptor agonist, estrogenic hormone	BRD-A37959677	ESR1, ESR2		-34.23	36.9	78.42	-32.59	38.97	47.27	-99.81	-74.78	NA	-4.98125
NNC-711	GAT inhibitor	BRD-K42221274	SLC6A1, SIGMAR1		-10.69	66.89	-55.67	28.74	33.61	-72.81	35.8	-13.48	-57.53	-5.01555555555556
pifithrin	interleukin receptor antagonist	BRD-K31792052			51.36	17.44	69.5	44.13	-94.69	-85.14	87.84	-99.68	-36.07	-5.03444444444444
kitasamycin	protein synthesis inhibitor	BRD-K96134740			97.66	53.5	-6.22	-31.3	-37.01	NA	-37.02	-75.38	NA	-5.11
bromocriptine	dopamine receptor agonist, dopamine receptor antagonist, prolactin secretion inhibitor	BRD-A80151636	DRD2, ADRA2A, ADRA2B, ADRA2C, DRD1, DRD3, DRD4, DRD5, HTR1A, HTR1B, HTR1D, HTR2A, HTR2B, HTR2C, ADRA1A, ADRA1B, ADRA1D, HTR6, HTR7, PRL		53.13	29.25	-92.7	15.09	38.03	-57.43	15.99	-85.36	37.58	-5.15777777777778
ritanserin	serotonin receptor antagonist	BRD-K40887525	HTR2A, HTR2C, HTR2B, ADRA1A, ADRA1B, ADRA1D, HTR1A, HTR1B, HTR1D, HTR5A, HTR6, HTR7		82.93	-52.24	4.98	-28.22	20.26	-85.54	99.11	-68.94	-18.76	-5.15777777777778
iodophenpropit	histamine receptor antagonist, histamine receptor inhibitor, ionotropic glutamate receptor antagonist	BRD-K51918615	HRH3, HRH4, GRIN2B		-49.92	-73.21	-30.54	-27.43	93.81	-75.64	99.88	-34.35	50.46	-5.21555555555556
SEW-2871	lysophospholipid receptor agonist	BRD-K15601958	S1PR1		-87.44	60.63	-76.01	99.51	75.07	-24.13	-31.39	34.27	-97.54	-5.22555555555556
ropinirole	dopamine receptor agonist, dopamine receptor modulator	BRD-K15933101	DRD2, DRD3, ADRA2A, ADRA2B, ADRA2C, DRD1, DRD4, DRD5, HTR1A, HTR1B, HTR1D, HTR2A, HTR2B, HTR2C		14.35	12.46	-40.89	36.96	-50.24	-73.45	68.63	-32.18	17.2	-5.24
TAS-301	voltage-independent calcium influx blocker	BRD-K55454768	CAMK2A		19.29	-13.11	32.04	40.31	-66.91	77.38	-42.17	-89	NA	-5.27125
GBR-12783	dopamine uptake inhibitor	BRD-K34034388			-62.7	-29.77	96.74	-39.96	34.79	-88.11	56.58	-99.65	83.44	-5.40444444444445
DMP-543	acetylcholine release enhancer	BRD-K89274813			79.67	21.8	-45.78	-34.25	-46.16	-82.8	-26.56	56.75	27.82	-5.50111111111111
maackiain	interleukin synthesis inhibitor, sodium/glucose cotransporter inhibitor	BRD-A95445494	SLC5A2		-10.68	28.1	-35.22	-25.68	71.63	-87.06	-36.63	-13.81	59.69	-5.51777777777778
tianeptine	selective serotonin reuptake enhancer (SSRE), serotonin reuptake enhancer, serotonin uptake enhancer	BRD-A53077924	SLC6A4		-69.24	34.91	-26.04	-28.11	-56.29	99.93	8.79	-8.15	NA	-5.525
avrainvillamide-analog-5	nucleophosmin inhibitor	BRD-A70731303	NPM1	Nucleophosmin inhibitor	80.14	NA	-83.41	100	46.24	-97.78	-49.06	-68.41	28.01	-5.53375
EI-346-erlotinib-analog	epidermal growth factor receptor (EGFR) inhibitor	BRD-U08759356	EGFR		-7.23	29.91	-99.08	-34.19	69.89	97.51	48.08	-63.46	-91.72	-5.58777777777778
tretinoin	RAR agonist, RAR receptor binder, retinoid receptor agonist, ROR ligand	BRD-K06926592	RARG, RORB, ALDH1A1, ALDH1A2, GPRC5A, NR0B1, NR2C2, PPARD, RARA, RARB, RARRES1, RORC, RXRB, RXRG	Retinoid receptor agonist	31.07	-75.2	-66.01	-30.43	96.14	94.13	-82.15	-65.5	47.53	-5.60222222222222
dexbrompheniramine	histamine receptor antagonist	BRD-K22947005	HRH1		-15.4	8.1	36.96	-62.96	-58.84	NA	65.09	-12.24	NA	-5.61285714285714
trimethobenzamide	histamine receptor antagonist	BRD-K34415467	DRD2		44.88	-19.55	-73.59	-14.31	61.32	-51.72	77.54	-44.34	-30.82	-5.62111111111111
ambelline	plant alkaloid	BRD-A10969569			30.53	-39.59	33.27	-65.23	48.72	-32.77	-62.4	42.43	NA	-5.63
dexamethasone	glucocorticoid receptor agonist, corticosteroid agonist, immunosuppressant	BRD-A93424738	ANXA1, CYP3A4, CYP3A5, NOS2, NR0B1, NR3C1, NR3C2	Glucocorticoid receptor agonist	-36.63	58.87	-28.84	-96.76	56.96	-95.21	75.53	-74.24	89.17	-5.68333333333333
liothyronine	thyroid hormone function stimulant	BRD-K89152108	THRA, THRB		-22.43	32.69	69.01	-99.42	-70.6	-44.18	46.65	42.43	NA	-5.73125
OBAA	phospholipase inhibitor	BRD-K85318537	PLA2G1B		18.81	-51.78	-42.38	-17.86	-17.82	-56.85	-30.77	98.88	47.97	-5.75555555555556
BIX-01294	DNA methyltransferase inhibitor, histone lyinse methyltransferase inhibitor, histone lysine methyltransferase inhibitor	BRD-K26818574	EHMT1, EHMT2		55.74	-87.76	-41.03	88.23	96.65	34.7	-98.46	-94.12	NA	-5.75625
BRD-K48974000	CDC inhibitor	BRD-K48974000			-99.62	-69.31	-26.39	81.07	-99.63	93.52	93.01	-18.73	NA	-5.76
diflunisal	cyclooxygenase inhibitor, prostanoid receptor inhibitor	BRD-K22031190	PTGS2, PTGS1		-38.4	46.03	61.39	-39.97	-34.98	57.58	-95.88	23.18	-30.81	-5.76222222222222
palmitoylethanolamide	cannabinoid receptor agonist, Glucose-Dependent Insulinotropic Receptor (GDIR, GPR119) Agonists, unidentified pharmacological activity	BRD-K68095457	CNR2, GPR119, GPR55	Cannabinoid receptor agonist	-52.37	45.62	-39.13	42.85	-9.81	97.79	-55.79	-38.29	-43.19	-5.81333333333333
Y-26763	potassium channel activator, potassium channel agonist	BRD-K45117373	ABCC9, KCNJ8	Potassium channel activator	-28.73	-30.61	-13.58	84.96	-66.13	60.28	12.84	-39.94	-31.71	-5.84666666666667
L-165041	PPAR receptor agonist	BRD-K40656405	PPARD	PPAR receptor agonist	-41.8	-63.91	-79.28	40.34	43.54	-22.54	-98.43	77.22	92.05	-5.86777777777778
PETCM	caspase activator	BRD-A93477898	CASP3		10.32	34.31	-10.49	94.03	-54.94	-78.9	-72.38	30.91	NA	-5.8925
ochratoxin-a	phenylalanyl tRNA synthetase inhibitor	BRD-K39944607	SLC22A6		-41.38	-78.66	38.73	-76.21	-53.1	61.11	-24.74	75.75	45.27	-5.91444444444444
SU-4312	platelet-derived growth factor receptor (PDGFR) inhibitor, tyrosine kinase inhibitor, vascular endothelial growth factor receptor (VEGFR) inhibitor, vascular endothelial growth factor receptor 2 (VEGFR2) inhibitor	BRD-K20287671	KDR, PDGFRB	VEGFR inhibitor	66	-54.62	94.57	68.77	-53.87	-92.82	-38.37	-99.95	57.05	-5.91555555555556
nicorandil	ATP channel activator, nitric oxide donor, potassium channel agonist	BRD-K97752965	ABCC9, KCNJ11, KCNJ8		48.51	-58.45	-9.46	90	-45.36	NA	-25.22	-41.65	NA	-5.94714285714286
boldine	acetylcholine receptor inhibitor, dopamine receptor antagonist	BRD-K03440695	CHRNA4, CHRNB2, DRD1, DRD2		-62.19	-72.08	-46.27	40.16	74.41	-82.99	91.12	61.96	-57.65	-5.94777777777778
SB-222200	tachykinin antagonist	BRD-K04414442	TACR3		20.63	-16.44	-33.03	38.06	-22.27	-77.9	41.15	-82.98	78.95	-5.98111111111111
racecadotril	enkephalinase inhibitor, membrane metalloendopeptidase inhibitor, neprilysin inhibitor	BRD-A08187463	MME		69.63	66.34	-47.24	-54.62	-52.66	36.46	-68.12	37.54	-41.33	-6
maprotiline	norepinephrine reputake inhibitor, tricyclic antidepressant (TCA)	BRD-K03319035	SLC6A2, ADRA1A, ADRA1B, ADRA1D, ADRA2A, ADRA2B, ADRA2C, CHRM1, CHRM2, CHRM3, CHRM4, CHRM5, DRD2, HRH1, HTR2A, HTR2C, HTR7	Norepinephrine reuptake inhibitor, Tricyclic antidepressant	-37.4	71.57	-39.62	63.29	-18.04	95.58	-89.15	-94.36	NA	-6.01625
H-9	cAMP dependent protein kinase inhibitor, PKA inhibitor	BRD-K70577657	PRKACA	PKA inhibitor	-77.69	-5.21	-33.95	20.89	-52.97	-99.3	73.82	70.88	49.26	-6.03
estradiol-cypionate	estrogen receptor agonist	BRD-A91452556	ESR1	Estrogen receptor agonist	12.81	-99.63	29.33	25.21	-96.09	29.39	-57.34	76.68	25.25	-6.04333333333333
azithromycin	50S ribosomal subunit inhibitor, protein synthesis inhibitor	BRD-K74501079	MLNR		46.94	27.69	-74.02	-44.56	-63.61	39.6	-43.52	87.88	-31.14	-6.08222222222222
moracizine	sodium channel blocker	BRD-K21548250	SCN5A		75.13	-7.13	12.4	76.96	-41.5	-37.03	-88.74	-39.15	NA	-6.1325
ON-01910	PLK inhibitor, cell cycle inhibitor, MCL1 inhibitor, protein kinase inhibitor	BRD-K35687265	CDK1, FLT1, FYN, MCL1, PDGFRA, PLK1, PLK2, SRC		78.21	99.93	-55.63	-55.88	51.54	-31.07	-80.61	32.67	-94.81	-6.18333333333333
arvanil	TRPV agonist, cannabinoid receptor agonist	BRD-K34092021	CNR1, TRPV1		-91.83	-23.44	-55.13	26.7	-97.4	96.76	83.61	38.11	-33.41	-6.22555555555556
noretynodrel	progestogen steroid hormone	BRD-A00758722	PGR		73.22	-93.06	-27.17	-45.28	46.88	18.6	-96.5	97.65	-30.58	-6.24888888888889
calcitriol	vitamin D receptor agonist, hypercalcaemic agent	BRD-K27316855	VDR, CYP3A5		94.12	-98.69	46.55	-40.86	-33.84	-8.74	-63.64	-36.4	83.97	-6.39222222222222
GW-1929	PPAR receptor agonist, insulin sensitizer	BRD-A15415227	INS, PPARG	PPAR receptor agonist	-88.73	-40.8	-98.48	63.92	9.25	15.24	66.66	-55.81	70.79	-6.44
elvitegravir	HIV integrase inhibitor, HIV inhibitor	BRD-K54472332			-55.23	72.1	-91.32	-6.49	34.83	-28.44	-39.4	-14.07	69.78	-6.47111111111111
BRD-K65285700	cannabinoid receptor agonist	BRD-K65285700	CNR2	Cannabinoid receptor agonist	-40.78	62.08	-28.49	-6.03	89.69	-9.5	-97.69	-88.71	61.08	-6.48333333333333
QL-XII-47	BMX inhibitor, Bruton's tyrosine kinase (BTK) inhibitor, bruton's tyrosine kinase inhibitor, cytoplasmic tyrosine protein kinase BMX inhibitor	BRD-U86922168	BMX, BTK		-98.76	-19.86	-47.07	25.26	60.42	79.07	-62.34	-44.57	49.12	-6.52555555555556
ML-7	myosin light chain kinase inhibitor	BRD-K93201660	MYLK		-44.96	-64.72	-26.81	-54.14	-34.04	-17.68	47.07	83.72	52.78	-6.53111111111111
naltrindole	opioid receptor antagonist	BRD-A47342814	OPRD1, OPRK1, OPRM1		-12.26	-53.7	-12.51	-86.6	49.77	NA	57.44	11.85	NA	-6.57285714285714
prochlorperazine	dopamine receptor antagonist, dopamine receptor	BRD-K19352500	DRD2, DRD1, DRD3, DRD4	Dopamine receptor antagonist	-48.58	-46.36	66.44	-50.96	-62.72	-48.82	97.71	-16.22	50.2	-6.59
methandriol	androgenic horomone	BRD-K88679075		Androgen receptor modulator	-55.92	-97.69	-27.41	30.63	61.56	NA	22.51	20.09	NA	-6.60428571428571
spironolactone	mineralocorticoid receptor antagonist, androgen receptor antagonist, potassium channel blocker	BRD-K90027355	NR3C2, AR, CACNA1A, CACNA1B, CACNA1C, CACNA1D, CACNA1F, CACNA1G, CACNA1H, CACNA1I, CACNA1S, CACNA2D1, CACNA2D2, CACNA2D3, CACNB1, CACNB2, CACNB3, CACNB4, CACNG1, CYP11B2, KCNA5, KCND3, NR3C1, PGR, SCNN1A, SHBG		-30.87	-98.49	-99.02	67.53	-62.98	99.57	-29.73	69.96	24.57	-6.60666666666667
BI-78D3	JNK inhibitor	BRD-K73982490	MAPK8		-9.92	-55.7	-50.35	46.8	49.91	-24.27	-40.14	-11.53	35.7	-6.61111111111111
ergometrine	adrenergic receptor stimulatant, serotonin receptor stimulant	BRD-A73581086	ADRA1A, HTR1E, HTR2A		15.92	-45.59	-33.81	-29.44	-25.13	10.5	-22.59	-29.74	99.96	-6.65777777777778
artemether	antimalarial, interacts with heme and with COX3	BRD-K39621635	ATP1A1, CYP2B6, CYP2C19, CYP3A5		-27.78	40.75	-32.56	49.75	-51.98	NA	38.49	-63.61	NA	-6.70571428571429
NBI-27914	CRF receptor antagonist	BRD-K61177364	CRHR1		95.8	-92.12	98.89	-57.93	71.11	-63.37	-34.29	12.82	-91.45	-6.72666666666667
thiazolidinecarboxylic-acid	glutathione synthase stimulant, reducing agent	BRD-K92413528			97.68	-46.03	-53.1	50.71	-35.71	NA	-16.9	-43.86	NA	-6.74428571428571
irbesartan	angiotensin receptor antagonist, liver bile acid transporter inhibitor	BRD-K60038276	AGTR1, JUN, SLC10A1	Angiotensin receptor antagonist	-99.11	81.44	-72.21	-70.61	-41.42	62.8	-25.27	78.5	24.71	-6.79666666666667
GR-32191	thromboxane receptor antagonist, prostanoid receptor antagonist	BRD-K02283807	TBXA2R	Thromboxane receptor antagonist	-50.32	-19.74	59.46	-32.45	42.86	-89.11	88.21	-25.84	-34.29	-6.80222222222222
MAPP-D-erythro	ceramidase inhibitor	BRD-K76274772			35.46	-54.21	-40.77	-58.05	63.74	7.31	-91.03	13.84	62.44	-6.80777777777778
FGIN-1-27	benzodiazepine receptor agonist, inositol monophosphatase inhibitor	BRD-K09778810	TSPO		89.46	41.98	-38.27	-98.24	-39.1	60.32	-99.71	-71.05	93.21	-6.82222222222222
pinocembrin	androgen receptor ligand, CYP1B1 inhibitor, reducing agent, steroid 5alpha-reductase inhibitor	BRD-K94689771	AR, CYP1B1, SRD5A1, SRD5A2		-94.01	63.03	-36.94	-33.27	-46.54	91.14	-75.92	98.85	-28.13	-6.86555555555556
GW-7647	PPAR receptor agonist	BRD-K96263742	PPARA	PPAR receptor agonist	-90.58	-49.17	23.5	60.99	-94.48	66.98	-77.25	42.02	55.89	-6.9
dicycloverine	acetylcholine receptor antagonist, anticholinergic	BRD-K68507560	CHRM1, CHRM2, CHRM3		-42.58	43.26	-85.27	-97.93	-62.66	41.85	81.9	-28.61	87.8	-6.91555555555555
genistein	tyrosine kinase inhibitor, angiogenesis inhibitor, CFTR channel activator, EGFR inhibitor, estrogen receptor agonist, histidine kinase inhibitor, immunosuppressant, isoflavone agonist, protein tyrosine kinase inhibitor, reducing agent, topoisomerase inhibitor	BRD-A36151937	CFTR, ESR2, EGFR, ESR1, ESRRA, ESRRB, ESRRG, NCOA1, NCOA2, PPARG, PTK2B, TOP2A, TRPC5		-60.95	-49.5	73.53	90.8	-18.45	-55.32	-68.5	53.3	-28.02	-7.01222222222222
CV-1808	adenosine receptor agonist	BRD-A64933752	ADORA2A, ADORA2B	Adenosine receptor agonist	44.59	-16.21	-71.86	-11.02	38.42	72.62	-31.73	-81.07	NA	-7.0325
nialamide	monoamine oxidase inhibitor	BRD-K12102668	COMT, MAOA, MAOB		-68.89	-92.21	-23.23	-81.56	63.89	21.74	43.34	99.54	-26	-7.04222222222222
L-161982	prostanoid receptor antagonist, angiotensin receptor antagonist	BRD-K39733634	PTGER4		25.65	-55.07	-21.42	98.93	-77.86	-99.81	18.51	-43.73	91.09	-7.07888888888889
2-aminopurine	serine/threonine protein kinase inhibitor	BRD-K35128472			-72.86	99.33	-89.41	-74.79	-42.5	51.67	-40.3	58.86	46.03	-7.10777777777778
alclometasone	glucocorticoid receptor agonist, immunosuppressant	BRD-A90131694	NR3C1, SERPINA6	Glucocorticoid receptor agonist	13.41	63.55	-34.69	-72.7	71.86	-98.67	-22.74	-47.57	63.07	-7.16444444444445
CGP-57380	MAP kinase inhibitor, MAPK-interacting kinase inhibitor	BRD-K42500029	AURKB, LCK, MKNK1, MKNK2, SGK1		-33.07	-16.02	40.27	-27.5	-6.24	-66.37	24.79	-78.17	97.78	-7.17
GDC-0879	RAF inhibitor	BRD-K67578145	BRAF	RAF inhibitor	-28.58	-71.24	-99.79	34.61	-37.57	94.03	30.14	54.5	-40.88	-7.19777777777778
H-8	PKA inhibitor	BRD-K18742343	PKIA, PRKACA	PKA inhibitor	-59.93	99.43	-90.46	-40.5	-56.87	-23.2	-34.91	98.19	42.88	-7.26333333333333
BI-2536	PLK inhibitor, apoptosis stimulant, cell cycle inhibitor, protein kinase inhibitor	BRD-K64890080	PLK1, BRD4, PLK2, PLK3	Bromodomain Inhibitor	-23.01	98.95	-95.01	27.53	-91.02	-20.71	-18.73	88.61	-32.11	-7.27777777777778
embelin	HCV inhibitor, XIAP inhibitor	BRD-K86727142	XIAP		-82.96	38.79	-99.96	-40.08	87.38	-22.4	36.66	92.11	-75.14	-7.28888888888889
rotenonic-acid	RAR antagonist	BRD-K34330170			85.31	-26.05	27.52	-19.94	13.46	32.47	-48.32	-43.33	-87.12	-7.33333333333333
SCH-28080	ATPase inhibitor, potassium-competitive acid antagonist	BRD-K55748775	ATP4A		-27.17	-28.41	20.59	27.16	-50.82	-39.86	80.49	-41.17	NA	-7.39875
BRD-A53107311	mitotic kinesin inhibitor, Tubulin Polymerization Inhibitors	BRD-A53107311			-64.92	-9.63	-93.88	62.3	-32.84	55.57	-7.87	31.87	NA	-7.425
sildenafil	phosphodiesterase inhibitor	BRD-K50128260	PDE5A, PDE6G, PDE6H, SLCO1B1, SLCO1B3		67.87	-19.74	75.39	-35.79	71.31	-65.34	-56.73	-64.75	-39.69	-7.49666666666667
indometacin	cyclooxygenase inhibitor	BRD-K57222227	PTGS1, PTGS2, PPARG, PTGDR2, GLO1, PLA2G2A, PPARA, PTGR2, SLC46A1		-29.28	-15.82	10.45	-44.03	33.69	90.34	-54.34	-50.99	NA	-7.4975
betamethasone	corticosteroid agonist, glucocorticoid receptor agonist	BRD-A92177080	NR3C1	Glucocorticoid receptor agonist	15.93	-34.75	11.38	-61.02	-81.18	-98.5	99.98	55.57	24.86	-7.52555555555556
diltiazem	L-type calcium channel blocker, calcium channel antagonist, calcium channel blocker	BRD-A69636825	CACNA1C, CACNA1S, CACNA2D1, CACNG1, CYP3A5, CYP3A7, HTR3A, KCNA5		20.76	-46.7	69.06	14.84	-71.95	48.29	-76.58	-44.14	18.57	-7.53888888888889
retinol	RAR receptor binder	BRD-K13927029	ALDH1A1, ALDH1A2, ALDH1A3, DHRS3, DHRS4, LRAT, NR2C2, RBP1, RBP3, RDH11, RDH12, RDH13, RDH14, RDH5, RDH8, RETSAT, RHO, RLBP1, RXRA, RXRB, RXRG		82.11	-94.18	-93.73	82.98	-36.8	-48.76	41.42	-99.04	97.98	-7.55777777777778
salbutamol	adrenergic receptor agonist	BRD-A88254928	ADRB2, ADRB1		36.81	-97.99	55.61	-28.33	-78.74	NA	25.38	33.96	NA	-7.61428571428571
letrozole	aromatase inhibitor, estrogen receptor antagonist	BRD-K88789588	CYP19A1		78.66	-28.96	-26.17	60.59	-53.72	-29.08	-31.79	-30.68	NA	-7.64375
BAY-59-3074	cannabinoid receptor partial agonist	BRD-K18799075	CNR1, CNR2	Cannabinoid receptor agonist	24.78	-53.34	-43.91	42.26	-33.6	69.06	-55.56	79.45	-98.04	-7.65555555555556
SA-792574	microtubule inhibitor, tubulin inhibitor	BRD-K26997899	TUBB	Tubulin inhibitor	-82.4	99.89	41.24	-45.46	42.7	95.3	-87.53	-77.69	-55.43	-7.70888888888889
tenidap	cyclooxygenase inhibitor, lipoxygenase inhibitor, prostanoid receptor antagonist	BRD-A87479750	ALOX5, KCNJ4, PTGS1		-31.63	-26.07	-36.59	28.8	34.81	-20.69	32.24	-9.32	-40.97	-7.71333333333333
arecaidine	acetylcholine receptor agonist	BRD-K23922020	CHRM1, CHRM2, CHRM3, CHRM4		-49.25	-86.78	93.42	45.39	-57.61	33.03	57.31	-56.03	-49.42	-7.77111111111111
pentylenetetrazol	GABA receptor antagonist	BRD-K57718010		GABA receptor antagonist	-59.56	48.31	-26.1	-10.95	-36.8	-33.65	48.74	-76.8	76.16	-7.85
pepstatin	aspartic protease inhibitor	BRD-K13571841	CTSB, CTSD, CTSL, REN		25.07	57.87	-86.85	-67.42	-38.84	79.91	59.15	-91.69	NA	-7.85
ergocryptine	dopamine agonist	BRD-K74212935			-39.9	-81.51	-63.09	93.88	-53.79	-9.34	21.17	79.23	-17.68	-7.89222222222222
CL-218872	GABA receptor agonist	BRD-K00662280	GABRA1, GABRA2, GABRA3, GABRA5, GABRB2, GABRG2		4.5	-93.31	25.52	97.07	-17.69	-37.86	-45.12	30.27	-34.49	-7.90111111111111
LY-288513	CCK receptor antagonist	BRD-K24675965	CCKBR		23.34	-8.4	-43.97	-18.83	-18.32	-97.88	49.34	-14.73	58.25	-7.91111111111111
tibolone	estrogen receptor agonist, androgen receptor agonist, progesterone receptor agonist, selective estrogen receptor modulator (SERM), steryl sulfatase inhibitor	BRD-K10467831	AR, ESR1, PGR, STS	Androgen receptor modulator	71.41	-78	-26.47	-54.5	35.41	-48.74	-46.37	97.22	-21.21	-7.91666666666667
BRD-A51929314	prostanoid receptor antagonist, thromboxane receptor antagonist	BRD-A51929314			-48.7	-57.09	-37.14	26.58	-36.52	-32.27	52.29	20.63	40.12	-8.01111111111111
BRD-K39187410	antiamyloidogenic agent	BRD-K39187410			12.16	80.05	49.46	59.72	25.95	-61.86	-47.24	-96.06	-94.62	-8.04888888888889
nelfinavir	HIV protease inhibitor, proteasome inhibitor	BRD-K60460488	CYP2C19, CYP3A5, CYP3A7	HIV protease inhibitor	-84.02	7.74	20.4	-75.23	-52.29	93.7	-14.25	-3.58	35	-8.05888888888889
kynuramine	aryl hydrocarbon receptor activator	BRD-A31227688			99.95	-14.16	28.27	12.77	-24.68	25.24	-85.46	-68.73	-45.77	-8.06333333333333
razoxane	topoisomerase inhibitor, chelating agent	BRD-K07265709	TOP2A, TOP2B		-98.66	-68.16	-30.87	-99.98	89.43	90.92	78.91	-98.84	64.59	-8.07333333333333
naftidrofuryl	adrenergic receptor antagonist	BRD-A67862938			33.68	12.19	-64.79	-98.02	-85.05	-80.08	99.43	34.25	75.59	-8.08888888888889
quercetagetin	Pim kinase inhibitor	BRD-K95885906	PIM1		-22.1	-14.31	-35.28	30.47	79.66	-89.8	80.59	-32.61	-69.48	-8.09555555555556
triprolidine	histamine receptor antagonist	BRD-K11742128	HRH1		93.97	-37.17	-90.18	35.68	16.38	-97.74	-84.75	99	NA	-8.10125
dasatinib	KIT inhibitor, src inhibitor, Bcr-Abl kinase inhibitor, ephrin receptor inhibitor, PDGFR tyrosine kinase receptor inhibitor, yes kinase inhibitor, Abl kinase inhibitor, Bruton's tyrosine kinase (BTK) inhibitor, discoidin domain containing receptor Inhibitor, lymphocyte specific tyrosine kinase inhibitor, tyrosine kinase inhibitor	BRD-K49328571	ABL1, FYN, LCK, SRC, KIT, YES1, BCR, EPHA2, LYN, PDGFRB, ABL2, BTK, DDR1, DDR2, PDGFRA, STAT5B	SRC inhibitor	-91.09	84.83	-35.29	-95.46	-28.57	24.72	84.71	-90.94	73.32	-8.19666666666667
flutamide	androgen receptor antagonist	BRD-K28307902	AR, AHR, CYP2C19		64.92	-98.95	-5.23	-32.89	51.44	-97.05	69.37	46.68	-72.49	-8.24444444444444
pheniramine	acetylcholine receptor antagonist	BRD-A23072235	HRH1		-45.56	-45.78	99.93	25.8	-79.26	-95.62	-65.55	54.51	77.07	-8.27333333333334
etomidate	membrane integrity inhibitor, membrane permeability inhibitor	BRD-A54880345	GABRA1, ADRA2B, GABRA2, GABRA3, GABRA4, GABRA5, GABRA6, GABRB1, GABRB2, GABRB3, GABRD, GABRE, GABRG1, GABRG2, GABRG3, GABRP, GABRQ		19.55	72.59	-93.15	-34.97	-75.18	24.06	-41.16	46.07	7.47	-8.30222222222222
cefotaxime	cell wall synthesis inhibitor	BRD-A67981824		Bacterial cell wall synthesis inhibitor	-23.26	-73.52	-70.08	34.85	47.52	29.42	-33.54	49.32	-35.9	-8.35444444444444
lysergol	ergoline alkaloid	BRD-K27871032	HTR1B, HTR1D, HTR1E		8	-39.23	-44.2	-55.17	58.73	-48.26	41.4	74.7	-71.26	-8.36555555555556
GBR-12783	dopamine uptake inhibitor	BRD-K92015269			22.22	-7.9	-22.69	-58.2	-64.61	56.68	20.99	-36.65	14.61	-8.39444444444445
oleoylethanolamide	Glucose-Dependent Insulinotropic Receptor (GDIR, GPR119) Agonists, potassium channel blocker, PPAR receptor agonist	BRD-K66956375	CNR1, GPR119, GPR55, KCND3, PPARA		-54.47	96.76	-80.97	-98.61	-51.77	-72.25	98.47	23.86	63.24	-8.41555555555555
fluticasone	glucocorticoid receptor agonist	BRD-K62310379	NR3C1, CYP3A5, CYP3A7, NR3C2, PGR, PLA2G4A	Glucocorticoid receptor agonist	32.93	99.61	-96.69	-97.79	-48.27	-98.41	54.22	-20.99	99.55	-8.42666666666667
isogedunin	HSP inhibitor	BRD-A52326238			27.92	-49.97	31.1	-39.66	65.64	-32.87	-10.01	-59.59	NA	-8.43
nitrendipine	calcium channel blocker, L-type calcium channel blocker	BRD-A12560204	CACNA1C, CACNA1D, CACNA2D1, CACNA1H, CACNA1S, CACNA2D2, CACNB2, CACNG1, KCNN4	Calcium channel blocker	-12.95	-36.18	-25.3	12.82	32.24	NA	-39.9	10.26	NA	-8.43
timolol	adrenergic receptor antagonist	BRD-K08806317	ADRB2, ADRB1		51.29	-44.59	57.35	-45.7	-98.89	-65.06	-63.66	70.11	62.82	-8.48111111111111
ritodrine	adrenergic receptor agonist	BRD-A59174698	ADRB2	Beta-adrenergic receptor agonist	32.54	-37.67	33.88	-59.84	36.15	-88.25	-64.14	96.17	-25.95	-8.56777777777778
rifapentine	DNA directed RNA polymerase inhibitor, DNA directed DNA polymerase inhibitor	BRD-K55889443	CYP2C8, CYP3A4		28.29	73.73	-80.15	-18.16	-83.65	NA	59.91	-40.02	NA	-8.57857142857143
cyproterone	androgen receptor antagonist, DNA directed DNA polymerase stimunlant, Estradiol 17 beta dehydrogenase stimulant, estrone sulfotransferase stimulant, progesterone receptor agonist, testosterone receptor antagonist	BRD-A39290993	AR, ADORA1, ESR1	Androgen receptor modulator, Progesterone receptor antagonist	-41.57	-49.96	-73.39	50.13	97.01	-36.77	-48.02	-8.81	34.04	-8.59333333333333
tacrolimus	calcineurin inhibitor, FK506-binding protein inhibitor, immunosuppressant, insulin expression inhibitor, interleukin receptor antagonist, macrolide calcineurin inhibitor, rotamase inhibitor, T cell inhibitor	BRD-K44094599	FKBP1A, CYP3A5, CYP3A7		-47.22	20.02	34.16	-91.22	-96.02	NA	99.94	19.92	NA	-8.63142857142857
mefloquine	acidifying agent non gastric, adenosine receptor antagonist, calmodulin antagonist, hemoglobin antagonist, pannexin inhibitor	BRD-K40645748	ADORA2A, HBA1, PANX1		-75.44	59.06	58.06	-44.04	-69.72	-42.01	99.67	-54.71	NA	-8.64125
cinalukast	leukotriene receptor antagonist	BRD-K72816382	CYSLTR1		-31.54	-95.52	37.91	44.23	43.09	-78.12	38.17	14.57	-50.79	-8.66666666666667
tubocurarine	acetylcholine receptor antagonist	BRD-K02607075	CHRNA2, HTR3A, ACHE, HTR3B, KCNN1, KCNN2, KCNN3, ZACN		13.12	-12.55	-69.02	-76.76	-77.12	-17.06	75.83	23.07	61.91	-8.73111111111111
ibudilast	phosphodiesterase inhibitor, leukotriene receptor antagonist, toll-like receptor antagonist, macrophage migration inhibiting factor inhibitor, macrophage migration inhibiting factor modulator, mediator release inhibitor, nitric oxide synthase inhibitor	BRD-K16444452	PDE4A, PDE4B, PDE4C, MIF, PDE10A, PDE3A, PDE4D, TLR4, CYSLTR1, IL1B, IL6, PDE11A, PDE5A		-49.29	99.54	-78.32	20.86	-92.93	98.91	68.49	-78.22	-67.72	-8.74222222222222
bisacodyl	stimulant laxative	BRD-K39987650			-9.55	-72.29	-24.46	13.01	79.74	-19.02	8.45	-83.96	29.18	-8.76666666666667
tubaic-acid	mitochondrial complex I inhibitor, NADH-ubiquinone oxidoreductase (Complex I) inhibitor	BRD-A02176148	MT-ND1		72.77	67.62	86.96	-44.56	-55.02	9.41	-99.49	-48.16	-69.04	-8.83444444444445
KU-C103871	GSP agonist	BRD-K51302260	SMAD3		42.77	20.89	-21.67	12.45	-39.9	-34.58	17.04	23.21	-99.96	-8.86111111111111
RO-16-6941	monoamine oxidase inhibitor	BRD-K44899736			-21.16	-7.73	-39.35	-32.27	30.22	44.3	-39.23	38.27	-52.83	-8.86444444444444
propylpyrazole	estrogen receptor agonist	BRD-K87573634	ESR1		-27.61	7.29	-22.24	34.01	-34.11	-65.76	-38.18	75.54	NA	-8.8825
J-104129	acetylcholine receptor antagonist	BRD-K26429091	CHRM3		55.64	-39.21	-29.27	-13.21	5.87	34.02	-73.62	-75.7	55.35	-8.90333333333333
tamoxifen	estrogen receptor antagonist, selective estrogen receptor modulator (SERM), estrogen receptor agonist, estrogen receptor modulator, PKC inhibitor	BRD-K43744935	ESR1, ESR2, CYP3A5, EBP, GPER1, PRKCA, PRKCB, PRKCD, PRKCE, PRKCG, PRKCI, PRKCQ, PRKCZ		-94.28	-82.99	-17.96	73.31	41.94	72.33	65.95	-99.87	-39.17	-8.97111111111111
MRS-1845	calcium channel blocker	BRD-A32949107	ORAI1		92.99	27.61	-50.75	14.56	-96.92	-41.11	23.49	-81.57	30.01	-9.07666666666667
tetrahydrocannabinol-7-oic-acid	analgesic, anti-inflammatory	BRD-A42831637			-77.83	-58.68	52.05	-16.57	17.43	35.44	-37.75	13.15	NA	-9.095
JWH-015	cannabinoid receptor agonist	BRD-K17796732	CNR2, GPR55	Cannabinoid receptor agonist	-98.99	55.12	-32.71	13.33	6.99	-20.59	63.52	-43.03	-25.7	-9.11777777777778
ranitidine	histamine receptor antagonist	BRD-K14204120	HRH2, SLC22A2		-48.41	18.25	48.07	-41.56	23.4	40.73	-59.48	-14.14	-49.31	-9.16111111111111
indatraline	norepinephrine transporter inhibitor, dopamine transporter inhibitor, dopamine uptake inhibitor, serotonin transporter (SERT) inhibitor, serotonin uptake inhibitor	BRD-K01649396	SLC6A2, SLC6A3, SLC6A4		-92.84	-96.92	-45.42	37.58	88.34	NA	90.23	-45.43	NA	-9.20857142857143
gatifloxacin	topoisomerase inhibitor, DNA gyrase inhibitor	BRD-A74980173		Bacterial DNA gyrase inhibitor	-92.62	-65.41	-70.94	-14.14	88.96	73.56	-60.89	-19.76	78.21	-9.22555555555556
glipizide	sulfonylurea, ATP channel blocker, ATP-sensitive potassium channel antagonist, insulin secretagogue	BRD-K12219985	ABCC8, KCNJ10, KCNJ11, PPARG	KCNJ11 modulator	-83.77	98.73	45.79	91.39	-30.93	-34.66	-83.08	-51.49	-35.27	-9.25444444444444
PG-9	presynaptic cholinergic modulator	BRD-A70268693			63.17	-36.63	-48.7	-14.76	-76.8	-73.53	32.97	10.55	60.33	-9.26666666666667
axitinib	VEGFR inhibitor, PDGFR tyrosine kinase receptor inhibitor, angiogenesis inhibitor, KIT inhibitor, VEGFR antagonist	BRD-K29905972	KDR, FLT1, FLT4, CSF1, CYP2C19, CYP3A5, KIT, PDGFRB, PLK4	VEGFR inhibitor	90.95	99.96	-14.71	-98.38	-26.83	-34.25	-7.83	-59.33	-33.2	-9.29111111111111
isoflupredone	glucocorticoid receptor agonist	BRD-K29173907	NR3C1	Glucocorticoid receptor agonist	-40.07	7.11	35.57	-20.95	-97.9	-96.84	17.95	77.41	33.5	-9.35777777777778
raltegravir	HIV integrase inhibitor	BRD-K05658747			-26.49	-11.52	99.16	11.93	-72.39	-37.75	-32.9	84	-98.32	-9.36444444444444
prednisone	glucocorticoid receptor agonist	BRD-A62525898	NR3C1, HSD11B1		-31.17	67.15	-75.85	10.62	-86.26	-47.77	-43.23	83.73	38.47	-9.36777777777778
fenbufen	cyclooxygenase inhibitor	BRD-K12513978	PTGS1, PTGS2	Cyclooxygenase inhibitor	21.21	56.03	-29.29	42.43	-47.9	-26.63	-44.26	-27.11	-29.64	-9.46222222222222
guanabenz	adrenergic receptor agonist	BRD-K67847053	ADRA2A, ADRA2B, ADRA2C		65.46	-22.25	-80.02	78.94	65.35	-11.8	-77.11	-28.73	-75.33	-9.49888888888889
riluzole	glutamate release inhibitor, dopamine receptor agonist, glutamate receptor antagonist, potassium channel blocker, Sodium Channel Blockers, sodium channel blocker	BRD-K21283037	KCND3, KCNK10, KCNK2, KCNK4, KCNN4, SCN5A, SLC7A11		39.58	-59.17	4.65	-37.22	-71.7	25.46	9.24	-66.72	69.82	-9.56222222222222
tyrphostin-46	tyrosine kinase inhibitor	BRD-K60184833	EGFR		-31.22	-61.28	25.47	77.51	-92.88	70.69	40.11	-79.85	-34.7	-9.57222222222222
icariin	neuromedin receptor agonist, sorbitol dehydrogenase inhibitor	BRD-K65639003	NMUR2, PDE5A, SORD		23.57	-20.58	-33.24	40.57	-40.72	-16.79	-45.32	-14.81	21.02	-9.58888888888889
naproxol	antiinflammatory agent	BRD-K34014345	PTGS1, PTGS2		15.95	99.06	57.52	-98.97	-9.98	-87.15	-23.33	-99.28	58.84	-9.70444444444444
levocetirizine	histamine receptor antagonist, interleukin expression inhibitor, tumor necrosis factor expression inhibitor	BRD-K27184429	HRH1, CXCL8		98.14	11.35	-30.16	-51.28	-81.09	NA	58.24	-73.4	NA	-9.74285714285714
megestrol	progesterone receptor agonist, DNA inhibitor, HegG2 inhibitor	BRD-K19507340	PGR		-27.42	-98.81	9.16	-45.31	95.27	-45.79	99.94	-65.06	NA	-9.7525
AS-605240	Phosphatidylinositol 3-kinase (PI3K) inhibitor, PI3K inhibitor	BRD-K41895714	MAOB, PIK3CA, PIK3CB, PIK3CD, PIK3CG	PI3K inhibitor	72.5	62.58	-99.06	-99.85	44.25	-89.15	-87.07	29.41	77.74	-9.85
isoliquiritigenin	guanylate cyclase activator, aldose reductase inhibitor, glutamate receptor antagonist, histamine receptor antagonist, SIRT activator	BRD-K33583600	AKR1B1, HRH2, SIRT1		-98.73	79.63	-99.49	85.79	84.52	82.75	-29.17	-96.93	-97.08	-9.85666666666667
rolitetracycline	antibiotic	BRD-A27489425			-53.92	36.94	-62.39	42.43	19.15	-89.66	-26.34	-38.88	83.73	-9.88222222222222
immepip	histamine receptor agonist	BRD-K25906698	HRH3, HRH4		47.59	-24.87	-37.46	28.8	-14.96	94.23	-77.71	-50.51	-54.47	-9.92888888888889
epinephrine	carbonic anhydrase activator, hormone, neurotransmitter	BRD-A07765530	ADRA1A, ADRA1B, ADRA1D, ADRA2A, ADRA2B, ADRA2C, ADRB1, ADRB2, ADRB3, PAH, TNF		87.19	31.36	-43.67	-95.85	-40.64	49.39	-92.11	24.75	NA	-9.9475
triclabendazole	acetylcholinesterase inhibitor, DNA methyltransferase inhibitor, microtubule inhibitor	BRD-K81916719	DNMT1		-85.35	50.08	47.99	-99.32	36.08	NA	80.83	-99.98	NA	-9.95285714285714
EO-1428	p38 MAPK inhibitor	BRD-K42452249	MAPK11, MAPK14		30.41	45.02	-44.73	69.3	-67.57	-34.56	36.13	-98.14	-25.45	-9.95444444444444
desoxycorticosterone	mineralocorticoid receptor agonist	BRD-A75402480			12.59	-98.03	-38.42	42.98	-4.41	-31.89	50.53	48.12	-71.97	-10.0555555555556
KIN001-244	phosphoinositide dependent kinase inhibitor	BRD-K09186807	PDPK1		-6.57	-99.89	-25.23	-27.03	36.52	32.95	-46.86	-33.14	78.35	-10.1
argatroban	thrombin inhibitor, peptidase inhibitor, protease inhibitor	BRD-A48261811	F2, CYP3A5		11.71	58.53	-63.17	14.63	-39.71	NA	30.88	-83.66	NA	-10.1128571428571
nomegestrol	progesterone receptor agonist	BRD-K27351809	PGR	Progesterone receptor agonist	-49.63	-62.68	-33.63	-34.03	-67.38	81.55	-64.66	76.24	63.04	-10.1311111111111
UCL-2077	potassium channel blocker, slow afterhyperpolarization channel blocker	BRD-K50325075			27.81	-58.79	83.73	-89.68	13.87	23.07	-37.99	14.58	-67.95	-10.15
17-beta-estradiol	estrogen receptor agonist	BRD-K66766661	ESR1	Estrogen receptor agonist	-11.57	NA	65.14	-82.82	-85.18	-29.41	54.21	18.52	NA	-10.1585714285714
targinine	nitric oxide synthase inhibitor	BRD-K22227508	NOS2, NOS3		-56.78	32.49	-29.2	64.05	-35.5	NA	-26.16	-20.11	NA	-10.1728571428571
aminoindazole	ionophore	BRD-K51066026			12.61	78.66	-66.71	-5.63	-42.26	-64.79	-78.04	16.71	57.52	-10.2144444444444
umbelliferone	carbonic anhydrase inhibitor, cyclooxygenase inhibitor	BRD-K87991767	CA9, CA12, PTGS2		-41.59	18.95	22.47	-28.1	58.09	32.16	-42.97	-57.13	-54.77	-10.3211111111111
physostigmine	acetylcholinesterase inhibitor, cholinesterase inhibitor	BRD-A37052580	ACHE, BCHE		54.39	-24.87	-87.93	-70.4	-36.56	NA	65.98	26.94	NA	-10.35
DAPT-GSI-IX	antiamyloidogenic agent, gamma secretase inhibitor	BRD-A68929948		Gamma secretase inhibitor	38.78	-13.37	-99.69	-21.25	45.58	-91.67	-99.54	73.24	74.64	-10.3644444444444
modafinil	adrenergic receptor agonist, dopamine receptor reuptake inhibitor	BRD-A16332958	ADRA1B, CYP1A2, CYP2B6, CYP2C19, CYP3A4, CYP3A5, SLC6A3		-17.25	-46.55	42.92	-49.65	-46.55	-15.05	-55.34	43.2	50.32	-10.4388888888889
OBAA	phospholipase inhibitor	BRD-K48029790	PLA2G1B		-35.94	-99.26	-23.33	65.27	68.44	44.3	-32.63	-47.63	-33.82	-10.5111111111111
molsidomine	activator of soluble guanylyl cyclase, nitric oxide donor, nitric oxide stimulant	BRD-K35531059	GUCY1A3		13.04	47.91	-94.47	-96.73	61.48	49.88	84.03	-61.33	-98.82	-10.5566666666667
hydrocortisone	corticosteroid agonist, glucocorticoid receptor agonist, immunosuppressant, interleukin receptor antagonist	BRD-A46186775	ANXA1, NOS2, NR3C1, NR3C2	Glucocorticoid receptor agonist	-11.55	89.09	28.7	-97.19	-72.8	43.57	-99.95	35.66	NA	-10.55875
tivozanib	VEGFR inhibitor, KIT inhibitor, tyrosine kinase inhibitor	BRD-K53414658	FLT1, FLT4, KDR, KIT, PDGFRA, PDGFRB	PDGFR/KIT inhibitor, VEGFR inhibitor	15.55	99.93	-96.07	-86.55	-27	-19.1	-53.68	42.52	28.81	-10.6211111111111
galantamine	acetylcholinesterase inhibitor, acetylcholine receptor agonist, butyrylcholinesterase inhibitors	BRD-K49481516	ACHE, BCHE, CHRNA1, CHRNA10, CHRNA2, CHRNA3, CHRNA4, CHRNA5, CHRNA6, CHRNA7, CHRNA9, CHRNB1, CHRNB2, CHRNB3, CHRNB4, CHRND, CHRNE, CHRNG		27.04	-21.64	-13.82	-35.46	-51.91	NA	-25.47	46.31	NA	-10.7071428571429
bergenin	anti-arthritic compound that modulates Th1/Th2 cytokine balance	BRD-A15034104	PTPN1		94.53	-97.85	5.36	98.93	-34.03	-46.12	-36.06	-70.43	NA	-10.70875
siguazodan	histamine receptor antagonist, phosphodiesterase inhibitor	BRD-A62071884	PDE3A		71.53	-91.8	-45.9	17.21	-61.28	83.3	-49.57	-59.28	37.89	-10.8777777777778
huperzine-a	acetylcholinesterase inhibitor, glutamate receptor antagonist	BRD-K45888792	ACHE		-85.09	51.68	-24.16	56.2	-59.52	NA	-25.81	9.87	NA	-10.9757142857143
cortisone	glucocorticoid receptor agonist	BRD-K86161929	NR3C1		-46.52	-22.89	-36.65	-36.92	47.69	27.46	-79.07	58.17	NA	-11.09125
zuclopenthixol	dopamine receptor antagonist	BRD-K28761384	DRD2, DRD1, ADRA1A, ADRA2A, DRD5, HRH1, HTR2A		-26.73	-16.34	36.26	23.63	-87.96	-96.58	-41.3	15.91	92.88	-11.1366666666667
diprotin-a	dipeptidyl peptidase inhibitor	BRD-K69032158	DPP4		-70.24	17.01	NA	NA	95.3	-86.64	NA	NA	NA	-11.1425
diloxanide	unidentified pharmacological activity	BRD-K10974103			43.08	-90.63	-38.9	-46.74	96.68	71.17	-84.77	-36.87	-13.31	-11.1433333333333
naphazoline	adrenergic receptor agonist, peptide agonist	BRD-K77641333	ADRA1A, ADRA2A		63.56	-91.05	-30.69	67.39	-64.85	-89.55	-71.42	43.74	71.97	-11.2111111111111
RO-90-7501	amyloid precursor protein inhibitor, beta amyloid aggregation inhibitor	BRD-K58299615	APP		-99.98	14.07	21.98	99.96	-30.15	34.36	-30.88	-99.3	NA	-11.2425
NSC-693868	CDK inhibitor, glycogen synthase kinase inhibitor	BRD-K31268420	CDK1, CDK5, GSK3A, GSK3B		-78.54	96.7	-33.16	-34.95	-68.58	-98.41	57.12	-35.64	94	-11.2733333333333
prestwick-559	dopamine receptor agonist	BRD-K17378184	DRD3, ADRA1A, ADRA1D, ADRA2A, DRD1, DRD2, DRD4, HTR1A, HTR2B		-50.8	96.47	-60.88	-31.58	99.75	-86.61	55.1	-81.96	-41.28	-11.31
azacyclonol	ataractive drug used to diminish hallucinations	BRD-K97061094	HRH1		41.81	35.26	-99.92	-13.47	78.41	-45.45	-99.96	-23.06	24.47	-11.3233333333333
desipramine	norepinephrine transporter inhibitor, Sodium Channel Blockers, tricyclic antidepressant (TCA)	BRD-K60762818	SLC6A2, SLC6A4, ADRA1A, ADRA1B, ADRA1D, ADRA2A, ADRA2B, ADRA2C, ADRB1, ADRB2, CHRM1, CHRM2, CHRM3, CHRM4, CHRM5, DRD2, HRH1, HTR1A, HTR2A, HTR2C, SMPD1	Tricyclic antidepressant	44.63	-42.01	-30.77	-36.98	-95.69	-68.45	96.98	-43.14	73.37	-11.34
RU-24969	serotonin receptor agonist	BRD-K00234327	HTR1A, HTR1B, HTR6, HTR1D, HTR2A, HTR2B, HTR2C, HTR5A		68.73	-99.43	-59.18	-25.64	84.51	-35.65	-65.22	-50.56	80.22	-11.3577777777778
strychnine	acetylcholine receptor antagonist	BRD-A09094913	GLRA1, CHRM1, CHRM2, CHRM3, CHRM4, CHRM5, CHRNA10, CHRNA9, GLRA2, GLRA3, GLRB		8	-33.61	-14.63	-52.4	-24.9	35.95	57.93	-26.76	-52.2	-11.4022222222222
KUC103898N	G protein coupled receptor	BRD-K34508425			24.08	99.96	-40.21	-85.12	-20.16	63.1	-77.16	-97.53	30.39	-11.4055555555556
buflomedil	adrenergic receptor antagonist, calcium channel antagonist	BRD-K19462402	CACNA1C		45.09	-62.86	-59.44	21.15	-56.19	NA	-39.63	71.98	NA	-11.4142857142857
cyclopamine	smoothened receptor antagonist, hedgehog pathway inhibitor	BRD-K58938839	SMO, DHH, IHH, PTCH1		92.58	-58.01	-39.67	-26.05	11.6	-20.11	67.47	-78.64	-52.38	-11.4677777777778
XMD-892	MAP kinase inhibitor, BMK inhibitor, leucine rich repeat kinase inhibitor	BRD-K50387473	MAPK7, DCLK2, LRRK2, PLK4, TNK1	Bromodomain Inhibitor, Leucine rich repeat kinase inhibitor	-89.23	79.88	-58.51	14.73	-45.01	-66.98	49.91	-24.2	36.13	-11.4755555555556
methoxsalen	acetylcholinesterase inhibitor, cytochrome P450 inhibitor, DNA damaging, DNA synthesis inhibitor, immunosuppressant	BRD-K63430059	ACHE, CYP1A2		-79.35	-66.13	-85.81	42.9	96.29	35.71	-58.27	22.36	NA	-11.5375
cycloheximide	glycogen synthase kinase inhibitor, protein synthesis inhibitor	BRD-K36055864	GSK3B, RPL3		-18.64	-99.52	-97.61	-63.65	96.85	70.19	-45.01	75.61	-22.86	-11.6266666666667
AY-9944	hedgehog pathway inhibitor	BRD-K03642198			45.63	82.7	-27.48	-69.67	-65.51	-8.84	-30.71	-91.72	60.86	-11.6377777777778
VX-222	HCV inhibitor, RNA-directed RNA polymerase inhibitor	BRD-K81783531			29.7	32.08	-89.86	57.52	32.88	-50.78	-40.81	-40.61	-35.31	-11.6877777777778
nateglinide	insulin secretagogue, ATP-sensitive potassium channel antagonist, meglitinide, sulphonylurea receptor activator	BRD-K44353683	ABCC8, KCNJ11, CYP3A4, INS, KCNJ10, PPARG		56.78	-5.32	-59.85	-48.03	-86.26	NA	47.19	13.63	NA	-11.6942857142857
L-803087	somatostatin receptor agonist	BRD-A35511923	SSTR4		-3.92	-45.02	31.58	-8.84	-43.61	12.88	-37.32	-56.8	45.79	-11.6955555555556
azaperone	dopamine receptor antagonist	BRD-K45861246	DRD2, DRD3		74.52	-30.92	-40.07	21.19	-60.56	-39.47	75.29	-32.63	-73.15	-11.7555555555556
cefpodoxime	cell wall synthesis inhibitor	BRD-A87387433			84.37	67.63	-84.17	-93.47	45.16	NA	-47.43	-54.91	NA	-11.8314285714286
mesna	sulfhydryl compound that inactivates toxic metabolites of some chemotherapeutics	BRD-M40783228			67.21	-43	-66.28	-84.02	-47.09	88.68	44.73	-55.04	NA	-11.85125
mitomycin-c	DNA alkylating drug, DNA inhibitor, DNA synthesis inhibitor	BRD-K51418664			-50.48	29.95	-99.73	-33.02	71.12	52.97	-49.58	-16.14	NA	-11.86375
meprylcaine	anesthetic	BRD-K65417056			-80.35	-16.82	-27.1	-38.45	99.56	-23.12	-82.84	26.05	35.5	-11.9522222222222
nocodazole	tubulin inhibitor, Tubulin Polymerization Inhibitors	BRD-K12539581	HPGDS	Tubulin inhibitor	-83.16	99.82	-28.49	-52.12	-29.34	99.9	-32.66	-54.22	-27.39	-11.9622222222222
cinacalcet	calcimimetic that activates calcium-sensing receptors	BRD-K73838513	CASR		-45.96	20.2	-34.99	-41.93	52.07	-52.48	-31.38	-10.2	36.98	-11.9655555555556
BRD-K26947839	NADPH oxidase inhibitor	BRD-K26947839	NOX1		-98.5	84.5	-77.49	52.36	-40.64	93.03	-22.47	-65.67	-32.95	-11.9811111111111
eriochrome-black-t	azo dye used in titrations to detect metal ions	BRD-K16233984			32.45	99.78	-68.73	-35.63	-41.37	-56.59	47.67	-45.93	-39.69	-12.0044444444444
BRD-K98297262	1,3-beta-glucan synthase inhibitor	BRD-K98297262	CLC		50.21	-86.52	-16.88	99.23	-76.34	66.22	-82.14	-50.31	NA	-12.06625
EMF-bca1-57	caspase inhibitor	BRD-K64610608	CASP3		-27.63	-11.78	17.72	-54.61	-26.12	-18.77	-19	-27.32	58.26	-12.1388888888889
nimesulide	cyclooxygenase inhibitor, matrix metalloprotease inhibitor, prostanoid receptor inhibitor	BRD-K76775527	PTGS2, LTF, PLA2G2E, PTGS1		-36.52	-64.65	35.8	74.49	-59.5	-99.31	-37.18	25.11	52.2	-12.1733333333333
nizatidine	histamine receptor antagonist	BRD-K46652470	HRH2		-56.06	-83.26	89.48	20.36	-29.52	-89.13	77.48	-12.3	-28	-12.3277777777778
esomeprazole	ATPase inhibitor, ABC transporter expression enhancer	BRD-A56892734	ATP4A, CYP2C19, CYP3A4		14.75	-95.2	11.02	16.75	-46.87	NA	99.91	-86.7	NA	-12.3342857142857
HY-11007	Abl kinase inhibitor, Bcr-Abl kinase inhibitor	BRD-K97056771	ABL1, BCR		58.81	88.08	-13.56	41.54	-34.72	-45.05	-52.29	-61.47	-92.49	-12.35
GS-39783	GABA receptor modulator, GABA receptor positive allosteric modulator	BRD-K75478907	GABBR1		-36.44	91.51	-46.27	-27.79	50.94	-33.95	35.07	-50.5	-93.88	-12.3677777777778
MST-312	telomerase inhibitor	BRD-K19894101	TERT		-76.73	99.85	-90.76	-90.13	-97.8	54.26	65.11	61.96	-38.11	-12.4833333333333
GR-46611	serotonin receptor agonist	BRD-K68190965	HTR1D		89.64	-83.44	-79.11	-23.47	57.78	-63.87	-21.29	60.9	-49.73	-12.51
suloctidil	adrenergic receptor antagonist, platelet aggregation inhibitor, vasodilator	BRD-K42635745			19.27	6.87	-56.88	16.6	-45.06	66.61	-40.62	-88.78	9.1	-12.5433333333333
leflunomide	dihydroorotate dehydrogenase inhibitor, PDGFR tyrosine kinase receptor inhibitor, disease modifying antirheumatic drug, immunosuppressant, JAK inhibitor, STAT inhibitor	BRD-K78692225	DHODH, AHR, CYP2C19, JAK3, PTK2B, STAT6		97.68	-59.13	51.73	-91.89	-40.4	-89.95	-26.45	-54.82	99.69	-12.6155555555556
chloramphenicol	30S ribosomal protein inhibitor, 50S ribosomal subunit inhibitor, antibacterial agent	BRD-A51182606	CD55, CYP2C19		41.13	22.19	-75.4	-31.41	69.25	-41.27	-21.06	-64.36	NA	-12.61625
loteprednol	corticosteroid agonist, phospholipase inhibitor	BRD-K39983086	NR3C1	Glucocorticoid receptor agonist	99.82	15.33	27.68	-95.49	-87.28	NA	34.86	-83.38	NA	-12.6371428571429
norgestimate	progesterone receptor agonist	BRD-A04756508	PGR, ESR1	Progesterone receptor agonist	-9.5	80.17	-45.17	9.96	71.97	54.39	-97.21	-99.7	-79.13	-12.6911111111111
metformin	insulin sensitizer, AMPK activator, biguanide, gluconeogenesis inhibitor	BRD-K79602928	ACACB, INS, PRKAB1		56.16	18.31	-75.25	-64.94	-31.31	73.66	-63.54	-14.64	NA	-12.69375
alfadolone	GABA receptor agonist	BRD-K51751936			96.36	-11	-89.74	-39.58	18.04	-16.74	-69	-55.26	52.42	-12.7222222222222
erlotinib	EGFR inhibitor, epidermal growth factor receptor (EGFR) inhibitor, tyrosine kinase inhibitor	BRD-K70401845	EGFR, NR1I2	EGFR inhibitor	59.35	-63.42	-97.56	-18	-78.71	36.91	77.45	41.69	-72.32	-12.7344444444444
linsitinib	insulin growth factor receptor inhibitor, insulin receptor antagonist	BRD-K08589866	IGF1R, INSR, INSRR	IGF-1 inhibitor	76.14	-99.67	10.49	-81.08	98.81	-14.53	-39.24	-99.38	33.44	-12.78
salmeterol	adrenergic receptor agonist	BRD-A01320529	ADRB2	Beta-adrenergic receptor agonist	-98.43	-89.17	10.23	-31.59	49.92	96	20.19	-81.84	9.04	-12.85
LY-294002	PI3K inhibitor, mTOR inhibitor, DNA dependent protein kinase inhibitor, phosphodiesterase inhibitor, PLK inhibitor	BRD-K27305650	MTOR, PIK3CD, PIK3CG, PIK3CA, PIK3CB, PLK1, PRKDC, AKT1, CHEK1, GSK3B, LCK, MAPK1, MAPK11, MAPK12, MAPK14, MAPK8, PDE2A, PRKCA, ROCK1, RPS6KB1, SGK1	Bromodomain Inhibitor, MTOR inhibitor, PI3K inhibitor	92.29	-84.27	-41.31	66.74	-49.56	-56.34	-81.4	50.75	NA	-12.8875
LY-344864	serotonin receptor agonist	BRD-K95899059	HTR1F, HTR1A, HTR1B, HTR1D, HTR1E, HTR2A, HTR2B, HTR2C, HTR7		14.78	10.74	56.94	-27.22	-41.28	-90.38	-43.49	16.43	NA	-12.935
SC-560	cyclooxygenase inhibitor	BRD-K14767410	PTGS1		58.37	-81.13	47.38	-68.47	30.89	-67.68	-44.78	-47.64	56.45	-12.9566666666667
7,8-dihydro-L-biopterin	dihydroneopterin aldolase inhibitor	BRD-A01317026	NOS2, TPH1		48.29	-14.94	29.19	-39.19	-52.79	-38.17	-98.28	95	-46.6	-13.0544444444444
pregnenolone	acetylcholine release enhancer, dopamine release enhancer, GABA receptor negative allosteric modulator, glutamate receptor modulator, progesterone receptor agonist, steroid hormone inhibitor of CYP17A1 and SULT2B1	BRD-A35912562	CYP17A1, PGR, SULT2B1		-94.78	-41.51	-49.23	96.79	49.28	-97.31	-96.56	45.12	70.38	-13.0911111111111
saclofen	GABA receptor antagonist	BRD-A24122750	GABBR1, GABBR2, KCTD12, KCTD16, KCTD8	GABA receptor antagonist	9.36	53.42	-94.97	-60.94	98.62	19.14	-85.48	-90.61	32.53	-13.2144444444444
VU-0365114-2	acetylcholine receptor allosteric modulator, M5 modulator	BRD-K37456065	CHRM5		-26.1	85.02	-96.77	80.51	NA	32.49	-49.79	-68.47	-62.64	-13.21875
PF-3845	FAAH inhibitor	BRD-K68997413	FAAH		-58.95	68.44	71.12	-78.58	-71.59	10.5	-57.5	96.4	-98.86	-13.2244444444444
parachlorophenol	disinfectant	BRD-K40992116			-43.7	-64.96	97.61	80.79	-34.76	-47.95	-51.15	-47.76	-7.96	-13.3155555555556
daphnetin	protein kinase inhibitor	BRD-K61269089			-78.6	93.79	-30.13	82.23	50.96	-77.77	-47.09	-99.93	NA	-13.3175
flunarizine	calcium channel blocker, T-type calcium channel blocker	BRD-K12184470	CACNA1G, CACNA1H, CACNA1I, CALM1, CYP2J2, HRH1		38.55	-28.66	19.54	13.39	44.43	-87.23	-29.31	-38.83	-52.3	-13.38
simvastatin	HMGCR inhibitor	BRD-K22134346	HMGCR, CYP2C8, CYP3A4, CYP3A5, ITGB2		44.46	-45.93	-76.38	98.1	-96.82	-99.97	62.84	-52.98	46.05	-13.4033333333333
dihydro-7-desacetyldeoxygedunin	HSP90 inhibitor	BRD-A47144777	HSP90AA1		11.02	14.05	-23.64	9.25	95.64	-58.82	-55	-99.85	NA	-13.41875
haloperidol	dopamine receptor antagonist	BRD-K67783091	DRD2, DRD1, DRD3, HTR2A, CYP3A7, DRD4, DRD5, GRIN2B, HRH1, HTR1A, HTR1D, HTR2B, HTR7, KCNH1		27.15	-98.73	15	50.87	68.65	-85.43	-36.84	-26.45	-35.25	-13.4477777777778
fluvoxamine	selective serotonin reuptake inhibitor (SSRI), serotonin reuptake inhibitor, serotonin uptake inhibitor	BRD-K72676686	SLC6A4, CYP2C19		-74.9	-99.3	-97.8	22.38	99.98	51.45	-52.8	-11.12	40.43	-13.52
prednisolone	glucocorticoid receptor agonist	BRD-A01643550	NR3C1, NR3C2, SERPINA6	Glucocorticoid receptor agonist	-79.02	31.07	16.68	6.9	-84.77	-30.86	58.89	-22.26	-18.69	-13.5622222222222
JAK3-inhibitor-I	JAK inhibitor	BRD-K72541103	JAK3	JAK inhibitor	-90.25	48.18	-85.44	57.47	-21.7	-99.44	24.03	8.4	36.49	-13.5844444444444
tyrphostin-AG-825	receptor tyrosine protein kinase inhibitor	BRD-K87919739	ERBB2		39.49	45.15	-98.77	-87.08	-70.31	90.34	-76.12	42.92	-8.28	-13.6288888888889
norethindrone	ovulation inhibitor, progesterone receptor agonist	BRD-A09349126	PGR		6.88	-97.01	14.45	-90.38	21.81	-82.76	49.99	67.83	NA	-13.64875
GR-103691	dopamine receptor antagonist	BRD-K50891186		Dopamine receptor antagonist	-46.69	56.7	40.07	15.39	-64.04	50.45	-61.42	-99.96	NA	-13.6875
BIIB021	HSP inhibitor	BRD-K51967704	AOX1, HSP90AA1	HSP inhibitor	-98.74	-27.85	-42.03	-74.99	43.18	37.67	99.31	37.69	-97.69	-13.7166666666667
triamcinolone	antiinflammatory agent, corticosteroid agonist, corticosteroid binding globulin binder, corticosteroid hormone receptor agonist, cytochrome P450 inhibitor, glucocorticoid receptor agonist, immunosuppressant, immunosuppressive agent	BRD-A92439610	NR3C1, CYP3A5, CYP3A7, SERPINA6	Glucocorticoid receptor agonist	65.54	32.47	-22.95	-97.92	-93.4	-97.6	10.25	93.69	NA	-13.74
bongkrek-acid	mitochondrial ADP, ATP translocase inhibitor	BRD-A41301928	SLC25A4		11.34	22.11	-22.97	19.9	-78.71	-54.06	32.97	-11.63	-42.94	-13.7766666666667
RO-60-0175	serotonin receptor agonist	BRD-A49370193	HTR2C, HTR2A, HTR2B	Serotonin receptor agonist	10.27	-56.02	-42.98	-33.54	-14.68	91.77	91.24	-83.89	-86.86	-13.8544444444444
MDM2-inhibitor	MDM inhibitor	BRD-K84987553	MDM2	MDM inhibitor	-88.94	-6.73	-66.67	-33	64.62	-74.49	48.23	-49.17	81.28	-13.8744444444444
iproniazid	monoamine oxidase inhibitor	BRD-K88568253	MAOA, MAOB		-61.61	-32.79	-44.12	-73.04	50.71	33.89	-84.34	99.82	NA	-13.935
atorvastatin	HMGCR inhibitor, dipeptidyl peptidase inhibitor, tumor necrosis factor expression inhibitor	BRD-A82307304	HMGCR, DPP4, AHR, CYP3A5, FASLG		-85.26	-73.35	70.58	42.72	-31.08	-75.35	56.76	-16.61	NA	-13.94875
thiazolopyrimidine	CDC inhibitor	BRD-A75517195			-81.45	96.3	-95.93	82.85	-97.5	-84.2	57.03	-47.74	44.9	-13.9711111111111
tosufloxacin	topoisomerase inhibitor	BRD-A41450521			-20.25	90.01	-13.04	-69.2	-17.04	NA	-85.66	16.19	NA	-14.1414285714286
tropicamide	acetylcholine receptor antagonist, anticholinergic	BRD-A79672927	CHRM3, CHRM4, CHRM1, CHRM2		-73.63	29.52	84.71	-36.47	-89.79	-78.15	23.64	26.41	NA	-14.22
sulpiride	carbonic anhydrase inhibitor, dopamine receptor, dopamine receptor antagonist	BRD-A10715913	DRD2, CA7, DRD3, CA1, CA12		-55.41	-89.09	-48.92	78.57	-53.21	-25.92	-40.29	13.23	92.87	-14.2411111111111
tyrphostin-51	EGFR inhibitor	BRD-K47943470			-38.94	14.59	-21.2	-19.85	-47.36	94.58	-21.91	6.75	-94.94	-14.2533333333333
rufloxacin	topoisomerase inhibitor	BRD-K62374253		Bacterial DNA gyrase inhibitor	-5.52	84.9	-85.37	-15.53	-27.66	NA	-33.33	-17.59	NA	-14.3
kinetin-riboside	apoptosis inducer	BRD-K94325918			92.91	-99.66	-34.21	-92.13	92.35	-42.66	66.88	-85.15	-27.24	-14.3233333333333
farnesylthiotriazole	prenylated protein methyltransferase (PPMTase) inhibitor	BRD-K96402602			30.95	-37.68	-25.08	-57.17	14.85	-33.67	36.16	-78	20.31	-14.37
pipamperone	dopamine receptor, dopamine receptor antagonist, serotonin receptor antagonist	BRD-K26801045	DRD2, HTR2A, HRH1, HTR1A, HTR1B, HTR1D	Dopamine receptor antagonist	-56.69	-37.07	-20.2	-39.93	-41.63	41.21	-39.13	-35.86	99.84	-14.3844444444444
thiethylperazine	dopamine receptor antagonist	BRD-K69600043	DRD1, DRD2, DRD4	Dopamine receptor antagonist	-63.67	32.82	-43.6	-53.8	49.95	-8.31	99.61	-99.6	-43.03	-14.4033333333333
bromhexine	mucolytic	BRD-K47631482			54.99	-49.07	-31.88	33.91	-27.82	-96.16	22.33	-8.85	-27.16	-14.4122222222222
GW-6471	PPAR receptor antagonist	BRD-A72596465	PPARA		-59.66	28.36	-91.14	10.34	66.4	16.72	69.91	-73.03	-97.92	-14.4466666666667
AM-404	FAAH transport inhibitor, anandamide transport inhibitor, nucelar factor of activated T-cells inhibitor, TRPV agonist	BRD-K21667562	TRPV1, CNR1, CNR2, FAAH		4.1	-23.85	-68.79	-61.39	-99.05	-67.94	57.91	31.83	96.94	-14.4711111111111
quetiapine	dopamine receptor antagonist, serotonin receptor antagonist, adrenergic receptor antagonist, histamine receptor antagonist	BRD-K68867920	DRD2, HTR1A, HTR2A, DRD1, HRH1, HTR1D, HTR1E, ADRA1A, ADRA1B, ADRA1D, ADRA2A, ADRA2B, ADRA2C, CHRM1, CHRM2, CHRM3, CHRM4, CHRM5, DRD3, DRD4, DRD5, HTR1B, HTR1F, HTR2C, HTR3A, HTR6, HTR7, SLC6A2		-66.89	9.63	-98.71	40.9	88.1	-99.88	54.86	-73.12	14.86	-14.4722222222222
gliquidone	sulfonylurea, ATP channel blocker, ATP-sensitive potassium channel antagonist, insulin secretagogue	BRD-K80396088	ABCC8, KCNJ10, KCNJ11, KCNJ8	KCNJ11 modulator	77.58	-47.73	-36.74	-25.52	98.24	-36.77	-50.74	-56.97	-51.75	-14.4888888888889
O-1918	cannabinoid receptor antagonist	BRD-K18316707			95.44	-13.25	-68.25	-93.19	10.67	20.64	-46.66	63.8	-99.84	-14.5155555555556
SB-408124	orexin receptor antagonist, orexin type 1 receptor antagonist	BRD-K53913732	HCRTR1, HCRTR2		-98.09	51.71	36.39	35	-99.98	17.24	99.1	-93.88	-78.22	-14.5255555555556
BRD-K73709114	glucosylceramidase inhibitor	BRD-K73709114	GBA		-73.82	-48.7	24.59	-28.61	69.43	35.42	-61.94	-33.05	NA	-14.585
larixinic-acid	comopund that interacts with metal centers	BRD-K40619305			85.49	-16.46	-86.19	-71.69	-44.34	-82.97	78.21	53.42	-46.93	-14.6066666666667
lapatinib	EGFR inhibitor, EGFR antagonist, epidermal growth factor receptor (EGFR) inhibitor, receptor tyrosine protein kinase inhibitor, tyrosine kinase inhibitor	BRD-M07438658	EGFR, ERBB2, CYP3A5		-26.59	-27.67	-88	14.57	-99.53	97.16	51.61	-38.41	NA	-14.6075
exemestane	aromatase inhibitor	BRD-A73741725	CYP19A1	Aromatase inhibitor	-27.15	-94.9	-30.13	96.61	-51.44	99.16	-65.76	-37.41	-20.49	-14.6122222222222
ethisterone	androgen receptor agonist	BRD-K03981224	TYR		71.41	-98.73	-58.48	-71.8	32.63	87.87	-30.26	-22.51	-41.72	-14.6211111111111
progesterone	progesterone receptor agonist	BRD-A67479912	PGR, CYP17A1, NR3C2, CATSPER1, CATSPER2, CATSPER3, CATSPER4, CYP2C19, ESR1, OPRK1, TRPC5		23.59	-90.59	-14.25	97.56	-95.98	-21.13	-25.55	9.33	NA	-14.6275
doconexent	PPAR receptor agonist, unidentified pharmacological activity	BRD-K39965020	FFAR1, PPARA, PTGS1, PTGS2	PPAR receptor agonist	22.51	-22.98	-15.9	-29.78	-11.88	91.76	-60.31	-19.08	-86.15	-14.6455555555556
altanserin	serotonin receptor antagonist, collagen stimulant	BRD-K00610438	HTR2A, HTR2C		59.92	-37.95	-88.81	-34.82	25.74	-70.31	-22.08	-35.7	71.93	-14.6755555555556
PD-173074	FGFR inhibitor, VEGFR inhibitor	BRD-K97764662	FGFR1, FGFR3, FGFR2, FGFR4, FLT1, FLT4, KDR, PDGFRA, PDGFRB	FGFR inhibitor, VEGFR inhibitor	-22.84	-45.2	-82.43	66	-43.48	-66.74	-49.25	14.71	96.9	-14.7033333333333
quinidine	cytochrome P450 inhibitor, P glycoprotein inhibitor, sodium current blocker	BRD-A64479082	SCN5A, ABCB1, CYP2D6, KCNA5, KCNA7, KCNH1, KCNH2, KCNH5, KCNK1, KCNK6, SLC29A4	Sodium channel blocker	-58.77	-33.25	-29	81.46	-61.1	-65.67	38.71	9.89	NA	-14.71625
BRD-K66782112	histamine receptor antagonist	BRD-K66782112	HRH2		-21.74	-83.76	35.5	-28.53	-52.34	-56.73	22.91	9.48	42.3	-14.7677777777778
pentobarbital	GABA receptor modulator	BRD-A44448661	GABRA1, CHRNA4, CHRNA7, GABRA2, GABRA3, GABRA4, GABRA5, GABRA6, GABRB1, GABRB2, GABRB3, GABRD, GABRE, GABRG1, GABRG2, GABRG3, GABRP, GABRQ, GRIA2, GRIK2, GRIN1, GRIN2A, GRIN2B, GRIN2C, GRIN2D, GRIN3A, GRIN3B		-14.03	-94.25	-68.68	-75.71	-52.39	72.29	29.25	84.8	NA	-14.84
sulpiride	carbonic anhydrase inhibitor, dopamine receptor, dopamine receptor antagonist	BRD-K51671335	DRD2, CA7, DRD3, CA1, CA12	Dopamine receptor antagonist	14.89	24.04	-13.47	19.11	-50.53	NA	-61.37	-37.56	NA	-14.9842857142857
ispinesib	kinesin family member inhibitor, kinesin inhibitor, Kinesin-Like Spindle Protein KIF11 (KSP, Eg5) Inhibitors	BRD-K64881305	KIF11		-33.69	99.58	-93.87	-92.56	33.17	39.74	-20.95	-20.51	-46.16	-15.0277777777778
ipratropium	acetylcholine receptor antagonist	BRD-A05352148	CHRM1, CHRM2, CHRM3, CHRM4, CHRM5		76.58	21.44	-53.41	-27.67	-64.4	-40.46	-77.58	38.52	-8.31	-15.0322222222222
enobosarm	androgen receptor modulator, androgen receptor agonist	BRD-K16621777	AR	Androgen receptor modulator, Progesterone receptor antagonist	-18.04	-59.71	-40.42	30.11	99.82	-59.92	-40.94	-6.88	-40.07	-15.1166666666667
enrofloxacin	topoisomerase inhibitor	BRD-K76534306		Bacterial DNA gyrase inhibitor	-54.42	-68.17	-27.39	-93.08	-26.01	-62.19	91.27	23.88	80.01	-15.1222222222222
GW-4064	FXR agonist	BRD-K64245000	NR1H4		-89.69	-62.15	28.21	36.63	-84.15	-72.52	-11.14	77.66	40.42	-15.1922222222222
benactyzine	acetylcholine receptor antagonist	BRD-K85030058			-32.92	-22.08	-85.02	70.89	-33.48	NA	61.93	-65.85	NA	-15.2185714285714
flurbiprofen	cyclooxygenase inhibitor	BRD-A86044036	PTGS1, PTGS2		-28.54	28.66	29.2	-59.11	6.86	-19.35	-46.79	-32.91	NA	-15.2475
pinacidil	ATP channel activator, potassium channel agonist	BRD-A58207013	ABCC9, KCNJ8		18.06	-67.09	-27.07	9.96	26.09	65.43	-61.88	-13.94	-86.95	-15.2655555555556
INCA-6	calcineurin inhibitor, Inhibitor of interaction between calcineurin and its substrate nuclear factor of activated T cells (NFAT)	BRD-K33308633	NFATC1		-5.03	-7	-56.45	-31.4	-95.49	59.82	29.7	-92.61	60.88	-15.2866666666667
linopirdine	acetylcholine release enhancer, acetylcholine release stimulant, neurotransmitter agonist, voltage-gated potassium channel blocker	BRD-K59332007	KCNQ2, KCNQ3, KCNQ4, KCNQ5		32.25	-8.05	-11.5	-20.62	23.99	-40.68	-99.64	20.9	-35.4	-15.4166666666667
trimipramine	adrenergic transmitter uptake inhibitor, dopamine receptor, norepinephrine transporter inhibitor, serotonin transporter (SERT) inhibitor, serotonin uptake inhibitor, tricyclic antidepressant, tricyclic antidepressant (TCA)	BRD-A19195498	SLC6A2, SLC6A4, SLC6A3, ADRA1A, ADRA1B, ADRA2A, ADRA2B, ADRB1, ADRB2, ADRB3, CHRM1, CHRM2, CHRM3, CHRM4, CHRM5, DRD1, DRD2, DRD5, HRH1, HTR1A, HTR1D, HTR2A, HTR2C, HTR3A	Norepinephrine reuptake inhibitor, Tricyclic antidepressant	96.72	-96.64	-14.57	-9.94	61.4	-67.26	16.08	-31.74	-93.44	-15.4877777777778
dydrogesterone	progesterone receptor agonist	BRD-K68620903	PGR		-11.58	-41.84	-12.57	-91.93	-74.63	64.25	82.95	-12.11	-42.75	-15.5788888888889
CO-102862	sodium channel blocker	BRD-K08890269	SCN2A, SCN4A, SCN9A		-21.2	-71.83	-16.19	83.96	-52.36	36.6	-28.33	-96.33	24.52	-15.6844444444444
terreic-acid	Bruton's tyrosine kinase (BTK) inhibitor	BRD-A64228451	BTK		45.25	96.06	-79.52	99.95	-94.73	28.9	-46.08	-92.62	-99.16	-15.7722222222222
tenovins	SIRT inhibitor, TP53 activator	BRD-K05977823	SIRT1, SIRT2		-94.39	57.2	-89.88	-99.95	-47.59	85.01	87	-96.2	56.74	-15.7844444444444
SB-590885	RAF inhibitor	BRD-K01253243	BRAF	RAF inhibitor	-47.17	81.53	-19.71	18.84	-89.85	-53.99	57.96	-57.48	-32.68	-15.8388888888889
ZM-241385	adenosine receptor antagonist	BRD-K19605405	ADORA2A, ADORA2B, ADORA1, ADORA3		-55.48	50.74	98.1	-57.44	65.25	-87.68	-25.33	-97.56	-33.24	-15.8488888888889
lithocholic-acid	FXR antagonist, MDM inhibitor, PXR ligand, tyrosine phosphatase inhibitor, vitamin D receptor ligand	BRD-K20986251	NR1I2, VDR, GPBAR1, MDM2, MDM4, NR1H4, PTPN1	Bile acid, FXR antagonist, Vitamin D receptor agonist	50.62	-84.29	-68.44	37.68	-59.95	55.74	-25.9	7.9	-56.71	-15.9277777777778
iobenguane	radiopharmaceutical and antineoplastic agent	BRD-K43860855			-71.91	-72.26	68.78	85.95	-87.8	-87.08	-59.08	-18.36	98.16	-15.9555555555556
necrostatin-1	RIPK inhibitor, indoleamine 2,3-dioxygenase inhibitor	BRD-A36318220	IDO1, KRR1, RIPK1		-31.17	18.82	-55.81	-28.31	76.79	-99.69	95.88	-99.62	-20.71	-15.98
MK-212	serotonin receptor agonist	BRD-K19554809	HTR2A, HTR2B, HTR2C		82.82	-67.64	99.59	31.35	-91.67	-68.72	-85.78	-28.26	NA	-16.03875
PSB-11	adenosine receptor antagonist	BRD-K10177585	ADORA3, ADORA1, ADORA2A		55.49	31.57	-95.3	-79.51	28.02	33.65	32.23	-97.17	-53.92	-16.1044444444444
ritonavir	HIV protease inhibitor, cytochrome P450 inhibitor	BRD-A03323675	CYP3A4, CYP1A2, CYP2B6, CYP2C19, CYP3A5, CYP3A7		-98.62	-93.63	84.28	23.13	-55.23	-23.87	78.94	-43.95	NA	-16.11875
clofazimine	GK0582 inhibitor	BRD-K56614220			-98.8	98.23	-61.74	-20.47	32.49	NA	-31.5	-31.24	NA	-16.1471428571429
VU-0400195-3	glutamate receptor modulator	BRD-K30570479	GRM4		-11.93	-84.49	-19.16	-47.5	-36.28	46.99	-41.17	16.02	31.47	-16.2277777777778
DAU-5884	acetylcholine receptor antagonist	BRD-K31633810	CHRM1, CHRM3		-26.6	-19.17	-75.26	-16.18	-28.6	75.45	-49.82	25.63	-31.51	-16.2288888888889
azathioprine	dehydrogenase inhibitor, immunosuppressant, purine antagonist	BRD-K32821942	HPRT1, IMPDH1, PPAT	IMPDH inhibitor	-21.93	-25.5	-93.52	-24.25	99.43	97.47	-67.32	-94.31	NA	-16.24125
HSP90-inhibitor	HSP inhibitor, HSP antagonist	BRD-K65503129	HSP90AA1, HSP90AB1	HSP inhibitor	-99.94	-99.96	-85.31	73.8	66.24	-61.27	99.95	-82.92	42.28	-16.3477777777778
mosapride	serotonin receptor agonist, serotonin receptor antagonist	BRD-A39052811	HTR4, HTR3A		-93.86	43.65	-75.42	-48.07	94.71	-23.79	-6.75	-64.52	26.59	-16.3844444444444
metronidazole	DNA inhibitor	BRD-K52020312	CYP2C8, CYP2E1, CYP3A5, CYP3A7		-99.89	-37.67	99.98	-44.66	-31.85	NA	-24.73	24.12	NA	-16.3857142857143
mebendazole	acetylcholinesterase inhibitor, microtubule inhibitor, tubulin inhibitor	BRD-K77987382	TUBA1A, TUBB, TUBB4B	Tubulin inhibitor	-60.42	99.96	-20.09	-39.27	96.57	-46.88	-50.59	-83.27	-43.75	-16.4155555555556
herniarin	acetylcholinesterase inhibitor	BRD-K81209159	ACHE, CA1, CA12, CA14, CA4, CA6, CA9		-60.49	-94.15	-20.67	96.06	24.42	-62.19	26.38	25.96	-83.9	-16.5088888888889
dehydroisoandosterone	GABA receptor modulator	BRD-K96527333			75.13	-88.25	-34.02	-15.64	-60.14	-61.72	46.9	18.39	-29.66	-16.5566666666667
remacemide	glutamate receptor antagonist, glutamate receptor agonist	BRD-A36074203	GRIN1		35.53	-73.85	-41.94	53.99	-53.6	-95.17	-19.65	-48.07	92.86	-16.6555555555556
chlormadinone	progesterone receptor agonist	BRD-A01593789	PGR		-12.33	-84.72	-32.36	98.14	-15.24	-88.67	-85.75	96.27	-25.75	-16.7122222222222
nimodipine	calcium channel blocker, L-type calcium channel blocker	BRD-A24891640	CACNA1C, NR3C2, AHR, CACNA1D, CACNA1F, CACNA1S, CACNB1, CACNB2, CACNB3, CACNB4, CFTR		-49.84	18.32	-78.13	95.13	-28.91	-22.38	-73.1	-71.22	59.68	-16.7166666666667
loperamide	opioid receptor agonist, atrial natriuretic peptide receptor antagonist	BRD-K61250553	OPRM1, OPRD1, CACNA1A, CALM1, CYP2B6, CYP2C8, NPR2, OPRK1, POMC		-39.92	-50.36	84.81	55.21	21.98	-70.88	-72.17	-46.46	-32.82	-16.7344444444444
fludarabine	DNA synthesis inhibitor, DNA repair enzyme inhibitor, purine antagonist, ribonucleotide reductase inhibitor	BRD-A31374339	ADA, DCK, POLA1, RRM1, RRM2		-74.12	-46.89	-35.16	-52.71	24.35	42.39	-50.22	22.45	17.09	-16.98
vinorelbine	tubulin inhibitor, apoptosis stimulant, microtubule inhibitor, mitosis inhibitor, mitotic inhibitor, tubulin polymerisation inhibitor, vinca alkaloid	BRD-M30523314	TUBB	Tubulin inhibitor	-27.62	99.96	-69.69	80.52	54.51	-97.89	-67.47	-60.88	-64.68	-17.0266666666667
NU-7026	DNA dependent protein kinase inhibitor, mTOR inhibitor, PI3K inhibitor	BRD-K09537769	PRKDC	DNA dependent protein kinase inhibitor, MTOR inhibitor, PI3K inhibitor	-66.07	-29.59	-38.4	88.05	-26.92	-97.41	87.87	-89.61	18.63	-17.05
mepireserpate	catecholamine depleting sympatholytic	BRD-A71765365	SLC18A2, SLC18A1		24.58	-31.14	-44.6	-93.26	48.23	98.15	-50.96	-87.46	NA	-17.0575
SQ-22536	adenylyl cyclase inhibitor	BRD-A56987319	ADCY1, ADCY5		32.64	7.12	-29.71	-34.49	-43.04	-39.16	-60.55	-28.95	42.62	-17.0577777777778
doxapram	potassium channel blocker	BRD-A46179541	KCNK3, KCNK9	Potassium channel blocker	-36.78	-92.79	-61.41	33.04	-32.25	-35.95	56.81	59.33	-43.91	-17.1011111111111
piretanide	diuretic, glucocorticoid receptor agonist	BRD-K87990216	SLC12A1, SLC12A2		-23.39	-74.02	21.28	-59.27	-89.45	-17.78	70.17	46.95	-28.58	-17.1211111111111
BAY-36-7620	glutamate receptor antagonist	BRD-K54704028	GRM1		-6.88	52.64	-89.05	-39.91	95.73	50.5	-94.16	-29.11	-94.41	-17.1833333333333
desoximetasone	glucocorticoid receptor agonist	BRD-A49447682	NR3C1, PLA2G1B		5.34	21.56	-42.36	-89.19	-82.54	-34.41	58.1	20.36	-11.73	-17.2077777777778
pazopanib	VEGFR inhibitor, KIT inhibitor, PDGFR tyrosine kinase receptor inhibitor, angiogenesis inhibitor, RAF inhibitor, tyrosine kinase inhibitor, VEGFR antagonist	BRD-K74514084	KDR, KIT, FLT1, FLT4, PDGFRB, PDGFRA, BRAF, CSF1R, CYP2B6, CYP2C8, CYP2E1, DDR2, FGF1, FGFR1, FGFR3, ITK, SH2B3	PDGFR/KIT inhibitor, VEGFR inhibitor	99.78	-68.22	52.58	41.05	-35.8	-56.63	-24.11	-64.09	-99.51	-17.2166666666667
cyclopiazonic-acid	ATPase inhibitor	BRD-A26787626	ATP2A1		56.68	-73.22	-61.8	-55.52	-69.25	32.11	18.64	14.45	NA	-17.23875
etodolac	cyclooxygenase inhibitor, TRPV agonist	BRD-A16998493	PTGS2, PTGS1, RXRA, TRPV1		-33.84	-32.29	-55.77	-56.02	48.15	NA	-96.99	-11.36	100	-17.265
JNJ-38877605	hepatocyte growth factor receptor inhibitor, tyrosine kinase inhibitor	BRD-K02123250	MET		-18.06	-52.62	-41.04	-78.46	-49.38	39.85	-34.23	95.78	NA	-17.27
rosuvastatin	HMGCR inhibitor	BRD-K82941592	HMGCR	HMGCR inhibitor	-82.6	-16.1	-41.43	94.82	54.85	-51.44	-47.89	-47.33	-18.53	-17.2944444444444
propafenone	antiarrhythmic medication, potassium channel blocker, voltage-gated sodium channel blocker	BRD-A26334849	KCNH2, SCN5A, ADRB1, ADRB2, KCNA5, KCNK2, KCNK3		-72.5	-15.66	9.84	45.94	61.43	-57.46	-34.25	-68.15	-24.85	-17.2955555555556
DPO-1	potassium channel blocker	BRD-K99922388	KCNA5	Potassium channel blocker	12.95	-54.9	-38.18	-5.1	62.83	-34.41	-87.11	5.27	NA	-17.33125
BP-554	serotonin receptor agonist	BRD-K45479396	HTR1A		-87.68	-13.72	-32.62	56.04	-39.98	-42.57	50.52	-11.36	-34.71	-17.3422222222222
ITE	aryl hydrocarbon receptor agonist, aryl hydrocarbon receptor ligand	BRD-K60298136	AHR		37.12	-89.39	-22.78	-18.28	-33.15	-5.52	-25.34	-99.59	99.77	-17.4622222222222
BRD-K91781484	nuclear factor erythroid derived, like (NRF2) activator	BRD-K91781484	NFE2L2		NA	NA	-52.63	24.75	NA	NA	-31.11	10.19	-38.73	-17.506
noscapine	bradykinin receptor antagonist, tubulin polymerization inhibitor, apoptosis stimulant, microtubule inhibitor, tubulin inhibitor	BRD-K66043364	BDKRB2, SIGMAR1		20.83	99.93	-16.16	-58.84	-99.04	60.02	-51.62	-95.17	NA	-17.50625
methylprednisolone	glucocorticoid receptor agonist	BRD-K35240538	NR3C1	Glucocorticoid receptor agonist	-12.84	66.34	-19.18	-91.11	-50.89	-79.58	-26	90.63	-34.96	-17.51
LY-2183240	FAAH inhibitor, FAAH reuptake inhibitor	BRD-K37865504	FAAH		-69.85	99.76	-89.77	69.11	-90.33	99.78	-91.29	13.82	-99.13	-17.5444444444444
KIN001-055	EGFR inhibitor, JAK inhibitor, leukotriene synthesis inhibitor, mediator release inhibitor	BRD-K68407802	EGFR, JAK3		57.16	-68.31	-39.92	90.25	-64.3	-39.61	-25.85	-26.74	-41.61	-17.6588888888889
amoxicillin	cell wall synthesis inhibitor, PBPA inhibitor	BRD-K55044200	SLC15A1		50.16	31.19	-71.42	-37.42	33.82	-75.84	-33.54	-38.4	NA	-17.68125
budesonide	glucocorticoid receptor agonist, glucocordicoid receptor antagonist, immunosuppressant	BRD-A34299591	NR3C1, CYP3A5, CYP3A7		73.29	-58.18	12.63	-44.6	-66.76	-23.25	-57.98	23.25	NA	-17.7
clopidogrel	purinergic receptor antagonist, platelet aggregation inhibitor, purinergic receptor inhibitor	BRD-K27721098	P2RY12, CYP2B6, CYP2C19, CYP3A5		-59.07	-87.16	-68.52	-41.35	48.4	32.65	-90.02	68.45	36.98	-17.7377777777778
BRD-K11757396	neuropeptide receptor ligand	BRD-K11757396	NPSR1		-96.7	-99.58	84.45	-97.66	-32.23	-44.33	38.43	11.78	75.67	-17.7966666666667
BRD-A73929928	adenosine receptor agonist	BRD-A73929928	ADORA1, ADORA2A		-90.87	-65.2	-65.24	27.54	74.77	NA	-37.32	31.57	NA	-17.8214285714286
REV-5901	leukotriene receptor antagonist, lipoxygenase inhibitor	BRD-A68281735	ALOX5		30.63	66.36	37.76	-27.52	-98.08	-60.69	-81.12	-96.43	68.19	-17.8777777777778
pilocarpine	acetylcholine receptor agonist	BRD-K85090592	CHRM3, CHRM1, CHRM2, CHRM4, CHRM5		-83.91	-28.15	-65.24	-33.95	-93.62	NA	97.23	82.33	NA	-17.9014285714286
tropisetron	serotonin receptor antagonist, polarization inhibitor, sodium channel blocker	BRD-A79226577	HTR3A, GLRA1, GLRA2, GLRB, HTR4		30	-7.89	77.58	-40.8	39.17	-77.92	-86.43	-77.03	NA	-17.915
BML-190	cannabinoid receptor inverse agonist	BRD-K94379058	CNR2		-62.65	-12.31	-22.19	-24.22	78.27	-37.93	-86.93	36.82	-30.27	-17.9344444444444
imipramine	norepinephrine reputake inhibitor, serotonin reuptake inhibitor, Sodium Channel Blockers	BRD-K38436528	SLC6A2, SLC6A4, CHRM2, ADRA1A, ADRA1B, ADRA1D, CHRM1, CHRM3, CHRM4, CHRM5, CYP2C19, DRD1, DRD2, DRD5, HRH1, HTR1A, HTR2A, HTR2C, HTR6, HTR7, KCND2, KCND3, KCNH1, KCNH2, SLC6A3	Norepinephrine reuptake inhibitor	14.25	47.25	-23.87	58.65	-92.95	-66.27	-33.68	-47.14	NA	-17.97
piroxicam	cyclooxygenase inhibitor	BRD-A57382968	PTGS2, PTGS1		-97.8	88.85	85.74	58.58	-64.49	-74.12	-37.04	-98.43	-23.46	-18.0188888888889
clomipramine	serotonin transporter (SERT) inhibitor, dopamine transporter (DAT) inhibitor, norepinephrine transporter (NET) inhibitor	BRD-K52989797	SLC6A4, SLC6A2, CYP2C19, GSTP1, HTR2A, HTR2B, HTR2C, SLC6A3	Tricyclic antidepressant	-58.05	-71.12	61.27	-37.18	-96.77	50.22	62.65	-47.08	-27.09	-18.1277777777778
GW-441756	growth factor receptor inhibitor, leucine rich repeat kinase inhibitor	BRD-K04146668	LRRK2, NTRK1		99.42	-99.21	84.73	-25.42	-20.19	-89.56	-24.5	-50	-38.65	-18.1533333333333
metaxalone	muscle relaxant	BRD-A94709349			-75.08	6.37	-97.95	7.92	-35.5	75.05	27.5	21.75	-93.61	-18.1722222222222
benzamil	epithelial sodium channel blocker	BRD-K87158025	PKD2L1, SCNN1A, SCNN1B, SCNN1G, ASIC1, SCNN1D, SLC8A1		-71.04	-97.83	-21.1	84.4	99.77	-53.81	-50.26	-89.2	34.44	-18.2922222222222
lisuride	dopamine receptor agonist, prolactin inhibitor, serotonin receptor antagonist, serotonin receptor ligand	BRD-K88871508	DRD2, HTR2B, HTR2C, ADRA2A, ADRA2B, ADRA2C, DRD1, DRD3, DRD4, DRD5, HTR1A, HTR1B, HTR1D, HTR2A, ADRA1A, HRH1, HTR6		9.5	12.67	-84.29	-51.4	-3.16	99.97	-50.37	-35.81	-61.93	-18.3133333333333
KB-R7943	sodium/calcium exchange inhibitor	BRD-K17743697	SLC8A1, TRPC3, TRPC5, TRPC6	T-type calcium channel blocker	-28.2	-93.25	-30.35	-50.85	-40.06	39.88	97.58	-91.06	31.36	-18.3277777777778
CL-82198	metalloproteinase inhibitor	BRD-K00675675	MMP13		-74.3	-93.61	-46.17	-88.37	27.56	-32.51	95.04	-52.99	99.73	-18.4022222222222
OMDM-2	FAAH reuptake inhibitor	BRD-A39522003	GPR119		-53.05	12.51	36.78	62.5	-99.71	76.32	-55.18	-99.15	-46.86	-18.4266666666667
ditolylguanidine	sigma receptor agonist	BRD-K33459542	GRIN1, GRIN2A, GRIN2B, SIGMAR1		-7.01	9.28	-49.45	-60.41	29.17	24.49	-26.06	-51.63	-34.38	-18.4444444444444
dextromethorphan	glutamate receptor antagonist, sigma receptor agonist	BRD-K24053527	SIGMAR1, CHRNA2, CHRNA3, CHRNA4, CHRNA7, CHRNB2, CHRNB4, CYBA, CYBB, CYP3A5, GRIN1, GRIN3A, NCF1, NCF2, NCF4, OPRD1, OPRK1, OPRM1, PGRMC1, RAC1, RAC2, SLC6A2, SLC6A4		17.29	-80.65	-43.05	34.68	-67	48.71	-68.32	-31.24	23.24	-18.4822222222222
enzastaurin	PKC inhibitor, AKT inhibitor, angiogenesis inhibitor, apoptosis stimulant, PI3K inhibitor	BRD-K79404599	PRKCB, AKT1, GSK3B, PRKCA, PRKCD, PRKCG	PKC inhibitor	-19.02	54.48	-48.07	-43.61	21.41	-94.57	-58.69	-26.8	48.15	-18.5244444444444
medroxyprogesterone	progesterone receptor agonist	BRD-K99615199	PGR, ESR1		14.03	-97.56	-11.21	-97.97	-43.97	35.05	78.51	-17.6	-26.07	-18.5322222222222
BRD-K55055802	membrane integrity inhibitor, membrane permeability inhibitor	BRD-K55055802	GABRA1, ADRA2B, GABRA2, GABRA3, GABRA4, GABRA5, GABRA6, GABRB1, GABRB2, GABRB3, GABRD, GABRE, GABRG1, GABRG2, GABRG3, GABRP, GABRQ		-45.48	-91.23	-49.36	62.3	-39.02	NA	-14.22	47.23	NA	-18.54
olomoucine	CDK inhibitor	BRD-K82731415	CDK1, CDK2, CDK5, MAPK1		18.71	99.96	-66.49	25.29	-43.11	-29.22	-95.68	-50.17	-26.67	-18.5977777777778
homosalate	HSP activator	BRD-A34751532			71.3	-40.05	42.37	-98.53	-93.86	9.32	-45.84	-49.56	37.41	-18.6044444444444
2-(4-methoxybenzylthio)-6-methylpyrimidin-4-ol	matrix metalloprotease inhibitor	BRD-K48115423	MMP13		-21.78	-7.26	-53.48	-29.37	-43.8	-43.71	34.85	52.07	-57.02	-18.8333333333333
BRD-K28680267	CCK receptor antagonist	BRD-K28680267	CCKAR, GABRA1, GABRB2, GABRG2		-14.51	9.57	51.71	46.37	27.86	-72.14	-61.27	-99.04	-58.66	-18.9011111111111
guaifenesin	expectorant	BRD-A90515964			-50.8	-26.23	98.75	49.82	-78.45	-81.07	-35.83	-27.63	NA	-18.93
KIN001-127	ITK inhibitor	BRD-A29901043	ITK		-57.65	-90.96	79	-89.7	90.48	-90.1	-30.7	-72.17	91.3	-18.9444444444444
artesunate	DNA synthesis inhibitor	BRD-A47829399			-74.35	90.28	-33.12	-60.75	-20.84	-12.88	-70.34	-51.25	62.31	-18.9933333333333
alisertib	Aurora kinase inhibitor, mitotic inhibitor, protein kinase inhibitor	BRD-K75295174	AURKA	Aurora kinase inhibitor	99.84	NA	-92.33	-95.88	93.04	100	-63.31	-98.87	-94.97	-19.06
AG-490	epidermal growth factor receptor (EGFR) inhibitor, ErbB2 and JAK2 inhibitor, JAK inhibitor	BRD-K47105409	JAK2, JAK3, EGFR, STAT3		-94.79	66.69	-84.75	-40.33	-98.09	77.41	-86.08	-3.26	90.82	-19.1533333333333
arcyriaflavin-a	CDK inhibitor	BRD-K72726508	CCND1, CCNE1, CDK2, CDK4		10.27	-83.5	-66.96	33.55	92.44	-97.94	-39.73	-90.96	69.88	-19.2166666666667
SIB-1757	glutamate receptor antagonist	BRD-K98157055	GRM5		98.62	-69.32	-19.08	-34.14	-58.79	53.41	-86.56	-18.01	-39.71	-19.2866666666667
levofloxacin	topoisomerase inhibitor, DNA gyrase inhibitor	BRD-K09471561	TOP2A		9.81	-41.69	-53.09	33.68	-99.32	NA	-33.97	49.39	NA	-19.3128571428571
clotrimazole	cell wall synthesis inhibitor, cytochrome P450 inhibitor, imidazole inhibitor, intermediate conductance potassium channel activator, intermediate conductance potassium channel blocker, lanosterol demethylase inhibitor, sterol demethylase inhibitor	BRD-K15916496	KCNN4, CYP3A4, CYP51A1, NR1I2, NR1I3, TRPM2, TRPM4, TRPM8		-98.49	-33.65	53.05	-86.51	99.46	NA	25.88	-95.54	NA	-19.4
lypressin	vasopressin receptor agonist	BRD-K93331255	AVPR1A, AVPR1B, AVPR2		-90.64	96.59	-75.53	-78.13	-73.22	88.18	97.98	-43.01	-96.89	-19.4077777777778
phenylbutyrate	HDAC inhibitor, cell cycle inhibitor, pharmacological chaperone, pyruvate dehydrogenase kinase inhibitor	BRD-K67102207	CYP3A5, HDAC1		-30.84	-9.78	-93.59	-31.45	74.19	37.71	-75.12	-27.33	NA	-19.52625
AG-494	epidermal growth factor receptor (EGFR) inhibitor, tyrosine kinase inhibitor	BRD-K81209512	EGFR		6.85	95.66	-99.23	17.92	-99.18	78.35	-74.17	-38.99	-63.18	-19.5522222222222
TAK-715	p38 MAPK inhibitor, tumor necrosis factor production inhibitor	BRD-K52751261	MAPK14, TNF	P38 MAPK inhibitor	-29.26	15.89	-61.05	56.53	-92.08	-49.86	-27.67	-22.19	33.71	-19.5533333333333
penicillic-acid	bacterial quorum sensing inhibitor, caspase inhibitor	BRD-A43150328			-83.3	-98.83	28.46	89.2	24.4	-79.86	24.15	-61.17	NA	-19.61875
DMAB-anabaseine	alpha receptor partial agonist	BRD-K26573499	CHRNA7		-58.4	-11.74	-27.33	21.28	-57.81	-21.38	-95.68	41.37	32.4	-19.6988888888889
SB-221284	serotonin receptor antagonist	BRD-K14807180	HTR2B, HTR2C, HTR2A		49.73	-85.4	49.58	-93.63	-70.96	24.21	-82.22	71.96	-40.58	-19.7011111111111
eliprodil	glutamate receptor antagonist	BRD-A61392169	GRIN1, GRIN2B		-42.85	26.58	26.48	-39.9	-81.89	-68.06	-50.56	72.53	NA	-19.70875
QS-11	ARFGAP inhibitor	BRD-K02526760	ARFGAP1		-56.44	-54.25	54.57	-75.3	40.28	6.59	14.81	-77.01	-30.97	-19.7466666666667
afatinib	EGFR inhibitor, receptor tyrosine protein kinase inhibitor, tyrosine kinase inhibitor	BRD-K66175015	EGFR, ERBB2, ERBB4	EGFR inhibitor	-33.59	38.29	-21.93	-76.57	-94.77	-33.51	53.79	-35.43	25.76	-19.7733333333333
benzonatate	non-narcotic cough suppressant thought to act as a local anesthetic	BRD-K91699951	SCN5A		-9.72	-29.16	39.77	40.3	-91.16	-15.19	-42.63	-29.37	-41.49	-19.85
H-7	PKA inhibitor	BRD-A55756846	PKIA, PRKACA, PRKAR1A	PKA inhibitor	-61.16	12.15	-83.95	-78.31	48.51	-70.25	68.36	35.97	-49.97	-19.85
xanthoxyline	plant-derived antifungal	BRD-K12260308			-13.08	-99.96	-48.31	68.56	-55.24	-41.04	50.7	-12.11	-28.66	-19.9044444444444
L-741742	dopamine receptor antagonist	BRD-K13211965	DRD4, DRD3, SCN1A, SCN3A		39.87	-94.41	81.59	-36.59	-67.5	32.39	-89.4	-25.37	NA	-19.9275
cefazolin	cell wall synthesis inhibitor	BRD-A65282128	PON1, SLC22A8		57.27	-18.86	-99.86	-41.97	-92.57	36.57	-73.61	73.37	NA	-19.9575
DCPIB	chloride channel blocker, gap junction modulator, glutamate transporter inhibitor, membrane permeability inhibitor	BRD-A39255369	SLC1A2		-96.52	14.53	-58.68	-61.5	-20.39	-24.5	-95.12	62.75	99.77	-19.9622222222222
ascorbic-acid	vitamin C, antioxidant	BRD-A79237180	AKR1B1		-48.61	-87.61	-32.73	-72.13	-35.81	-34.58	51.34	99.85	NA	-20.035
BW-B70C	lipoxygenase inhibitor	BRD-A68891053	ALOX5		71.44	29.39	-54.89	-73.61	76.02	-83.09	-26.36	-83.58	-36.53	-20.1344444444444
LY-165163	serotonin receptor antagonist	BRD-K14282469	HTR1A, HTR1D	Serotonin receptor antagonist	72.28	71.69	-44.75	-65.58	-93.55	-84.24	40.98	18.24	-96.37	-20.1444444444444
formestane	aromatase inhibitor	BRD-A31801025	CYP19A1	Aromatase inhibitor	-94.47	-98.23	-24.46	7.68	86.55	-40.75	32.72	41.12	-91.64	-20.1644444444444
trimidox	antimetabolite, ribonucleoside reductase inhibitor, ribonucleotide reductase inhibitor	BRD-K11801786	RRM1		-16.42	-31.68	-36.52	-22.66	-53.14	50.87	-28.06	-23.75	NA	-20.17
iocetamic-acid	molecule used as a contrast medium	BRD-A37492983			33.02	-80.94	-31.98	-88.82	-98.19	87.23	-20.53	38.6	NA	-20.20125
relcovaptan	vasopressin receptor antagonist	BRD-K96720755	AVPR1A, AVPR1B, AVPR2, OXTR		-70.19	-81.07	25.82	10.93	24.1	-47.29	67.56	-79.87	-31.96	-20.2188888888889
4-hydroxy-2-nonenal	cytotoxic lipid peroxidation product	BRD-A15914070	IKBKB		NA	NA	-99.4	-29.24	NA	NA	26.16	-76.67	77.92	-20.246
PPT	estrogen receptor agonist	BRD-K00312224	ESR1	Estrogen receptor agonist	-79.95	-78.14	31.02	-98.49	-38.68	-33.55	-36.81	74.95	77.29	-20.2622222222222
vindesine	tubulin inhibitor, microtubule inhibitor, vinca alkaloid	BRD-K59753975	TUBB, TUBB1	Tubulin inhibitor	-62.18	99.96	-44.82	67.75	-48.55	NA	-84.59	-70.17	NA	-20.3714285714286
BRD-A54632525	lipoxygenase inhibitor	BRD-A54632525	ALOX12		-90.27	-38.35	-46.14	-59.56	-98.3	77.6	99.87	-72.1	43.12	-20.4588888888889
quinpirole	dopamine receptor agonist	BRD-K26548821	DRD2, DRD3, DRD4, DRD1, HTR1A, HTR2A, HTR2B, HTR2C		-71.6	-91.24	-53.72	-34.58	11.67	-21.55	-70.87	72.14	75.61	-20.46
eriodictyol	cytochrome P450 inhibitor, TRPM3 antagonist, xanthine oxidase inhibitor	BRD-A35033682	CYP1B1, NFE2L2, XDH		43.88	67.38	-88.63	-70.27	-93.43	4.19	68.64	-69.77	-46.31	-20.48
sertaconazole	sterol demethylase inhibitor, cell wall synthesis inhibitor	BRD-A95939040			-93.82	47.35	32.46	40.02	33.88	-22.05	-34.73	-89.3	-98.77	-20.5511111111111
L-655240	platelet aggregation inhibitor, prostanoid receptor antagonist, thromboxane receptor antagonist	BRD-K89402695	PTGES	Thromboxane receptor antagonist	-12.62	-50.66	-87.33	69.79	-14.01	-40.65	-16.07	15.83	-49.28	-20.5555555555556
antimycin-a	antibiotic, electron transfer inhibitor	BRD-A52886023	CYCS		-23.66	23.59	-90.81	-75.96	40.33	99.56	-69.39	-37.97	-51	-20.59
guanabenz	adrenergic receptor agonist	BRD-K56800335	ADRA2A, ADRA2B, ADRA2C		-76.02	-89.51	-61.17	-16.65	93.84	-52.54	20.32	17	NA	-20.59125
tizanidine	adrenergic receptor agonist	BRD-K06335600	ADRA2A, ADRA2B, ADRA2C, CYP1A2, NISCH		98.83	-39.24	-18.64	-38.79	-98.69	-30.01	-21.81	-16.51	NA	-20.6075
apoptosis-activator-II	carboxylesterase inhibitor	BRD-K15164005	BCHE, CES1		-38.48	99.61	-93.8	-14.94	-81.79	77.14	-27.01	-74.24	-32.04	-20.6166666666667
clemastine	histamine receptor antagonist	BRD-K30240666	HRH1	HRH1 antagonist	-17.65	-60.23	-40.46	-29.47	-45.92	-15.71	76.23	-75.31	22.95	-20.6188888888889
rescinnamine	angiotensin converting enzyme inhibitor	BRD-K52930707	ACE		-24.89	-82.12	-89.4	33.89	16	-41.88	41.27	-81.65	42.36	-20.7133333333333
itraconazole	cell wall synthesis inhibitor, cytochrome P450 inhibitor, sterol demethylase inhibitor, VEGFR inhibitor	BRD-A34817987	CYP3A5, CYP3A7, CYP51A1, KDR		13.85	-98.95	-52.01	-40.24	51.86	77.91	-54.65	-66.23	-18.77	-20.8033333333333
medroxyprogesterone	progesterone receptor agonist	BRD-K82216340	PGR, ESR1	Progesterone receptor agonist	97.9	-99.6	-64.64	-76.27	88.2	-27.49	-61.47	-23.42	NA	-20.84875
lidoflazine	calcium channel antagonist	BRD-K62996583	SCN1A, SCN3A, SLC29A1		86.76	-60.58	20.48	-46.71	-72.18	13.28	-8.79	-86.23	-34.52	-20.9433333333333
vincamine	adrenergic receptor antagonist	BRD-K40902647	CHRM1, CHRM2, CHRM3, CHRM4		-18.46	19.05	35.87	-13.7	-23.85	-50.61	-29.99	-76.25	-30.94	-20.9866666666667
ceforanide	cell wall synthesis inhibitor, penicillin binding protein inhibitor	BRD-K37848908			21.2	-64.21	63.73	67.76	-19.41	-58.98	-79.87	-31.58	-88.15	-21.0566666666667
pyrazolanthrone	JNK inhibitor, AP inhibitor, dual specificity protein kinase inhibitor, leucine rich repeat kinase inhibitor	BRD-K01567962	MAPK10, MAPK8, MAPK9, TTK, LRRK2, MAPK8IP1		7.68	-90.76	-36.34	-14.45	-6.34	-50.77	60.59	-17.52	-41.96	-21.0966666666667
norethindrone	ovulation inhibitor, progesterone receptor agonist	BRD-K96037667	PGR	Progesterone receptor agonist	-46.32	-97.65	44.77	-83.08	97.83	-60.8	-85.36	61.66	NA	-21.11875
flunisolide	cytochrome P450 inhibitor, corticosteroid agonist, corticosteroid hormone receptor agonist, glucocorticoid receptor agonist, immunosuppressant	BRD-A65449987	NR3C1	Glucocorticoid receptor agonist	-85.71	-26.29	89.11	-79.16	62.28	-93.14	-53.08	29.2	-33.85	-21.1822222222222
spiperone	dopamine receptor antagonist	BRD-K55468218	ADRA1A, DRD2, DRD3, DRD4, HTR1A, HTR2A, HTR7, ADRA1B, ADRA1D, DRD1, DRD5, HTR1D, HTR2B, HTR2C, HTR6		-42.98	-44.72	-64.12	20.42	-14.5	84.06	-38.15	-54.27	-37.97	-21.3588888888889
donepezil	acetylcholinesterase inhibitor	BRD-A49160188	ACHE, HTR2A		22.15	84.27	23.8	-49.08	-38.48	-96.96	-37.17	-90.42	-10.67	-21.3955555555556
vinorelbine	tubulin inhibitor, apoptosis stimulant, microtubule inhibitor, mitosis inhibitor, mitotic inhibitor, tubulin polymerisation inhibitor, vinca alkaloid	BRD-K97514127	TUBB		-38.12	99.93	-80.14	-75.75	-23.44	NA	-68.56	36.1	NA	-21.4257142857143
GSK-1904529A	insulin growth factor receptor inhibitor, insulin receptor ligand	BRD-K04833372	IGF1R, INSR		-99.6	23.17	-37.15	8.84	21.47	-33.58	-66.73	-31.17	21	-21.5277777777778
oxymetazoline	adrenergic receptor agonist, unidentified pharmacological activity	BRD-K16195444	ADRA1A, ADRA2A, ADRA1B, ADRA1D, ADRA2B, ADRA2C, CYP2C19, HTR1B, HTR1D, HTR2C		-38.55	-89.21	43.36	37.47	-48.75	-37.59	29.29	-57.8	-32.24	-21.5577777777778
[truncated: 838 more rows]
