# Supplementary material for: Pan-cancer association of a centrosome amplification gene expression signature with genomic alterations and clinical outcome
Source: PLoS Comput Biol. 2019 Mar 11;15(3):e1006832. doi: 10.1371/journal.pcbi.1006832 (PMC6411098; doi:10.1371/journal.pcbi.1006832)
Supplement: S15 Table — Related to S16 Fig. (TXT) [file pcbi.1006832.s032.txt]

Gene	Linear regression coefficient	P-value	FDR
DDR2	-131.6624593873	0	0
EBP	52.6404668836671	0	0
JAK1	-49.7466480099603	0	0
STAT3	-39.8514303728007	0	0
TRIO	-60.7564547882377	0	0
UGCG	-94.1227305963153	0	0
SH2B3	-49.5066350969934	2.48040351817668e-307	1.11263814958211e-305
EP300	-43.7407485493544	4.85368286094381e-300	1.90507052292045e-298
CSF1	-72.2634266363042	4.75835333159414e-298	1.66013660680062e-296
AURKB	92.8301618045233	2.11410010530637e-293	6.638274330662e-292
ATM	-44.0504914149281	1.95582542035473e-279	5.58299256355804e-278
MAP2K2	33.0202761348892	3.3178944427358e-278	8.68182379182533e-277
PIK3CG	-91.1054306361588	1.21026257285387e-265	2.92324959904704e-264
F2R	-66.4487483555946	2.06116445375753e-264	4.62289741771332e-263
TEK	-72.3587779905926	1.23782591173853e-263	2.59118224190599e-262
AR	-139.971736070375	1.08831784840375e-257	2.13582377749235e-256
TOP1MT	48.9070950837155	1.09152308670081e-247	2.01610734837679e-246
PPIA	29.1770203945487	7.99211159109065e-245	1.39417946644581e-243
CDK5	38.8718709719269	1.10705886120933e-240	1.82956043378806e-239
CDC25A	66.8640238188592	9.14891798095463e-239	1.43638012300988e-237
NR3C1	-45.5767889382146	1.24867430829079e-229	1.86706539430147e-228
PDGFRB	-65.3181641305037	3.07097704229632e-229	4.3831217785502e-228
KDR	-63.5375752436764	4.24802581501306e-226	5.79947872136565e-225
PSMB1	30.2733084181074	4.00188999924357e-225	5.23580608234367e-224
ASAH1	-45.4664208062822	2.27914050587575e-212	2.86260047537995e-211
JAK2	-45.2928313950908	4.79135701387315e-206	5.78648500906219e-205
PIK3CA	-39.6309838095536	1.00113903257328e-202	1.16428761565929e-201
LRRK2	-86.9216588872815	8.37415411755867e-202	9.3910156889765e-201
CLCN3	-42.3916807837301	1.36786959275365e-200	1.48107259353326e-199
MAP4	-26.7380985559518	1.09745793207061e-197	1.14867263556724e-196
ABL1	-29.3276770293141	3.01697091374125e-194	3.05589957069275e-193
MAPK8	-51.1980722194534	2.34798294542958e-193	2.30395826520278e-192
MAPK1	-27.5564560887807	4.05534280887308e-193	3.85872012723075e-192
CTGF	-75.9905438192095	6.20890362600926e-189	5.73410511343208e-188
CDC25C	73.0810900423512	1.69304333753825e-187	1.51890173710575e-186
APP	-42.2206308000984	8.33652951485559e-184	7.27130629906848e-183
CCNB1	49.0518462433299	8.87756097156216e-182	7.53393012181221e-181
FLT1	-50.1954792948789	8.26085954536443e-180	6.82607867695903e-179
BAX	31.2183943744825	1.82781523384072e-178	1.47162559852817e-177
SIRT1	-29.3039381426072	8.66223618638129e-178	6.79985540630931e-177
PDE5A	-62.3462301979371	2.77686252865571e-177	2.12667032682413e-176
TLR4	-56.2878999726248	5.31666172824004e-174	3.97483757777946e-173
AKT3	-55.4057675805145	2.97766500346227e-172	2.17438793276082e-171
KAT2B	-40.7653911745245	7.58928808718133e-172	5.41599195312485e-171
TOP1	-26.828335758869	7.67810718143777e-171	5.35761256660324e-170
PSMB5	24.2133427556715	2.42989975611235e-169	1.65867070308538e-168
STAT5B	-26.4783994726228	1.44101352063601e-168	9.62719671233422e-168
AOX1	-101.567436482229	3.74800510909658e-167	2.45182000886735e-166
VDAC2	26.7010461665836	2.80729084341175e-166	1.79895780577814e-165
PLK1	57.3318131726608	3.67604437004944e-166	2.30855586439105e-165
MCL1	-29.5913096703152	1.33135912223556e-165	8.19699538003854e-165
PDGFD	-65.0111380219048	5.28071687061969e-161	3.1887405718742e-160
CCNE1	59.5479075547678	2.49348799798173e-156	1.47727402144578e-155
TXNRD2	34.0637969655456	2.53725526916401e-147	1.47536695281018e-146
HDAC8	22.2649809978358	1.07963781825305e-145	6.16375045329923e-145
CSF1R	-58.9121143053727	1.57400772556533e-145	8.82568617549133e-145
FLI1	-41.8341958123078	2.37846098382812e-144	1.31023991038953e-143
CDK4	30.115202044918	6.54628160522792e-134	3.52672727586209e-133
HDAC10	30.9114097535139	6.6266531616517e-134	3.52672727586209e-133
MTOR	-23.911917118983	1.10305297189337e-132	5.77264388624195e-132
EGFR	-68.9533604959832	7.56223964496958e-131	3.89269385003352e-130
TGFBR1	-32.6955863816478	1.08968592155533e-129	5.51873192529633e-129
RHOA	-16.8597852940926	1.81281222984227e-127	9.03528635191227e-127
POLB	31.366159385822	6.34971339382091e-127	3.11532813384338e-126
HTR2A	-82.5096769481845	4.48558666343087e-125	2.16688340356507e-124
ABCB1	-63.7886679371324	1.7057104969241e-124	8.11504690960862e-124
CDK1	47.8898422209397	7.52927714705735e-124	3.52864630474031e-123
TOP2B	-24.3704453770673	1.51611728271188e-123	7.00089451134605e-123
PPIF	32.6097130635929	3.93987492960895e-123	1.79292859115538e-122
CDK9	19.4522205324065	3.86802021838422e-122	1.73508335510378e-121
NR3C2	-58.8992766928747	9.12435509001332e-122	4.03527816656927e-121
BACE1	-28.3628958661691	9.80609289392756e-122	4.27654606762952e-121
MMP14	-45.1059617965451	1.79762958293509e-121	7.73226971289889e-121
MMP2	-61.9438754607284	1.23217014275972e-120	5.22839763279126e-120
AURKA	44.1800953117493	5.70806524434934e-120	2.38977664896759e-119
ABL2	-24.3057548470723	1.25853616710039e-117	5.1997415324937e-117
FGF2	-58.3236037773432	4.34667367477309e-115	1.77253965438799e-114
DYRK1A	-18.0550679658296	6.61303737505782e-113	2.66217145611302e-112
ESR1	-79.5145671355467	2.56993838479099e-112	1.02146918079034e-111
IGF1R	-44.5889247224731	1.75378890830034e-108	6.88362146507882e-108
DHX9	-16.4938648168368	1.39118261324165e-104	5.39297951306021e-104
INSR	-27.8983062558792	4.08645008782426e-98	1.56481137509368e-97
ERG	-42.0254712239837	4.35954855059152e-97	1.64927499383824e-96
PRKDC	-29.3559654686309	7.95332331827283e-97	2.97302800230675e-96
ALOX5	-52.885871793433	3.60353958652762e-95	1.33118991784668e-94
ATP1A2	-88.3912302168361	1.32217677716254e-93	4.82748265150044e-93
PDGFRA	-65.9056218759719	7.68715446609294e-93	2.77444425557837e-92
GSK3B	-18.8835698089895	1.96751812189763e-92	7.02046238949838e-92
HRH1	-40.2682474949902	6.06535177945693e-91	2.1399106278084e-90
ITK	-62.7282812582575	1.35578187231646e-89	4.73017231008189e-89
PIK3CB	-20.7064927907824	1.28676062679109e-88	4.44003117376267e-88
CMPK1	-18.2759023450872	1.38004993614631e-88	4.71017043423849e-88
TERT	81.1978848610843	1.41731725800112e-87	4.78535074206831e-87
FPR1	-56.6810164372403	2.9866459758099e-87	9.97666847238628e-87
PPARA	-25.8465858143316	9.48528464575116e-82	3.13513618817459e-81
DRD4	54.7823061787686	1.32464464010111e-81	4.33269184366406e-81
G6PD	30.8007713411758	7.56090873897317e-81	2.44755190106966e-80
RIPK1	-13.9756062956117	1.29208641878543e-79	4.13995036223087e-79
PRKCZ	31.5648481396295	4.06538852384859e-78	1.28942625907925e-77
PARP2	17.6874249315128	1.78478100681578e-75	5.60421236140154e-75
ITGB2	-44.8563738512506	2.82817586053188e-75	8.79254673472286e-75
CDC25B	28.9026882481811	1.18029395505984e-74	3.63345394008618e-74
BCL2L2	-20.0190123063702	2.67507579967114e-73	8.15508544754114e-73
BCL2	-38.3460903926734	2.04533909209861e-72	6.17535072037464e-72
PRKCE	-26.3205401767994	5.38263812815485e-72	1.60966511641964e-71
FGF1	-47.6436253347306	1.27370045280971e-71	3.77303719039857e-71
ATP1A1	-23.4714112555482	1.30933782632277e-71	3.84235586416215e-71
CCR5	-48.5279808611704	1.59068470350324e-71	4.62476848981496e-71
TTK	44.03350682755	7.45088358730359e-71	2.1464013269847e-70
FGFR1	-37.9822774346415	8.4062690805929e-71	2.39960771936925e-70
MAPK9	-15.3800026179651	2.87743758709811e-70	8.13977839953881e-70
RRM2	41.9928102341092	5.09164433401306e-70	1.42747885792866e-69
TYMS	32.829158173961	2.9841357390544e-66	8.29220019524851e-66
NAE1	15.1262228384316	3.79124744545701e-66	1.04425587532763e-65
BTK	-39.1371829090265	3.63320474659724e-64	9.92022861244811e-64
ADRA1A	-55.9669517051116	1.7651955237715e-62	4.77820167641595e-62
EHMT2	16.0729664930953	2.98752087321782e-62	8.01779106145638e-62
NAMPT	-29.2732827548734	7.00168387113075e-62	1.86315994536869e-61
FLT3	-60.2751316609878	8.29693041338572e-62	2.1892740754648e-61
LYN	-26.8796559715955	9.39101200493219e-62	2.45731480795726e-61
HDAC9	-42.2841341405102	1.42275865177958e-61	3.69211749304783e-61
PPP3CA	-18.755172318863	7.23485029864526e-57	1.86208442112673e-56
MET	-41.0015122626497	1.90162978276513e-55	4.85456708770936e-55
EWSR1	10.5061554355474	3.23555859107146e-55	8.19326933545514e-55
CASP7	-18.5492088555002	4.75912347664964e-55	1.19549181733439e-54
PDGFB	-25.1189512872584	2.7145519399043e-54	6.76483578674564e-54
PLK4	26.1936643235294	1.73507840494245e-52	4.28987889096008e-52
CASP8	-18.3255338948362	3.35924547069436e-52	8.24064904529709e-52
ETV1	-38.3207232828617	5.39341170882203e-52	1.31281494307761e-51
ERBB4	-68.6194009991634	6.05441589731449e-52	1.46237430135135e-51
ATP1B3	19.7667402084306	1.92290051112915e-51	4.60908977476757e-51
PLK2	-30.3371711385638	9.36244513215318e-51	2.22712709961826e-50
PRKCA	-28.5840093927719	2.3507861101292e-50	5.54997622992909e-50
CDK7	14.7563088351327	3.99975158206623e-49	9.3725522146925e-49
PTGS2	-53.5760664382198	7.45695455013599e-49	1.73443239166126e-48
AURKC	33.8629676360404	7.86560431268899e-49	1.8160292310179e-48
DRD1	-60.1557599718291	6.74824584347357e-48	1.54667824441657e-47
FAAH	29.6566373512778	2.11751152118938e-47	4.81810592502512e-47
PPP3CB	-12.2232574548134	2.73774775955645e-47	6.18455249281098e-47
KPNB1	-12.5961743529452	2.89890775103827e-47	6.50183595590012e-47
HDAC3	10.2821357186108	2.00757397638787e-46	4.47076757862263e-46
KIT	-45.5689032185747	3.97243843760036e-46	8.78412443244024e-46
PRKCB	-39.6222692451311	5.3565779540426e-46	1.1761996346639e-45
FLT4	-26.5716048238754	5.62366411519254e-46	1.22627120289615e-45
GSK3A	10.3786964861506	1.17465300396277e-45	2.54373133271939e-45
CHUK	-12.0024934540484	1.07423410845317e-43	2.31033910996094e-43
RARA	-18.1329288467179	1.40329157697594e-42	2.99750717803023e-42
CTSL1	-21.4068785620716	1.57494133275205e-42	3.34142958435231e-42
CNR2	-47.5970155442535	3.10164616081084e-42	6.53635499660808e-42
BRD4	-12.1153920574104	1.20046560581231e-38	2.5129746681671e-38
TUBA4A	28.2940529031633	8.79389511149323e-38	1.82866428146283e-37
NR0B1	62.1037838695818	1.26102264416427e-37	2.60500730439197e-37
TUBB1	24.5920492621735	3.08527406460704e-37	6.3318696489321e-37
ATP5L2	30.7495062722737	2.22942048706858e-36	4.54570151259437e-36
TRPV1	21.3137842061771	3.18179387495582e-36	6.44569855958792e-36
FKBP1A	11.3800733023545	1.17847526746131e-35	2.37205919219776e-35
YES1	-14.3470495594132	2.68346737017523e-35	5.36693474035045e-35
MAP2K1	-10.875644008247	5.11233183050149e-35	1.01599505998574e-34
PTCH1	-24.8394450388973	1.1363841553768e-33	2.24418003011518e-33
UBA3	-9.34097742707688	8.81649223384501e-33	1.73023660089208e-32
HDAC1	11.5722986719901	1.64457090824361e-32	3.20742400738194e-32
RARB	-25.8073296945466	2.34114300413876e-32	4.53777100802203e-32
BRAF	-16.2160187745952	2.82839484725288e-32	5.44856430697794e-32
PPID	9.87839369845315	3.81911796125239e-32	7.31221365751982e-32
SIRT2	11.5621899309522	4.36149223149897e-31	8.3000518829738e-31
PLA2G4C	-23.9982295890816	2.19380452253042e-30	4.14972662695514e-30
DHH	-32.0446526584151	4.67877015862485e-30	8.79720856172576e-30
USP1	-12.315133154531	2.1815297984676e-29	4.0773830757073e-29
ABCG2	-28.8235443756377	3.39542118023399e-29	6.30865237037558e-29
LDHB	21.5832592607624	3.51390866878192e-29	6.49039601175013e-29
BCL2L1	-12.1546609045998	5.63031121775982e-28	1.03387001308572e-27
ROS1	-50.4750354951791	7.64209109486757e-27	1.39512593243513e-26
PLA2G4A	-31.1643633541658	1.23866178082714e-26	2.24820693167469e-26
ANXA1	-26.6137206523463	6.16594228832165e-26	1.11270452789253e-25
INSRR	-35.789700143821	1.44247592207099e-25	2.58821394017309e-25
CDK5R1	20.4886886791288	4.41951323072608e-25	7.88481337754539e-25
CCND1	-25.1123086461569	5.63185169238014e-25	9.99096853902465e-25
TP53	17.8784570451109	7.4156936186315e-25	1.30816168328668e-24
PRKCI	-11.7667845168384	7.56640465360743e-25	1.32729109566075e-24
CYP2E1	35.1942090114727	3.21386535531032e-23	5.60640956426356e-23
USP7	-7.37672088426531	3.4605054365381e-23	6.00330777388378e-23
MAPT	-32.677744814196	4.8225315655211e-23	8.32019182183311e-23
CALY	37.1492836800875	4.1901851926606e-22	7.18971666937393e-22
CXCR2	-30.6638524591374	5.44283657726397e-22	9.28831894163526e-22
HDAC2	9.99789408763056	6.05066839002424e-22	1.02697831052303e-21
ENOX2	-9.32048774883772	5.80520850231538e-21	9.80019069745715e-21
DDR1	-14.5001269288751	3.27440148229872e-20	5.49819286332512e-20
FYN	-14.6306867042357	7.83516799248657e-20	1.30863976044722e-19
PARP3	-12.2752721090912	8.51252461571182e-20	1.41425012134048e-19
CAMLG	8.33270762606473	1.01978284767768e-19	1.68532533774101e-19
PIK3CD	-16.761905406183	1.74715787507417e-19	2.87229095692821e-19
IL1B	-29.7545084567457	2.62849144585493e-19	4.29867871874192e-19
CDA	27.4199839589875	4.55530789144955e-19	7.41122631044124e-19
PDE6G	24.1159207266857	4.69216174963207e-19	7.59452984218799e-19
POLA1	-9.84621869717372	7.6066596010528e-19	1.22486723832337e-18
EHMT1	-7.34281474892958	3.0297025387323e-18	4.85370712837725e-18
EPHA2	-18.3143176891583	4.87346634169908e-18	7.76786005732747e-18
ATP1A4	-30.3705802650086	6.02451442997519e-18	9.55402793440511e-18
HTR2C	37.053389240246	9.74797486310447e-17	1.53812266684161e-16
FNTA	8.0645050470669	1.20786322210958e-16	1.89634525871203e-16
NTRK1	-26.1285048426016	2.78147341682647e-16	4.34518732777866e-16
SLC23A1	-26.7260851648304	2.84560217733105e-15	4.4233618004057e-15
CASP6	9.12044786175193	4.64355208627392e-15	7.18263721719218e-15
CAMK2A	-28.2570836703632	5.37646536609469e-15	8.27553982820457e-15
FGFR3	26.2090991603712	2.55025612746112e-14	3.90624597084289e-14
SCN9A	28.3994485876473	3.69957887838478e-14	5.63916392142147e-14
AQP9	-29.6036604148106	4.98728415406359e-14	7.56525229167135e-14
PRKCG	30.7444152567058	8.15019613710119e-14	1.23036614762008e-13
ERBB2	-14.8500678886573	2.3837134725328e-13	3.58127287260908e-13
ATP1B1	-15.1378837734594	2.76376453010242e-13	4.13248601167695e-13
HDAC7	-7.69636621263623	2.79628618268987e-13	4.16129792115933e-13
XPO1	-6.03613203437445	3.32454826971584e-13	4.92409507873006e-13
TUBB	8.01090550288297	4.99358806446151e-13	7.36143968188223e-13
RAF1	-5.13542447368389	7.87727809751005e-13	1.15582491711129e-12
SLC7A11	23.2322909305098	1.01503747781638e-12	1.48242682806672e-12
KRR1	-6.42305935410766	2.91673753403351e-12	4.24007215595613e-12
WEE1	-10.501425495066	2.96815773653697e-12	4.29493792291525e-12
TOP2A	17.5518930589244	3.95193274684141e-12	5.69223340600093e-12
ATP1B2	-17.923764539315	5.12867397249569e-12	7.35344122083857e-12
PPP3R1	-5.19315624642631	6.44104826009222e-12	9.19313251667708e-12
DNMT1	-8.22510001529354	6.62951626418229e-12	9.41931270114588e-12
HSPA1L	8.89694507459046	7.78186689689918e-12	1.10067847100286e-11
MDM2	-9.73991328591269	2.03607497176236e-11	2.86693964633802e-11
SLC5A1	-33.7099556799073	2.48812321566727e-11	3.48781557910502e-11
IKBKB	-7.4987689675365	3.23128208990124e-11	4.50943367212884e-11
FGFR2	-21.29363475405	3.44390212237875e-11	4.78489055941118e-11
ATP1A3	25.4297376451176	3.68716932116441e-11	5.10031351033315e-11
FOLR1	-33.7937970662884	3.89587033891591e-11	5.36536529131402e-11
HSPA1B	12.0624045247195	7.09240643964532e-11	9.7249590482473e-11
ACVR1B	-7.61363433304061	9.15136424675395e-11	1.24936016238293e-10
PLA2G4D	26.3874738624012	1.02533516221784e-10	1.39374563175931e-10
SLCO1B1	21.2551119251511	2.18584459766868e-10	2.95842760201709e-10
SPHK1	16.1685665008886	2.53153867005392e-10	3.41160146951473e-10
ATP5A1	6.04332291057717	4.749055271907e-10	6.3726639118752e-10
HDAC11	8.97389128913926	1.0925187943203e-09	1.45979106985777e-09
ELANE	-19.25290439558	3.47386054926511e-09	4.6220009002934e-09
RET	-23.0592168195003	4.51676122386159e-09	5.98423217001071e-09
HDAC4	-7.59146785903414	5.65565785603293e-09	7.46166624703505e-09
ABCB11	-19.328260079236	6.00769616651435e-09	7.89295646981383e-09
CYP3A7	-20.8192362379668	9.61813848929279e-09	1.25837311901581e-08
LDHA	-7.87294379926412	1.14095608859882e-08	1.4865568955188e-08
SENP2	-5.11182657192644	1.27304178162458e-07	1.65179801417404e-07
ATP1B4	-13.4027841968253	1.48268539264338e-07	1.91589799707828e-07
IDO1	-21.7803610956131	2.12516647789636e-07	2.73484538548958e-07
EGF	-22.1137016313085	3.94907677559662e-07	5.06126574505037e-07
PRKCD	-6.5284717022495	4.00016634133559e-07	5.10590337877794e-07
CALM1	-4.82557205368463	7.48921154237171e-07	9.52069807410816e-07
PTP4A3	9.19421313810964	1.07354476400326e-06	1.35839924924476e-06
RAC1	3.63845308879696	1.07720195242658e-06	1.35839924924476e-06
MAPK8IP1	9.32464025703164	3.29011509199877e-06	4.13238455555045e-06
LDHC	23.4245222428497	3.87610431921757e-06	4.84899106069449e-06
DHFR	6.82695795557075	4.85869320939304e-06	6.05408598313259e-06
ESR2	9.56940283409204	5.10397350522349e-06	6.33457581280702e-06
CA12	-17.3750257629855	9.22308039334429e-06	1.14017608012209e-05
CYP2B6	-18.0681372767405	1.13492098074595e-05	1.39751054099698e-05
ACTB	-4.94287175356268	1.14996656622429e-05	1.41050586638448e-05
FXYD2	17.7192054433713	1.29557802774939e-05	1.58292412728914e-05
RARG	6.52493079477329	1.63324028431876e-05	1.98774205145772e-05
S100A4	11.2573545887045	1.65026744197615e-05	2.00071033505988e-05
FNTB	3.42657723875727	3.47803077426696e-05	4.20039101199933e-05
SCN4A	-14.8716510470465	3.74239065699194e-05	4.50233971760716e-05
PREP	4.10337153368239	3.80580618026149e-05	4.56115702519888e-05
HSPA1A	-7.38038095983529	0.000161497939287032	0.000192815030175392
VDAC1	3.38836000758067	0.000176217938461845	0.000209592548019013
MST1R	-10.3587760130453	0.000261843295874167	0.000309879016817182
KCNH2	13.8936240896671	0.000262508976029842	0.000309879016817182
MAPK10	-9.98391479053798	0.00056172008852636	0.000660599654671449
PLK3	-5.14868073657455	0.000857394254544511	0.00100455894002603
TIAM1	-6.76062126713229	0.00141478960166412	0.0016514644420912
JAK3	-7.26019187692915	0.00143989328790671	0.00167454256445446
CYP19A1	-11.1663895675088	0.00180227340021228	0.00208824298031977
CYP2C8	11.8429804004813	0.00234436203109803	0.00270635910942935
ALK	-10.8694823663771	0.0026080629974941	0.00299975011433387
HMGCR	-3.8125449235593	0.00294762024215917	0.00337792976656196
TXNRD1	-4.96359526065159	0.00451604633518548	0.00515650381544815
SMO	6.23429510354563	0.00582153939290542	0.00662305568613153
BCR	3.04956716021313	0.00597557357556138	0.00677375488348835
SLC10A1	7.51108489049607	0.0070973834824951	0.00801646911332181
RELA	-1.6567238595882	0.0124117632762813	0.0139687945116571
NR1I2	-8.626677552037	0.0144501345450919	0.016204793739853
STK33	-8.43398711989887	0.020287091173986	0.0226695609559843
PARP1	-2.29755749553172	0.0223959576894301	0.0249373429591527
SYK	-4.12014255076596	0.0252497939515252	0.0280156724409149
HDAC5	2.38845021746548	0.0256080571418192	0.028313133600462
TYK2	-2.019501704894	0.026991799625827	0.0297383336228409
VCP	-1.55185207816215	0.050718247066138	0.0556836698558298
AKT1	1.69646475456812	0.0538545595108641	0.0589210163289593
CYP3A4	-7.29394672358805	0.0549018151715015	0.059858229041151
SLCO1B3	10.393303708967	0.0584570859063924	0.0635139272477758
CASP3	1.83103742791054	0.0612696275506789	0.066340217416942
CYP51A1	-2.45584037779387	0.0690009660551673	0.0744546506574657
IHH	-7.51483839485964	0.0723320564631448	0.0777817319500941
DRD3	-1.69915157517227	0.102325639423995	0.109659558973155
CDK2	1.89288185277625	0.105930192282656	0.113136327812089
GPBAR1	3.41379924940787	0.127022176337541	0.135203265660976
CYP3A5	5.65802739548172	0.133639119829569	0.141765823062448
PPP3CC	1.61792694015712	0.136721325851478	0.14454712564769
ACVR1C	-4.31997456275676	0.159818104823759	0.168398942666646
PDE6H	2.42901943420138	0.200591267575355	0.210654374644353
AKT2	-1.20447530137214	0.20236561863795	0.211809347507721
MAP2	-3.53692753236139	0.225353634656964	0.235086515887996
FASN	-2.12701282390145	0.245755065588963	0.255520167532895
NOS2	-3.60992423176351	0.352570449014464	0.365370036272415
RRM1	0.918590412311593	0.39706261622076	0.410123886491179
MDM4	0.817118464554299	0.515578101167608	0.530791881202062
CYP2C19	2.1591882280344	0.521456088222628	0.53508892713041
LCK	-1.35940608276165	0.619722761483255	0.63385324790144
SRC	-0.630041228632393	0.629278017144933	0.641536679816588
DRD2	1.54891942172873	0.696531209002034	0.707801940539284
PRKCQ	-0.893922559176318	0.760086643222694	0.769894212812664
PPP3R2	-0.277183268373663	0.885926905542945	0.894472824245932
USP2	-0.212666127640269	0.937398879677039	0.943008083147353
HDAC6	0.0707047178527473	0.94000487269147	0.943008083147353
TNNC1	0.272232932057644	0.951914491501485	0.951914491501485
